# Supplementary material for: Integrated analysis of lymphocyte infiltration-associated lncRNA for ovarian cancer via TCGA, GTEx and GEO datasets
Source: PeerJ. 2020 May 7;8:e8961. doi: 10.7717/peerj.8961 (PMC7211406; doi:10.7717/peerj.8961)
Supplement: Supplemental Information 2 [file peerj-08-8961-s002.csv]

	SRR1389909	SRR1454460	SRR1404623	SRR1092038	SRR1319793	SRR1396208	SRR1435797	SRR1078042	SRR1339699	SRR1446499	SRR1359428	SRR1071475	SRR1436781	SRR1101453	SRR1350891	SRR814293	SRR1471456	SRR1446874	SRR1362731	SRR1413705	SRR1434586	SRR1091164	SRR1340598	SRR1466469	SRR1099310	SRR814892	SRR1090698	SRR1089134	SRR1120276	SRR1430507	SRR1356078	SRR1447037	SRR1443544	SRR1081987	SRR1316513	SRR1478457	SRR1342849	SRR1073878	SRR1078735	SRR1093601	SRR816629	SRR1477754	SRR1454589	SRR1102780	SRR1347518	SRR1093747	SRR809209	SRR1082471	SRR1390349
OR4F5	0	0	0	1	0	0	0	0	0	0	0	0	0	0	0	0	0	0	0	0	0	0	0	0	0	0	5	0	0	0	0	0	0	0	0	0	0	0	0	0	0	0	0	0	0	0	0	0	0
SAMD11	297	470	521	460	386	307	294	408	352	307	387	2013	389	652	376	390	628	351	397	355	575	373	379	1463	335	298	341	2188	497	461	394	399	455	301	395	271	350	474	478	428	562	812	337	379	376	373	347	359	333
NOC2L	2796	3096	2802	3002	2094	2297	1575	2701	2602	2728	1976	2916	2847	3268	2011	2304	2832	2927	2010	1642	3208	2144	2271	2513	1981	2132	2056	2904	2412	2971	2868	2430	2606	2448	3079	2442	2909	1948	3095	2132	3275	2412	2606	2384	2815	2508	2195	2703	2121
KLHL17	246	182	89	185	61	102	87	190	175	39	287	398	171	264	161	176	255	101	66	218	80	140	167	511	212	239	122	699	156	165	147	122	124	185	204	101	75	109	125	179	161	93	107	218	201	171	81	70	87
PLEKHN1	7	6	3	3	5	24	8	0	19	2	5	29	1	7	5	12	7	5	2	9	6	16	10	18	20	10	2	30	10	4	2	4	7	5	6	5	13	1	11	6	3	4	5	16	12	29	2	7	18
PERM1	1	10	3	28	18	9	14	4	40	10	0	57	23	11	8	17	4	23	10	7	3	16	15	17	37	11	2	14	22	9	16	6	9	1	5	11	17	2	17	2	11	1	21	19	16	74	9	9	12
HES4	296	189	56	539	77	53	89	633	131	53	167	542	220	462	76	452	439	219	85	312	43	94	323	421	317	115	45	220	215	208	144	189	331	56	47	98	85	43	360	341	139	87	347	228	73	335	179	73	51
ISG15	549	197	79	319	376	72	110	669	180	127	117	151	927	173	165	195	459	119	123	204	80	101	182	143	557	226	89	181	129	223	149	430	159	138	156	93	100	172	203	299	207	80	360	696	107	232	123	215	104
AGRN	3015	1520	704	1150	1069	1584	830	1584	1304	651	2007	1275	2404	1075	1218	2473	1612	1425	709	1654	1485	1103	1585	2928	2147	1934	1300	1358	1259	996	902	2121	1626	1346	1706	1467	924	1132	1494	1873	938	785	1047	2597	719	1390	1032	865	2568
RNF223	0	2	2	0	0	1	0	0	1	0	0	0	0	0	1	0	0	1	0	2	0	2	0	2	0	1	0	0	1	0	1	1	0	1	1	1	3	1	3	0	1	0	1	0	1	0	0	0	0
C1orf159	388	373	534	534	389	403	364	496	442	257	340	453	508	429	420	333	358	455	597	489	448	493	357	384	381	313	478	289	408	557	399	465	312	300	177	315	356	278	389	581	344	627	461	360	401	495	396	359	398
TTLL10	0	4	0	0	0	0	6	0	0	0	0	3	0	8	0	1	0	0	0	4	1	56	0	9	4	16	0	0	0	0	2	0	0	1	2	5	11	0	0	6	2	0	5	1	0	0	0	0	0
TNFRSF18	1	9	4	12	9	4	25	1	8	0	5	5	3	6	5	5	0	10	16	10	3	2	4	14	3	0	0	11	9	6	4	1	11	2	7	3	8	0	6	0	5	2	2	11	3	6	2	1	1
TNFRSF4	39	43	7	32	42	35	39	56	27	23	78	50	39	31	27	58	48	81	2	46	45	39	46	31	112	26	40	45	63	55	61	29	34	28	47	54	53	46	16	52	35	20	48	85	38	73	32	18	14
SDF4	5817	5113	4682	4845	5934	5350	5179	5555	5956	5687	4510	5147	5849	5001	5128	4889	4937	6230	4338	4711	5865	4730	5786	5418	5037	5786	4429	5527	4832	4232	5564	5716	5254	5896	6145	5499	5786	4979	5012	6561	5155	4415	5267	5060	6749	4649	4812	4646	5725
B3GALT6	569	511	422	614	501	568	565	645	629	580	341	441	518	563	314	295	508	465	345	382	625	269	557	695	319	501	648	542	505	467	684	639	675	408	589	660	615	325	727	424	468	450	498	396	761	508	674	838	718
C1QTNF12	32	60	57	29	41	51	148	32	98	32	103	68	52	49	55	45	46	77	76	54	83	105	71	67	64	64	92	35	98	79	77	36	39	40	81	64	43	46	42	55	77	168	76	93	40	65	56	46	32
UBE2J2	689	920	897	806	705	893	985	1019	979	872	1155	1033	810	975	743	953	1008	681	920	720	1074	938	887	1032	847	873	984	944	826	1025	850	886	844	922	1515	773	796	1191	756	830	1185	952	825	927	986	1004	837	918	953
SCNN1D	1021	1496	1702	1073	465	877	732	1154	924	1215	1489	959	1345	670	1148	2100	1109	1217	2419	1828	1616	1229	944	1220	1007	794	1141	628	759	1167	1533	704	1357	679	821	930	790	1748	636	1341	1204	1300	1077	955	1103	1123	1002	989	962
ACAP3	4549	4510	6690	5131	2950	4367	3268	4174	4016	4855	8051	5545	5559	4354	4315	5568	4005	5476	5597	7195	4983	4591	3523	2725	4618	4532	4126	3529	3564	8568	5796	5401	4434	4115	4730	3904	3293	6341	3826	6224	3285	6934	4197	5495	5643	5711	3527	6589	5393
PUSL1	375	355	448	460	319	389	509	483	415	403	508	471	296	449	365	414	502	396	517	364	431	654	308	298	455	419	444	314	572	456	395	335	362	332	416	353	369	450	377	374	461	430	298	405	420	445	388	542	427
INTS11	8314	9201	10236	8277	6698	8178	4979	6757	7528	8062	11446	8277	10720	6950	10277	9170	8416	8074	10790	9786	10341	11473	6561	6379	9170	8568	8027	4951	6926	11339	8027	6206	6826	7766	10032	6735	6335	9315	5896	11083	7204	11238	7509	11863	9464	7528	7294	7154	7103
CPTP	536	498	695	514	680	820	803	448	508	770	676	547	847	475	666	446	528	486	1049	580	753	538	367	637	660	737	670	586	570	637	527	508	524	613	686	490	549	947	453	687	510	645	419	777	763	420	717	738	654
TAS1R3	22	60	32	33	43	31	58	54	41	43	103	53	29	49	61	82	33	43	55	60	94	33	33	43	42	54	69	20	24	62	49	24	45	62	129	53	30	76	54	32	65	66	26	54	43	56	39	32	40
DVL1	3029	4119	4418	3574	2727	2745	3253	2882	3170	3561	4652	3644	2940	3795	3328	4434	2713	3534	4187	3844	3627	5045	2721	2783	3109	3032	3124	2428	3115	3367	3164	2704	2742	3146	3458	2891	2848	4473	2973	3128	3588	3458	3020	3500	3796	3251	3350	3689	2902
MXRA8	10032	8674	8957	11632	12617	10152	17144	9110	9062	7348	7432	6194	13015	6934	10627	5740	11661	5822	10152	9861	4676	10672	13423	5912	18299	13312	10695	7809	9396	4541	7499	6426	9413	6610	6513	7664	8454	9750	5849	15685	5838	5875	10152	8543	8825	4799	10580	5337	9805
AURKAIP1	1044	1016	957	1266	1369	1102	1538	1268	1267	1159	1034	1258	1087	1246	1059	1066	1273	1065	1137	1150	1226	1147	1227	1195	1170	1111	1176	1399	1089	1180	1480	1300	1125	1320	1172	1151	1393	1145	1465	1159	1318	1116	1004	1223	1275	1493	1258	1330	1475
CCNL2	11632	13423	16737	15805	11608	14711	10580	15289	13467	11718	22687	16797	17504	15685	14377	18384	16673	11134	19085	22956	17071	12761	11580	10836	14711	14061	16737	9935	11691	24593	16095	17977	13793	12617	12383	11528	10745	16289	9768	20674	13467	21814	12040	16407	14148	17899	13662	12447	15339
MRPL20	947	945	1140	966	1026	927	1326	909	1084	1243	1054	1213	1037	936	1065	1001	1015	1039	1082	861	1228	998	1040	1152	920	897	1019	1047	870	1089	1137	981	811	1053	940	971	1008	845	1117	975	1176	1281	1071	961	985	1261	1128	1044	1084
ANKRD65	550	351	241	517	846	689	499	470	549	499	294	236	646	351	281	167	269	431	487	577	285	521	599	219	244	549	604	123	279	186	192	423	73	270	138	549	663	238	289	511	219	281	432	195	412	212	469	96	548
TMEM88B	2	0	0	0	1	5	6	0	3	1	5	0	0	0	8	0	1	0	1	0	1	1	25	2	3	4	4	5	1	0	3	2	0	2	5	5	2	0	3	2	1	1	2	0	3	0	7	1	9
VWA1	1450	571	545	928	1248	1239	904	807	807	1106	811	1268	890	689	896	788	836	804	640	1226	703	844	1300	2025	1102	1491	853	4969	622	449	449	1473	957	1847	861	1290	1895	743	2142	1018	597	578	1201	768	708	779	1493	812	1064
ATAD3C	122	118	147	96	137	159	140	182	137	76	155	75	122	134	126	98	124	126	153	187	96	161	167	73	47	109	183	136	96	39	44	108	126	123	163	78	146	134	155	155	91	71	73	83	107	97	247	120	155
ATAD3B	2135	2091	2477	2623	1842	1822	1066	1839	1621	1676	2533	1881	2615	1912	1954	2207	940	2277	1880	2461	2774	2365	1318	1259	1024	1968	1780	712	1613	1612	921	2179	1419	2486	2599	1559	2032	2246	1407	3039	1911	2421	1574	2359	2793	1868	1598	2084	1685
ATAD3A	1084	621	765	889	734	852	648	786	765	655	777	669	898	922	728	670	784	1095	590	658	1009	819	607	548	647	719	774	797	771	778	825	1099	675	880	947	808	986	588	762	854	849	826	557	761	1100	837	702	1318	886
TMEM240	222	254	276	215	311	254	346	251	306	240	334	242	365	256	338	243	292	167	342	252	293	393	311	146	330	342	266	136	315	241	254	213	161	328	356	234	273	353	97	372	300	286	245	310	326	235	208	178	195
SSU72	1766	2379	1836	2212	2023	1873	3319	2159	2447	1993	1874	2559	1678	2274	1766	2037	2241	2119	2121	2370	2350	2057	2576	2488	1983	1923	2272	2071	2185	2294	2493	2135	2314	2103	2094	2367	2326	1984	2516	1632	2933	2279	2273	1999	1772	2928	2319	2284	2163
FNDC10	301	105	33	151	354	84	71	371	196	125	70	33	123	76	139	5	142	124	36	192	55	30	294	83	30	224	83	90	30	22	33	339	97	161	99	172	160	47	110	118	55	71	39	26	43	24	100	50	114
MIB2	5223	6103	8971	6157	5371	6041	4383	5716	5183	5414	10494	5405	7079	5453	6052	5940	5578	6771	7883	8492	6757	6533	5312	3268	5786	6493	7615	4364	5682	8825	7664	7809	7959	5171	6006	5796	5045	7163	4284	8957	5923	7634	7137	5929	6439	5740	5522	5806	5995
MMP23B	708	624	1504	1569	933	1767	1108	1320	693	662	1780	780	966	1093	489	376	686	1706	619	1016	795	753	884	545	599	892	2565	1016	1269	1567	2614	2181	2288	504	414	1756	1124	854	1272	1308	575	1163	1647	561	999	1615	1751	2590	1716
CDK11B	1748	2301	2038	1965	1488	2057	1806	2269	2335	1790	2422	2372	1784	2345	1741	2165	2596	2819	2119	2077	2626	2010	2003	2150	2075	1876	1967	1386	2433	2250	2257	1876	2717	1889	2025	2499	1705	2142	1867	1836	3350	2486	2239	1830	2052	3051	2018	1923	1704
SLC35E2B	4535	4336	5990	3960	3864	4883	3022	4924	3394	3299	9642	3216	6895	4264	5961	6575	3414	4370	6103	4544	3789	5740	2531	1889	6200	5397	4036	2320	3836	3921	3319	3410	3192	4561	7163	4227	2821	7585	2953	7695	2684	4621	2811	4269	5367	3530	3646	4101	2682
CDK11A	1743	2256	2031	1889	1521	1782	1519	1849	2368	1668	3155	2393	1853	2553	2027	2813	2453	2377	2359	2845	2252	2063	1852	1861	2073	1915	1917	1672	2548	1451	2180	2197	2283	1712	2315	2146	1711	2204	1580	2308	2564	2760	1947	2150	1853	3080	1832	1418	2013
SLC35E2	631	502	480	525	459	574	405	481	533	417	724	340	586	535	402	608	405	567	355	327	427	646	394	277	632	490	454	295	557	274	488	360	360	542	537	578	401	404	315	587	375	368	412	662	675	422	347	430	405
NADK	1977	2489	2496	1590	1641	2255	3695	2786	2576	1301	2362	5284	1748	2960	1745	3021	2059	3413	1703	2014	3597	2536	3419	4094	1845	1827	2359	2709	3940	2313	2083	3072	2102	3275	3569	2233	3170	2042	2033	1905	3932	3878	3446	2952	2327	3494	2056	2773	2178
GNB1	7970	7079	5806	6109	7777	6903	6735	7695	7547	6561	6757	6950	7063	6864	7163	6840	6840	6942	4997	7695	7423	6499	7724	7840	8166	8096	7605	7120	6236	5978	6596	7746	5945	6934	6603	8492	5885	7499	7232	7054	6170	5262	6720	8108	6817	6322	6871	7829	8005
CALML6	16	47	82	29	47	11	34	19	36	23	53	39	22	27	52	67	17	37	81	26	61	60	41	20	13	36	43	17	42	46	39	32	27	26	27	34	23	46	11	29	44	93	35	11	21	37	20	22	21
TMEM52	46	79	74	84	48	53	53	98	100	96	64	51	38	101	106	37	113	47	91	53	194	81	80	31	28	36	138	22	94	122	110	52	72	37	51	87	32	89	106	33	132	97	53	40	33	81	45	137	55
CFAP74	2	5	5	10	3	3	2	5	1	24	4	9	2	12	3	6	8	3	11	14	4	65	8	14	2	12	5	6	8	6	4	5	6	0	0	0	9	10	4	1	13	26	1	4	0	5	2	2	0
GABRD	14	15	26	1	3	12	11	0	3	0	25	14	12	0	4	4	1	10	0	2	3	5	16	16	16	4	2	0	2	9	1	11	0	2	11	7	6	12	5	3	9	6	6	8	9	2	10	5	9
PRKCZ	240	447	267	352	420	256	276	430	256	319	427	267	212	458	317	275	458	227	336	310	238	347	625	207	315	376	408	173	339	191	160	318	307	412	678	238	326	356	365	337	283	239	235	177	216	185	389	220	197
FAAP20	1603	1654	2082	2105	2111	1721	1928	1895	1969	1714	2319	1885	1807	1992	1837	2135	2201	1838	2189	2108	1737	1787	1758	1828	1663	1699	1955	1655	1884	1738	1966	1646	2371	1764	2447	1471	1551	2574	1851	1855	2142	2242	1666	1364	1627	2066	1797	1900	1692
SKI	3712	3805	3208	4025	2978	3731	3554	6139	4468	2993	2993	4883	2771	4359	3026	2605	6335	4171	1976	2344	3324	3283	4069	4954	4440	3655	3733	3889	4920	2806	3887	3036	4349	3639	6638	4462	2990	2741	4637	2866	4753	2258	4893	4526	2853	3445	3450	2802	3966
MORN1	588	706	1099	770	608	693	362	606	802	734	751	489	694	586	711	764	463	704	919	653	857	932	434	426	683	564	714	174	644	724	931	398	474	614	374	592	515	590	533	661	810	828	637	1124	751	563	634	598	573
RER1	3130	3451	3268	3077	3852	3417	3862	3420	3555	3391	3450	3604	3712	3573	3314	3066	3691	3192	3856	3836	4049	3173	3434	2989	3523	3503	3911	3353	3069	4029	3586	3552	3038	3127	3848	3292	3251	3544	2927	3459	3378	4300	3142	3616	3431	3274	3520	3583	4069
PEX10	2052	2231	2302	2141	3168	2246	2244	1967	2225	2503	2004	1987	2811	2029	2425	1893	2216	2151	2940	2469	2670	2163	2120	1646	2132	2452	2564	1468	1783	2603	2478	2099	1845	1868	2098	2245	1976	2346	1885	2412	2191	2896	1864	2383	2110	1842	2594	2131	2179
PLCH2	38	63	139	60	42	35	31	20	35	14	38	50	32	41	41	55	32	32	22	87	32	74	42	121	74	33	24	113	28	37	29	21	35	35	74	16	49	36	34	40	59	50	44	30	54	31	22	32	14
PANK4	620	512	467	457	482	640	349	548	605	477	648	503	523	530	433	470	451	641	442	424	613	657	382	443	505	582	434	554	570	486	510	558	436	700	585	433	613	561	453	553	581	471	422	463	676	496	461	534	563
HES5	3	0	0	1	0	0	0	3	0	5	5	4	14	0	4	4	0	0	0	3	0	2	0	3	4	0	0	2	4	1	1	0	3	2	0	1	1	1	0	0	0	0	0	23	2	2	0	0	0
TNFRSF14	2945	3682	7460	4900	4251	2958	4702	2321	4402	5320	2415	3880	5074	1727	6133	4682	2843	4346	9659	5541	2880	9095	2512	4302	5687	2193	2409	3328	5179	4944	3899	2832	4501	1880	1712	4603	3102	3949	3337	5008	4005	4336	4383	3468	3758	4005	3632	3368	3353
FAM213B	529	357	453	490	479	453	312	515	381	592	607	326	521	526	620	363	594	533	399	426	619	433	500	467	450	486	690	580	470	818	811	947	509	601	502	853	572	613	808	482	432	535	431	506	366	725	614	1269	807
MMEL1	63	48	80	86	66	72	58	82	51	95	113	45	80	83	92	60	91	76	84	96	93	71	71	73	76	73	123	69	78	135	138	131	72	90	74	109	88	139	110	72	63	104	76	85	48	115	81	213	153
TTC34	78	274	303	251	95	232	216	203	215	193	21	112	127	127	82	140	137	190	166	92	280	146	287	133	93	101	290	54	223	282	254	114	221	70	24	218	169	109	186	110	173	464	408	169	125	213	239	179	93
ACTRT2	0	0	1	1	0	0	0	0	0	0	0	1	0	0	0	0	0	0	0	0	0	2	0	1	1	0	0	0	3	0	0	0	0	1	1	0	0	0	0	0	0	0	0	1	0	0	0	0	0
PRDM16	98	173	247	233	73	143	111	139	291	300	150	582	156	114	151	455	87	189	245	257	237	159	141	528	92	79	185	259	212	445	364	40	229	120	47	203	54	232	348	100	312	235	331	305	115	326	290	345	83
ARHGEF16	212	207	40	290	546	149	136	346	87	42	88	34	233	133	147	58	329	97	152	100	68	393	231	59	136	97	123	126	266	39	70	265	40	194	164	245	98	73	117	386	41	48	107	24	55	43	914	12	174
MEGF6	1249	3733	1343	1584	1657	7883	4147	1254	1523	893	2918	16095	1412	2651	1320	1895	1655	4705	2220	1012	979	1850	2741	10981	1365	1704	3805	10650	1539	1834	895	1823	6419	1533	923	4394	2423	997	4192	2040	607	2568	1849	1022	572	1260	6631	168	6779
TPRG1L	1481	1546	1248	1617	1820	1481	2604	1366	1566	1891	1074	1628	1476	1510	1461	1097	1602	1344	1382	1000	1354	1669	1673	1906	1799	1775	1788	1156	1620	1149	1374	1125	1353	1594	1752	1725	1412	1422	1261	1257	1348	1160	1389	1607	1760	1409	1679	1350	1693
WRAP73	664	664	734	700	532	565	687	664	748	580	739	695	682	731	612	612	669	711	874	723	934	754	472	679	712	655	689	664	733	887	760	740	603	776	778	522	650	651	568	787	804	951	735	822	733	797	610	708	596
TP73	75	92	94	101	82	69	52	70	87	71	104	60	102	66	123	113	82	71	156	94	95	163	72	50	85	105	81	21	54	90	95	64	52	63	54	93	63	151	55	100	58	84	103	100	75	58	69	67	67
CCDC27	99	90	85	83	88	85	72	78	90	107	126	57	101	70	90	111	65	95	84	72	105	145	102	59	113	89	108	45	96	64	111	60	58	82	63	98	92	113	59	90	75	62	91	107	89	57	91	74	77
SMIM1	76	118	178	112	158	151	201	70	103	226	131	61	127	125	150	121	116	97	256	164	81	265	50	136	66	86	119	45	144	55	117	48	90	87	46	141	112	215	87	71	135	194	71	120	127	59	187	167	109
LRRC47	1667	1760	1360	1650	1695	1914	1858	1649	1753	2064	1664	1740	1677	1606	1431	1155	1747	1817	1356	1330	1977	1471	1810	1852	1809	1798	1999	1412	1548	1807	1945	1885	1590	1661	2017	1850	1633	1605	1472	1531	1677	1607	1699	1850	2095	1563	2010	2136	2062
CEP104	788	922	1046	747	815	1007	663	791	1204	822	1430	853	788	1026	851	898	1029	1096	847	835	1153	1139	590	865	885	972	733	747	1230	897	840	840	794	1009	1314	778	710	1482	649	985	769	797	825	1043	1509	835	729	849	894
DFFB	390	474	505	370	431	452	316	309	380	509	903	456	597	351	496	668	426	279	615	672	541	419	326	233	505	617	429	342	361	676	344	404	275	421	679	341	394	653	264	666	335	562	465	560	470	392	410	494	376
C1orf174	811	627	583	679	799	694	847	503	878	551	693	649	787	672	790	755	750	400	871	933	884	475	637	629	762	706	951	769	701	923	697	941	616	425	772	881	755	589	692	827	510	845	709	647	863	1010	791	815	1016
AJAP1	554	2340	589	2276	277	393	1493	954	2200	1676	253	460	156	900	964	527	847	322	342	697	410	837	3228	171	947	1384	875	49	647	762	495	288	628	291	732	903	681	1015	557	268	1951	742	610	106	546	621	425	608	386
NPHP4	917	975	782	951	530	793	329	640	498	685	1132	741	738	1036	567	716	727	995	632	832	939	841	657	564	687	1030	577	637	571	750	800	858	599	825	634	635	790	711	753	794	1047	873	755	633	635	678	575	856	826
KCNAB2	649	796	496	977	491	523	690	627	721	623	399	734	611	624	415	483	563	802	427	572	662	634	731	1110	1033	498	499	1257	489	546	649	661	831	530	429	723	838	337	731	593	542	549	778	666	605	612	501	421	638
CHD5	19	124	45	72	23	48	36	65	44	14	45	137	64	65	54	86	84	189	26	84	53	41	173	78	45	26	39	16	118	261	81	37	97	164	37	121	25	34	71	63	40	44	314	172	47	268	102	28	39
RPL22	14762	13793	13793	12383	15289	12513	14660	12481	15180	15864	12580	10516	16037	10071	18299	15062	12162	10672	15180	16937	13351	15566	13930	8812	12975	13544	12318	5801	10362	10362	12903	10014	8040	11083	12224	15623	12939	16472	9347	13706	11661	11007	11661	12580	12162	9842	11580	10152	13162
RNF207	615	533	249	521	781	337	155	390	140	223	1159	485	698	152	538	500	542	273	243	498	438	400	499	336	398	728	222	384	254	380	189	393	231	523	361	380	495	356	548	894	113	307	239	427	364	248	401	331	418
ICMT	1096	686	527	597	848	862	918	848	1009	942	719	996	672	789	638	708	893	1056	503	591	898	743	839	1529	664	911	878	1800	808	993	1200	1244	775	1006	1010	1199	974	611	1262	521	866	696	810	782	753	1258	972	1613	1259
HES3	0	0	0	0	0	0	0	0	0	0	0	0	0	0	0	0	0	0	0	0	0	0	0	0	0	0	0	0	0	0	0	0	0	0	0	0	0	0	0	0	0	0	0	0	0	0	0	0	0
GPR153	1054	828	1034	685	368	510	542	917	693	834	1512	891	664	934	815	1200	985	444	569	993	841	540	823	549	881	931	932	552	1284	1274	1400	760	742	728	948	588	289	1225	462	611	1369	1275	1041	584	245	1357	454	1941	452
ACOT7	289	352	293	266	192	278	187	481	382	350	210	377	284	403	222	307	353	291	222	180	375	257	343	355	214	308	406	213	316	386	374	285	253	245	398	255	284	353	290	184	501	253	349	482	281	411	253	215	306
HES2	0	1	4	2	1	3	3	0	7	1	0	1	1	0	0	1	3	4	5	5	0	15	0	10	6	9	0	3	4	1	5	3	1	4	6	0	9	0	11	0	0	0	5	6	3	0	0	3	0
ESPN	63	45	70	54	82	52	36	43	41	32	159	34	86	71	83	67	70	39	71	125	48	137	35	51	76	93	106	25	57	68	26	48	41	70	75	45	84	106	49	107	40	80	38	73	50	54	32	66	45
TNFRSF25	623	335	392	395	528	295	205	456	255	299	1330	246	658	376	585	329	440	271	377	849	330	571	296	215	640	708	653	278	412	484	168	419	303	591	479	327	240	754	224	859	273	534	282	373	342	315	275	229	210
PLEKHG5	1181	608	560	875	690	668	519	1006	547	561	1406	501	943	720	602	531	802	577	459	1019	556	997	820	593	1097	1218	1204	538	944	788	333	767	715	1124	576	704	411	662	555	1213	567	709	638	742	650	568	634	507	419
NOL9	574	872	720	717	735	914	549	794	721	853	787	758	914	804	667	603	855	753	702	412	956	582	698	693	610	619	893	534	640	1060	891	717	761	566	758	746	659	603	652	635	1027	901	698	868	771	778	845	758	853
TAS1R1	29	8	4	7	4	25	21	31	10	8	4	3	84	11	11	3	17	21	20	8	4	3	25	1	18	6	31	2	20	11	29	3	14	8	7	22	14	15	6	22	5	15	11	49	3	9	4	29	7
ZBTB48	1414	2060	2096	1709	1578	1659	997	1604	1329	1586	1667	1601	1885	1522	1647	1662	1652	2176	2179	1506	2216	1713	1311	1160	1506	1753	1536	940	1561	2107	1730	1260	1253	1503	1403	1401	1544	1563	1476	1875	1933	1928	1773	2155	1692	1506	1540	1366	1244
KLHL21	2745	2853	1978	3094	2448	2643	4115	2508	2567	3435	2125	2902	3239	1681	2623	2646	2154	2382	2620	1744	1722	3215	3578	2183	5183	2527	2390	1342	1779	1485	1893	1453	2404	2381	3748	2557	2319	2984	1807	3576	2076	1361	3259	2700	2509	1726	1980	1417	2126
PHF13	915	874	1073	616	1031	915	1269	1022	1273	636	831	941	591	1042	981	819	1056	1218	811	833	928	1550	1168	1046	1290	1150	836	833	1427	687	760	1004	1071	1198	1025	901	923	780	585	896	900	715	760	941	807	774	668	674	1175
THAP3	959	1087	1367	1102	1211	1133	868	1029	964	1154	1602	1224	1266	958	1226	1218	1078	1010	1722	1298	1322	1285	876	818	1141	1171	1194	899	907	1299	1070	1055	888	1174	1544	896	981	1663	820	1373	1152	1471	1054	1301	1103	992	971	946	1045
DNAJC11	1605	1533	1723	1837	1567	1754	1276	1790	1658	1610	2146	1690	1931	1619	1649	1631	1721	1671	2241	1768	2046	1656	1307	1289	1688	1783	1946	1488	1529	2184	1982	1937	1548	1596	1873	1619	1549	2022	1658	2112	1577	2416	1561	1760	1814	1754	1587	1786	1739
CAMTA1	479	538	562	493	665	485	650	687	575	526	507	706	479	628	574	710	564	528	529	704	525	635	768	622	407	556	605	463	665	622	473	672	487	689	545	544	559	591	679	469	683	662	565	493	558	596	520	488	489
VAMP3	2311	2381	3009	2377	3198	2250	2907	2664	2700	2924	2338	2607	2479	2490	3179	2720	2584	2291	3379	3337	2205	2915	2663	3230	2660	2581	2653	2557	2879	2752	2541	2246	2254	2274	2254	2884	2114	3271	2688	2732	2978	2370	2406	2536	1928	2894	2400	2017	2579
PER3	2371	1170	2649	1216	3102	1371	1704	1218	1671	1422	950	1382	3245	1224	2500	1598	1207	1315	4501	2316	1670	2746	1982	1309	2594	1809	1964	144	1514	2460	1471	1163	1346	1149	1644	2381	1355	1823	808	1731	1129	2918	1615	1577	833	1218	1552	1894	576
UTS2	317	180	341	194	464	182	297	234	227	225	181	247	473	211	418	262	199	161	591	326	290	418	293	145	350	262	353	29	260	362	247	189	204	163	264	341	195	318	128	280	228	447	271	266	136	220	233	360	106
TNFRSF9	1	0	0	0	0	0	0	0	1	0	6	2	0	0	0	0	0	0	0	0	0	0	0	1	4	3	0	2	3	3	0	2	0	0	3	0	2	0	0	0	2	0	0	1	0	0	0	1	0
PARK7	3773	2948	4119	3450	4866	3641	5131	3055	3581	4727	3228	3341	3648	3544	3796	4207	3411	3246	3840	4822	4062	3820	3255	3580	3181	3752	4362	4380	3193	3962	4789	3983	3701	3990	3777	3379	4521	4869	4261	3388	3641	4115	3123	2393	3658	4009	4106	5121	4331
ERRFI1	5231	11007	9659	6547	6757	10860	11108	9553	10672	8607	6412	8251	6242	7705	7766	8085	10956	14857	15980	6887	9750	7894	10695	6218	6957	7528	10650	3748	23536	8154	8228	7664	23536	4289	4079	8430	7095	3701	14061	8430	11007	5296	16540	7615	3646	18221	19839	6206	6918
SLC45A1	256	500	238	313	260	250	308	329	355	193	275	436	161	358	194	291	381	354	168	176	429	300	483	382	255	242	289	317	355	194	301	255	307	284	195	355	322	170	413	207	385	304	298	221	247	397	384	219	218
RERE	6298	4903	3580	6506	6466	7414	8742	6001	7499	3756	6266	7405	6466	5801	5844	6646	5509	5049	4951	7375	6412	6041	7499	10014	9315	8518	6749	8728	6188	5414	5078	6200	6950	6698	6046	6561	5817	6086	5495	8289	3909	5495	6255	6554	7528	5578	7339	4692	6713
ENO1	15918	6809	6206	10907	11238	11339	8442	9016	9140	9480	12447	8659	7509	8825	6848	6974	10580	10050	5284	6779	10860	7556	8531	9155	18472	10745	10836	21577	7047	9954	13235	16156	8800	14857	15123	8771	17144	5555	11238	7937	8016	9140	9201	6966	15180	10790	10494	16095	13467
CA6	0	0	0	0	1	0	0	0	0	0	0	0	0	0	0	0	0	0	0	0	0	0	0	0	0	0	0	0	1	0	0	0	0	0	0	1	0	0	0	0	0	0	0	0	0	0	0	0	0
SLC2A7	2	0	0	0	0	0	0	8	0	1	0	0	0	0	0	0	0	0	0	0	0	0	4	0	0	0	0	0	0	0	0	1	0	0	0	0	1	0	0	0	0	1	0	0	0	0	0	0	0
SLC2A5	216	117	149	175	194	189	245	139	257	154	236	116	89	132	75	199	121	114	124	113	236	79	111	105	245	171	229	496	79	289	306	261	179	252	273	253	620	125	230	56	145	141	183	21	497	92	281	383	386
GPR157	224	474	258	322	396	362	331	316	350	412	366	396	354	660	527	514	390	249	333	273	368	409	499	298	376	398	461	291	379	534	288	253	364	453	574	335	431	558	306	322	424	342	331	405	352	319	381	420	423
H6PD	10426	9731	7063	8884	7566	9750	9677	9125	11262	6817	3915	9677	7489	11108	5771	8264	7547	10257	5367	5945	9516	7926	9380	8757	8812	6255	11951	8442	8403	5582	7992	7894	8085	7926	12547	9413	10152	4866	6623	5615	7959	9267	8912	7705	11742	6926	7746	7171	7714
SPSB1	1154	1041	440	1612	1792	1898	1513	1345	1197	349	711	1410	831	2045	697	774	1396	1080	783	488	1048	581	1102	1238	1203	1360	1146	1080	1193	486	483	1616	1052	2699	3116	640	2009	463	1696	818	975	650	1766	1079	1905	603	1431	438	1092
SLC25A33	105	202	238	233	117	105	123	349	221	96	96	148	107	365	145	118	369	232	159	96	186	165	170	157	111	96	133	74	370	161	186	138	233	120	117	123	111	122	350	119	347	185	94	124	122	209	79	188	92
TMEM201	1241	1075	1080	927	1002	1020	765	1056	1253	1014	901	817	1253	1011	1251	780	1207	1078	908	583	1287	1157	787	515	979	962	913	448	898	1210	1001	876	796	974	1284	910	770	995	804	1350	948	1141	803	917	1019	851	891	1139	939
PIK3CD	689	822	1120	967	907	879	1116	622	818	816	852	612	1136	629	1075	1100	684	637	1266	1002	589	1194	534	684	1091	807	672	624	729	608	683	591	677	927	973	651	822	1574	440	1133	653	700	866	1148	839	397	636	401	513
CLSTN1	9001	7992	7518	7615	8927	7432	6966	8027	8771	9823	8040	6176	9170	6966	7851	7038	7905	6926	7214	7087	8215	8108	8771	7031	9881	10071	7809	6170	8492	6895	8190	6743	6942	8403	7499	8884	6878	8364	6966	8594	7294	7112	8203	9001	8594	7014	7547	6426	8096
CTNNBIP1	568	585	546	570	641	622	1008	721	740	593	368	542	623	762	655	367	609	664	596	564	884	690	860	774	574	531	1030	368	615	889	821	683	652	378	214	793	619	481	689	621	583	1004	729	652	547	683	672	629	723
LZIC	778	466	491	442	645	482	617	452	507	600	540	352	577	471	493	544	446	552	453	523	494	494	534	425	559	636	503	425	524	431	490	420	419	537	656	644	494	594	506	579	420	382	393	612	573	426	537	578	558
NMNAT1	270	178	183	193	232	191	168	181	159	232	233	130	253	162	187	150	146	216	172	202	204	140	121	153	191	201	231	342	139	153	190	232	202	190	247	219	168	228	213	193	157	155	133	186	258	149	212	246	199
RBP7	141	125	87	110	157	98	309	107	127	105	112	136	166	67	116	327	153	144	61	216	90	73	139	176	125	90	88	126	98	122	78	163	141	75	102	98	200	121	87	183	73	84	222	168	98	130	95	52	81
UBE4B	2473	2341	2456	2580	2433	2847	2191	2231	2709	2349	2194	1698	2608	1991	2589	2927	1978	2519	2859	2866	2167	2506	2156	2317	2372	2414	2194	1882	2322	1818	2227	1744	2670	1920	2133	2387	2207	2972	1704	2382	1739	1663	2319	2343	3448	1469	2290	1572	2342
KIF1B	2264	2833	3381	3137	3132	3185	3157	2886	3075	2712	2371	2196	2522	2464	2866	2303	2608	3145	2609	2694	1935	3252	3201	2532	2782	2463	2602	1638	2254	1828	2208	2415	2569	1906	2074	2850	2269	2444	2384	2678	2845	2934	2539	2015	2975	2316	2852	2093	2510
PGD	1780	954	901	993	1514	1317	947	1464	1204	985	868	678	1223	1021	913	1001	1252	1741	1009	1169	1345	1251	1049	913	918	1231	1060	2034	1026	905	1326	1995	1177	1261	1091	1329	2020	671	1594	1029	861	950	976	1063	1649	997	1547	1874	1412
CENPS-CORT	173	149	182	148	183	194	188	159	158	169	124	89	152	127	143	94	185	165	188	192	172	155	155	104	131	186	184	102	141	128	146	143	180	150	145	143	167	178	104	151	135	164	122	145	131	95	153	160	135
CORT	28	23	44	23	26	21	31	19	15	27	59	19	34	13	30	23	26	36	51	38	42	46	19	11	19	32	40	13	33	32	17	27	23	22	43	17	29	48	6	37	16	48	12	26	30	20	26	38	21
DFFA	1811	1214	1145	1055	1347	1387	1317	1160	1181	1435	1420	963	1291	1186	1278	1094	1129	1566	1340	1143	1222	1428	1145	998	1226	1423	1283	1588	1194	1251	1338	1423	1128	1549	1814	1368	1492	1295	1239	1188	1033	858	1254	1303	1788	1133	1292	1822	1401
PEX14	587	510	537	506	598	629	495	480	574	514	499	412	599	488	512	431	480	607	532	570	586	586	591	479	549	561	486	423	512	472	501	436	475	523	497	504	637	494	417	540	501	533	506	540	603	459	526	450	510
CASZ1	223	80	70	128	42	118	79	119	144	120	121	314	216	106	92	171	140	110	78	155	88	110	150	489	272	128	158	310	184	158	120	180	190	153	144	149	84	99	180	157	113	81	259	274	95	324	97	63	141
C1orf127	8	2	9	16	2	0	0	1	0	2	4	2	4	0	0	1	2	0	4	10	0	0	4	2	27	2	2	0	0	0	7	5	5	0	4	9	0	5	1	2	0	2	0	0	0	0	0	0	0
TARDBP	4759	5471	5828	5267	5337	5745	4695	5284	5393	6603	7348	6310	6871	6092	6261	6035	5697	4524	6230	6554	7095	5064	4609	5179	5697	5643	5812	5333	5094	8659	6329	6610	5078	5781	6871	5147	5405	6720	5143	6720	5796	7294	5485	6224	4983	7258	5207	7128	5934
MASP2	141	318	134	196	187	314	217	225	340	230	156	343	240	231	172	185	251	108	186	179	468	91	325	253	156	253	520	109	242	611	369	239	258	101	132	346	151	194	141	227	213	382	389	350	208	352	288	209	289
SRM	1720	1609	1530	1748	1795	1669	2204	1652	1897	2152	1543	1830	1712	1928	1381	1407	1517	2117	1470	1475	2699	1546	1672	1457	1193	1341	1871	2581	1242	2382	2964	2134	1610	1994	1986	1610	2571	1431	2490	1239	2052	2367	1705	1357	2312	2471	1848	3947	2212
EXOSC10	2626	3025	5375	3176	2771	3305	2823	3311	3268	2803	4714	3446	4164	3600	3754	3356	3293	3292	5414	4805	5195	3193	2244	2791	3185	3121	4152	2292	3446	7840	4002	3328	2983	2344	1990	3133	3168	4317	2884	4391	3510	6698	3327	3393	3174	4214	3321	3750	2768
MTOR	1717	1379	1115	1229	1011	1515	1249	1783	1736	1325	1498	1802	1319	2007	1114	1535	1659	1896	1127	1723	1718	1321	1392	1879	1323	1373	1777	2038	1474	2193	2256	1934	1591	1398	1099	2162	1435	1062	1856	1473	1768	1943	1386	1349	1419	2817	1612	2407	1779
ANGPTL7	0	0	20	0	11	14	0	1	19	9	8	22	4	50	6	27	1	12	1	8	9	1	0	19	4	2	2	8	3	21	16	4	7	2	1	8	8	7	8	11	20	12	56	3	21	17	3	24	6
UBIAD1	635	664	489	591	632	774	738	649	673	769	475	454	605	714	593	591	689	670	456	465	726	551	776	577	714	689	628	397	582	666	840	584	496	557	520	923	663	574	569	537	769	593	797	720	628	719	759	956	700
DISP3	39	31	20	5	24	12	7	33	6	39	0	2	23	11	44	8	20	6	9	6	3	2	54	15	10	16	15	1	4	4	1	11	6	12	7	5	4	19	3	23	2	26	1	3	11	12	14	0	8
FBXO2	91	153	146	143	147	159	86	68	144	306	558	200	87	105	347	135	206	66	133	225	273	372	219	308	128	158	294	76	121	193	97	47	74	802	166	82	117	243	75	148	218	241	64	72	200	78	152	218	185
FBXO44	1040	888	1043	765	1117	653	717	604	636	1153	1447	919	1135	744	1385	1160	843	629	1174	1296	899	1294	1114	946	1045	1167	780	689	803	936	509	756	734	1512	825	646	950	1274	501	1338	832	1296	741	979	849	627	809	643	776
FBXO6	191	148	198	171	240	143	178	126	152	216	166	126	152	116	228	180	140	153	241	135	194	283	125	107	161	170	171	144	127	174	177	178	92	299	323	116	155	208	150	154	196	183	225	197	255	128	168	310	167
MAD2L2	536	421	442	400	365	349	738	532	486	431	487	534	359	548	527	726	417	544	483	461	473	597	734	369	414	383	550	560	528	456	431	474	368	999	624	457	714	527	430	369	458	447	478	496	478	618	338	791	474
DRAXIN	0	8	5	2	9	1	0	2	6	36	4	1	9	0	3	0	0	0	7	1	1	2	274	2	5	1	3	8	0	3	0	4	5	2	0	0	0	7	4	3	5	6	0	0	0	2	2	4	0
AGTRAP	459	390	639	529	483	554	932	605	459	566	662	608	455	424	597	397	595	545	842	414	518	637	502	550	463	448	706	1132	509	839	590	520	565	700	669	483	639	548	552	455	435	579	667	694	527	429	522	690	744
C1orf167	561	710	395	383	230	581	423	979	777	532	521	1006	282	830	466	600	778	1020	256	214	526	261	677	522	360	341	795	562	701	849	806	402	434	476	753	955	788	327	1056	641	540	547	645	777	422	787	507	809	758
MTHFR	2244	2614	2291	2504	894	2361	1531	4171	2911	2022	2140	4236	1210	3338	1810	2512	3193	3466	1514	1065	1825	1246	2431	2114	1566	1300	3100	2562	2983	3404	3223	1700	1816	2415	2527	3419	2823	1443	4420	2029	2256	2212	2507	2958	1733	3138	2009	4682	3113
CLCN6	2384	2177	3040	2311	1667	1878	1659	2059	2092	2529	2740	1913	2553	1792	2777	3341	2094	2448	3176	2193	2105	2981	1821	1738	2622	1954	2022	1419	2227	2468	2014	1698	1680	2016	2347	1828	1697	2511	2114	2850	2453	2777	2032	2681	2415	1698	1742	2566	1915
NPPA	54	103	65	33	242	245	633	16	324	234	122	39	379	253	45	101	84	225	90	51	52	36	63	19	36	58	39	55	78	211	52	21	15	171	16	160	82	226	65	57	160	233	213	44	332	245	87	82	2214
NPPB	0	5	0	0	14	20	60	0	15	15	13	1	24	29	0	3	3	5	2	2	5	0	1	1	0	2	1	6	0	6	23	37	0	18	0	21	9	23	0	0	10	5	9	0	16	28	2	6	37
KIAA2013	1014	725	684	742	1104	892	1020	849	796	959	949	934	916	867	734	730	794	857	634	670	870	756	998	1322	1227	1018	798	1231	1037	801	836	1015	1033	1060	1004	855	858	768	862	964	1059	667	926	941	960	935	893	867	989
PLOD1	4627	2019	1900	2867	4110	2523	1075	2433	1401	3215	5049	1443	3025	2097	1785	2529	2632	3459	1413	2548	2248	1745	2669	2778	4249	3742	2754	4883	1646	2179	2912	3092	3252	3003	8870	1971	3296	2494	4027	2337	1297	1742	1958	1669	3540	2114	2379	3094	4051
MFN2	2617	2329	2089	2200	2503	2557	2025	2274	2845	2214	1672	2243	2062	2513	1835	1726	2583	2622	1761	1645	2384	2169	2580	2735	2287	2341	2165	2536	2409	2194	2363	2527	2715	2156	2057	2796	2533	1697	2471	2003	2631	2086	2166	2092	2634	2489	2677	2627	2527
MIIP	1482	1264	1330	1213	1261	1300	1082	1382	1387	1439	2135	1482	1381	1465	1719	2060	1311	2059	1487	1427	1790	1625	1301	929	1389	1598	1744	1178	1437	1976	1760	1846	1138	2210	2188	1735	1565	1819	1533	1394	1349	1893	1734	2177	1546	1948	1601	2264	1437
TNFRSF8	40	11	7	9	27	48	12	9	8	4	11	36	22	8	7	25	18	19	9	18	12	4	22	63	22	37	17	41	12	12	18	75	29	30	26	18	47	6	25	13	12	0	70	64	12	24	43	10	61
TNFRSF1B	875	483	306	484	384	469	707	757	654	421	465	950	333	444	420	594	583	570	312	348	417	364	831	1489	1043	445	587	1362	636	583	506	663	657	803	755	697	859	409	777	402	490	261	910	859	604	638	586	558	643
VPS13D	2748	2395	2210	2607	2173	2747	2287	2533	3305	2707	3056	3391	2075	2938	2175	3167	2477	2726	2515	2563	3007	2920	2866	4205	2620	2669	2942	4493	2640	2587	2997	2511	3134	2929	3405	3311	3006	2386	2678	2393	2583	2475	2636	2568	2432	3592	2938	2507	2812
DHRS3	1109	756	1068	573	2149	1728	1313	957	579	654	1541	1582	1092	722	987	1538	1247	1511	1616	1154	1468	600	1404	1578	1319	1366	1314	4197	839	1356	766	1742	1811	1637	5440	841	2684	673	1104	1684	800	3988	1326	919	1366	1101	1899	1177	1247
AADACL4	0	0	0	0	0	0	0	0	2	0	0	4	0	0	1	0	0	0	3	0	0	0	0	2	0	0	0	26	0	0	0	1	1	1	0	0	0	0	0	1	0	0	0	2	0	0	0	0	0
AADACL3	0	0	0	0	0	0	0	0	0	0	0	0	0	0	0	0	0	0	0	0	0	0	0	0	0	0	0	0	0	0	0	0	0	0	0	0	0	0	0	0	0	0	0	0	0	0	0	0	0
C1orf158	0	0	0	2	0	0	0	0	0	0	0	0	0	1	0	0	0	0	0	2	0	5	0	0	0	0	0	0	0	0	0	0	0	0	0	0	0	0	0	1	0	0	0	0	0	0	0	0	0
PRAMEF12	0	0	0	1	0	0	0	0	0	0	0	0	0	0	0	0	0	0	0	0	0	0	0	0	0	0	0	0	0	0	0	0	0	0	0	0	0	0	0	0	0	0	0	1	0	0	0	0	0
PRAMEF1	0	0	0	0	0	0	0	0	0	0	0	0	0	0	0	0	0	0	0	0	0	0	0	0	0	0	1	0	0	0	0	0	0	0	0	0	0	0	0	0	0	0	0	0	0	0	0	0	0
PRAMEF11	0	0	0	0	0	0	0	0	0	0	0	0	0	0	0	0	0	0	0	0	0	0	0	0	0	0	0	0	0	0	0	0	0	0	0	0	0	0	0	0	0	0	0	1	0	0	0	0	0
HNRNPCL1	1	3	0	1	5	4	0	0	4	3	6	0	5	0	2	4	0	0	2	1	2	3	0	1	0	4	0	0	2	2	1	1	0	1	6	1	5	0	3	0	2	1	1	0	4	5	2	7	2
PRAMEF2	0	0	0	0	0	0	0	0	0	0	0	0	0	0	0	0	0	0	0	0	0	0	0	0	0	0	0	0	0	0	0	0	0	0	0	0	0	0	0	0	0	0	0	0	0	0	0	0	0
PRAMEF4	0	0	0	1	0	0	0	0	0	0	0	0	0	0	0	0	0	0	0	0	0	0	0	0	0	0	2	0	0	0	0	0	0	0	0	0	0	0	0	0	0	0	0	0	0	0	0	0	0
PRAMEF10	0	0	0	1	0	0	0	0	0	0	0	0	0	0	0	0	0	0	0	0	0	0	0	0	0	0	0	0	0	0	0	0	0	0	0	0	0	0	0	0	0	0	0	0	0	0	0	0	0
PRAMEF7	0	0	0	0	0	0	0	0	0	0	0	0	0	0	0	0	0	0	0	0	0	0	0	0	0	0	1	0	0	0	0	0	0	0	0	0	0	0	0	0	0	0	0	0	0	0	0	0	0
PRAMEF6	0	0	0	4	0	0	0	0	0	0	0	0	0	0	0	0	0	0	0	0	0	0	0	0	0	0	2	0	0	0	0	0	0	0	0	0	0	0	0	0	0	0	0	2	0	0	0	0	0
PRAMEF27	0	0	0	0	0	0	0	0	0	0	0	0	0	0	0	0	0	0	0	0	0	0	0	0	0	0	1	0	0	0	0	0	0	0	0	0	0	0	0	0	0	0	0	0	0	0	0	0	0
HNRNPCL3	0	0	0	0	1	0	0	0	0	0	0	0	0	0	0	0	0	0	0	0	0	0	0	0	0	0	0	0	0	0	0	0	0	0	0	0	0	0	0	0	0	0	1	0	0	0	0	0	0
PRAMEF25	0	0	0	1	0	0	0	0	0	0	0	0	0	0	0	0	0	0	0	1	0	0	0	0	0	0	1	0	0	0	0	0	0	0	0	0	0	0	0	0	0	0	0	0	0	0	0	0	0
HNRNPCL2	0	0	0	1	1	0	2	0	0	1	0	1	0	0	0	0	0	0	0	0	0	0	0	0	0	1	0	0	1	0	0	0	0	0	1	0	0	0	0	0	0	0	0	1	4	0	0	0	0
PRAMEF26	0	0	0	0	0	0	0	0	0	0	0	0	0	0	0	0	0	0	0	0	0	2	0	0	0	0	6	0	0	0	0	0	0	0	0	0	0	0	0	0	0	0	0	0	0	0	0	0	0
HNRNPCL4	0	0	0	0	0	0	0	0	0	0	0	0	0	0	0	0	0	0	0	0	0	0	0	0	0	0	0	0	0	0	0	0	0	0	0	0	0	0	0	0	0	0	0	0	0	0	0	0	0
PRAMEF9	0	0	0	0	0	0	0	0	0	0	0	0	0	0	0	0	0	0	0	0	0	0	0	0	0	0	0	0	0	0	0	0	0	0	0	0	0	0	0	0	0	0	0	0	0	0	0	0	0
PRAMEF18	0	0	0	0	0	0	0	0	0	0	0	0	0	0	0	0	0	0	0	0	0	0	0	0	0	0	0	0	0	0	0	0	0	0	0	0	0	0	0	0	0	0	0	0	0	0	0	0	0
PRAMEF5	0	0	0	0	0	0	0	0	0	0	0	0	0	0	0	0	0	0	0	0	0	0	0	0	0	0	0	0	0	0	0	0	0	0	0	0	0	0	0	0	0	0	0	0	0	0	0	0	0
PRAMEF8	0	0	0	0	0	0	0	0	0	0	0	0	0	0	0	0	0	0	0	0	1	0	0	0	0	0	0	0	0	0	0	0	0	0	0	0	0	0	0	0	0	0	0	0	0	0	0	0	0
PRAMEF15	0	0	0	1	0	0	0	0	0	0	0	0	0	0	0	0	0	0	0	0	0	0	0	0	0	0	2	0	0	0	0	0	0	0	0	0	0	0	0	0	0	0	0	2	0	0	0	0	0
PRAMEF14	0	0	0	2	0	0	0	0	0	0	0	0	0	0	0	0	0	0	0	0	0	0	0	0	0	0	2	0	0	0	0	0	0	0	0	0	0	0	0	0	0	0	0	0	0	0	0	0	0
PRAMEF19	0	0	0	6	0	0	0	0	0	0	0	0	0	0	0	0	0	0	0	0	0	0	0	0	0	0	4	0	0	0	0	0	0	0	0	0	0	0	0	0	0	0	0	0	0	0	0	0	0
PRAMEF17	0	0	0	0	0	0	0	0	0	0	0	0	0	0	0	0	0	0	0	0	0	0	0	0	0	0	1	0	0	0	0	0	0	0	0	0	0	0	0	0	0	0	0	0	0	0	0	0	0
PRAMEF20	0	0	0	0	0	0	0	0	0	0	0	0	0	0	0	0	0	0	0	1	0	0	0	0	0	0	2	0	0	0	0	0	0	0	0	0	0	0	0	0	0	0	0	0	0	0	0	0	0
LRRC38	9	2	0	0	12	3	5	14	1	0	1	1	8	12	0	0	35	3	2	0	4	0	7	0	1	6	12	0	0	3	1	4	10	1	0	2	3	1	1	33	0	0	2	1	0	7	6	0	1
PDPN	1722	889	1685	1261	1213	1318	1285	1704	1271	1345	1348	1396	1417	1527	1248	812	1337	1615	702	596	3038	2172	1126	825	997	1476	2090	2964	2154	896	1656	1563	1751	949	1442	961	2105	1366	1582	1095	2170	2026	1075	815	1014	1824	1052	4009	1590
PRDM2	3561	3317	3455	3401	3484	3962	2919	4239	3625	3286	3977	3159	4437	4097	3413	3704	3972	4117	2994	3763	5495	4207	3619	2822	3860	4133	3962	2519	3892	3385	3542	3894	3962	3086	3609	3822	2969	3904	3482	4341	3884	3738	3272	3174	3282	3527	3432	3258	3062
KAZN	1526	2391	2692	1568	1896	1678	2503	2067	1842	1651	1623	1399	1636	1988	2374	1364	1486	2752	1696	1567	2542	3689	2018	1126	1363	1396	2118	944	2371	1992	1510	1970	1826	914	1340	1528	1625	1606	1529	1258	1697	3302	2220	954	1541	1428	1733	1862	1182
TMEM51	393	644	843	612	727	1135	713	896	969	1197	520	603	559	798	703	476	1338	545	901	634	701	594	1102	326	633	621	755	256	806	1280	979	591	1171	646	748	904	596	1212	470	560	1213	970	598	578	444	716	1060	1050	661
FHAD1	29	33	33	88	79	30	18	62	45	40	6	6	31	66	39	18	77	30	60	58	21	165	73	31	43	78	50	8	27	34	32	57	86	39	14	29	49	43	56	21	35	19	40	9	29	31	116	69	46
EFHD2	2079	2178	928	1694	2153	830	1967	2744	2502	1077	747	1762	1039	2103	1651	1519	3731	1553	1286	1152	1003	1536	2626	1858	1294	1599	882	1660	1826	764	1092	2524	1573	2228	1467	1618	2117	1370	2461	1087	2857	1034	1973	819	724	1206	1760	723	1093
CTRC	5	30	24	57	66	90	16	22	65	40	9	28	53	89	49	31	125	29	59	30	13	34	3	5	41	21	30	28	44	18	54	69	44	30	80	3	12	1	40	28	12	16	21	64	67	77	25	3	33
CELA2A	6	11	29	115	70	180	3	17	69	33	30	37	59	68	30	50	167	19	70	20	26	60	5	3	58	30	51	22	59	10	68	101	53	49	118	0	21	7	88	29	44	36	11	89	73	61	25	6	29
CELA2B	11	74	57	94	60	125	7	75	109	35	31	63	58	182	70	91	156	34	94	19	37	42	24	14	43	26	50	19	119	15	108	75	100	30	80	14	28	12	91	28	105	40	19	80	60	96	35	9	21
CASP9	1559	7537	5135	6188	1592	1226	460	5658	3562	1555	2161	2804	2139	9823	4328	3312	4115	1908	6910	2158	3259	2419	3401	1098	2336	1558	1195	403	4325	1857	2480	739	3111	1073	3038	1312	947	3588	3818	2955	5388	1761	1160	2652	1333	3393	1192	603	994
DNAJC16	605	979	850	1031	600	711	452	1345	1075	522	881	781	595	1448	628	837	1431	782	645	546	915	657	492	542	672	668	748	579	1162	919	814	634	805	555	986	717	739	551	795	619	1178	941	593	702	710	848	550	739	780
AGMAT	8	9	6	9	12	3	3	19	11	5	4	9	5	9	5	7	12	5	0	7	10	4	14	2	4	5	6	7	14	12	6	9	6	6	11	4	7	1	6	2	15	10	5	2	4	9	3	6	8
DDI2	1080	1239	1436	1622	1019	1094	912	1912	1547	871	1620	1672	1159	1799	1523	1958	2259	1060	1335	956	1213	1610	1006	1339	1349	1177	1081	1302	1938	1609	1252	1051	953	1347	1448	1287	1074	1167	1080	1234	2057	1557	1216	1360	894	1304	833	1322	1094
RSC1A1	238	265	459	453	194	187	183	391	295	204	398	206	228	368	384	343	388	308	400	204	231	444	164	195	251	188	176	179	402	213	200	187	165	295	247	236	207	229	247	246	455	281	203	258	186	208	121	243	180
PLEKHM2	3614	4969	3227	4711	3104	3729	4615	4547	4354	3106	3489	4344	3376	5215	3201	4402	4295	4185	3256	2795	4081	5167	3832	3399	4315	3274	3146	3354	4426	3149	3585	3500	3775	4038	3550	3667	4354	3201	3552	3547	5573	3632	4714	4195	4138	4359	3071	3268	2953
SLC25A34	178	305	185	271	359	178	150	368	202	181	262	311	265	299	327	433	202	222	341	244	272	306	401	133	214	320	142	147	234	174	149	95	180	339	458	164	202	253	158	231	204	229	300	350	229	143	164	172	217
TMEM82	0	0	0	0	0	1	0	0	1	0	0	7	0	0	0	0	0	0	0	0	0	0	0	0	0	0	0	1	0	0	4	0	0	0	2	0	0	0	0	0	2	0	1	0	0	0	0	0	0
FBLIM1	4254	967	375	1612	1520	1961	1379	2974	1895	1662	1209	2018	1382	1739	1369	1658	1856	1435	610	1262	2274	1584	2153	2231	2286	1989	1966	6046	2586	1164	1262	4287	1680	5023	2467	2732	4377	986	2359	1097	2764	1162	2778	1733	1507	3074	1568	3074	1522
UQCRHL	842	664	545	453	747	677	862	483	735	596	586	446	665	646	783	725	393	458	588	581	624	681	687	514	476	650	465	429	512	436	691	521	513	501	455	652	920	539	452	466	513	486	556	292	701	423	615	607	445
SPEN	5550	6690	3953	4375	4029	6554	4259	5833	6991	6001	5280	5776	5004	5706	4924	6638	6683	5243	3899	3693	5730	6426	8027	5961	7195	5865	5030	3860	6419	6653	6304	3930	4552	6887	9446	8130	4295	4143	4621	5019	7634	4239	6991	9625	4714	7063	4686	5495	6182
ZBTB17	1045	1042	1258	1411	975	1316	880	1066	1152	786	1793	989	1298	1150	1206	1391	1030	1158	1406	1679	1133	1143	838	803	1207	1162	958	942	1178	1262	1214	1127	1157	1215	1064	1074	1280	1309	954	1535	1152	1517	1022	1324	1312	1339	974	1075	987
C1orf64	0	1	4	0	0	0	0	0	0	2	1	0	0	0	0	5	0	0	1	0	3	1	0	2	1	0	2	0	0	0	0	0	0	1	0	0	0	1	0	0	3	0	0	0	0	0	0	1	0
HSPB7	545	458	1615	1253	993	1562	850	347	1115	1340	640	2817	1136	461	960	566	528	967	1344	719	1571	612	532	3633	805	654	1285	6310	1665	2403	1843	610	2166	450	1014	727	762	998	2948	295	885	1016	1153	1049	936	1859	1493	4090	1708
CLCNKA	42	50	184	95	91	99	44	37	106	52	62	55	98	16	91	79	29	63	242	43	237	115	49	41	55	47	72	46	87	89	86	36	63	33	72	50	43	107	42	17	106	160	162	81	62	50	64	161	82
CLCNKB	37	47	99	47	50	71	71	39	30	36	42	46	135	28	71	30	15	126	69	33	73	38	142	27	15	34	71	36	29	24	88	27	90	14	38	71	56	50	51	29	28	101	271	63	43	46	62	51	125
FAM131C	3	18	10	20	26	10	82	10	3	13	19	8	7	17	39	24	11	10	15	23	11	39	43	35	28	10	14	17	22	20	14	3	18	27	2	28	20	19	9	3	11	18	34	13	16	22	13	38	22
EPHA2	181	315	187	291	401	385	528	237	219	166	606	571	157	350	414	523	303	523	231	169	272	354	328	1400	494	475	173	521	805	284	238	356	744	309	424	388	332	381	446	309	399	181	382	592	287	614	495	167	735
ARHGEF19	327	856	375	572	298	607	1233	574	548	387	1030	913	306	726	453	824	612	839	415	225	649	690	874	333	455	510	564	739	876	437	524	465	810	396	551	468	786	372	424	395	857	474	745	771	1221	583	544	741	814
RSG1	158	184	201	172	180	150	162	90	147	234	214	72	132	115	154	167	120	136	259	147	164	234	114	61	180	196	170	78	138	111	157	79	118	195	122	155	159	234	113	102	124	86	135	166	186	96	169	199	127
FBXO42	907	1184	1279	1190	922	1373	1253	1040	1226	860	2285	1778	1038	1154	1250	1701	1087	1148	1404	1155	1218	1219	1048	1519	1298	1143	995	1428	1588	1018	1154	966	1553	1236	1290	1084	915	1451	1103	1223	1488	1256	1141	1365	1188	1499	1202	1271	1179
SZRD1	3981	3193	2745	3940	3508	3836	4889	3684	3783	3292	2161	3396	2793	3568	2645	2706	3410	3503	2817	3034	3408	3464	4673	4171	3678	3771	3667	3746	3775	2915	3364	3716	3733	2898	2556	3731	4325	3034	4074	2645	4305	2959	3648	2847	3209	3850	3953	3919	3979
SPATA21	1094	845	708	1167	941	962	1483	1113	1018	866	698	907	786	1044	752	901	969	968	780	822	884	1076	1270	1067	1095	1075	1050	993	1144	719	915	903	971	827	779	1045	1155	926	1028	785	1223	770	1032	826	843	1084	1078	1105	1020
NECAP2	1847	1437	2572	2033	1984	1882	2348	1602	1254	2288	2178	1168	1980	1901	1982	1400	2016	1485	2059	1819	1666	1524	1486	1254	2098	1966	1897	1822	1600	1498	1636	2288	1630	1998	1631	1551	2059	2343	1458	1729	1767	2274	1268	1684	1711	1323	1952	2294	1682
FAM231B	0	0	0	0	0	0	0	0	0	0	0	0	0	0	0	0	0	0	0	0	0	0	0	0	0	0	0	0	0	0	0	0	0	0	0	0	0	0	0	0	0	0	0	0	0	0	0	0	0
NBPF1	2522	1465	2173	1117	1995	2251	1227	1565	1259	2367	2782	1240	2429	2217	2994	1838	1763	1016	2307	2571	1681	1643	1145	947	1448	2953	3404	1405	1512	2364	1372	1996	1885	1582	3302	1853	3453	4431	1384	2150	813	1253	991	2327	2332	1033	2758	2204	2162
FAM231A	0	0	0	0	0	0	0	0	0	0	0	0	0	0	0	0	0	0	0	0	0	0	0	0	0	0	0	0	0	1	0	0	0	0	0	0	0	0	0	0	0	0	0	0	0	0	0	0	0
CROCC	2201	3489	3938	4167	2060	3095	1450	2594	2859	3404	3665	2893	3722	3484	3109	3253	3185	3716	3540	3669	3223	3725	2464	2010	2484	2280	2906	1358	2309	5663	4689	2810	2219	2544	2272	2691	2994	2879	2117	2950	2645	2925	3158	3183	4038	2908	2751	3609	2533
MFAP2	1046	653	548	1523	2242	882	1689	942	630	1308	341	811	2073	1291	1351	377	870	1124	1404	461	649	1320	470	795	1192	459	1077	927	1693	397	723	1670	1229	657	483	771	388	1262	806	1391	573	1132	800	472	357	687	1069	941	875
ATP13A2	591	540	495	566	500	591	495	624	497	477	734	682	576	853	583	660	532	510	580	567	817	605	386	645	568	519	631	829	604	697	623	601	471	756	941	478	515	858	508	707	545	633	515	617	651	718	526	903	739
SDHB	737	827	656	931	662	870	1383	1063	978	846	532	1170	707	1202	656	749	890	911	680	602	1007	828	637	1363	911	778	927	1348	1251	1015	1103	959	965	866	804	1043	938	699	1143	687	1226	740	961	1065	939	1489	678	1158	1041
PADI2	13	34	8	19	23	12	19	19	77	40	16	21	26	26	21	41	8	31	26	22	19	18	13	33	52	24	10	63	27	29	48	13	31	10	14	33	22	16	10	7	17	20	16	21	26	25	26	13	21
PADI1	4	2	4	4	0	0	2	3	5	3	7	5	2	4	3	3	6	2	4	3	0	15	3	1	6	5	8	7	11	4	10	7	2	2	4	2	2	0	34	2	1	2	4	14	7	7	1	2	4
PADI3	0	0	0	0	0	0	0	1	1	0	1	2	0	0	3	0	0	0	0	0	2	0	0	0	2	0	1	0	0	0	2	3	0	0	0	0	0	0	13	0	1	0	0	1	1	0	0	0	0
PADI4	0	0	2	0	0	0	3	0	1	4	3	3	0	2	10	7	1	0	7	0	4	0	0	15	4	2	1	39	0	11	2	1	2	0	0	0	3	2	1	0	6	0	0	0	0	4	0	1	0
PADI6	121	0	0	10	0	0	0	806	0	0	21	0	120	0	0	1	1392	0	0	0	21	0	194	0	79	7	0	0	0	12	7	16	0	0	0	0	0	0	0	846	0	0	51	2	0	5	372	0	0
RCC2	2786	2152	1516	1810	1851	1778	914	2520	1900	1911	1320	1054	2040	1898	1307	902	3092	1779	1192	1246	2027	1211	1614	890	1432	1600	1526	1216	2181	1342	1522	2560	1749	1439	2699	1422	1829	1220	1449	1957	2086	1480	1207	1143	1611	1266	1403	1411	1293
ARHGEF10L	710	550	785	651	560	571	592	711	605	673	551	1876	867	549	738	1116	580	728	601	1208	476	711	704	2070	965	699	815	1402	942	1756	971	575	1119	520	481	777	539	741	1110	829	667	798	1233	1139	545	1488	1043	767	480
ACTL8	14	0	0	1	0	0	0	61	0	0	4	0	16	0	0	0	79	0	0	0	2	0	19	0	2	1	0	0	0	1	0	0	0	0	0	0	0	0	0	69	0	0	6	1	0	0	25	0	0
IGSF21	30	56	33	7	13	33	79	22	58	21	27	109	2	20	3	15	10	27	3	7	53	4	69	118	2	5	22	90	6	51	35	20	34	27	21	55	47	14	71	5	40	10	25	7	58	13	34	30	73
KLHDC7A	0	0	0	0	0	0	0	3	0	0	0	0	0	2	0	0	1	0	0	0	0	0	0	7	0	0	0	0	0	0	1	0	0	0	0	0	1	0	0	1	0	0	0	0	0	0	0	0	0
PAX7	0	0	0	0	0	0	0	0	0	0	0	0	0	0	0	0	0	0	0	0	0	0	0	0	0	0	0	0	0	0	0	0	0	0	0	0	0	0	0	0	0	0	0	0	0	0	0	0	0
TAS1R2	0	0	0	0	0	0	0	0	0	0	0	0	0	0	0	0	0	0	1	0	0	0	0	0	0	0	0	0	0	0	0	0	0	0	0	0	0	0	0	0	2	1	0	0	0	0	0	0	0
ALDH4A1	361	518	453	395	272	419	306	445	489	578	303	567	304	521	402	380	479	582	360	326	533	388	413	570	321	378	660	487	566	874	861	270	549	316	324	579	317	393	749	266	722	490	567	617	276	784	372	473	536
IFFO2	228	225	254	190	224	241	198	239	315	247	246	403	208	271	271	306	274	176	220	195	325	347	221	369	281	289	223	400	315	341	245	219	264	239	300	245	213	276	277	233	285	219	262	343	206	358	223	266	271
UBR4	7829	11802	8620	8314	8074	9480	8543	8505	10215	9095	12162	10767	9642	13015	10341	10932	7014	7644	11186	13747	11134	8986	9553	9299	8442	9823	9267	8143	9125	6466	8130	7112	10494	8594	8687	8870	6918	11502	6848	10215	23536	12653	6668	6242	7937	10071	9315	9095	8416
EMC1	2571	1698	1611	1566	1635	1803	1073	1809	1638	1515	1950	1464	2009	1409	1319	1282	1471	2272	1193	767	1917	1305	1584	1973	1691	1808	1725	2239	1484	1701	1904	1824	1645	1683	2147	2029	2169	1267	1947	1571	1199	1762	1697	1601	2544	1229	1969	1978	2486
MRTO4	723	607	668	589	588	710	732	646	734	704	458	619	658	695	463	393	645	753	546	445	757	544	829	615	521	548	669	644	469	683	892	790	659	675	538	765	984	393	881	548	745	741	774	450	752	763	772	1304	955
AKR7A3	59	83	216	93	80	80	66	90	156	71	128	90	92	123	127	53	101	67	157	138	136	172	100	45	91	76	141	25	141	166	142	93	89	52	60	94	80	104	66	134	102	329	91	64	84	140	113	149	63
AKR7A2	1319	1201	1313	1121	1384	975	734	1140	918	1836	923	663	1168	1030	1137	985	1110	824	1080	979	953	1054	1136	730	1142	1361	1103	784	871	974	1218	982	1146	1352	1246	907	1022	1373	1101	1041	1129	995	1049	961	1196	859	979	1168	1038
PQLC2	423	508	627	498	513	547	554	425	536	517	518	506	458	362	523	477	496	505	736	403	639	480	400	405	465	426	443	279	591	631	537	487	425	368	437	474	489	329	466	462	636	623	475	643	598	554	565	464	411
CAPZB	6982	4129	4705	4391	5615	4682	5725	4515	4702	6029	3185	4072	4047	3949	4498	3722	4183	3777	3271	4029	5078	4976	5634	5041	5559	4708	4730	5397	4465	4799	4930	5940	4529	4740	4407	4682	5995	4131	4579	3925	5401	4906	4979	3727	4312	5235	4328	6386	4079
MINOS1	1195	815	1056	909	1274	969	907	933	782	936	923	953	954	896	955	994	853	850	983	962	1065	931	1001	898	889	1149	1118	1402	904	1058	945	1109	960	1239	1409	792	1090	1104	1324	927	999	1083	901	741	1052	999	858	1360	1034
MINOS1-NBL1	18993	11718	20134	17071	16289	13272	17504	13930	18993	19937	7644	7981	10132	13627	15805	10650	12761	5796	13544	13930	14564	22064	28021	6513	22439	18558	15180	7480	14148	12761	9935	11446	14237	22956	24263	12867	16673	15623	10257	11863	19273	19273	13272	6982	15685	17357	13423	22324	9516
NBL1	33880	21348	43321	33238	32375	25080	29571	24902	36287	39484	14148	14808	18057	28457	30811	18910	27185	10473	25243	23093	30311	49331	54678	10720	41847	37402	29125	11314	27399	28457	19551	21942	29347	43321	44543	25243	28688	25714	19839	20034	45770	43321	24593	13423	30311	35950	25874	40416	15980
HTR6	0	0	0	0	0	0	0	0	0	0	3	0	0	2	3	0	0	0	1	0	1	0	3	1	1	1	0	1	4	0	2	1	0	1	6	2	0	0	1	2	0	5	0	4	3	0	1	0	0
TMCO4	579	680	856	695	921	640	679	547	614	575	695	514	644	573	887	585	597	546	957	806	443	788	680	650	623	793	549	468	641	587	679	508	569	711	499	622	577	880	609	588	621	725	448	535	686	536	716	655	668
RNF186	4	9	12	4	37	15	7	1	3	26	1	1	11	8	19	9	1	2	18	9	8	5	1	0	7	0	7	0	0	6	20	0	5	4	0	3	6	19	3	4	5	12	0	5	0	1	4	34	7
OTUD3	708	1235	890	1356	1142	1118	461	1033	776	773	3051	761	1052	905	755	964	987	695	737	1099	949	1300	1720	737	1742	1098	986	607	727	1055	930	959	1026	1152	1060	817	866	939	843	1034	850	811	800	708	1184	991	1120	870	899
PLA2G2E	0	0	0	0	0	0	0	0	0	0	0	0	0	0	0	0	0	0	0	0	0	0	0	0	0	0	0	0	0	0	0	0	0	0	0	0	0	0	0	0	0	0	0	0	0	0	0	0	0
PLA2G2A	3407	923	1133	1352	269	4944	9299	766	1421	756	1000	10790	91	6706	1736	20240	303	15506	655	1553	684	721	1895	8986	1229	306	490	102942	5880	673	3099	2507	6713	8687	28903	7120	21814	430	5917	212	2304	3805	3660	11661	5672	8634	403	5967	5082
PLA2G5	1525	2408	3561	1912	597	3651	3903	2628	2374	1578	3810	2714	1157	5766	2495	7735	1413	3800	4990	3012	7756	4561	1046	1491	1558	1255	6623	1572	4708	2909	2862	2663	3171	2110	956	3917	2581	1717	5978	404	4145	5215	6139	5397	1948	4759	1176	3613	3805
PLA2G2D	6	0	0	0	9	2	6	0	1	0	0	0	0	0	0	0	0	0	0	0	0	1	0	7	13	9	0	0	0	0	0	0	2	0	1	0	0	0	0	0	0	0	0	0	0	6	0	4	2
PLA2G2F	2	2	6	7	4	6	24	5	10	4	12	4	1	15	3	8	0	8	2	11	19	14	1	1	4	0	33	0	17	6	4	3	3	2	3	6	10	2	6	0	7	21	8	8	4	15	3	14	4
PLA2G2C	0	1	0	2	5	0	0	0	0	0	0	0	0	0	0	0	0	0	2	1	0	0	3	1	0	1	0	5	0	0	0	0	0	0	1	0	0	2	0	0	0	0	0	0	0	0	0	0	0
UBXN10	74	87	28	95	88	69	99	53	42	22	23	35	16	49	30	24	60	72	22	49	33	88	177	156	30	137	72	112	27	9	1	61	81	175	102	60	245	30	108	37	17	19	96	19	69	19	88	35	196
VWA5B1	0	0	0	2	4	0	2	1	0	0	0	0	1	0	0	2	0	0	1	1	0	6	2	0	0	0	0	0	0	0	2	0	1	1	0	0	0	2	2	0	0	0	0	1	0	4	1	1	0
CAMK2N1	1093	1310	772	1356	1097	876	1855	927	1628	1441	1072	1264	459	1105	1172	1836	1440	1200	869	865	1001	1269	1734	1645	876	658	621	679	1536	805	858	976	1054	1863	1260	1790	1737	1186	1528	601	1167	658	1776	1120	1068	1147	1078	1007	1071
MUL1	589	776	580	830	690	839	962	956	764	946	474	762	745	867	637	387	927	721	583	558	835	502	839	906	763	912	916	795	878	759	858	828	935	693	967	837	672	697	709	638	907	731	710	804	867	946	1012	1132	939
FAM43B	1	10	12	2	25	20	18	5	4	2	12	60	2	2	8	5	3	1	7	4	4	1	7	85	3	4	0	173	7	2	4	23	14	30	11	5	2	4	27	6	9	23	6	2	5	2	10	14	79
CDA	12	17	12	5	2	12	35	16	22	16	17	56	4	17	19	68	7	42	16	20	9	3	14	112	37	5	12	71	79	41	10	28	62	7	19	25	28	10	48	2	56	19	43	28	14	45	11	37	20
PINK1	1795	2122	1548	1983	2266	2429	3858	2049	2203	2126	1409	2558	1491	2234	1473	1466	1885	2477	1393	1501	2229	2152	1995	3535	1733	2105	2258	2296	2189	1571	1729	1928	2092	2613	1612	1847	2507	1716	1385	1443	2170	1721	2086	1904	3069	1755	2327	1667	2208
DDOST	6064	4504	5227	5504	6176	5854	6668	6121	5822	6623	3949	4143	5860	4958	4756	4040	4743	6432	4065	4205	7163	5410	5833	5135	4838	5151	5495	7819	4183	4766	6554	6589	5745	5606	5078	6001	7330	4468	6379	5401	4388	5462	4961	4541	7423	4812	6366	8074	8855
KIF17	55	87	44	63	43	81	71	48	51	69	60	78	61	46	51	77	62	104	72	82	44	81	61	118	77	38	66	63	66	66	59	52	64	49	52	66	55	45	50	54	40	34	106	71	62	78	80	57	62
SH2D5	40	191	105	278	121	36	244	38	103	254	104	29	115	71	289	45	78	43	191	53	37	496	157	15	216	81	75	12	61	60	38	35	50	177	197	102	51	148	49	78	40	84	67	55	158	66	110	193	123
HP1BP3	11446	10672	12415	10362	10173	9315	5541	10473	8005	10932	22324	10650	12653	12040	13312	19551	13197	8228	11528	13584	11108	12008	8062	8430	11922	14611	9516	9696	9786	12580	8812	9031	7840	15566	21577	9330	7959	17357	8702	13662	8715	9446	7460	13973	13235	8505	7624	8594	10536
EIF4G3	2606	1806	1946	2062	2377	1868	2533	2134	2105	1853	1740	1819	1629	1814	1679	2022	2337	2244	1688	2504	2551	1893	1903	2414	1677	2456	2114	3164	2056	1975	2172	3149	2351	2334	2289	2015	2504	1898	2356	1675	1769	2071	1729	1455	2016	1847	2469	2768	2101
ECE1	8505	10173	4251	6926	6864	6473	8568	9233	8062	5060	5984	7595	5449	9918	5345	9283	7537	7195	6145	6957	4087	6942	10956	6794	7798	6145	6950	4315	7654	4906	5045	6903	5105	6261	6473	6982	4862	6412	6347	7585	10215	3981	8016	7556	6661	5337	5812	4812	5195
NBPF3	333	308	283	258	424	364	366	384	378	375	341	224	423	287	362	345	419	254	305	452	507	374	226	216	305	385	434	338	216	326	342	354	252	287	383	330	293	349	187	495	202	268	206	379	402	173	424	406	379
ALPL	250	203	50	226	285	149	86	247	145	118	62	76	156	202	130	175	226	82	46	105	95	83	296	65	97	176	145	220	116	118	145	268	143	195	196	132	109	75	122	164	157	30	160	103	94	104	106	107	156
RAP1GAP	137	143	126	106	154	97	93	115	83	219	129	46	128	134	190	96	91	74	144	151	136	214	112	174	60	128	137	33	70	115	134	126	74	200	139	70	172	220	84	66	154	141	79	95	186	81	77	207	88
USP48	2635	2492	2644	2570	2311	2815	1880	2625	2418	3070	2956	2312	2808	2551	2488	2232	2675	2460	2785	2770	2780	2482	2062	2091	2832	2679	2698	1977	2518	3282	2836	2616	2518	2551	2510	2423	2283	2689	2228	2771	2290	2807	2277	2664	2860	2527	2526	2619	2491
LDLRAD2	3233	1138	1214	1782	2145	2129	1690	3085	1355	1137	2241	7031	2190	1430	1602	2707	1377	2724	1539	3114	1292	1243	1701	8143	2032	1592	1301	9607	1982	2326	1741	4042	4210	1178	1533	1869	1807	1974	5304	2054	1234	1616	2611	2267	1572	3075	2807	1394	1812
HSPG2	8301	2396	2246	3471	3632	5471	3830	7171	3559	2845	5822	13627	3771	3437	2840	5536	3087	6098	2731	5995	2477	2518	4822	19937	5056	3805	3132	22822	4287	5592	4451	9125	8855	3458	3655	5405	3648	3658	10236	3779	2644	3174	6029	6157	3387	7798	6589	4081	6170
CELA3B	8	23	42	137	54	200	12	22	95	63	16	55	44	106	48	62	223	46	81	42	50	79	14	7	68	34	64	22	78	28	96	127	59	65	157	0	53	0	62	71	50	26	41	138	90	86	42	0	47
CELA3A	29	73	110	256	144	397	25	75	195	104	48	148	145	192	99	137	533	122	140	58	58	171	22	8	168	90	120	63	192	81	156	285	141	122	390	0	67	0	132	159	86	56	105	238	180	162	88	0	91
CDC42	3838	3678	3777	3314	4185	3775	4217	4119	3378	3451	2984	3440	2944	4087	3388	3075	4062	4246	2791	3642	3934	3040	4279	3752	3043	3884	4588	4544	3614	3783	4147	4906	4044	2990	3053	3740	4162	3498	4900	3276	3490	3399	3332	3298	3190	4062	4205	4872	4344
WNT4	1361	1055	1209	988	7873	3385	1087	981	1608	1404	1109	199	444	1293	3041	294	3466	388	1353	2070	476	3150	9994	266	4108	6452	2603	384	1245	1748	575	1033	925	931	1203	2198	1665	1027	1244	1875	717	1028	493	82	873	428	5907	1459	4429
ZBTB40	2262	1971	1475	2635	1623	2409	1521	2218	2415	2208	2527	2508	2278	2244	1710	2280	2117	1910	1832	1932	2480	1638	1575	1907	2474	2061	2333	1457	1788	2879	2446	1915	1664	2129	2710	2076	2176	2004	1670	2186	1621	1817	1963	2391	2127	2500	2320	1522	1778
EPHA8	0	0	0	0	0	1	0	14	0	0	1	0	5	0	2	0	24	0	0	0	0	0	4	3	1	0	0	3	0	5	1	0	0	1	0	2	2	0	0	18	0	0	5	5	0	0	6	0	0
C1QA	923	1081	331	1147	397	726	1714	1113	1202	892	725	1839	123	407	73	353	589	938	39	208	400	63	923	3026	2102	698	505	6006	471	1031	930	1217	929	1306	1506	1466	1168	192	1137	175	909	98	816	526	1243	736	643	475	1178
C1QC	791	821	208	961	281	705	1112	777	1216	593	339	1107	63	334	46	217	457	656	37	113	341	45	689	2312	1846	485	399	5545	314	895	872	1135	781	1014	1555	1207	1195	125	858	74	670	58	608	342	1344	488	551	386	1337
C1QB	852	1063	296	1253	308	893	1610	935	1403	955	542	1251	63	379	85	369	580	668	54	185	425	63	809	2853	2337	704	569	6603	428	1069	1076	1531	1102	1302	1903	1623	1550	185	1195	95	839	93	715	417	1389	596	575	578	1513
EPHB2	829	515	777	682	1030	565	559	568	530	945	727	833	607	412	398	364	618	724	445	782	382	378	999	344	259	707	1085	1459	293	796	1098	802	677	576	664	866	781	545	1491	488	360	859	555	312	552	978	1243	1698	938
LACTBL1	0	0	0	0	0	0	0	0	0	0	0	0	0	0	0	0	0	0	0	0	0	0	0	0	0	0	0	0	0	0	0	0	0	0	0	0	0	0	0	0	0	0	0	0	0	0	0	0	0
TEX46	1	2	0	1	2	0	0	0	0	2	2	1	1	0	0	3	0	0	4	6	0	1	1	0	0	5	0	2	1	3	5	0	2	1	1	0	5	0	4	2	0	0	2	5	3	4	3	0	0
KDM1A	2720	3370	2704	3463	2851	3848	3058	3437	2940	3376	2693	3298	3335	3443	2940	2373	3373	2886	3058	3016	3805	3266	3266	2531	4099	3343	3411	2455	3107	4256	3286	3803	3022	3407	2785	2950	3107	2801	2424	3686	3691	3650	3137	3675	3809	3231	3081	3209	3370
LUZP1	1104	774	645	607	1117	1460	778	1089	1052	710	790	891	874	870	804	909	953	1094	614	881	865	886	1314	1189	1129	1035	973	1118	912	737	870	1286	1021	1086	992	1167	1005	763	1030	865	942	922	1211	979	780	1059	855	997	1364
HTR1D	3	0	0	0	0	0	0	2	0	5	0	1	1	0	1	1	4	1	0	0	1	0	0	2	0	1	0	0	0	0	0	7	3	14	1	1	1	4	0	0	2	0	0	0	0	0	4	0	0
HNRNPR	7014	5247	5405	5117	5677	6426	6029	6086	5849	6279	5509	5316	5978	6194	4862	4372	5701	6121	4380	4705	7595	5490	5207	5131	5771	6133	5817	6041	5362	6728	7851	8119	5371	8096	6918	7442	7926	4737	6706	5254	5564	5766	5917	5328	6230	7285	6412	9446	7595
ZNF436	2771	598	456	796	1401	1717	977	2863	1148	946	755	1779	1289	623	899	1248	606	2276	649	886	806	387	924	350	894	1447	811	842	523	510	602	3423	672	3263	4176	1400	2889	723	596	1623	814	987	1693	2543	2462	754	1066	1236	1323
TCEA3	2049	2359	3283	2183	2396	2024	1331	1893	1958	4916	3114	1151	3359	1634	3858	1869	1638	2045	4279	2935	1852	2040	1586	649	1771	2433	2383	577	1420	2620	2765	2100	1743	2560	1565	2808	1950	3274	2485	1912	1368	1950	1493	2218	1618	1949	3568	3894	2111
ASAP3	3824	2791	3079	1882	3194	4282	3868	3105	3639	4493	4585	3226	3598	3150	4341	4317	3816	4473	3994	3611	2686	3693	2730	1631	3235	3795	3896	2971	3838	4859	4818	4501	3062	5620	3911	4737	5128	3562	2832	4062	2755	4174	3607	5045	3012	3866	3864	5023	4000
E2F2	38	0	0	3	0	11	3	51	12	1	0	4	12	0	2	1	4	0	1	0	1	3	2	16	1	5	3	47	1	15	4	47	2	9	0	8	0	0	9	2	2	0	0	0	0	0	2	14	0
ID3	926	2145	251	3630	5422	2345	1551	3856	1089	504	1867	4845	3448	2356	4357	1036	4924	1432	2622	1186	896	1710	2571	5151	4399	5291	2599	2555	5004	633	831	5147	3623	7171	4658	845	1267	2460	2243	2229	727	579	4799	6460	1839	1434	9201	250	898
MDS2	0	0	0	0	0	0	0	0	0	0	0	0	0	0	0	0	0	0	3	2	0	2	0	0	1	0	0	3	0	1	2	0	1	0	0	0	0	0	0	0	1	0	0	8	0	0	0	0	0
RPL11	39015	37028	35244	41847	45770	38187	50971	35555	42320	43922	40900	33238	45770	40416	54678	45770	33880	25243	45160	48571	36647	47801	37778	25397	40900	43321	38612	20034	34906	38187	37402	33567	30044	32649	31579	37778	38187	51846	30811	42814	39015	35244	32103	32649	34194	40416	37778	37028	38187
ELOA	1516	1531	1381	1190	1563	1619	1563	1475	1449	1419	2525	1586	1620	1512	1501	1328	1565	1283	1811	1564	1471	1865	1654	1494	1784	1661	1560	1567	1311	1732	1267	1929	1363	1677	2185	1483	1589	1561	1233	1604	1582	1574	1530	1699	1710	1314	1529	1596	1851
PITHD1	1199	1260	1169	1094	1197	1099	1073	1259	1233	1108	1400	1255	1246	1295	1269	1273	1410	1145	1183	1026	1315	1417	1174	1193	1419	1242	1238	900	1264	1179	1194	1125	991	1026	1158	1167	1165	1224	1057	1244	1386	1238	1253	1319	1372	1312	1242	1022	1093
LYPLA2	864	893	793	805	1204	788	1135	927	871	713	957	1058	917	808	948	960	885	828	1137	850	973	1031	892	854	918	1065	796	1186	959	1057	873	1077	789	982	1153	869	1054	870	890	1193	987	975	960	1035	1012	944	1058	863	1096
GALE	416	249	402	311	356	349	172	324	225	376	408	199	393	267	370	359	266	361	378	331	407	346	154	200	333	334	271	450	264	353	320	302	214	345	314	246	372	346	281	328	315	313	194	327	553	247	300	422	309
HMGCL	635	568	715	798	792	762	900	628	482	852	523	646	772	550	651	591	588	661	983	783	509	757	571	674	808	759	818	939	687	586	803	697	760	591	420	627	604	807	737	745	591	698	641	673	610	608	862	915	609
FUCA1	660	619	570	681	1047	713	904	709	640	889	442	515	660	464	592	407	596	717	579	433	706	691	684	813	685	663	583	516	768	524	798	695	652	692	389	863	758	502	572	580	628	436	675	772	676	572	768	586	898
CNR2	0	0	0	0	0	0	0	0	0	2	0	4	0	0	0	0	0	0	1	2	0	0	0	0	0	4	2	8	0	18	0	0	0	0	0	1	0	2	0	0	3	0	0	0	2	0	0	0	0
PNRC2	2472	2370	3402	1989	3445	2552	2872	2307	2730	2972	3015	2528	2677	2009	3223	3288	2039	2677	3314	3545	1914	3248	2849	2264	2285	2642	2256	2646	2493	2309	2586	2821	2043	2420	2915	2481	2306	3482	2227	3413	3070	2074	2430	2370	2149	2857	2362	2295	2577
SRSF10	3816	4832	4529	4344	3283	4762	4481	5190	4487	4443	4251	6206	4708	4886	4047	4676	5030	4845	4060	4357	5961	4445	4344	4236	3595	3880	5291	3475	5101	7528	5258	5745	5410	3217	4341	4315	3576	3866	4468	5481	5267	6582	6182	5485	3456	7087	4954	4702	4138
MYOM3	23	4	11	4	32	16	28	17	34	20	7	16	49	17	10	9	15	28	24	27	10	8	9	15	7	5	17	19	0	24	17	17	24	6	12	13	16	5	17	7	18	13	26	20	22	16	10	10	49
IL22RA1	12	32	37	58	17	37	58	12	17	56	1	18	9	25	47	0	19	14	85	36	9	53	41	15	17	17	32	2	14	5	17	32	35	19	28	6	18	91	11	23	29	9	10	3	32	7	12	21	56
IFNLR1	53	100	82	97	233	107	159	93	159	184	111	123	107	76	155	122	78	61	198	177	108	237	191	86	69	137	104	11	50	77	77	142	65	156	152	68	182	182	71	127	127	126	56	31	182	94	151	99	157
GRHL3	2	3	2	5	6	23	8	13	9	7	4	4	5	1	3	2	5	8	10	7	4	14	5	0	4	7	10	2	11	6	15	3	5	5	5	2	4	5	26	9	3	2	12	16	4	5	4	10	34
STPG1	304	241	347	250	265	277	282	151	172	376	291	164	268	224	355	245	273	266	357	240	298	335	236	195	290	326	338	127	199	254	268	227	234	364	260	224	290	394	226	205	213	240	219	212	260	224	297	414	301
NIPAL3	553	588	506	546	636	678	369	465	606	589	496	294	516	502	483	394	468	520	577	483	476	632	408	479	364	504	525	328	404	332	524	324	494	727	629	595	601	571	535	435	343	265	404	390	744	286	551	374	739
RCAN3	80	64	34	87	161	55	50	80	58	40	24	117	99	65	106	81	97	33	34	112	30	67	85	159	84	120	68	135	43	58	22	88	76	120	71	48	45	125	82	58	17	41	45	19	47	35	87	24	71
NCMAP	0	11	0	0	0	0	0	3	4	0	0	3	2	7	1	4	0	2	0	2	8	2	0	8	0	4	0	0	0	0	1	0	0	1	0	3	1	1	0	3	2	1	10	13	0	0	0	3	0
SRRM1	7566	10091	10341	8870	7605	8289	5280	7684	8855	9299	10383	9935	11159	10745	10981	11108	9430	6568	11979	10277	10603	11979	7047	7006	10907	9062	7705	4129	7937	11632	7367	7992	8228	7232	6273	6279	7386	11083	5559	13162	8518	11314	8674	9047	7819	8986	8581	5761	7348
CLIC4	5648	2997	4016	3183	3697	3239	6052	3417	4484	4717	3477	9861	2081	2872	3186	5791	3071	3791	2680	3957	3669	3680	4377	13388	4515	4292	3164	12798	4979	5019	3468	5113	4524	4990	5012	3680	4869	4501	6646	3012	4344	3655	5555	5771	3007	6316	3639	12224	4689
RUNX3	52	29	28	37	22	15	31	31	20	10	7	77	12	12	19	39	7	25	10	68	18	11	44	166	71	50	23	147	50	49	20	9	24	9	10	17	23	20	42	0	44	12	40	37	14	60	17	10	15
SYF2	2399	2785	2342	2095	2597	2088	4167	1961	2812	3181	1686	2324	2396	2406	3086	3171	2338	1759	3230	2903	2031	3325	2773	2189	2938	2195	1919	1251	2645	1859	1935	1509	1983	1901	1905	2680	2457	2638	1724	2501	2634	1556	2669	2909	2129	2315	2390	1159	1926
RSRP1	3828	5375	4606	5901	6012	4900	3824	4423	2866	3789	3137	6794	5912	4965	5592	7405	5328	3722	5147	7992	5791	3816	3411	3341	5195	5907	5049	5776	4910	9380	4197	5422	5414	3120	2135	2728	3998	4407	5026	7829	3190	5074	4603	6029	4822	5023	4200	4490	4646
RHD	68	125	111	147	86	5	61	76	41	114	71	54	88	3	123	106	114	102	174	70	129	91	6	32	101	113	80	27	3	42	58	67	94	63	5	75	53	130	103	83	6	6	108	141	7	25	58	52	51
TMEM50A	1419	1620	1233	1353	2019	1556	2984	1876	1754	1313	1332	2206	1358	1353	1495	1536	1750	1794	1278	1264	1382	1316	1570	2440	1376	1565	1534	2433	1383	1287	1490	1734	1751	1673	1642	1867	1739	1830	1951	1399	1365	1147	1973	1702	1622	1267	1502	1363	1977
RHCE	27	50	56	34	75	49	124	35	59	86	39	44	45	46	36	24	38	37	48	35	59	32	53	24	42	36	52	26	46	35	46	33	45	43	39	42	37	109	34	37	58	47	46	51	38	29	39	41	38
TMEM57	961	1151	1129	1212	1207	1507	1414	1142	1298	944	1183	810	1582	841	1012	541	1042	1053	1189	938	902	1071	1110	560	1136	1198	1097	487	906	1028	1175	870	1078	949	854	1131	889	1216	788	1089	853	1042	1147	1077	1349	758	1015	965	1068
LDLRAP1	535	419	630	449	821	612	717	589	564	745	711	417	740	485	564	656	593	617	571	611	680	827	525	579	518	590	642	690	564	638	481	720	446	789	1112	550	444	961	524	619	456	599	608	616	815	611	686	803	547
MAN1C1	2390	855	1536	1414	1249	1554	1863	1277	1456	2584	1537	724	1547	875	1604	818	1243	1945	1199	1002	1054	1199	1160	812	895	1693	2213	2228	1416	1424	2473	2310	2003	2504	2115	1921	1882	1107	2023	839	675	1267	1880	1020	919	1526	1424	3485	1166
MTFR1L	3420	3125	3729	3198	4279	4083	3183	3066	3682	3684	4261	3043	4375	3289	4282	2843	3512	2718	4818	4832	3870	3957	3142	2200	3003	3870	4513	2153	2981	3722	3348	3489	2970	2513	2767	3364	2866	4020	2863	4279	2944	5597	2694	3085	3343	3066	3614	3408	3846
AUNIP	445	393	473	473	525	487	474	397	458	449	523	400	513	426	504	383	509	363	603	560	525	563	397	269	382	454	549	270	429	489	450	440	371	327	363	440	403	542	362	477	443	695	352	370	441	406	440	461	471
PAQR7	2800	1763	1826	1432	3125	4478	1726	1928	1913	2209	2208	1321	2390	1831	2383	1038	2403	1980	1905	3228	2700	1580	2766	627	1602	2371	4305	1096	1394	2758	2199	2419	2265	622	1052	2714	1726	1957	4274	1880	1223	3158	1520	1089	1413	1872	3651	2971	4108
STMN1	5345	3583	3032	3113	5262	3919	1951	4351	3164	3414	3018	1262	5453	2423	4487	1761	5086	2316	2930	3990	2658	2742	4431	924	3265	3618	3854	684	2357	2787	2598	4903	2585	2457	2649	3276	2539	3775	3909	4094	2217	2144	1828	2845	3354	1761	2562	1832	3593
PAFAH2	330	250	317	262	368	319	219	213	237	316	368	186	303	191	304	265	286	253	396	325	303	284	197	183	273	371	294	277	281	356	268	252	285	386	344	254	254	296	232	330	219	194	239	300	405	223	330	396	279
EXTL1	135	128	258	191	183	182	135	190	292	307	86	48	252	157	213	73	132	188	369	222	212	302	110	24	30	139	303	19	147	114	219	98	166	69	79	215	108	195	190	131	186	265	84	57	90	91	209	279	77
SLC30A2	1	2	2	0	1	2	2	0	1	0	1	3	0	0	5	0	1	0	2	0	2	3	1	0	1	1	1	0	1	0	1	1	0	2	2	0	0	1	0	1	3	2	1	1	0	4	0	0	0
TRIM63	0	5	1	2	22	6	82	1	93	33	0	3	53	14	0	0	12	13	10	23	9	0	1	2	9	1	0	9	3	14	10	5	2	8	12	9	15	1	0	1	25	2	25	0	71	21	2	6	17
PDIK1L	288	213	206	186	339	253	235	210	271	338	203	167	298	267	282	221	237	179	233	244	228	165	279	191	256	315	259	156	148	255	269	266	173	247	277	289	219	300	168	293	219	236	176	289	250	190	264	317	345
FAM110D	39	20	6	31	8	39	91	76	35	39	30	328	26	92	26	79	55	167	15	34	35	14	124	399	52	22	25	119	56	30	63	78	94	62	48	89	50	18	192	23	63	24	220	155	79	183	60	78	40
ZNF593	242	851	417	1039	358	240	552	753	627	381	212	283	317	1176	383	298	1053	451	447	217	348	370	358	338	198	184	246	233	689	235	398	241	941	214	217	357	378	199	1013	203	951	290	285	206	302	511	395	352	315
CNKSR1	167	244	315	56	88	157	114	236	177	162	196	459	51	374	258	247	285	207	239	215	491	385	225	120	187	224	128	85	158	379	266	164	104	242	364	146	183	242	209	177	420	253	244	240	160	242	142	299	112
CATSPER4	0	0	0	0	0	0	0	3	0	0	0	1	0	0	1	0	0	0	0	1	0	0	2	0	0	0	0	0	0	0	0	0	0	0	1	0	0	0	0	0	0	1	0	0	0	0	0	0	0
CEP85	314	385	254	338	138	165	150	664	289	278	281	216	231	794	225	173	717	231	140	180	331	208	180	160	187	177	139	232	308	233	215	334	441	223	354	164	159	216	496	211	362	314	132	174	176	266	161	425	240
SH3BGRL3	1109	1139	945	1295	1010	1150	1253	1156	1274	1089	1187	1570	1077	1331	1005	1330	1092	1035	738	1403	1044	854	1047	1801	1178	968	1529	3150	1444	1619	1535	1169	1502	1321	1214	1222	1226	1385	2048	765	1537	1064	1241	1172	951	1845	1055	1500	1477
UBXN11	1233	1727	2137	2234	1538	1644	1647	1714	1870	2007	1677	1757	2035	1811	1768	1983	1902	1348	2575	2387	2184	1744	1259	1499	1804	1484	2029	1891	1856	2655	1822	1638	1670	1452	926	1713	1795	2147	1751	2480	1886	3183	1476	1299	1632	1978	1667	1680	2283
CD52	51	10	19	68	62	8	28	4	6	23	1	16	9	7	6	31	7	15	7	80	6	5	2	62	92	42	8	142	16	49	12	8	10	13	11	22	25	15	13	5	29	8	6	11	6	40	13	1	13
CRYBG2	1	0	5	12	2	6	2	5	9	0	0	7	3	4	2	7	5	3	2	3	2	5	0	1	5	4	9	6	8	2	9	0	1	5	6	2	0	7	18	3	5	2	4	10	3	9	8	5	3
ZNF683	21	0	25	0	22	4	0	0	0	2	0	0	1	0	1	0	0	1	0	45	0	3	0	0	19	7	2	3	2	0	0	0	0	0	1	2	1	7	0	2	0	0	0	0	0	4	0	0	0
LIN28A	5	3	0	0	0	5	0	7	2	10	0	5	2	0	3	1	6	5	5	0	0	2	6	1	2	0	8	0	3	2	8	0	1	0	0	0	0	2	0	8	1	3	5	1	5	0	3	2	0
DHDDS	699	671	659	732	602	861	741	710	789	842	559	661	711	743	522	663	699	835	557	528	671	533	750	766	581	626	773	859	761	690	863	770	866	526	562	826	741	470	814	574	721	749	671	691	822	823	750	769	777
HMGN2	6366	6379	9185	5601	7303	5008	7926	6218	5135	7851	4549	5940	9217	4410	8594	7180	4835	5677	9299	7756	4241	7499	8870	4317	7171	5414	4920	4886	3597	7442	6133	5711	4682	4994	4521	7087	5296	7489	6412	8543	3762	6668	8339	5838	3752	5435	5235	6115	7788
RPS6KA1	194	132	75	132	84	119	152	123	130	122	134	135	80	119	96	147	107	124	39	106	101	99	94	189	261	122	86	466	119	109	115	175	102	181	202	113	177	114	104	66	162	58	96	128	164	90	85	84	164
ARID1A	4246	3402	3027	2181	3227	7038	3542	3331	4367	4549	3458	3571	3909	2876	3894	3028	3432	4872	2342	2554	4594	2460	4349	3773	4954	4859	4544	3477	3388	5131	5300	4535	3602	4261	3446	5427	3464	2882	3648	3765	3446	3618	4470	5639	4818	3650	3777	4859	6200
PIGV	536	478	439	424	555	549	524	353	384	521	560	310	484	376	444	555	459	431	462	490	446	422	409	375	499	656	496	338	406	344	466	356	398	536	778	435	463	537	347	388	361	362	338	463	532	281	489	404	423
ZDHHC18	560	510	555	488	632	613	596	562	475	531	809	625	605	497	686	673	492	470	664	564	629	753	449	561	676	797	558	781	611	699	547	545	511	800	1770	457	616	896	495	688	476	547	551	677	682	536	544	690	708
SFN	14	30	32	47	23	111	61	25	162	62	28	40	60	38	22	21	86	67	24	5	47	91	22	8	44	20	39	41	67	43	100	59	50	51	58	56	64	27	219	62	47	29	56	64	123	54	15	39	63
GPN2	680	828	638	600	781	858	744	653	774	792	858	864	834	835	730	653	719	676	825	700	876	556	993	792	784	824	759	773	675	831	728	817	618	732	920	807	695	726	524	778	952	810	791	864	801	878	767	673	886
GPATCH3	275	322	306	285	248	366	361	271	347	364	285	322	364	282	240	227	267	307	316	266	413	219	330	324	312	286	351	255	261	288	365	331	300	258	254	356	301	248	175	338	452	379	294	321	387	388	335	261	286
NUDC	2117	2311	1948	2188	2204	2095	1892	1751	2016	2335	2271	2231	2122	2151	1652	1897	2128	2295	1857	1959	3028	2074	1992	2336	1921	2293	2068	1904	2183	2437	2517	2166	1776	2393	4295	1908	2304	2001	2139	1649	2030	2017	2095	1993	2440	2629	2098	2647	2010
NR0B2	0	0	0	0	0	0	0	3	0	0	0	1	0	1	0	0	0	0	0	0	0	0	0	4	2	0	0	0	3	5	2	4	0	0	1	0	0	0	0	1	1	0	0	0	2	0	0	0	0
KDF1	4	5	0	1	5	11	1	10	0	5	4	0	1	5	6	0	12	1	0	6	4	7	17	6	1	8	0	1	0	2	2	0	0	7	10	1	6	9	2	11	0	0	0	0	3	2	3	1	44
TRNP1	64	92	31	124	75	106	128	79	39	40	219	405	57	141	51	150	144	36	43	91	58	52	186	333	131	146	89	572	90	165	57	119	214	184	98	63	127	43	170	106	45	44	70	125	52	210	239	47	191
FAM46B	20	32	13	47	17	91	145	85	71	26	44	501	41	70	32	113	72	98	54	52	44	27	64	866	56	44	83	695	284	206	97	60	287	39	18	127	65	38	184	70	59	62	100	171	36	321	246	47	191
SLC9A1	877	565	577	657	876	934	766	817	728	549	1063	823	681	918	659	604	689	785	580	869	767	720	591	952	913	975	1073	1646	958	988	785	888	790	698	694	809	874	710	903	767	652	977	729	712	917	873	973	1407	1004
WDTC1	2490	2365	2070	2308	2504	2265	2200	2264	2440	2344	2150	2229	2172	2319	2269	2256	2172	2236	1997	1908	2179	2892	2294	2678	2569	2625	2116	1755	2478	1982	1926	1938	1834	2806	2639	2139	2622	2408	1904	2098	2298	1784	2623	2547	2944	1971	2052	1533	1852
TMEM222	906	1065	1131	1111	1246	1061	1465	1068	1051	1310	1009	1110	1274	1084	1127	1171	1039	862	1485	1310	1083	1069	1446	1069	1199	1037	1149	998	950	1201	1321	892	971	755	1115	1111	1012	1222	925	1224	1186	1342	1285	1019	864	1296	1251	1167	1174
SYTL1	61	73	96	64	119	78	82	36	62	61	93	109	74	95	116	121	70	73	52	270	78	220	73	131	165	124	56	276	103	143	43	53	55	75	69	68	49	106	66	59	80	55	59	95	98	109	59	50	131
MAP3K6	1012	572	649	594	369	1102	732	594	504	717	1420	2813	429	966	772	1892	723	1423	593	1285	2092	936	701	2672	590	476	884	3578	1143	1468	752	1640	952	2508	1234	748	2135	930	1381	364	623	1711	2058	1388	1129	1439	718	1354	1590
FCN3	38	38	42	14	3	26	64	70	37	14	21	61	12	31	10	31	130	35	10	37	22	12	25	5	19	8	20	184	68	37	60	69	51	33	51	34	33	15	23	8	27	4	108	162	56	52	17	21	18
CD164L2	4	1	0	1	0	0	0	4	1	0	1	0	1	4	2	0	0	2	0	11	1	45	0	7	3	8	0	0	2	0	1	0	2	2	2	0	2	0	2	4	2	0	0	1	2	0	0	0	13
GPR3	3	19	3	28	8	0	8	23	18	3	3	12	1	27	6	1	18	12	1	1	9	13	9	31	4	1	7	15	28	5	0	14	25	7	2	8	17	6	45	4	46	30	15	3	3	21	6	14	6
WASF2	7079	6035	4246	5697	5513	7163	7303	6098	5917	6661	5796	6887	6668	5956	6273	7339	4893	5658	4493	5304	4351	7294	6575	7423	8568	6248	7188	7204	4866	5254	6335	4927	5258	5838	6304	7276	5972	8277	5771	7294	3701	3945	6506	6046	6926	6554	6533	7137	6212
AHDC1	2497	1741	2553	969	2800	7023	2809	2528	3045	2524	2796	2423	2057	2230	3545	1236	2399	2789	2545	2298	2148	2044	2184	3136	3106	3923	4197	3235	2999	4214	2898	2888	2435	2535	2660	4364	3288	2419	2893	2426	1965	2917	2768	2381	1277	2605	3769	3537	5431
FGR	65	182	50	277	40	105	116	104	163	78	35	293	53	118	75	168	113	277	55	87	128	24	89	525	454	60	73	686	151	231	152	100	137	48	87	175	145	44	224	55	147	85	214	153	137	156	114	98	109
IFI6	1511	766	621	868	1551	634	567	2750	684	995	746	569	3974	449	1097	710	1911	644	570	741	950	552	841	664	2088	941	985	745	690	1295	1186	3011	1328	1250	506	599	534	886	952	1306	1161	769	1935	3812	563	983	738	1406	1314
FAM76A	311	493	582	486	444	418	429	443	376	473	542	441	463	431	585	406	520	411	604	364	550	446	371	422	505	417	491	328	616	778	436	379	510	345	353	496	328	481	524	430	507	836	456	483	298	587	394	533	364
STX12	1123	1183	1041	961	1026	998	1571	1210	1379	1061	856	1502	915	1242	1149	1103	1148	1151	983	971	1330	1205	1176	2019	1130	971	1218	1960	1582	1105	999	1255	1334	937	778	1200	1289	1060	1365	962	1510	1161	1272	1227	1098	1828	1030	1170	1087
PPP1R8	990	986	651	685	1040	1036	1028	980	1131	1051	716	933	870	865	787	730	972	834	661	868	1033	625	1241	1073	973	1010	1062	871	796	874	1009	1056	935	884	987	1255	1004	807	931	871	1066	701	945	951	977	1046	1023	924	1203
THEMIS2	123	199	116	503	65	76	143	221	337	79	122	390	54	182	60	135	145	132	28	37	90	61	235	581	724	68	85	960	169	161	148	225	229	121	114	181	207	35	299	60	139	25	208	101	204	213	90	72	122
RPA2	1517	1320	1154	1318	1596	1189	1325	1230	1205	1495	985	902	1270	1277	1288	1057	1416	1126	1162	1141	1118	1073	1475	1220	1952	1452	1263	783	1105	973	1301	1139	965	1400	1268	1342	1509	1162	1366	1221	1002	751	1132	1118	1156	1178	1586	1022	1967
SMPDL3B	5	6	1	0	1	16	0	11	1	0	4	3	7	4	1	0	4	0	4	2	2	9	5	25	5	6	1	6	1	1	0	13	2	3	4	3	3	0	3	2	0	0	2	4	4	2	4	2	62
XKR8	301	264	326	337	422	404	357	289	244	397	519	349	550	262	372	330	321	195	441	227	326	297	278	241	357	444	332	458	191	301	286	312	206	387	488	346	319	529	210	484	316	282	271	407	593	225	428	332	401
EYA3	860	638	705	709	768	804	416	634	590	725	979	589	937	705	759	714	651	740	678	810	706	648	579	493	852	700	626	881	690	659	612	745	594	906	1056	568	642	759	619	743	534	726	595	841	948	702	674	933	861
PTAFR	69	76	15	104	21	41	89	50	101	52	17	101	22	38	24	37	31	33	4	27	36	5	41	123	134	35	61	346	23	63	64	69	66	81	95	112	84	28	75	11	81	18	43	46	92	62	48	52	113
DNAJC8	2383	2076	2079	2060	2368	2098	2201	1873	2224	2292	2303	1944	2240	2040	2126	2149	2107	2045	1942	2347	2344	2069	1771	2249	2033	2181	2369	2395	1983	2287	2383	2452	1995	2235	2214	2274	2523	2285	2362	1969	2309	1851	2034	1984	2271	2433	1849	2748	2080
ATPIF1	1477	1362	1850	1932	2502	1307	1266	1828	1552	1571	2311	1217	2785	1365	2556	3079	1703	974	3220	2661	1093	1950	1459	925	1752	1163	1202	1243	1054	1799	2020	1503	1192	1491	1838	1433	1013	2911	1779	2288	1712	2099	1301	1339	1416	1867	1457	1424	1807
SESN2	1050	2332	1481	5625	1590	1277	1935	4453	2794	1018	1159	1102	799	2916	1422	977	5481	2652	1346	840	1907	1751	1671	997	1274	1302	1672	970	2738	848	1473	1015	2857	1243	954	1647	1951	991	3529	1027	2053	955	1323	961	1455	898	2157	3255	1135
MED18	119	151	93	156	156	159	247	152	179	208	152	168	163	170	118	124	158	107	118	111	127	116	168	124	206	151	239	221	115	141	191	131	151	154	199	212	95	161	98	128	207	107	143	187	166	225	187	229	181
PHACTR4	1734	1385	1000	913	1464	1535	972	1170	1402	1143	1588	1218	1495	1361	1456	1250	1364	1295	1187	986	1202	1287	1322	1242	1441	1594	1280	1087	1248	1399	1332	1272	1004	1214	1692	1881	1124	1266	1372	1559	1018	1108	1160	1568	1803	1362	1345	1260	1656
RCC1	955	931	525	813	765	718	777	662	658	613	1227	582	553	875	641	1095	711	556	537	751	978	1107	769	512	519	1439	718	920	852	583	550	925	608	689	2169	790	1532	729	656	498	605	514	598	870	1215	454	494	731	684
TRNAU1AP	476	603	658	543	441	513	725	547	589	553	985	579	534	498	555	877	574	499	689	615	623	734	509	422	483	531	630	451	593	676	623	487	546	562	657	508	578	776	447	529	576	565	533	639	638	619	521	580	477
TAF12	480	400	578	368	421	415	623	351	385	478	536	404	404	456	540	483	454	467	489	500	472	524	374	416	456	425	489	504	517	543	516	438	455	499	508	488	500	508	441	401	492	442	376	469	452	524	387	637	493
RAB42	25	9	8	58	19	12	27	16	9	15	25	11	19	6	18	11	9	9	1	17	11	7	35	19	145	20	14	56	13	5	4	19	20	27	28	17	24	14	9	6	6	6	11	13	6	12	16	20	30
GMEB1	517	596	525	458	455	618	423	505	555	469	571	392	513	532	422	434	453	572	447	428	532	499	466	377	577	423	527	324	424	672	674	458	428	397	446	597	452	425	453	511	399	486	559	586	528	568	491	540	503
YTHDF2	1118	1562	1437	1499	1310	1585	1740	1829	1520	1542	1321	1602	1275	1718	1086	842	1926	1348	1203	1080	1924	964	1875	1759	1542	1682	1721	1454	1510	2230	1658	2108	1649	1404	1704	1579	1265	1172	1363	1390	1735	1678	1380	1685	1393	1674	1452	1993	2208
OPRD1	2	8	5	5	8	6	4	1	5	8	4	2	3	3	8	8	2	8	9	2	16	10	9	2	2	2	7	2	14	6	3	4	7	3	22	6	3	24	6	1	17	5	9	2	4	0	1	6	4
EPB41	1351	2128	2468	1654	1841	1437	2644	1618	2044	2188	2546	1585	1700	2188	2739	1899	1951	1769	2891	2129	1966	2225	1887	1305	1853	1619	2739	1217	2267	2858	2813	1417	1953	1809	1552	2523	1568	3115	1964	1630	2329	2665	1688	2087	1290	2703	1952	2730	1968
TMEM200B	1190	2746	3198	1587	3065	2301	2852	1682	2733	2061	3966	1959	1862	2162	3477	2325	2495	2096	2784	1900	2422	3211	2382	1630	2357	2450	2637	1619	3090	2395	2934	1528	2771	1831	2013	2465	1438	3756	2252	1801	3084	2098	1948	2351	1592	2492	2920	1916	2742
SRSF4	3983	5648	6568	4934	4634	5462	4002	4667	5287	4212	6285	5375	4649	6520	5393	4585	5568	5405	5761	5697	5967	5179	4239	4924	5101	4822	4845	4689	5545	6926	5781	5262	5995	4564	3917	3990	4498	5312	4965	5078	5203	6617	4708	4410	4776	6399	5109	5667	4913
MECR	517	499	743	664	576	547	504	569	488	473	548	412	580	582	469	379	441	550	710	500	516	560	547	416	479	488	627	468	494	527	712	505	532	533	318	524	663	425	656	490	406	676	497	488	586	547	618	857	654
PTPRU	1126	3141	3111	1846	1623	1486	2829	839	2274	4020	2563	2723	1064	2458	1882	3006	1962	1876	2057	1960	2837	3194	1946	1882	1392	1675	2898	1398	2494	2590	2475	1148	1319	2706	3193	2363	1809	2380	2078	955	2108	2620	2690	1942	1232	2561	2659	2910	2039
MATN1	95	128	155	103	113	82	92	74	127	145	86	80	137	137	108	143	75	151	160	97	156	115	136	46	97	87	92	28	90	69	99	61	75	77	92	100	106	127	72	121	121	187	105	106	98	82	91	80	62
LAPTM5	1004	708	126	967	215	403	623	639	1164	285	195	1136	107	286	101	295	392	702	72	186	386	83	706	2161	1322	356	316	4133	457	545	490	521	542	380	637	824	938	135	909	199	560	84	544	297	735	453	362	256	699
SDC3	1348	596	271	1184	567	819	493	1067	643	569	978	2643	600	964	470	546	806	451	157	553	703	360	1031	3249	1168	963	1761	7180	657	734	327	1487	1760	940	388	626	538	471	2418	720	367	653	841	530	605	669	998	560	2924
PUM1	3735	3850	3038	3598	2983	4271	3347	3555	3785	3742	2925	3263	3278	3495	2561	2787	3515	3618	2614	2790	3718	3263	3884	3166	4507	3904	3642	2757	3258	3132	3846	3432	3251	3842	3588	3658	3280	2497	2913	3223	3555	3206	3318	3957	4300	3139	3637	3072	3542
NKAIN1	10	4	9	2	7	2	0	5	5	0	1	0	1	3	7	0	0	4	7	8	0	0	8	2	2	35	0	0	2	0	0	18	5	5	2	3	2	0	2	2	0	2	0	0	1	0	0	0	0
SNRNP40	618	681	642	598	670	809	688	753	679	887	600	665	563	838	661	490	776	847	535	455	951	581	597	720	618	701	727	752	664	865	889	854	649	810	787	769	849	584	832	513	901	855	687	612	675	997	772	1217	937
ZCCHC17	632	494	627	534	666	588	634	607	605	741	476	565	643	569	603	569	639	566	622	700	612	550	594	530	548	593	610	604	556	573	640	684	664	606	594	589	562	600	579	613	613	584	570	526	566	711	649	731	767
FABP3	225	197	250	372	176	256	286	200	320	379	128	229	292	158	247	126	145	172	277	129	262	276	131	474	237	157	192	466	256	172	234	416	401	123	223	264	211	298	401	111	216	289	334	178	142	310	261	414	200
SERINC2	35	119	35	67	108	41	44	57	55	32	46	43	51	52	59	17	78	27	23	32	26	129	78	168	80	68	43	92	64	9	52	90	69	92	67	31	43	20	95	65	39	23	63	39	60	20	47	60	53
TINAGL1	803	920	736	1054	387	1069	871	1347	870	710	1006	5067	821	1059	863	2618	865	2124	841	3391	778	613	1023	6706	1371	407	494	6139	3266	3807	1538	972	3760	640	509	1696	954	608	2535	880	1068	765	3455	3911	589	3637	3100	1019	1197
HCRTR1	41	36	33	46	45	25	47	34	43	47	31	43	35	51	41	34	37	53	28	19	52	48	43	32	34	34	39	32	50	32	60	33	35	44	36	39	42	38	45	23	64	34	41	52	46	59	36	57	39
PEF1	1412	1540	1448	1894	1433	1376	1789	1665	1397	1608	1251	1805	1201	2038	1427	1433	1814	1585	1370	1207	1680	1677	1533	1609	1538	1561	1537	1735	1714	1564	1728	1395	1431	1881	1587	1317	1593	1400	1779	1199	2204	1731	1516	1638	1343	2253	1467	2177	1442
COL16A1	14857	12415	12653	20891	48571	31330	6786	20034	13504	6145	17004	9589	37778	21814	21696	8096	25554	17357	21942	21942	11922	14237	21696	6157	21464	18384	22558	3809	15016	8942	13197	15180	38187	12008	9823	14104	6310	12481	18221	44543	8377	20563	15232	9786	10812	13272	60605	8971	23394
ADGRB2	687	353	134	265	501	293	160	382	182	76	516	128	412	324	357	86	413	136	117	301	99	307	749	136	386	635	213	248	252	27	57	300	262	463	178	224	196	129	186	410	97	236	131	140	219	93	444	60	221
SPOCD1	26	18	10	19	21	17	16	3	88	22	30	15	4	112	37	26	7	16	68	57	0	28	15	15	28	43	1	301	58	8	10	75	18	26	15	7	40	44	45	12	6	7	6	6	1	53	3	19	7
PTP4A2	3510	4236	3689	3352	3890	3554	6200	4372	4976	3554	5019	4727	2907	5207	3844	5371	4866	5015	3461	4214	4468	4872	4597	5296	3909	3646	4385	5082	4612	3953	4714	4762	3762	3714	3899	4835	4410	4686	4445	2952	4106	4418	4200	4126	3234	4903	3979	5008	4341
KHDRBS1	7038	5776	5320	4664	6817	5235	6316	5801	6058	5761	3408	3697	6266	4259	6200	4468	5300	4913	5766	5427	4214	6713	6347	4108	7414	6029	4782	3205	5427	4113	5418	4759	4624	5371	3031	6480	5074	4835	4832	6236	5545	3675	5004	7014	5243	4588	5453	4222	5186
TMEM39B	552	354	513	434	577	524	381	435	410	456	398	336	525	464	449	311	390	503	460	421	469	396	356	351	438	527	390	423	442	347	401	417	402	390	337	391	523	424	411	464	325	386	334	411	571	342	423	528	466
KPNA6	1933	2521	2462	2176	1918	2238	1629	2052	2007	1927	3067	2529	1903	2419	2002	1992	2094	2520	1798	1767	2480	3023	2152	2578	2399	2009	2018	2888	2110	2372	1846	2377	1993	2436	2407	1835	2113	1825	2107	1941	3000	2646	2211	2314	2085	2265	1828	2144	2205
TXLNA	2450	2129	2245	2201	2624	3049	2053	2332	2477	2528	3080	3150	2423	2664	2187	2271	2503	2641	1930	2251	2910	1983	2257	3041	2270	2884	2464	3725	2317	2821	2571	3224	2196	3748	4948	2494	2752	2040	2757	2219	2626	3231	2212	2309	3178	2804	2495	3838	3537
CCDC28B	241	264	383	218	321	275	247	257	239	246	297	240	326	231	343	195	234	201	431	310	283	386	246	186	259	302	325	272	235	296	301	283	292	194	173	242	236	210	241	376	297	463	242	276	187	295	279	386	293
IQCC	222	229	316	235	212	241	192	177	185	277	245	171	246	209	242	193	209	183	326	216	266	325	192	162	196	251	244	122	225	240	229	169	189	179	154	223	228	235	172	223	287	316	208	275	190	201	221	246	201
DCDC2B	101	89	226	120	113	97	65	77	91	122	126	77	146	90	115	143	93	97	162	115	123	205	83	61	99	84	90	52	112	95	121	80	89	106	47	83	99	119	62	126	147	155	87	127	106	122	81	112	80
TMEM234	697	599	1259	784	734	589	429	523	499	627	880	525	870	579	827	981	603	640	1115	835	554	939	403	405	717	610	488	481	591	651	617	538	547	780	486	479	565	963	516	960	660	859	520	798	620	630	443	740	521
EIF3I	4399	4101	3771	4067	4910	3787	5056	3373	4202	4159	3532	3388	4011	4023	4513	4333	3598	3936	4515	3919	3822	4564	3775	4038	4009	4178	3814	4036	4244	3487	4138	3561	3107	3814	3410	4140	5207	3824	4239	3568	3955	3507	3718	3540	3810	4200	4302	4714	4087
FAM167B	75	49	123	53	58	77	102	42	41	136	67	82	74	59	100	198	46	103	140	89	101	115	33	181	107	76	70	215	96	72	66	67	100	82	263	72	117	105	96	53	153	104	52	141	75	97	97	134	48
LCK	32	16	19	13	50	13	17	5	4	6	12	32	8	2	8	36	6	6	5	139	13	2	10	67	84	51	11	130	20	26	7	8	9	10	6	7	10	33	23	16	44	6	22	23	16	26	8	11	7
HDAC1	3109	3616	4092	3308	3919	3314	3595	2935	2997	4862	4496	2579	3285	3245	4391	3044	3866	2686	4852	3350	3414	4133	3276	2470	3641	3860	4162	3279	3124	4535	3970	3710	3335	3848	3637	3771	3060	4597	3299	2943	3329	4002	3041	3069	2691	3265	3820	4445	3471
MARCKSL1	11339	17899	17583	19464	24431	17004	21814	17899	13544	18221	15623	6903	12580	24117	15566	6582	32375	9918	14424	12318	16609	13467	15062	6833	10745	15232	24117	10473	16609	17661	15623	19937	22956	6749	7851	21696	10558	11742	23970	10767	14473	16937	10536	4866	6840	15289	34194	24263	22064
TSSK3	255	347	395	247	261	284	743	337	412	234	572	472	388	432	330	690	381	231	469	395	421	216	254	343	290	360	617	179	443	394	352	376	423	177	393	456	299	484	239	393	358	572	343	280	239	389	387	183	260
FAM229A	614	927	1148	719	761	656	2181	847	1099	607	1674	1300	1102	1133	1048	1996	1091	556	1561	1246	1076	538	794	857	775	993	1702	438	1103	1228	920	1117	1192	467	1082	1294	708	1525	809	1089	946	1634	845	762	584	1031	1124	600	746
BSDC1	3359	4207	4164	4624	3552	3387	7566	3925	3635	2889	5163	3322	3684	4866	3783	6041	3904	3953	4440	3190	3065	4746	3292	2988	4025	3581	3379	3439	4825	2237	3021	3611	4394	3507	4849	3602	3882	4323	2894	4552	4083	3352	3405	3581	3868	3459	3800	1920	2853
ZBTB8B	39	23	21	10	27	35	1	22	8	33	44	0	52	32	64	8	23	5	46	26	44	21	15	2	12	33	27	4	12	13	3	30	17	31	78	10	4	46	9	39	12	22	6	9	47	3	21	28	26
ZBTB8A	399	473	390	332	364	436	491	389	350	405	397	465	359	510	459	315	393	359	357	344	504	316	562	503	413	399	447	385	403	389	341	412	353	282	446	427	275	346	514	383	419	522	382	376	243	499	365	358	428
ZBTB8OS	249	324	370	348	270	350	444	365	336	323	275	451	302	364	309	437	354	307	361	389	362	248	363	363	335	277	399	382	380	519	432	300	362	265	247	348	335	362	373	293	451	476	369	353	257	476	321	325	303
RBBP4	4501	4333	4364	3878	5074	5090	4582	4627	4289	4934	4009	3742	5207	4169	4753	2608	4349	3983	3824	3547	5405	3878	4328	3972	4958	4802	5380	4101	4254	5615	4876	5388	4164	4119	4799	4426	4320	4101	4117	4239	4515	5509	4018	4251	4627	4730	4570	5405	4910
SYNC	529	485	576	393	617	615	464	512	518	473	461	538	549	477	510	243	469	517	367	320	608	478	604	628	434	494	665	726	471	622	450	559	446	433	566	571	444	397	472	385	546	636	458	464	456	536	474	546	515
KIAA1522	2970	2829	2652	2208	3722	4786	4009	2917	3704	3605	2556	1645	2395	3153	3921	1696	2519	3327	2569	2647	3194	3974	3502	2077	3080	3907	5648	985	3163	3139	2816	3932	3710	2014	3350	5362	3981	3793	4476	2241	2331	3592	2508	2560	1650	2822	5195	2310	4702
YARS	1884	1035	1223	1512	1231	1233	1565	1277	1091	1281	1353	1247	1326	1218	1209	1024	1041	1500	1233	1203	1356	1334	1358	1308	1510	1346	1454	2806	1456	1249	1302	1909	1430	1779	2183	1156	1784	1124	1515	1335	1411	2161	1285	1128	1143	1642	1149	8646	1191
S100PBP	1522	1435	1896	1398	1785	1571	1593	1435	1149	1784	1930	1506	1600	1543	1888	1871	1434	1247	1772	2231	1721	1630	1288	1082	1687	1969	1816	1299	1625	1607	1105	1628	1420	1445	1525	1399	1344	2062	983	1950	1373	2142	1199	1725	1377	1185	1564	1370	1413
FNDC5	318	205	434	583	541	377	351	384	554	397	188	59	320	253	285	135	361	209	336	336	290	339	391	200	216	349	446	100	209	183	118	248	318	89	174	208	164	272	163	236	620	520	161	53	319	124	291	269	289
HPCA	106	115	88	90	147	82	121	86	86	148	201	54	113	125	176	113	117	60	84	111	99	105	120	107	72	132	93	92	84	61	59	75	82	251	159	78	102	223	73	66	103	108	85	79	98	95	89	100	95
TMEM54	372	371	279	369	405	258	353	285	220	482	689	219	290	377	562	402	491	159	317	404	306	398	376	170	293	430	317	430	287	273	197	293	286	1039	561	239	317	838	278	249	335	346	319	299	327	367	272	335	367
RNF19B	516	453	357	784	511	409	480	555	373	423	487	379	445	506	472	320	681	424	291	349	474	395	429	380	602	506	309	360	459	289	335	371	378	624	575	374	439	473	650	478	448	289	406	489	578	310	375	330	366
AK2	2021	1978	1929	2197	2020	2069	1793	1709	1858	2144	1827	2190	2146	1767	1807	1814	1798	1894	1883	2042	2359	1645	1818	1829	2031	1794	2378	2323	1678	2670	2432	2337	1977	1942	1686	2178	2490	1539	2212	2122	1788	2333	2179	2034	1833	2359	2255	2610	2377
AZIN2	423	391	506	414	671	367	370	372	342	448	470	201	560	381	556	408	411	292	598	515	504	434	474	168	427	579	439	214	417	433	353	351	325	454	547	365	497	469	249	516	383	546	335	477	393	292	352	380	376
TRIM62	228	222	277	137	220	272	211	238	292	226	170	233	187	259	246	178	230	259	216	176	314	239	284	268	209	212	282	210	291	391	257	227	214	228	153	257	218	249	206	207	338	294	258	246	162	338	192	259	295
ZNF362	1120	925	864	786	1075	1438	1132	968	936	972	712	827	1153	795	828	518	806	938	731	796	935	662	1191	1011	1148	1157	1148	859	766	1062	894	1062	968	767	842	1085	812	843	759	1105	852	1079	1087	980	1087	728	1054	601	1142
A3GALT2	0	0	0	0	0	0	2	0	0	0	1	2	0	2	1	1	1	0	0	0	0	2	1	1	0	1	0	2	0	2	0	3	0	5	0	1	1	0	1	2	2	2	3	0	9	2	0	1	1
PHC2	3255	3133	2407	4136	4207	4202	6157	3268	3298	2440	2862	6115	3411	3896	3324	3862	3137	3033	3110	3448	3334	4220	5380	5658	5891	5587	3718	7705	3899	2925	2995	4407	4020	4576	2913	2980	6291	3992	3244	4456	3703	3779	4655	3001	4072	3566	4042	3664	4210
ZSCAN20	128	114	141	113	163	154	106	86	118	223	195	116	177	100	153	156	111	101	109	147	110	69	165	59	109	191	158	102	102	100	158	135	84	162	178	137	126	163	66	165	167	91	122	163	205	116	148	171	130
CSMD2	15	11	6	14	20	6	3	31	5	7	5	12	9	6	16	13	16	4	34	18	10	4	33	58	8	13	16	32	6	5	8	8	9	14	7	12	11	6	14	36	6	13	8	4	8	11	22	8	22
HMGB4	0	0	3	2	2	6	0	0	0	0	0	8	3	0	1	0	2	2	1	3	0	8	0	0	1	0	0	0	3	0	0	0	0	0	2	2	0	1	0	10	0	0	0	0	0	0	0	8	0
C1orf94	0	0	0	0	0	2	0	0	0	0	1	0	0	0	0	0	0	0	0	0	0	0	0	1	1	0	0	0	0	0	0	0	0	0	0	0	0	0	0	0	0	0	0	0	0	0	0	0	0
SMIM12	338	410	314	516	335	423	520	461	548	402	340	711	284	552	292	550	459	384	304	321	489	258	511	763	327	309	467	952	454	529	526	528	569	535	471	437	523	312	599	255	759	453	526	397	382	750	428	640	444
GJB5	2	2	0	2	3	1	2	1	4	12	0	1	3	0	1	0	3	1	4	0	3	1	3	0	9	0	4	3	4	0	12	2	8	2	2	0	4	0	0	3	3	4	3	8	3	4	0	3	0
GJB4	0	2	0	0	0	0	1	0	3	3	0	1	0	0	0	0	0	1	0	0	1	0	3	0	0	0	0	1	0	3	2	0	0	1	4	1	1	0	0	0	2	1	0	0	0	2	0	1	0
GJB3	0	7	3	2	5	9	11	2	8	1	6	1	7	4	2	0	4	10	13	1	20	8	6	3	3	4	0	7	2	10	12	8	11	7	18	7	8	3	6	1	5	5	10	5	14	7	1	5	3
GJA4	583	559	215	791	226	384	483	339	288	216	380	1010	381	319	199	2114	534	960	398	855	261	277	444	1556	648	202	172	1045	723	531	390	519	821	199	451	301	1062	136	680	592	407	260	816	1247	406	730	503	186	205
DLGAP3	23	24	16	26	5	23	30	21	22	38	14	32	18	16	14	8	14	12	14	18	10	12	50	35	26	15	17	65	25	23	40	22	22	26	1	25	25	10	19	9	21	28	23	24	28	35	17	35	37
TMEM35B	473	430	457	402	693	448	560	484	421	520	417	602	416	332	523	524	375	489	422	386	373	536	465	658	476	552	245	700	502	387	446	420	478	648	381	455	551	563	455	363	487	350	530	523	513	468	499	372	542
ZMYM6	800	1120	1537	1027	931	994	931	946	994	1287	1343	1108	1245	876	1433	1097	1018	956	1697	1392	1014	1034	1042	809	1066	980	1139	865	855	1477	1050	856	1054	1018	1385	983	816	1430	803	1215	897	1490	1001	1350	1260	994	1079	1019	1009
ZMYM1	691	623	673	685	552	534	635	559	564	742	870	510	761	526	769	592	590	542	695	617	683	495	501	389	769	639	925	470	507	809	642	714	595	522	671	659	513	830	518	990	416	712	637	802	653	471	670	647	584
SFPQ	12513	15623	15390	17144	13544	18821	8480	19648	15623	12726	12415	14330	18134	20452	15180	9446	18821	13838	14963	15746	20563	10014	13235	10603	13047	16797	16609	8742	11314	23828	17357	18734	13504	16673	14520	11502	12194	12975	13747	18384	14857	21942	14857	17071	16540	15623	13881	17504	17504
ZMYM4	2636	1928	2043	1543	2533	2202	2212	1939	1965	2141	2102	1606	2327	1617	2351	1336	1912	2099	2377	2073	1929	1794	2227	1413	2195	2456	2304	2036	1690	1955	2018	2627	2012	2256	2339	2576	2335	2385	1930	2154	1202	2166	1963	2057	2200	1441	2509	2280	2504
KIAA0319L	1988	1973	2464	2620	1951	2117	2132	2122	2089	1761	2590	1778	2405	2250	2247	2173	2024	2018	2602	2295	2021	2725	1629	2034	2246	2220	1882	2204	2368	2348	2093	2147	2099	1950	1477	2038	2298	2246	2097	2477	1523	2399	1945	2269	1993	2060	2212	1983	1886
NCDN	2040	2094	1895	1696	2371	1763	1105	1408	1475	2218	2140	1436	1887	1477	1838	1972	1563	2035	1826	1531	1784	2055	1894	1334	1390	2477	1460	1693	1582	1620	1749	1706	1457	2272	2069	1598	1791	1702	1822	1885	1824	1322	1588	1654	2269	1541	1936	2185	1714
TFAP2E	101	141	206	116	244	94	137	95	134	102	300	143	169	120	276	216	130	111	289	278	174	258	134	68	142	243	205	50	171	232	133	105	90	116	241	103	137	248	72	152	138	269	139	128	122	161	154	102	73
PSMB2	1324	1303	1280	1458	1447	1354	1810	1495	1351	1251	1202	1373	1263	1616	1388	1338	1323	1429	1272	1458	1457	1154	1438	1774	1373	1485	1477	2158	1421	1589	1765	1675	1474	1442	1145	1361	1736	1468	1859	1316	1501	1342	1392	1220	1257	1952	1446	1760	1643
C1orf216	402	525	410	355	632	583	699	385	518	574	542	682	460	597	499	465	485	362	328	377	647	538	476	636	443	565	619	776	509	493	455	603	573	593	683	450	496	525	467	405	574	562	452	285	445	666	480	792	662
CLSPN	53	2	0	2	5	17	0	36	13	6	1	0	12	1	2	1	17	2	0	5	2	2	6	10	4	1	5	19	3	10	5	31	10	2	4	12	7	0	3	14	5	0	1	14	0	8	10	16	5
AGO4	952	1288	1324	1235	1163	1191	1228	1125	1056	1081	1302	1356	1255	1194	1331	1160	1118	964	1063	1027	1090	1292	1173	1370	1271	1222	1281	1093	1149	1059	929	1188	1083	1172	1212	1007	1204	1321	729	1328	1030	1315	1339	1280	1335	904	1089	774	951
AGO1	1791	1199	1574	1299	1531	1923	1185	1419	1543	1659	1907	1140	1705	1278	1655	1035	1297	1636	1582	1484	1480	1477	1084	1326	1531	1536	1683	1564	1519	1757	1564	1549	1601	1353	1197	1706	1709	1277	1332	1737	1380	1620	1374	1499	1399	1443	1683	1516	1784
AGO3	1200	1146	1130	1106	1148	1248	741	1193	1231	1267	1887	1244	1396	1350	1272	1000	1321	1323	1113	1068	1453	1091	1230	976	1064	1143	1195	1122	1157	1552	1109	1148	1121	1071	1628	1344	1075	1168	1195	1351	1203	1469	1284	1035	1115	1244	1269	1146	1310
TEKT2	50	13	19	42	27	29	17	20	12	25	26	8	18	28	38	9	19	31	11	40	23	105	22	21	20	50	29	5	22	3	4	20	26	24	14	12	30	48	14	32	14	27	13	6	21	0	10	6	14
ADPRHL2	556	481	523	560	723	675	469	496	416	662	469	423	643	586	489	478	499	475	493	447	550	629	470	380	715	726	466	391	389	436	476	578	439	646	826	424	543	657	430	691	537	487	373	556	794	455	604	636	606
COL8A2	296	244	159	366	401	204	401	150	226	279	461	408	142	171	256	240	244	210	167	171	229	375	285	530	254	358	254	717	237	208	184	182	280	538	385	325	398	289	255	229	147	188	251	210	197	273	304	264	454
TRAPPC3	567	590	618	688	764	690	930	681	729	721	697	909	643	688	705	638	790	639	654	662	809	876	627	819	673	735	735	934	765	827	702	859	686	824	732	706	702	707	624	599	825	699	597	613	680	857	698	792	768
MAP7D1	2999	2046	2086	2119	2880	3495	3080	2531	2833	2539	2340	3170	2773	2791	2565	2095	2896	2703	2434	2156	3282	2632	2319	3602	3246	3385	2233	4289	2971	2849	2479	3662	2390	3258	2545	2464	3064	2526	2456	2691	3368	2623	2716	3216	3034	3071	2159	3292	2606
THRAP3	3870	4478	3974	3224	3394	4597	2971	3695	3818	4312	5086	3822	3866	4269	3597	3031	3842	3988	3291	2579	3899	2833	4005	4388	4269	3775	3720	4333	3588	3261	3874	4445	3949	4267	5254	4113	3466	3836	3416	2889	4295	3305	3641	4090	4750	3812	3791	4214	4394
SH3D21	1204	1255	978	1320	1993	1572	1295	1704	1425	1586	2236	720	1377	1018	996	988	1497	909	1284	1172	893	1244	1597	576	1247	1425	1677	652	1172	875	1394	1138	1510	1148	1480	1653	1030	1197	1009	1692	1146	1152	1384	818	874	831	2027	1558	1444
EVA1B	884	666	1038	974	1208	1040	2168	1401	1240	1314	1446	982	888	1116	1125	1005	1230	517	1293	1302	787	1120	1251	808	1031	1238	1445	983	1550	884	1332	952	1370	1144	894	1383	717	1590	972	1337	1290	1157	1120	775	848	1111	1283	1492	1295
STK40	2430	2531	3186	2479	2111	3259	4122	3368	3209	4058	3227	2951	2298	3940	3923	3176	3230	2978	3880	3007	3379	4244	2436	2267	3466	3101	5186	2637	4317	4828	4594	2025	3301	2170	2361	4038	2492	4241	3695	2142	4805	3892	3186	3706	1859	4579	3385	6561	3252
LSM10	378	294	449	307	468	397	772	382	433	587	671	439	391	472	550	461	366	406	542	547	454	563	353	372	392	436	500	509	467	492	497	400	404	546	478	406	430	683	403	399	614	605	339	318	339	599	378	854	539
OSCP1	284	231	346	296	278	360	241	240	231	251	356	195	278	243	307	204	273	271	366	312	338	357	222	193	254	388	280	163	263	359	295	226	303	264	167	240	309	266	248	350	212	311	273	245	362	201	257	292	227
MRPS15	735	658	752	729	713	586	847	584	639	571	1037	654	704	648	755	963	669	723	863	867	721	749	653	734	578	548	630	824	681	750	703	799	649	687	716	559	763	847	752	774	793	874	604	628	675	683	557	840	649
CSF3R	148	133	116	220	54	123	450	110	244	180	171	211	34	193	233	555	100	158	138	231	141	85	144	606	555	120	74	1113	88	417	190	115	232	108	246	163	244	84	150	75	289	129	83	121	118	159	132	109	149
GRIK3	56	2	54	0	9	42	25	34	10	10	15	79	10	12	5	277	12	12	0	115	34	2	14	44	6	1	2	39	39	56	102	14	27	2	5	6	5	27	123	24	45	31	12	30	13	66	42	25	19
ZC3H12A	326	583	337	563	251	272	574	692	755	239	207	452	161	605	464	286	494	587	262	159	317	414	591	527	383	284	440	334	618	265	285	341	856	237	220	655	1752	188	883	247	506	189	429	271	247	555	463	237	398
MEAF6	1558	1327	1561	1230	1749	1301	1693	1199	1269	1584	1222	1127	1407	1208	1464	1386	1319	1378	1421	1564	1416	1294	1326	1188	1241	1365	1355	973	1255	1349	1283	1381	1073	1421	1546	1445	1393	1618	1189	1347	1168	1226	1394	1283	1415	1024	1365	1357	1327
SNIP1	380	540	427	477	400	512	475	584	597	496	412	542	478	599	434	347	680	456	418	347	574	469	577	573	469	489	537	375	391	489	529	479	513	423	594	579	453	406	538	514	602	491	444	592	467	730	560	563	605
DNALI1	1022	928	1007	728	1099	919	517	941	910	1228	715	472	1114	650	952	618	649	856	1093	786	1065	744	969	437	798	940	1087	280	684	976	846	874	997	649	769	768	778	795	810	1135	845	1441	663	896	732	648	929	864	804
GNL2	932	1249	1464	1263	775	1121	1051	1254	1195	1016	962	1098	990	1782	841	691	1261	1373	982	812	1535	1208	858	1204	886	831	1041	1172	1128	1295	1233	1545	1661	948	859	973	1536	759	1554	848	1567	1719	1013	724	980	1687	1065	1882	1168
RSPO1	43	373	121	146	154	171	135	2	340	104	37	148	4	461	304	97	15	104	68	108	130	107	65	373	99	427	22	751	33	23	9	20	629	118	228	266	200	22	156	22	88	164	9	16	91	75	103	115	425
C1orf109	528	471	411	400	570	557	579	463	582	571	372	468	537	527	461	374	594	487	325	471	637	364	556	452	465	561	547	426	380	458	513	497	404	456	611	513	600	396	416	456	574	518	509	536	612	404	520	633	676
CDCA8	94	28	18	33	20	37	15	100	35	26	24	11	60	29	30	22	52	31	31	26	36	16	35	26	38	44	48	64	19	48	40	99	18	36	39	33	21	41	30	44	24	13	44	50	50	35	35	63	29
EPHA10	3	1	0	0	0	2	4	26	2	0	0	1	4	2	2	15	29	2	2	5	1	7	5	34	4	1	0	2	6	3	2	2	1	2	0	1	6	2	0	23	0	1	3	2	0	1	13	1	0
MANEAL	64	31	45	37	33	35	31	49	20	53	42	28	45	33	57	20	32	26	39	26	26	26	47	40	33	37	43	24	31	70	71	21	22	50	42	53	20	54	38	45	40	24	42	57	25	49	31	60	45
YRDC	173	263	151	244	229	202	455	392	246	217	153	272	183	394	203	165	335	185	181	129	298	176	364	320	184	185	228	225	287	231	206	293	286	216	249	227	264	190	358	203	383	214	272	254	260	247	294	239	271
C1orf122	467	497	825	819	787	531	1237	608	620	768	736	795	535	775	653	697	572	592	742	872	650	825	600	851	518	524	731	1058	609	521	860	738	673	836	537	536	529	894	750	529	1013	800	455	396	777	802	577	1313	728
MTF1	647	897	648	572	556	640	575	814	757	558	714	604	554	1004	631	648	814	623	436	511	650	446	636	734	625	667	647	601	760	583	562	562	596	646	726	798	621	611	668	585	758	473	527	718	676	665	606	808	660
INPP5B	1558	4031	2190	2066	1879	1420	1943	1964	1907	1632	2729	2083	2148	3215	2367	3185	1889	1874	2868	1693	1976	2178	2652	1806	2221	2020	1620	1393	1951	1261	1275	1306	1806	2465	2598	1387	1809	2518	1410	1871	3023	1812	2362	2511	2503	1508	1649	1950	1275
SF3A3	2231	2043	1211	1726	1911	2114	1940	2093	2187	1861	1483	1911	1896	1950	1480	1106	2086	1992	1103	1604	2403	1664	2086	1901	1901	1880	2343	1921	1695	2069	2145	2591	1894	1885	2067	2123	2487	1245	2208	1665	2276	2569	1987	1735	2276	2409	1998	3091	2254
FHL3	1127	903	354	1059	1118	847	1516	1176	1101	656	665	1085	823	1099	907	671	1173	610	517	620	1020	1262	1238	1087	1250	1026	1069	1742	1389	528	505	1274	1344	1014	919	957	1499	695	1303	844	1272	1004	925	874	841	1554	1229	1302	1324
UTP11	467	455	479	458	442	482	743	673	524	519	467	529	457	670	509	428	617	463	408	440	572	394	391	689	436	434	507	830	568	531	447	668	625	502	451	425	642	460	647	485	847	589	419	429	473	710	509	688	633
POU3F1	3	10	0	13	8	0	5	29	11	2	3	1	1	30	6	5	9	2	0	3	11	1	1	4	4	4	4	2	7	5	6	0	7	14	2	2	6	7	12	1	11	4	6	6	3	15	1	11	2
RRAGC	927	888	895	896	1065	926	1664	892	852	1079	816	821	1019	796	1071	711	943	833	855	655	991	1011	908	810	1444	956	862	920	919	710	751	922	913	901	1276	830	874	1038	901	917	923	736	882	996	1119	622	803	1085	821
MYCBP	371	317	419	248	409	384	257	316	274	332	384	344	417	319	357	416	371	331	457	388	531	412	209	281	307	413	371	457	310	494	367	526	235	450	441	273	422	349	310	380	377	480	276	306	332	372	320	502	491
GJA9	14	17	33	28	12	16	13	7	12	36	20	2	24	19	26	15	13	14	35	8	27	14	5	8	13	11	26	11	24	17	27	16	17	9	21	12	16	21	12	10	18	32	14	27	25	16	13	68	5
RHBDL2	13	24	30	18	25	27	27	16	12	17	31	17	23	24	39	15	25	16	42	22	25	12	21	11	25	29	20	10	28	26	34	21	33	17	22	20	26	49	32	18	19	43	15	11	19	18	22	50	18
AKIRIN1	622	975	939	932	824	886	1248	1768	1453	671	804	1299	528	1639	951	707	1607	1297	791	634	1259	844	1020	1537	847	840	994	1426	1653	1089	917	1270	1428	976	1301	1001	764	823	1702	647	1658	925	867	770	764	1746	849	1336	1169
NDUFS5	1991	1865	1994	3209	3537	2215	3116	2233	1658	2233	2346	1765	2906	2375	2703	2049	2387	2501	2456	2412	2757	2071	2363	2013	1746	2480	2053	2504	1804	2647	2689	3151	2902	1969	2071	2453	3163	2076	2963	1400	1679	2171	1801	1026	2677	2385	2329	2381	2750
MACF1	15980	11421	9714	10627	13793	17284	8203	12383	14564	11502	17899	12351	14660	11580	14193	14104	12415	11528	15062	14611	11661	11632	14424	15805	12481	14473	11528	17357	9642	9750	11473	11058	14762	12834	17818	15339	9062	16224	12903	16937	10050	10112	10745	12447	13388	12162	13584	10884	15566
BMP8A	113	291	234	292	207	149	212	362	354	262	180	170	192	311	188	228	287	196	326	171	261	213	243	133	199	144	159	61	402	218	204	111	260	149	138	235	128	207	166	159	449	200	196	119	144	300	142	125	110
PABPC4	6452	10152	7809	9396	7556	6575	9062	8742	9217	7695	6589	7624	5940	10473	6786	7249	8403	7232	8301	7103	8390	10071	7405	6506	8301	6466	7180	5328	9498	5995	7480	6058	8687	5597	4746	6520	8277	6029	7695	5513	9185	6856	7992	6728	9201	5801	8715	6200	9140
HEYL	851	257	292	424	233	435	346	1109	399	280	268	1825	429	431	231	850	716	806	171	490	379	247	410	6610	488	176	356	1983	1444	663	696	601	891	113	239	487	533	159	2076	339	891	574	694	539	179	1237	924	356	715
NT5C1A	1	0	6	1	1	3	0	3	1	5	9	3	0	3	1	0	2	2	0	0	12	1	1	18	2	1	4	18	1	4	17	4	8	1	0	3	1	0	11	0	18	4	1	1	0	19	4	13	16
HPCAL4	111	124	311	151	63	127	102	129	90	493	97	107	52	270	153	117	289	354	176	67	423	250	149	100	52	93	238	141	169	184	502	151	175	92	21	209	61	122	576	48	352	328	297	159	72	374	102	405	96
PPIE	1318	1558	1839	1604	1591	1084	1220	1004	1284	1366	1118	985	1686	1481	1397	1265	1381	1382	2027	1699	1178	1763	1333	1642	1175	1377	1554	1075	1517	1252	1641	1263	948	1140	977	1094	1136	1322	1092	1754	1773	2929	2161	1499	1191	1197	1298	1639	1577
BMP8B	96	181	87	127	98	72	117	110	162	97	115	133	92	179	153	169	156	101	165	102	155	93	124	128	104	118	153	97	145	103	121	103	84	59	129	99	76	83	118	138	260	266	136	115	75	164	108	101	87
OXCT2	121	342	139	509	118	93	76	397	345	61	49	93	84	392	127	108	384	132	185	92	122	263	135	127	101	82	57	47	321	45	196	79	177	75	29	163	118	142	436	64	393	88	113	113	55	217	173	46	50
TRIT1	662	629	966	639	654	678	534	474	521	714	920	544	739	561	858	705	568	549	1142	1101	904	700	555	569	620	794	728	582	528	926	717	742	580	650	524	529	772	861	434	847	680	1140	611	663	639	586	612	789	624
MYCL	12	6	2	5	7	7	4	3	5	4	7	9	1	6	3	13	5	4	0	4	5	21	3	19	11	7	6	21	4	3	3	8	9	11	5	4	20	10	11	1	10	4	9	4	5	9	5	2	13
MFSD2A	74	79	86	59	53	200	35	290	68	41	37	249	111	178	93	98	277	200	2	77	361	296	511	321	135	90	41	306	242	82	60	172	47	111	147	73	104	58	66	64	63	40	501	381	171	348	48	42	192
CAP1	4103	3413	3245	3725	3370	3887	4799	3574	3903	4544	2899	5531	2887	3727	3094	3132	3951	4385	2337	2981	4183	2899	4131	6903	4152	3688	4399	9516	3812	4869	4695	5467	4325	4889	3613	4686	4618	2937	5730	2599	4412	3205	4434	4591	3539	6347	4354	5592	4649
PPT1	2840	2456	2088	2478	3742	2343	2672	2313	2599	3746	1890	2070	2558	1735	2396	1966	2640	2421	2043	2265	2283	2227	2408	2974	2278	2511	2235	3633	1833	2234	2706	2354	2789	2310	2966	2929	3146	2445	3187	2205	2322	1593	2167	1705	2498	1823	2757	3006	3402
RLF	842	1143	1101	1346	744	769	731	1197	933	896	994	1051	769	1065	859	1215	1607	928	1051	1030	1022	1093	933	849	1109	973	885	794	1319	1240	967	749	1076	792	627	959	775	894	989	949	1051	1005	863	1092	971	1207	837	848	587
TMCO2	0	0	0	0	0	0	0	0	0	0	0	0	0	0	0	0	0	0	1	0	0	0	0	0	0	0	0	0	2	2	0	0	0	0	0	0	0	0	0	1	0	0	0	0	0	0	0	0	0
ZMPSTE24	977	843	753	710	970	966	978	874	854	815	923	1021	787	898	784	662	929	988	577	886	923	627	814	1119	739	914	998	1517	969	849	880	1096	882	829	1149	992	1105	851	1069	763	809	819	799	933	1097	969	854	1328	1354
COL9A2	79	125	56	67	87	62	63	144	51	26	48	121	130	42	66	36	104	45	37	109	16	52	172	188	157	100	59	61	47	33	26	288	107	77	71	48	28	48	47	149	45	24	36	24	35	30	51	17	40
SMAP2	575	692	492	770	490	596	627	556	651	659	630	908	504	509	505	511	634	642	453	433	651	470	620	1913	1127	567	544	1954	639	813	634	608	658	671	679	802	610	478	852	466	599	415	613	676	587	660	604	683	624
ZFP69B	52	9	35	47	42	35	21	35	19	57	33	5	53	26	33	15	12	37	44	37	28	16	16	6	47	43	36	26	16	30	28	52	29	47	31	27	20	35	15	57	6	18	15	35	53	26	35	85	39
ZFP69	144	95	180	75	151	158	123	107	119	157	149	99	158	118	159	89	117	112	150	137	137	86	117	81	123	195	168	153	77	185	174	129	110	132	148	154	118	193	102	158	88	178	120	143	146	129	147	240	185
EXO5	199	139	123	170	179	180	176	161	150	178	128	161	180	126	164	138	183	153	118	166	190	76	148	143	128	175	222	123	134	183	180	219	154	136	139	185	144	129	139	200	166	176	112	156	204	207	243	236	216
ZNF684	90	83	129	102	97	82	111	76	78	94	158	81	122	62	131	78	87	70	118	146	100	87	98	53	78	97	118	91	68	149	117	118	85	74	84	106	82	116	48	120	97	151	87	105	80	146	124	120	115
RIMS3	168	238	188	343	248	234	311	226	226	339	409	267	169	288	302	284	162	160	176	274	144	297	302	333	188	222	340	219	190	163	232	198	277	465	212	319	139	488	286	156	146	135	201	248	241	270	415	526	292
NFYC	2046	2107	1953	2033	2127	2231	1499	1726	1776	1928	2047	1747	2448	1631	2047	1610	1778	1862	2214	2129	1781	1475	1671	1421	2135	2146	1941	1271	1482	1781	1867	1345	1717	1734	1828	1565	1499	1872	1606	2254	1332	1813	1866	2043	2424	1376	1820	1637	1721
KCNQ4	80	40	96	113	196	110	129	86	104	151	143	454	58	174	127	128	95	87	149	153	103	164	111	433	78	115	123	493	117	245	167	88	170	131	81	174	63	146	204	71	56	77	101	148	47	175	183	107	85
CITED4	150	382	359	311	294	248	515	300	426	447	346	416	216	590	346	297	252	235	464	204	425	455	515	485	488	369	365	131	443	468	283	269	384	441	226	336	240	429	313	338	576	413	311	310	339	493	336	284	391
CTPS1	480	423	852	830	249	782	569	445	512	714	1469	1430	302	884	239	489	556	1083	558	397	1324	496	319	1515	193	252	688	1422	649	1146	1029	1235	1083	447	520	452	593	487	1229	298	819	1143	487	300	471	1410	795	2152	1341
SLFNL1	77	107	150	98	155	76	51	43	51	101	353	99	105	113	149	135	74	79	142	128	151	88	81	57	76	156	100	73	76	92	91	86	60	209	442	41	80	209	72	108	63	134	51	97	72	81	62	124	82
SCMH1	2209	2446	2482	2601	2371	1877	3242	1949	2005	2108	2614	2933	1841	2846	2869	3667	2195	2038	3505	3295	3062	3497	2348	2203	3028	2666	2597	2248	2338	2477	2201	1827	2182	2433	1709	2070	2494	3128	2377	2686	2082	2992	2691	2280	2139	2688	3019	2523	2203
EDN2	2	1	0	3	0	3	0	1	2	0	2	1	0	0	0	0	0	0	0	13	0	6	0	1	5	53	3	1	3	2	0	6	2	4	0	0	0	0	0	1	0	1	0	2	0	0	2	2	19
HIVEP3	219	245	224	277	186	234	262	197	322	249	256	233	181	290	191	246	183	259	168	226	234	258	196	246	151	208	299	251	203	221	248	160	266	274	236	245	292	194	328	147	274	267	277	196	204	240	232	255	234
GUCA2B	0	0	0	0	0	0	0	0	0	0	0	1	0	0	0	0	2	0	0	0	0	0	0	0	0	0	0	0	0	0	1	0	0	0	1	0	0	0	0	0	0	0	0	0	1	0	0	0	0
GUCA2A	0	0	1	0	0	0	0	0	0	3	0	0	0	0	0	0	7	1	0	0	1	1	0	0	3	0	0	0	1	2	4	1	0	0	4	0	0	0	0	0	0	1	0	2	3	0	0	0	2
FOXJ3	2163	2216	2626	1877	1807	2494	2001	2210	2397	2235	2630	2359	2308	1963	2033	2345	2006	2224	2326	2048	2495	2682	2262	2163	2842	2412	2527	1697	2216	2831	2417	2053	1869	2306	2316	2737	2115	1864	1980	2158	1843	2730	2400	2570	2231	2075	2324	2411	2347
RIMKLA	8	15	8	9	17	10	4	64	9	15	26	8	33	4	11	6	126	2	27	8	11	8	27	7	10	17	9	5	2	6	7	5	14	5	23	5	1	16	8	85	8	6	16	8	14	0	37	14	4
ZMYND12	83	99	170	80	114	77	61	44	67	91	75	25	95	37	113	45	53	65	191	100	57	96	68	24	73	86	63	39	50	35	59	55	87	62	85	25	18	107	54	110	63	57	53	78	46	45	54	74	85
PPCS	761	610	754	565	948	681	946	763	713	951	526	706	762	656	717	590	691	621	779	712	700	664	835	746	737	827	1015	718	542	789	799	915	719	553	568	755	806	842	662	739	744	854	739	738	633	773	831	971	966
CCDC30	247	261	426	296	300	259	157	228	213	357	462	153	280	303	400	303	250	245	605	291	298	442	184	114	257	347	246	86	274	318	211	195	157	292	315	252	242	429	252	272	160	262	242	276	236	179	217	266	194
PPIH	453	390	390	375	438	459	447	376	391	432	367	287	444	407	354	255	379	457	410	319	493	420	379	283	343	387	448	301	369	497	481	509	367	308	327	477	547	314	414	440	356	424	336	341	461	412	420	446	522
YBX1	7054	4714	5745	4658	5401	5147	6230	4661	5945	5691	5203	5658	5499	5271	5371	5393	4490	5865	4217	5235	5817	5078	5280	7829	4743	4896	5453	6887	5199	6194	5972	6121	4951	4762	4631	6188	7509	5625	6064	4136	4838	5053	5304	5098	6432	5625	5648	6399	6903
CLDN19	0	0	0	0	0	0	0	0	2	0	1	5	1	5	0	2	0	0	0	0	2	0	0	7	0	0	0	0	0	1	0	0	0	0	0	3	2	1	0	0	2	0	17	3	0	0	1	1	0
P3H1	1607	1279	1600	1425	1430	1434	1213	1704	1231	1212	1858	1519	1789	1677	1704	1922	1417	1456	1870	1906	1855	1826	1224	1169	1682	1534	1440	2558	1706	1869	1511	1928	1490	1597	1197	1249	1724	1730	1326	2091	1353	2122	1339	1667	1825	1759	1217	1673	2013
C1orf50	199	208	267	208	285	211	193	168	206	327	292	158	242	219	317	315	189	158	373	267	224	287	191	143	291	232	174	134	207	173	199	169	165	227	212	195	242	330	175	295	230	211	157	246	276	185	183	210	202
SVBP	385	452	474	487	563	349	643	285	392	733	412	324	519	413	620	527	411	402	589	461	420	556	346	352	480	424	455	183	424	431	527	297	293	409	307	423	257	701	345	468	483	413	384	416	386	418	408	525	341
ERMAP	553	415	506	342	817	571	397	438	474	220	327	327	509	398	343	383	485	504	436	439	417	435	436	505	329	510	605	297	518	330	283	443	601	245	274	489	483	321	419	421	274	450	248	197	377	235	573	244	486
ZNF691	366	400	337	372	420	341	291	230	248	465	401	312	477	296	422	487	321	227	480	366	300	283	289	175	368	434	367	270	252	393	380	247	247	373	425	309	289	464	245	482	396	330	302	453	393	377	348	346	339
SLC2A1	516	777	418	430	658	647	341	513	1233	587	535	472	372	767	477	530	848	602	435	364	621	732	568	735	992	909	550	235	829	565	607	234	430	585	458	636	504	331	505	480	1020	360	464	543	885	501	330	249	486
FAM183A	1	3	5	1	19	4	5	0	11	6	12	2	3	16	6	3	5	0	4	14	0	41	7	4	3	8	9	2	0	0	1	2	5	5	4	3	8	7	0	6	0	1	4	3	10	2	5	0	12
EBNA1BP2	721	737	801	763	884	699	844	784	753	876	822	787	864	979	775	858	864	803	914	979	909	653	763	870	648	824	903	1052	741	994	1094	996	989	749	864	866	890	896	954	936	930	887	714	640	751	1206	906	1665	1028
CFAP57	63	78	114	96	75	78	220	59	73	85	81	39	123	152	60	57	93	95	130	61	112	180	83	74	82	96	170	54	97	64	101	128	121	67	84	73	103	101	60	76	65	59	95	71	68	141	96	125	102
TMEM125	20	50	94	71	128	68	13	46	18	89	42	6	103	101	43	6	30	35	76	22	150	195	75	10	52	108	68	3	38	6	16	80	44	60	79	27	51	136	37	50	26	48	39	20	30	15	59	60	133
C1orf210	1	5	3	2	3	10	0	1	1	1	0	2	1	2	0	0	2	0	5	2	0	15	3	0	1	2	0	0	4	0	8	1	2	0	0	3	0	0	1	0	1	3	1	1	0	1	0	4	24
TIE1	708	262	193	524	171	352	291	774	318	182	348	1166	548	373	174	985	591	884	179	553	269	232	683	1531	850	255	186	1252	946	524	319	488	866	186	387	370	311	160	462	839	406	223	1214	1056	372	870	493	202	130
MPL	24	25	27	19	39	23	17	12	15	43	9	13	42	18	19	9	9	20	11	9	35	38	39	6	33	34	25	2	20	11	17	13	10	18	11	26	15	23	11	15	21	20	39	42	12	16	19	17	12
CDC20	133	6	14	7	8	13	12	156	22	19	4	9	42	12	10	14	23	9	6	15	17	10	26	28	8	22	14	53	9	27	15	116	13	9	10	17	8	12	21	20	18	24	15	15	16	5	14	28	6
ELOVL1	1150	803	1091	864	1425	1140	1300	1015	1036	1065	1053	1261	1292	989	1294	996	1055	1127	1138	873	1508	1189	974	1589	991	1332	1272	2082	1035	1132	1034	1829	983	1361	1557	1236	1268	1366	1382	1059	958	1221	1181	1107	1214	976	1185	1935	1652
MED8	606	596	581	599	752	763	734	633	570	735	806	773	849	732	641	951	698	568	649	652	722	834	727	703	758	810	704	1070	614	817	778	809	648	786	1199	674	737	851	604	818	846	732	674	739	848	846	692	993	831
SZT2	3494	3822	5573	4448	3655	3680	3181	3798	4049	4214	4961	3230	4261	4423	4106	4664	3856	3870	5393	5610	4269	4370	3686	3468	3840	3750	4279	2884	3653	4772	4603	3183	4220	3716	2829	3972	3029	5393	3673	4359	3904	5806	3387	3955	4323	4802	3903	3964	3590
HYI	1808	2062	4459	2578	2404	1878	1805	1920	2071	2651	3675	1658	3096	2167	2723	2850	2004	1946	3826	3704	3011	2474	1740	1483	2076	2251	2542	911	2140	3134	2700	1875	2387	1654	1237	2076	1341	4655	1821	2893	2176	3816	1904	1909	2663	2314	1915	2393	1571
PTPRF	3298	2931	2928	3957	2572	3632	1781	2865	2040	4284	5030	2165	2670	3292	3013	2262	3385	4217	1833	2376	1951	2386	2793	2586	2904	3497	3038	3923	2394	2215	3779	3642	3279	4872	3720	3664	4251	3265	4462	2441	1951	2636	2739	3049	2869	3704	3107	3748	4782
KDM4A	1951	1246	1468	914	1784	2428	1044	1504	1482	1821	1365	879	1992	1070	1484	714	1425	1820	1185	1431	1785	1212	1171	1250	1552	1840	1612	1152	1363	988	1342	1594	1525	1506	1571	1541	1514	1192	1199	1659	1100	1152	1103	1488	2088	789	1370	1945	1803
ST3GAL3	605	574	603	688	917	560	589	564	543	565	569	618	641	645	647	593	519	576	785	629	575	754	730	584	582	608	568	424	506	491	563	561	518	607	390	524	602	592	689	598	528	689	587	562	703	596	683	524	545
ARTN	39	11	21	23	19	33	22	37	36	27	38	81	44	25	30	479	37	40	33	73	46	10	24	75	35	25	35	212	32	91	45	48	68	20	79	23	58	21	92	37	45	56	14	29	34	45	48	49	31
IPO13	1089	614	697	715	587	855	601	918	901	879	702	747	761	780	630	553	818	860	568	751	1130	735	532	733	591	714	838	1143	804	1117	878	975	726	812	1005	718	850	627	745	861	879	798	614	611	962	966	685	1222	705
DPH2	453	450	445	382	429	387	399	448	528	425	418	617	505	586	381	356	437	446	425	384	598	387	474	420	337	409	477	488	327	711	554	589	460	395	482	469	479	326	468	609	644	779	475	380	478	677	478	734	604
ATP6V0B	966	939	1460	999	1095	789	1374	1101	1032	1253	938	1021	1050	1167	1116	1064	1132	792	1030	763	925	1381	1093	1050	1153	919	841	1371	1064	866	764	1154	1015	1252	1771	782	913	1094	811	1248	1459	932	839	694	985	1179	698	893	850
B4GALT2	1135	564	827	877	1343	942	1429	937	812	964	936	824	1048	1012	838	618	805	926	900	824	1093	951	926	809	736	854	1146	1590	779	812	1006	1499	1003	1119	1179	1015	1229	854	1145	797	775	1393	857	557	1017	1092	1299	2019	1135
CCDC24	192	156	397	216	199	187	112	135	145	289	270	184	232	209	301	266	183	145	463	269	323	301	87	225	163	200	231	162	207	391	236	188	164	290	218	155	150	409	170	150	244	423	180	231	151	218	156	326	164
SLC6A9	145	96	96	174	74	118	37	113	64	101	236	147	131	146	92	101	105	92	94	161	121	64	73	145	100	111	134	237	157	194	166	118	160	219	207	103	158	128	157	123	204	137	60	126	259	208	96	2984	103
KLF17	6	0	1	0	2	4	0	0	0	2	1	1	0	0	0	0	0	0	2	2	0	2	0	3	3	0	0	5	0	0	0	5	0	4	0	0	2	0	0	0	0	0	0	0	6	0	0	3	1
DMAP1	2342	2225	3109	2552	1976	2046	1557	1953	1814	2490	2506	1684	3142	2086	2428	2206	2108	2043	3237	2385	2194	2157	1743	1414	2661	2233	2001	1174	2124	2675	2156	1665	1753	2296	2118	1968	1792	2111	1627	3092	1738	2551	1889	2744	2583	1949	2004	1981	1579
ERI3	898	834	858	1183	1065	1055	995	1151	951	966	833	945	911	1088	791	699	941	1058	977	909	1115	1030	1043	933	845	977	1058	1042	882	1024	1054	1027	1051	1033	763	881	1166	763	1140	840	839	1093	935	866	1213	1011	985	1071	1102
RNF220	1549	1803	1644	1625	1872	2014	1819	1388	2002	1722	2501	1926	1789	1674	1703	1450	1808	1544	1932	2296	2306	1619	1500	1793	1461	1790	2046	1568	1457	2218	2132	1632	1575	1748	1803	1793	1454	2005	1430	1667	1821	2270	1709	1636	2340	1880	1986	1602	1714
TMEM53	488	506	466	486	529	712	601	492	664	520	529	359	465	532	486	373	515	655	524	486	707	512	553	448	483	558	653	419	585	479	637	521	547	534	414	691	530	441	521	417	535	524	587	602	656	510	641	581	587
C1orf228	130	433	319	332	162	283	344	355	422	124	188	167	217	343	336	255	372	287	522	448	466	344	441	92	213	219	251	83	269	452	166	188	419	138	91	377	127	335	148	275	305	297	262	199	131	185	284	95	118
KIF2C	129	47	49	54	41	39	33	187	56	91	58	47	75	61	56	41	138	45	67	49	75	54	60	52	48	67	59	63	47	56	44	90	22	55	45	52	40	62	70	132	55	39	43	79	35	39	52	63	39
RPS8	59246	63580	68672	60605	73093	53693	68672	54678	75656	68672	50971	45160	66887	63580	75656	63580	49331	47801	75656	81324	63580	75656	63580	31824	53693	58044	59246	28903	50971	52752	52752	48571	41847	51846	45770	58044	53693	78427	51846	59246	55743	60605	50971	48571	60605	45770	51846	59246	66887
BEST4	21	13	50	43	44	29	62	20	24	47	72	14	16	21	36	20	30	23	43	38	33	123	27	23	24	38	30	16	23	22	41	25	22	24	36	18	46	53	16	14	23	40	27	37	18	21	38	26	52
PLK3	321	885	546	502	449	310	542	412	369	294	332	468	232	712	398	338	524	2335	468	364	337	594	554	432	569	805	310	312	1494	416	306	568	670	593	469	408	959	362	1512	1050	610	440	659	473	278	1097	391	563	353
TCTEX1D4	7	22	17	8	6	13	51	13	13	12	3	8	2	21	11	9	11	64	21	12	13	24	29	11	12	35	19	5	34	5	14	17	22	19	8	25	29	19	31	33	24	18	21	11	5	36	16	12	14
BTBD19	629	760	1500	648	727	605	656	626	843	771	926	736	673	636	491	1051	658	1389	717	634	792	978	514	632	708	664	901	536	917	663	704	605	884	533	317	783	790	676	1007	767	1000	1198	850	1180	589	891	766	825	485
PTCH2	5186	703	1886	744	1294	1411	666	4976	931	4673	3125	987	3854	1079	2371	2175	964	7981	4325	3054	3352	777	964	464	848	1030	1104	1004	1238	2253	3175	8492	4496	850	975	3119	3915	3216	3737	4060	991	2460	1892	2412	803	2855	2784	3864	2122
EIF2B3	758	397	520	546	590	584	590	580	392	644	619	484	582	657	538	448	517	814	555	562	747	606	237	428	438	504	514	759	562	662	790	769	678	640	516	502	953	516	772	492	535	562	505	423	644	688	637	1069	536
HECTD3	2041	1531	1730	1094	1673	1828	1573	1223	1483	2494	1753	1263	2314	1302	1778	1409	1220	1927	1871	1657	1762	1304	1546	1542	1939	1848	1395	1659	1346	1725	1615	2320	1591	1607	1669	1817	1982	1787	1383	2253	1269	1848	1651	1755	1556	1585	1778	2025	2123
UROD	1400	1557	1907	1821	1867	1660	2137	1320	1799	2710	1492	1478	2050	1630	1659	1456	1658	1863	2301	2144	2079	1314	1590	1740	1345	1689	2113	1926	1434	2195	2233	2276	1839	1333	1259	2064	2065	2079	1868	2006	1717	2557	1452	1514	1579	1878	2332	1977	2146
ZSWIM5	1216	940	643	817	1295	1658	795	1358	1073	1176	590	480	1349	847	892	564	1152	1317	505	698	733	690	1392	380	1204	1101	1186	253	1021	764	972	1248	1088	1005	785	1202	935	623	1144	1162	709	640	1157	933	1372	799	1122	822	1084
HPDL	21	20	10	28	19	25	34	52	35	53	10	11	24	38	22	12	25	28	25	18	29	24	56	22	14	16	36	24	29	52	94	42	39	15	12	31	37	19	37	16	44	26	35	27	18	47	34	106	57
MUTYH	619	669	875	809	565	646	611	659	746	734	963	789	971	880	865	902	614	675	1102	1027	806	886	606	495	770	685	665	459	788	1086	851	569	635	882	588	656	556	877	607	1130	772	1203	720	792	677	1296	673	884	678
TOE1	369	458	377	393	416	449	336	437	399	440	352	388	442	550	370	397	447	373	408	411	417	304	549	408	309	382	310	253	351	421	373	346	365	287	401	374	366	358	401	452	532	407	367	406	422	450	473	411	424
TESK2	403	496	637	549	588	530	664	413	615	583	640	427	537	483	640	591	489	560	791	593	514	738	385	362	460	482	623	249	676	465	600	291	611	540	456	569	555	643	415	484	519	472	510	560	585	391	640	346	405
MMACHC	1163	1344	1461	1423	1908	1266	1649	1376	1151	1826	1566	1623	1265	1433	1380	1184	1718	1270	1467	1533	1604	1354	1412	1267	1265	1475	1584	1881	1192	1855	1662	1686	1391	1964	2695	1251	1878	1947	1542	1292	1588	1898	1305	1202	1464	1704	1500	2324	1715
PRDX1	3387	3779	3537	3754	5312	3602	4634	3787	3299	5235	3936	4682	3251	3917	3614	3201	4828	3590	3125	3998	4524	3472	4443	4113	3737	4686	4212	5380	3259	4576	4676	5324	3854	5730	9062	3807	5458	4842	4143	3160	4570	4279	3856	3469	3928	4766	4338	6329	5128
AKR1A1	1646	1423	1590	1743	2064	1632	1280	1230	1297	1630	1490	1224	1805	1286	1577	1419	1324	1573	1611	1540	1504	1566	1299	1230	1407	1484	1359	2192	1133	1521	1789	1599	1660	1546	1163	1341	1917	1574	2079	1545	1147	1503	1210	1088	2053	1177	1731	1830	2025
NASP	4518	5917	5833	4407	4072	4789	2899	4979	4606	5929	5706	6568	5341	6133	6540	6480	5896	5030	5427	5658	7276	5316	4067	4383	4473	4753	4570	4606	6081	8927	4065	5291	5531	4338	4845	3402	5427	5195	4418	6001	6786	6887	4117	5199	6200	5559	3635	4759	5207
CCDC17	81	111	273	136	143	105	98	110	59	145	176	100	257	94	138	130	84	141	258	272	171	361	163	76	102	181	111	58	90	188	128	102	80	101	93	80	82	207	59	199	141	237	170	164	128	124	110	165	92
GPBP1L1	2413	2816	2657	2811	2509	2917	1958	2379	2656	2293	3988	3119	2710	2586	3053	3552	2603	2353	3466	3235	2504	2439	2178	2556	2931	2735	2553	2627	2569	3350	2480	2435	2399	3239	3115	2208	2702	3192	2549	3205	2436	2403	2600	3208	2929	2871	2314	3034	2633
TMEM69	581	625	834	564	692	650	921	553	605	705	533	503	710	549	759	726	590	534	934	851	618	771	551	462	638	541	609	497	546	629	690	604	541	586	382	626	840	647	501	762	628	685	654	726	708	505	715	650	608
IPP	322	327	311	292	321	324	418	294	311	378	300	219	319	311	315	220	246	307	305	263	272	360	398	233	364	322	298	219	300	262	362	246	294	278	260	335	301	293	248	286	285	294	321	376	271	313	329	296	337
MAST2	4241	6817	5410	5730	5691	5041	2381	4762	5030	3798	6771	4251	6285	6127	8870	6568	5934	3299	8505	9125	5190	7915	6188	2793	4886	8531	6316	1788	4418	5643	3703	3695	6035	5801	4222	3779	4399	7537	3435	8942	3983	7451	5761	3936	4547	4750	5766	3554	4225
PIK3R3	318	221	175	213	180	449	267	515	556	228	222	505	266	381	185	383	470	667	126	292	222	358	541	1480	238	300	508	499	563	326	431	486	705	178	175	464	390	140	650	224	440	205	1037	720	226	670	511	357	288
TSPAN1	10	48	22	10	4	8	7	15	14	12	4	47	6	20	18	35	21	29	5	19	10	69	6	34	19	16	11	20	34	13	37	19	18	10	30	21	38	12	27	8	11	13	31	36	26	33	17	13	13
POMGNT1	1586	1185	2295	1922	1597	1720	1581	1695	1212	1637	2583	2019	2301	1973	2233	2704	1552	1454	2741	2899	2308	2389	1104	1462	1737	2046	2108	2441	1870	3338	2070	2009	1701	2073	1305	1371	1778	3133	1683	2512	1400	3056	1338	1943	1981	2423	1928	3038	1537
LURAP1	111	172	145	88	141	156	140	103	149	206	171	170	86	168	171	201	103	125	161	97	153	306	168	149	136	130	172	126	174	138	162	96	89	216	175	180	139	171	124	73	241	132	157	209	140	190	135	176	142
RAD54L	115	70	58	71	39	45	52	120	47	50	51	61	65	101	60	44	61	44	78	75	83	70	56	35	45	48	71	67	59	67	46	110	53	57	59	43	60	80	63	66	89	98	40	61	48	64	46	78	49
LRRC41	2934	3756	3590	4011	3393	3508	3026	3850	3318	3830	3272	3718	3129	4380	2992	2755	3574	3286	3317	3096	3994	3397	3350	2944	3660	3660	3557	3704	4351	3569	3510	3812	3537	3489	3213	2874	3474	2903	3547	3065	5227	4462	3370	3335	3800	3805	3710	4289	3675
UQCRH	1579	1494	1428	1611	1821	1442	2415	1441	1691	1551	1638	1343	1611	1590	1926	2030	1182	1303	1687	1924	1385	1854	1510	1293	1236	1553	1264	1298	1645	1083	1677	1269	1404	1304	1265	1453	1877	1862	1592	1459	1387	1378	1314	1059	1506	1306	1464	1608	1369
NSUN4	590	857	869	839	620	626	423	889	806	693	673	607	584	916	564	729	830	871	800	579	669	576	723	544	523	552	565	515	793	602	743	648	706	626	523	618	616	523	867	513	803	772	610	641	662	763	623	752	575
FAAH	339	471	338	438	321	246	267	462	283	260	402	371	508	372	405	558	451	403	423	400	329	412	304	579	288	304	186	202	387	273	436	412	269	394	297	314	275	352	338	524	340	310	410	581	271	511	330	226	219
DMBX1	0	0	0	0	0	0	0	0	0	0	0	0	0	0	0	0	0	0	0	0	0	0	0	0	0	0	0	0	0	0	0	0	0	0	0	0	0	0	0	0	0	0	0	0	0	0	0	0	0
KNCN	0	0	0	0	0	0	0	0	0	0	0	0	0	0	0	0	0	0	0	0	0	0	0	0	0	0	0	0	0	0	0	0	0	0	0	0	0	0	0	0	0	0	0	0	0	0	0	0	0
MKNK1	1231	1578	1986	1924	1268	1598	1366	1420	1671	1273	1767	1923	1828	1773	1814	2296	1481	1648	2427	1879	1374	1744	1240	1596	1637	1428	1594	2085	1811	2068	1643	1661	2220	1225	1323	1528	1491	1776	1507	1823	1374	1997	1685	1714	1320	1957	1594	1162	1246
MOB3C	751	766	1218	851	1190	987	897	770	939	1040	1392	911	988	1316	1054	1414	894	1073	1175	987	1215	1067	842	892	848	907	1047	886	1118	959	849	1072	931	1011	1159	998	918	1195	1215	1341	1247	1358	833	1042	797	1220	879	963	1076
ATPAF1	1016	1047	1189	998	1121	1045	1083	1132	850	1256	1219	1039	1079	970	1145	934	1007	934	1128	969	1242	927	1084	1054	1114	1090	1221	1213	952	1388	1062	1400	1134	988	1363	1054	988	1428	979	1065	1059	1191	1061	999	1052	917	1089	1265	1334
TEX38	0	4	1	3	5	1	0	0	0	0	0	9	4	0	1	0	0	6	0	2	0	4	5	1	4	0	0	0	7	0	2	3	0	0	0	2	0	6	0	3	0	2	4	0	0	4	1	0	1
EFCAB14	3769	3113	2695	2661	3489	3220	2901	3094	3915	3716	2808	3487	3039	2904	2552	3119	3379	3248	2172	2944	3178	2686	3724	4315	3170	3266	3340	3977	3375	3440	3733	2871	3003	3000	3223	4297	3099	2728	3461	3046	3532	2671	3539	3689	2884	3840	3102	2722	4074
CYP4B1	0	73	14	16	37	106	35	24	68	18	12	396	25	110	37	101	24	144	125	38	32	37	23	845	12	34	18	133	60	88	52	3	91	89	22	81	40	29	184	33	36	15	207	35	26	126	72	37	233
CYP4A11	0	0	1	1	1	13	0	0	5	0	0	0	4	0	6	0	6	3	0	1	0	0	0	3	3	0	0	0	6	5	7	6	1	0	16	2	0	0	6	3	6	0	8	8	6	1	2	0	0
CYP4X1	15	31	15	28	25	48	21	21	27	13	28	222	59	27	36	63	23	89	33	81	38	10	29	200	25	10	28	104	72	105	52	15	66	28	16	34	10	19	83	32	28	37	106	140	16	91	82	12	26
CYP4Z1	0	0	0	0	0	0	4	0	0	0	0	2	0	2	1	1	0	1	4	2	1	2	0	22	0	0	0	5	0	4	0	0	3	0	0	0	0	0	0	0	0	0	9	2	0	7	1	0	5
CYP4A22	0	0	0	0	0	2	2	0	0	0	0	2	2	0	2	0	5	0	2	3	0	0	0	3	0	0	0	0	0	1	0	2	0	0	8	0	0	0	0	0	0	0	1	1	0	2	1	0	0
PDZK1IP1	0	8	4	5	2	22	6	1	6	1	4	8	5	24	10	5	5	8	5	13	8	33	3	37	8	40	0	7	2	4	10	3	3	19	14	5	35	5	11	9	9	3	5	9	7	4	2	4	25
TAL1	82	54	44	77	23	71	79	96	46	43	122	503	84	94	53	223	100	128	61	88	74	32	89	339	130	46	59	268	194	128	62	96	192	38	95	91	79	36	138	98	99	35	205	187	69	220	146	68	63
STIL	114	67	66	52	65	40	75	92	60	63	63	24	77	58	48	31	64	77	71	106	79	62	44	47	46	71	75	53	66	49	62	93	66	41	64	48	59	55	54	62	36	101	45	63	63	49	52	84	68
CMPK1	2137	2328	2306	2352	2753	2041	4399	2123	2949	2329	2491	3858	1874	2836	2253	3129	2425	2287	2603	3422	2474	2869	2052	3428	2275	2367	2385	3699	3006	2398	2346	2240	2418	2291	2039	2360	2547	2576	2524	2164	2776	2126	2318	2580	2265	2468	2510	2262	2569
FOXE3	0	0	0	0	0	0	0	0	0	0	0	0	0	0	0	0	0	0	0	0	0	1	0	0	0	0	0	0	0	0	0	0	0	0	0	0	0	0	0	0	0	1	0	0	0	0	1	0	0
FOXD2	4	11	7	8	9	9	5	6	15	23	6	20	19	16	11	53	9	22	1	16	11	5	1	25	12	7	0	20	34	22	28	1	14	15	8	27	6	14	13	9	18	2	32	56	18	34	9	12	5
TRABD2B	37	61	34	31	84	63	77	19	28	36	138	686	47	47	49	215	28	51	20	102	150	56	87	513	72	74	85	647	85	166	59	84	138	93	161	60	128	47	194	61	45	92	68	85	60	99	116	47	245
SLC5A9	74	166	56	137	103	146	59	130	190	64	179	253	54	132	124	95	184	136	126	31	154	253	192	85	66	107	131	104	182	80	71	118	54	155	139	133	131	38	53	46	195	169	191	156	126	110	63	54	107
SPATA6	713	1210	1357	820	745	896	1308	870	1022	702	857	872	767	936	1034	1704	1045	1052	1248	850	892	1368	1067	930	802	786	729	472	1149	898	667	514	782	1131	853	754	663	1056	577	761	1014	1255	1368	1306	1080	617	546	552	849
AGBL4	10	10	17	6	16	12	10	8	11	17	1	7	11	3	19	3	10	14	32	3	6	30	13	11	7	11	12	4	6	0	2	7	12	20	11	5	13	27	8	3	8	18	13	3	12	7	19	20	13
BEND5	389	457	403	377	539	585	481	388	460	539	353	301	599	394	509	403	368	329	563	577	351	470	510	188	502	528	447	147	427	299	390	251	335	412	355	412	380	523	257	557	381	396	399	436	572	246	436	306	398
ELAVL4	1	1	0	0	0	2	2	0	0	0	3	1	0	0	0	0	0	0	0	0	0	0	0	1	0	0	0	5	0	0	0	0	0	0	0	2	0	0	4	0	0	0	0	0	0	0	0	1	0
DMRTA2	0	0	0	0	0	1	0	2	3	0	2	3	0	2	1	0	1	0	0	0	2	0	2	0	0	0	3	0	1	0	0	0	0	0	0	2	0	0	0	1	0	2	0	3	4	2	0	2	0
FAF1	989	1272	1095	1457	1026	1219	1663	1186	1369	1665	983	1285	1165	1329	1135	1104	1149	1299	1394	1138	1383	1151	1401	1216	1250	1305	1332	1081	1324	1353	1514	1222	1221	1269	983	1328	1334	1183	1393	914	1278	1273	1435	1377	1266	1633	1209	1990	1126
CDKN2C	564	371	780	530	405	359	597	544	937	1192	749	509	688	334	675	799	231	533	907	756	705	828	480	690	573	622	516	375	819	470	567	398	433	499	467	687	429	556	620	385	943	580	600	750	870	660	156	510	390
C1orf185	0	0	0	0	0	0	1	0	0	0	0	0	0	0	1	0	0	0	1	0	0	1	0	0	0	0	0	0	1	0	0	0	0	0	0	0	0	0	0	0	1	0	0	0	0	1	0	0	0
RNF11	3312	4862	4377	5251	4274	3525	5023	6568	6520	3998	2902	3428	3069	5254	4631	3041	6486	4686	4320	4561	4040	4606	5578	3173	3942	3381	4724	2460	5667	3296	4210	3305	4192	3178	2834	4526	3037	4040	5606	3067	5860	3439	3913	3627	3529	4271	4002	3253	3065
TTC39A	11	12	13	11	15	17	14	36	18	16	9	16	11	18	16	27	76	8	20	19	11	25	23	32	24	12	19	45	19	11	14	20	18	12	43	16	15	7	17	60	15	16	17	16	17	19	30	22	8
EPS15	2415	1894	2508	1790	2675	2063	2419	2501	2788	2152	2327	2452	2462	1739	2721	2121	2281	2271	2513	2597	1950	2289	2573	1536	2692	2124	1937	2191	2467	2768	2169	1918	1942	2169	1623	2636	2170	2430	2237	2485	2066	2227	2456	2601	2368	2234	2412	1870	2402
OSBPL9	3641	3820	4740	4649	4174	4835	4621	3828	4351	4124	3041	4906	4924	3744	4585	4202	4171	4072	4855	4906	4162	4965	3985	5328	4079	3882	4591	2719	4686	4261	4440	4254	4879	3816	2819	4101	3866	4838	3904	4407	4210	4227	5056	4490	3805	3892	4937	3111	3697
NRDC	3678	3532	4065	3658	2773	3151	3691	3497	2928	3882	5682	4279	3348	3789	4205	5203	4323	3746	5094	4994	4090	3752	3001	3241	3552	3302	4292	4855	4007	4320	4013	4236	3830	3832	3537	4147	4020	4714	3785	3756	3425	4782	3480	3814	3299	4364	3235	5706	3964
RAB3B	508	528	212	385	814	618	316	393	332	430	272	64	616	360	683	158	531	534	513	246	300	580	587	23	331	559	452	17	268	83	312	731	529	603	289	540	383	394	437	542	195	150	478	274	469	119	752	358	440
TXNDC12	1331	1248	1161	1145	1580	1353	2173	1632	1346	1652	1204	1121	1247	1442	1280	1181	1374	1173	1055	1301	1503	1240	1151	1158	1044	1247	1525	1529	1415	1209	1493	1988	1414	1196	1167	1447	1746	1347	1497	1277	1389	980	1109	1074	1284	1269	1268	1910	1582
KTI12	215	291	134	182	225	310	525	351	373	308	123	228	247	313	175	128	265	201	196	159	249	173	389	239	254	314	345	199	307	249	369	291	349	227	264	397	182	196	195	186	369	207	250	306	199	359	331	309	417
BTF3L4	1760	1558	1743	1401	2260	1687	2417	1664	1585	1814	1271	1554	1914	1577	2042	1607	1561	1734	1923	1746	1582	1824	1774	1390	1504	1719	1885	1412	1571	1697	1734	2100	1833	1473	1366	1783	1789	1735	1787	2061	1388	1557	1683	1577	1656	1671	1993	2617	2125
ZFYVE9	1461	1250	1134	995	1248	1111	1080	1303	1198	1482	1211	1067	1183	1190	1301	1246	1365	1386	1117	1220	1387	1324	1264	1174	1312	1303	1282	916	1388	1085	1426	1158	1105	1340	1346	1414	1261	1243	1324	1201	1482	949	1174	1390	1216	1170	1182	1662	1201
CC2D1B	1219	1654	1936	1710	1429	1392	1236	1348	1468	1435	1372	1163	1471	1440	1565	1573	1670	1473	2056	1280	1495	1886	1192	1068	1339	1209	1290	1070	1594	1614	1511	1242	1248	1457	1081	1383	1474	1582	1471	1182	1838	1532	1415	1584	1485	1651	1188	1577	1104
ORC1	46	41	37	57	35	34	34	100	57	39	43	25	39	74	33	18	68	44	42	45	61	11	93	23	27	25	77	39	50	31	39	61	52	13	16	33	30	50	48	44	51	101	38	34	37	62	42	47	31
PRPF38A	2235	2110	2111	2179	2070	1895	2089	2030	1883	1977	2209	1704	2124	2311	2196	2150	2366	1949	2194	1954	2149	2008	2186	1688	1869	1820	1820	1331	1866	2422	2210	1668	1810	1605	2043	2085	2173	1911	2276	2056	1931	1726	1933	2115	1873	2409	1881	2298	1839
ZCCHC11	2464	4081	2959	3074	2778	2603	2012	2741	2403	2628	4131	2896	3340	3691	3251	3600	2987	2589	2970	3018	3671	2740	3581	1760	2603	2580	3086	1822	2807	3259	2524	2564	2649	2866	3758	2241	2695	3205	2223	2886	2786	3046	2604	3951	3241	3032	2309	2417	2311
GPX7	299	210	273	230	469	213	440	318	235	244	160	161	361	243	205	93	205	238	216	191	261	234	261	231	177	323	307	296	215	246	237	323	199	105	98	200	313	173	281	317	250	204	192	241	224	154	270	240	296
FAM159A	1	0	1	2	2	4	1	3	4	3	3	0	3	2	2	0	0	1	0	5	4	4	4	6	4	1	0	8	0	0	1	0	0	0	0	0	0	2	1	1	0	2	1	3	0	0	0	1	1
COA7	270	229	162	133	186	267	382	330	362	258	134	244	210	292	173	162	271	260	143	143	209	178	361	309	207	204	271	315	220	336	339	363	267	216	326	394	257	151	262	207	308	224	247	227	234	474	324	572	512
ZYG11B	1272	981	1189	910	1170	1180	985	1028	1091	1320	1360	1014	1230	884	1137	961	999	1159	1093	1053	1160	1255	1074	1079	1186	1188	1222	1276	1129	1255	1190	1056	925	1168	988	1321	1130	1177	1040	1123	989	1075	1158	1397	1070	882	1152	1389	1274
ZYG11A	11	29	41	21	18	17	30	31	21	61	25	22	32	20	42	28	40	11	40	11	28	51	34	3	28	27	18	2	30	42	16	15	11	18	17	17	25	41	13	39	23	67	34	44	27	12	26	20	21
ECHDC2	11007	14061	26226	13015	13881	12131	7705	12447	11802	13388	23970	12481	20134	11802	21814	24117	13388	9062	26775	22064	13838	23394	11421	7405	13747	14520	13351	6115	10720	22439	11580	9062	10383	13388	17071	9480	7735	28903	7518	22064	13627	24593	12351	14473	11832	14910	11033	9217	9954
SCP2	2756	2201	4445	1987	3502	2572	3431	2564	3043	3367	3036	1786	2788	2079	3523	1899	2606	3081	3113	2869	2485	2477	2439	2580	2179	2671	2823	2957	2752	2822	2972	2876	2512	2601	1919	2869	3028	2821	2745	2279	2571	3291	2784	2517	2562	2403	2691	3566	3738
PODN	10450	9430	16540	6728	7883	13162	12481	9954	13627	10319	10745	12131	7451	9267	9861	11033	9140	10720	8215	7605	10695	7705	8555	14377	9413	9185	9935	13162	13793	11314	11832	10299	12580	16937	13162	11772	16156	10362	8870	5362	12072	13388	16407	14857	8166	15390	10319	14148	12415
SLC1A7	354	448	698	422	298	342	739	334	560	468	835	433	297	454	499	1026	445	326	485	557	433	398	239	313	428	340	678	453	819	538	416	424	643	358	670	427	595	714	259	212	483	646	454	402	186	1093	461	534	255
CPT2	442	663	429	594	416	593	826	565	455	686	370	628	616	519	493	559	479	360	496	408	528	360	638	549	531	576	595	811	481	647	624	590	552	484	535	545	473	640	414	535	619	541	704	641	530	650	680	626	562
C1orf123	2025	1853	2970	1989	2182	1839	1863	1730	1480	1866	2768	2225	2400	1834	2119	2580	1802	1397	2650	2443	1814	2281	1569	1631	2442	2508	2057	2103	1730	2657	2148	1810	1663	2116	2564	1526	1654	3520	1684	2508	1747	2222	1687	2180	1970	2448	2116	2193	1718
MAGOH	682	721	603	751	666	840	884	816	795	711	695	746	705	992	688	708	852	682	550	547	946	676	644	835	566	754	710	621	726	834	992	848	830	810	923	809	927	733	1013	727	1003	653	655	612	836	1034	695	975	809
LRP8	193	123	107	80	82	87	70	467	106	107	91	172	112	144	68	80	111	108	71	98	154	68	197	351	95	80	110	234	108	143	102	246	121	126	71	115	135	68	181	104	85	162	126	142	81	143	85	218	134
DMRTB1	1	0	2	0	1	1	0	9	0	0	1	2	2	0	0	0	10	0	0	0	2	2	1	0	1	0	0	0	0	0	0	2	0	0	2	0	0	0	0	23	0	0	0	3	0	0	2	2	0
GLIS1	48	29	79	17	51	13	35	28	19	59	70	132	35	18	36	17	22	70	33	50	51	212	35	31	31	104	46	22	134	39	6	13	19	39	22	28	41	64	47	18	54	125	137	11	13	20	17	118	13
NDC1	486	434	334	342	399	458	379	520	516	416	370	425	411	373	334	253	502	454	350	413	539	385	377	356	419	391	525	457	411	537	510	484	397	360	372	542	509	293	421	414	329	385	417	451	483	473	479	503	672
YIPF1	527	326	394	409	440	445	681	360	401	450	527	421	351	392	443	559	423	452	440	481	502	507	361	362	396	446	455	648	494	516	480	514	306	1042	1156	419	914	533	408	325	466	496	496	511	548	458	406	640	503
DIO1	12	10	3	13	14	5	4	4	11	5	32	7	14	17	15	3	3	11	13	6	11	8	8	5	11	15	14	11	9	20	4	9	6	7	29	10	6	14	2	2	13	10	10	18	12	16	11	7	9
HSPB11	493	593	721	615	686	720	912	573	531	521	490	473	660	571	658	552	541	572	631	596	581	693	588	385	566	594	572	398	635	588	483	541	540	455	522	473	635	662	456	558	509	610	549	634	643	390	562	507	565
LRRC42	484	504	493	381	586	738	1051	560	613	491	446	592	411	539	472	493	438	620	486	499	581	897	567	508	619	536	662	574	603	576	578	785	524	699	628	520	820	551	425	439	634	512	446	575	629	572	542	703	857
LDLRAD1	0	0	2	0	0	0	0	0	0	0	0	0	0	0	1	0	0	0	0	0	0	44	0	0	0	11	0	0	1	0	0	0	0	0	0	0	10	0	0	0	0	0	0	0	0	0	0	0	0
TMEM59	5030	4958	4034	4429	6035	4594	7970	5527	5345	6176	4315	6236	4876	5045	5090	5328	5414	4434	4038	4646	5067	5227	5215	7112	5358	5945	4779	6957	6182	4679	4627	4789	5582	6075	6668	5337	5239	6603	4597	5101	5691	3824	5199	5471	5101	5271	4375	3938	5405
TCEANC2	397	237	221	166	263	312	277	179	230	359	432	229	287	217	278	239	203	223	278	237	393	281	209	223	278	290	321	408	232	283	301	242	334	305	428	257	242	273	179	265	171	201	217	260	291	195	260	260	292
CDCP2	0	2	0	4	0	1	3	0	0	4	11	29	1	0	2	0	0	3	4	0	0	0	2	10	9	0	0	33	3	0	1	1	2	0	0	6	2	2	6	3	9	3	6	6	0	11	10	0	1
CYB5RL	492	341	558	470	426	436	383	318	429	468	437	237	487	306	456	492	311	398	594	339	354	383	230	281	426	318	348	315	398	468	455	275	523	377	280	399	435	430	355	336	286	221	316	382	459	273	393	411	379
MRPL37	1418	1246	1188	1163	1424	1192	1942	1103	1179	1402	990	994	1253	1029	1236	1211	1039	1296	1442	1512	1142	1463	1171	1030	1166	1074	1287	1217	1192	801	1151	1248	1170	1033	902	1091	1522	1242	1185	1191	1101	1061	1134	1246	1256	909	1156	1225	1345
SSBP3	6012	5912	6035	4481	6285	6285	7695	7460	8715	5891	5175	4698	7214	5354	5849	4195	7451	5545	6982	5531	5896	5896	5801	3485	5706	6052	7926	2317	6713	7595	7509	5375	5337	4997	2210	8390	5414	4591	4698	5625	6779	6432	8074	8646	6372	6713	6291	4750	5131
ACOT11	333	556	777	861	375	621	264	470	498	930	344	243	502	563	483	255	391	700	716	345	370	642	233	200	290	327	617	151	482	597	840	312	607	241	154	492	251	446	482	299	436	469	335	393	394	435	387	469	281
FAM151A	49	117	161	171	108	114	70	101	78	159	67	41	107	79	126	36	61	164	241	106	70	166	25	30	55	62	161	24	74	158	187	64	105	52	31	80	46	121	99	37	79	109	68	96	90	94	56	96	58
MROH7	626	1165	3490	2041	621	858	441	565	1029	1432	973	803	1231	1057	1500	1074	899	994	1664	1234	926	1218	453	510	584	656	1294	296	1202	1727	1457	383	1664	267	167	795	446	1270	861	1071	776	2122	705	536	518	804	919	1141	508
MROH7-TTC4	1144	1680	3934	2423	1263	1436	902	949	1384	2319	1488	1363	1760	1491	2191	1485	1369	1519	2350	2123	1533	1515	930	950	1070	1193	1943	751	1547	2387	1977	960	2300	823	832	1292	1003	1851	1404	1782	1236	2874	1148	1103	1212	1254	1504	1888	1058
TTC4	734	830	1195	883	805	834	677	545	643	1272	906	827	884	772	1098	767	721	786	1150	1257	865	692	635	526	744	773	997	636	711	1084	970	751	1089	752	864	755	773	996	811	1094	749	1346	694	775	967	815	894	1247	787
PARS2	141	147	80	118	127	197	188	117	154	233	115	154	168	119	115	92	103	72	151	119	197	113	121	76	180	184	218	148	110	155	193	145	95	183	197	206	147	162	94	134	171	176	127	209	204	161	172	231	215
TTC22	14	51	59	48	37	44	18	23	16	115	32	26	27	37	36	33	43	17	46	41	27	40	52	11	40	49	44	21	17	27	32	11	17	71	146	16	36	108	44	18	21	71	12	23	19	13	59	25	69
LEXM	0	0	0	0	0	0	0	0	0	0	0	0	0	0	0	0	0	0	0	0	0	0	0	0	0	0	2	0	0	0	0	0	0	0	0	0	0	0	2	0	0	5	2	0	0	0	0	1	1
DHCR24	4344	368	2283	997	1112	788	1756	2559	799	1620	1077	762	916	570	1253	1975	791	2604	777	919	3008	775	567	2885	492	677	807	1792	1091	2685	1034	11742	890	2340	681	1645	940	1566	5453	828	2790	4484	2996	874	419	2203	3133	11718	2368
TMEM61	2	1	5	2	3	2	5	5	0	0	1	12	0	6	0	1	18	0	0	2	4	11	3	45	0	7	0	78	1	1	0	1	1	2	1	2	4	0	6	7	1	9	2	0	2	0	2	0	0
BSND	0	0	0	0	0	1	0	0	0	0	0	0	0	0	0	0	1	0	0	0	0	0	0	0	0	0	0	0	0	0	0	0	0	0	0	0	0	0	0	0	0	0	0	0	0	0	0	0	1
PCSK9	17	0	17	2	0	2	0	11	3	0	1	8	0	0	0	3	6	4	0	4	4	3	2	3	0	0	0	3	10	4	0	9	4	0	1	2	0	0	18	2	11	36	0	0	3	5	0	11	35
USP24	2336	2393	2581	2547	2193	2680	2076	2545	2986	2807	3008	2874	2711	3041	3217	2779	2444	2666	3120	3129	2754	2997	2426	2878	2556	2505	3064	2302	2523	2820	3411	2544	2483	2196	2937	2995	2159	3364	2828	2600	2274	3477	2858	2530	2485	2780	2828	2953	2626
PLPP3	5639	2979	2949	8430	2730	4842	7883	5384	5961	3275	3564	8555	3338	6001	3371	3899	5610	9731	1542	3318	3523	3031	4515	24431	3614	3178	5531	10860	6794	3633	7249	6520	5522	2947	1383	6399	5531	2683	7537	3001	3716	4267	6934	5324	3266	7615	5034	6194	4591
PRKAA2	268	291	528	327	331	297	332	255	234	484	382	585	345	266	423	385	279	315	430	260	386	533	276	560	235	246	307	395	233	309	283	343	299	431	405	304	319	380	221	263	263	458	379	415	370	260	366	252	318
FYB2	0	34	0	1	4	21	0	9	0	0	59	2	1	26	24	0	11	3	0	39	28	136	24	713	25	103	4	3	3	3	0	3	0	23	53	0	4	2	0	16	0	1	0	0	17	0	5	0	263
C8A	0	0	0	0	1	0	0	0	0	0	0	0	1	0	0	0	3	0	0	0	0	3	0	0	1	0	1	0	0	0	0	6	1	0	8	0	0	0	0	0	0	0	0	0	0	0	0	0	0
C8B	0	0	0	6	1	3	0	1	0	0	0	0	2	0	0	0	6	0	0	0	0	0	0	0	0	0	0	0	0	1	0	4	0	0	5	0	0	4	0	0	0	0	0	0	0	0	0	0	0
DAB1	85	116	186	175	124	118	89	83	78	146	177	358	117	88	203	190	70	160	242	179	239	109	90	337	74	128	143	280	142	204	325	80	211	152	162	244	143	209	156	108	88	201	656	258	127	151	154	220	125
OMA1	441	386	438	452	464	415	279	364	280	503	655	276	417	361	566	518	397	436	644	612	328	370	249	214	358	515	369	406	407	447	440	369	390	628	728	310	432	613	428	403	301	376	360	474	526	432	362	554	381
TACSTD2	44	49	17	40	38	100	49	35	76	29	30	42	58	65	39	38	47	66	26	47	31	101	55	44	60	102	54	87	80	33	75	55	71	94	93	79	112	21	173	39	42	35	129	75	75	43	35	38	231
MYSM1	1989	2573	2768	2519	1832	2270	1853	2162	2535	2134	2485	2438	2495	2285	1859	2254	2744	2101	1733	2225	2545	2302	2777	2696	2132	1768	2319	1465	2309	3096	2693	2321	2594	1406	1795	2407	1770	1273	2139	2524	2505	3280	2856	2410	1897	3014	2395	1825	1911
JUN	16540	33238	15180	7330	9330	17661	20240	6304	3234	16737	14473	12008	8264	4297	11742	4515	12939	47126	17284	9380	11186	6864	17431	17977	16737	39484	18821	16037	24902	7926	4849	30811	16737	17661	7644	12318	20891	10257	12975	33880	6809	9861	29571	14611	11033	12547	8301	13467	8119
FGGY	199	255	250	288	229	265	384	242	186	303	287	160	228	268	275	200	184	191	375	226	236	341	299	189	228	297	209	200	175	216	197	222	194	243	186	197	215	268	250	180	149	185	236	173	174	207	227	257	250
HOOK1	32	92	283	63	96	103	98	76	31	271	32	51	41	93	73	28	77	46	146	46	403	383	91	184	61	105	142	30	68	45	29	95	125	68	133	20	77	71	55	44	220	173	49	32	29	30	182	79	207
CYP2J2	5	4	4	3	6	44	5	4	10	5	5	6	6	9	3	8	6	0	4	4	7	28	0	4	1	6	5	5	0	2	4	17	2	31	20	3	0	10	1	0	4	3	2	2	5	2	1	4	22
C1orf87	0	0	0	0	0	0	3	0	2	0	0	7	0	2	2	8	0	39	0	4	0	30	3	2	0	7	0	0	0	0	2	0	9	0	0	3	11	1	0	0	0	0	8	34	7	15	11	0	0
NFIA	1651	1662	2489	1267	1975	2189	1897	1606	1983	2346	1936	2354	2396	1539	1825	2029	1366	2684	2057	1552	2455	1335	1630	3382	1584	1372	1747	3535	2194	2015	2237	1675	2293	1310	1473	1741	1936	1779	2152	1824	1957	3020	2237	2320	1397	2178	1566	1999	1765
TM2D1	655	1011	845	1023	816	803	1350	966	946	822	832	981	775	1018	725	670	1035	842	811	768	1064	807	885	927	663	634	817	711	941	920	951	867	1048	657	604	887	859	562	918	679	1065	976	1001	782	858	889	823	720	859
PATJ	672	749	1305	1303	828	893	741	1022	901	1373	926	805	884	1159	1129	996	911	918	1736	633	1220	1586	816	930	1000	950	927	435	1140	1207	980	641	742	803	554	870	739	1445	772	820	896	1080	1074	1202	811	931	1105	800	820
L1TD1	1	9	6	2	3	0	9	0	6	79	2	6	1	3	7	3	5	0	26	3	10	22	13	9	3	1	4	17	2	7	1	19	9	4	9	2	0	40	0	4	10	4	3	0	0	4	16	23	4
KANK4	7	4	13	6	7	3	8	2	7	14	5	17	3	11	7	39	4	14	5	13	17	0	3	13	0	2	1	18	5	54	15	5	6	3	1	2	0	6	11	12	15	12	5	47	8	21	5	6	12
USP1	1192	1387	977	994	1327	1352	1546	1326	1577	1529	1130	1293	1098	1247	1098	1165	1457	1213	918	1073	1294	1209	1671	1237	1373	1416	1422	830	1196	1157	1377	1186	1086	1476	1755	1503	1110	1172	1065	1212	1519	847	1355	1593	1380	1332	1417	1282	1651
DOCK7	2410	1726	2326	2006	2830	2433	1764	2134	1791	2581	2507	1448	2912	2301	3592	2066	1974	2306	2679	2814	1982	2309	1975	1499	2239	2964	2324	1951	2119	1752	2165	2031	1881	3435	2328	2222	2249	3399	1978	2654	1397	1600	1575	2025	3408	1420	2426	2813	2687
ANGPTL3	21	23	62	57	25	19	5	24	17	22	27	11	39	35	36	14	41	34	50	12	41	43	6	5	15	30	18	2	41	41	22	44	9	27	29	18	15	18	21	15	32	50	18	38	55	21	23	33	10
ATG4C	344	342	305	354	408	372	412	327	303	448	497	314	345	275	479	264	410	374	410	427	339	428	268	302	345	442	393	504	384	323	397	298	378	617	608	373	392	534	364	413	271	237	166	375	414	300	342	464	430
FOXD3	0	0	3	0	2	5	5	1	4	0	11	33	7	6	2	121	0	1	0	25	11	2	2	12	8	0	0	22	28	9	31	0	6	1	2	0	2	14	30	0	5	13	4	6	0	14	5	3	3
ALG6	395	405	547	638	365	429	428	454	453	508	465	344	458	532	480	299	550	540	541	487	538	536	314	275	413	400	437	444	521	443	480	431	494	491	387	389	432	499	459	453	403	558	443	409	408	505	426	627	446
ITGB3BP	589	358	423	735	534	586	765	457	585	409	383	523	620	661	665	329	417	526	712	641	625	464	810	390	685	492	450	277	427	853	880	504	367	559	574	396	794	424	391	598	470	377	391	410	878	353	479	625	626
EFCAB7	543	513	715	656	582	611	446	523	450	635	769	370	666	421	641	430	513	532	714	647	719	613	384	333	584	675	668	367	488	721	565	471	548	647	913	455	549	689	369	679	400	626	518	579	771	306	578	550	475
PGM1	2978	1752	1281	2281	4859	2513	3133	1816	1785	2172	1988	903	2250	2007	2432	1286	2175	1361	1024	1967	2119	2240	2318	1229	2979	3241	2810	1614	2200	881	1522	3296	1652	3535	4661	2031	3783	2321	2215	1877	1348	1855	1361	1287	2959	1431	2868	1721	2419
ROR1	278	372	395	565	949	615	360	422	383	367	346	319	302	531	525	104	505	222	173	350	261	399	857	458	604	910	937	472	460	323	241	271	691	290	330	533	340	384	820	242	299	337	278	134	404	302	682	420	690
UBE2U	0	0	0	0	0	0	0	0	0	0	0	0	0	0	0	0	0	0	0	0	0	0	0	0	0	0	0	0	0	0	0	0	0	0	0	0	0	0	0	0	0	0	0	0	0	0	0	0	0
CACHD1	2419	1112	1081	1420	3628	2942	1910	2665	1707	1293	1858	1217	4124	1378	1843	1325	2552	2388	887	2406	1668	1573	2472	1697	2744	3309	1989	1142	2098	1113	1886	1896	1742	2880	2657	2115	2011	2614	1551	3279	919	1224	1982	2091	2570	1133	3139	1088	1950
RAVER2	423	476	619	435	530	495	356	510	418	523	741	432	611	479	770	468	409	517	617	732	508	542	333	411	411	571	518	491	485	748	524	516	582	509	537	429	503	748	612	729	304	608	374	501	570	442	494	644	559
JAK1	7330	6224	5967	5531	5929	6248	7873	6236	7915	7249	4711	5972	5275	5634	6035	6052	6200	6052	6432	4965	5687	6617	7137	7470	7386	7357	5653	5687	6991	4987	7204	5320	5384	6974	5573	7312	6540	6623	5440	5711	7258	4145	6412	6690	6527	6052	6432	7556	6817
AK4	309	165	146	212	397	249	227	194	129	207	742	653	137	196	254	499	293	132	184	158	207	237	244	727	333	279	207	1410	144	268	207	489	135	790	929	185	596	232	306	153	188	160	265	162	515	262	240	309	337
DNAJC6	34	97	42	76	39	45	80	52	62	47	16	76	24	43	67	58	44	46	58	46	28	67	136	106	56	38	25	42	59	52	48	81	48	119	61	43	41	41	46	23	71	40	96	112	38	53	77	28	51
LEPROT	4239	4053	3442	3880	4655	4364	5653	4510	4465	3996	3190	4011	3653	3882	4083	3431	4074	3375	2959	4157	3143	3359	5251	5271	4484	4976	4561	4649	3675	4664	4119	4062	3641	4402	2672	4828	4852	4585	4034	3419	3512	3725	4555	4072	3824	4192	4085	3706	4305
LEPR	2893	6910	3045	4852	2535	1670	4496	4702	4362	1138	2210	1749	1070	5167	2688	2483	3844	937	2750	2728	1012	1978	8327	1653	5870	2459	1100	906	1954	2368	1290	998	2216	5251	2381	3125	4832	2464	2387	2266	7031	1853	2631	1817	2757	2613	3456	1160	4903
PDE4B	217	65	55	179	89	47	100	153	151	52	130	274	86	149	86	127	123	348	23	102	103	28	72	480	254	71	104	1148	347	60	93	196	174	124	69	132	142	94	552	87	54	66	123	167	112	168	79	46	70
SGIP1	68	262	123	220	413	166	174	86	146	111	93	355	92	108	271	424	184	164	243	145	87	176	380	359	151	243	72	478	143	110	92	105	257	557	231	165	273	216	364	344	70	133	197	191	267	137	353	104	192
TCTEX1D1	1	3	2	2	3	0	2	3	4	11	7	9	2	10	3	13	2	2	4	9	4	35	0	28	5	9	0	60	7	5	4	18	2	15	3	11	18	1	16	4	14	3	10	12	7	7	8	14	5
INSL5	0	0	0	0	1	0	0	0	0	0	3	0	0	0	1	0	0	0	0	0	1	1	0	0	0	4	3	0	0	0	0	0	0	1	0	0	1	0	0	0	0	0	0	0	0	0	0	0	0
WDR78	161	172	162	105	213	125	131	108	123	122	108	97	147	139	191	107	170	119	200	220	134	149	159	134	130	222	211	101	144	127	119	145	163	148	121	136	106	137	182	129	82	138	116	158	81	127	142	153	104
MIER1	1589	2278	1940	1628	2278	1820	2085	1475	2073	1824	2198	1744	1670	1726	2090	1633	2322	1899	1727	1704	1846	2207	2158	1701	1850	1744	1792	1455	1900	1721	1973	1622	1674	2074	2380	2146	1693	2219	1872	1750	1865	1736	1965	1935	1727	1921	1767	1344	1811
SLC35D1	769	805	767	795	672	629	606	881	687	875	1049	852	891	820	865	930	900	726	627	636	903	913	657	716	629	841	719	822	846	613	684	710	683	890	1568	675	792	909	857	1093	889	731	684	735	956	669	604	708	719
C1orf141	9	29	16	2	1	0	1	24	23	16	0	1	7	4	15	2	24	10	13	9	13	2	13	3	4	5	16	0	1	14	0	171	9	0	0	4	2	7	5	16	20	20	0	0	0	0	4	1	0
IL23R	0	0	0	0	0	0	0	2	0	0	0	0	0	0	0	0	0	0	0	0	0	0	0	0	0	0	0	0	0	0	0	0	0	0	0	0	0	0	0	0	0	0	0	0	0	0	0	0	0
IL12RB2	10	6	8	8	6	8	16	6	1	13	3	15	4	5	0	0	0	8	2	13	9	3	11	21	8	3	8	29	10	9	10	5	7	7	21	13	7	0	12	0	5	7	7	1	4	5	1	5	2
SERBP1	5865	4214	3928	4380	5155	4399	5086	4462	4772	4394	3642	4782	4576	4689	4597	4106	4532	4576	4002	4524	3970	4344	4951	5504	4377	4937	4476	5730	4682	3852	5037	5435	4808	4529	4573	4910	5643	4092	5086	4759	4698	3704	4541	4222	4103	4835	4838	5195	5522
GADD45A	2228	842	638	2332	741	1030	2208	1659	1240	1042	367	1366	1102	532	547	1711	688	3655	561	859	477	1220	2128	1103	1127	964	572	796	935	291	465	1209	1162	2426	717	1366	1935	480	1389	1007	1279	513	3367	1822	2491	744	464	437	377
GNG12	3765	1930	2251	1994	3022	2624	3119	2357	2586	2523	2146	3305	2456	1972	2465	2642	2215	2709	1619	3209	2067	2270	3002	4615	2681	2768	2913	4029	2893	1731	2454	3119	2678	2987	2488	3120	3189	2321	3077	2506	1630	2189	2783	2784	2672	2267	2521	2070	3352
DIRAS3	2116	1816	943	1902	2233	1539	1587	1493	1709	1717	1316	928	923	1764	1955	1644	1481	1460	1535	1850	1119	1262	2351	887	1507	1900	1977	803	1492	845	1456	1877	2223	1965	2216	1826	1660	1546	2433	1095	1297	1260	1489	957	1542	1482	1576	1458	2686
WLS	5384	2597	2311	2858	3660	3137	4225	3650	3385	4518	1684	1582	3397	3194	2952	2214	2992	2736	1943	2346	2960	2479	2837	2372	3168	4412	3539	2375	2589	1835	3217	3359	3472	4954	2485	3598	3767	3477	3235	2858	2200	1897	2640	1836	3341	2589	2810	4535	2438
RPE65	5	0	1	0	2	0	0	1	0	0	0	3	1	0	0	0	0	0	0	1	3	0	0	17	0	1	3	34	0	0	0	0	6	0	0	0	0	0	8	1	2	8	0	4	0	0	1	0	1
DEPDC1	72	3	0	8	6	10	3	55	4	7	6	2	36	0	2	0	14	4	13	6	0	5	16	11	2	9	10	33	4	7	1	64	4	1	3	9	0	4	5	32	0	2	8	6	4	5	1	21	0
LRRC7	29	53	83	59	53	29	18	40	20	44	105	63	53	59	50	46	66	127	97	43	64	43	31	51	33	39	50	43	44	92	67	32	36	38	38	20	43	62	25	52	94	111	42	53	56	74	58	63	33
LRRC40	352	365	444	415	352	365	372	427	380	355	343	297	384	386	381	267	464	479	355	398	420	286	416	347	325	294	406	331	321	443	461	394	358	241	225	401	344	304	438	321	402	454	404	384	370	444	368	348	408
SRSF11	13793	17583	17071	19177	11772	19085	15180	18384	17818	13930	13272	24263	18910	19745	13793	16472	20134	13706	15446	15980	21464	16797	13467	17899	17144	14193	19648	13662	18221	24431	19273	16868	19937	11632	9347	14808	13930	12834	11718	19085	17899	27399	18558	20452	18221	22822	17899	14330	15623
ANKRD13C	619	858	997	964	596	655	827	1158	949	669	694	694	649	1021	723	690	1021	863	866	769	758	728	815	742	650	594	649	512	1070	771	794	645	788	545	493	767	692	727	738	594	1256	926	817	792	720	735	672	549	639
HHLA3	286	307	360	234	365	246	173	214	197	316	325	171	294	233	313	393	258	206	393	359	338	306	239	124	213	318	215	242	188	240	253	160	204	450	455	197	214	427	196	198	206	238	189	275	263	196	198	289	226
CTH	337	2879	1567	7664	277	264	195	8215	2638	405	283	956	270	6310	1780	1124	6617	1280	2477	566	1319	1105	682	622	232	191	384	112	4154	524	1191	123	2026	151	126	671	536	199	3523	213	4879	354	396	679	853	1022	369	283	188
PTGER3	109	29	68	114	111	190	110	29	158	50	78	469	64	69	55	110	46	256	102	72	97	118	47	243	59	202	44	1501	52	15	29	81	113	169	94	137	198	53	106	96	49	80	92	93	48	113	105	50	129
ZRANB2	7047	9155	10932	9249	8240	8702	7071	7339	6779	9062	10627	10672	11608	7146	9267	9768	9110	6596	10767	10720	10932	8840	9078	8240	9823	8403	9881	7528	7566	14808	9696	8986	7851	7714	8119	7395	7214	8771	6446	10516	7798	16352	10516	10603	6779	10516	8659	8301	8757
NEGR1	351	398	414	165	426	322	752	472	745	242	424	1801	387	270	460	689	373	1253	445	347	472	495	376	2726	367	323	380	1054	1247	459	629	328	372	429	155	767	521	199	522	505	647	568	1620	1578	265	876	717	158	336
LRRIQ3	12	13	19	37	6	36	23	27	0	35	26	11	36	7	6	12	24	18	34	19	52	25	8	6	6	31	27	9	0	7	2	17	19	58	33	9	4	39	12	33	6	6	10	17	18	7	23	34	22
FPGT	642	481	638	565	715	661	705	457	454	729	740	333	856	436	519	512	602	526	634	678	512	606	603	438	517	710	600	592	370	525	495	433	526	846	712	523	508	647	481	712	408	520	544	538	609	445	705	568	661
FPGT-TNNI3K	299	249	403	432	346	364	495	441	357	315	347	237	465	251	274	148	272	261	387	325	248	478	479	392	243	370	187	247	339	201	237	263	382	282	168	356	325	211	294	434	312	414	428	219	255	293	622	207	306
TNNI3K	119	83	184	154	153	131	210	191	134	116	194	96	223	86	140	58	101	83	223	194	91	210	226	117	84	158	52	87	140	60	83	111	131	109	67	143	127	85	110	230	121	176	168	74	101	126	246	77	130
ERICH3	3	9	66	31	68	79	38	0	4	9	3	27	23	38	27	38	8	13	23	28	8	115	16	34	7	52	11	20	7	2	7	8	25	46	22	19	52	54	4	57	11	35	1	5	48	2	211	9	111
CRYZ	948	811	842	648	1506	916	772	635	562	997	2215	685	892	546	1220	574	861	708	1396	1521	561	580	637	937	915	1185	680	810	715	879	676	830	556	1539	2497	806	849	1131	793	1391	365	823	546	709	787	560	1200	716	1076
TYW3	1307	1330	1256	1339	1604	1280	1596	1066	1513	1451	1233	1298	1402	1235	1269	1353	1197	1192	1434	1644	1450	1429	1302	1382	1170	1317	1442	1224	1119	1421	1328	1024	1314	1308	1834	1367	1744	1483	1359	1476	1073	1393	1325	1055	1317	1218	1597	1315	1642
LHX8	9	0	0	0	0	0	0	87	0	0	0	0	22	0	0	0	74	0	0	0	0	0	9	0	2	0	0	0	0	0	0	0	0	0	0	0	0	0	0	97	0	0	0	0	0	0	10	0	0
SLC44A5	142	176	294	187	201	114	142	187	104	92	55	144	127	153	97	109	217	120	141	50	116	134	188	73	159	108	71	60	124	98	113	168	194	182	75	157	197	75	174	233	57	105	123	121	29	72	446	26	111
ACADM	1221	1397	1529	1143	1733	1695	2051	1293	1345	1982	1085	1124	1299	1148	1495	1006	1521	1277	1419	1709	1492	944	1346	1301	1048	1260	1438	1237	1061	1358	1612	1506	1289	991	1089	1350	1356	1177	1595	1104	1334	1125	1369	1206	1248	1093	1583	1197	1726
RABGGTB	2306	3368	2570	3461	2231	2758	2855	2929	2319	2844	2159	3658	2373	3096	2128	3090	2700	3255	2448	3099	3407	3280	2722	2087	2243	1986	2971	3202	2456	3056	3138	3379	2987	2761	1808	2258	4034	1986	3239	2396	2758	3032	2830	2575	3641	3094	2703	3532	3272
MSH4	38	81	68	66	72	79	11	66	32	94	128	93	51	54	89	79	84	53	128	71	59	77	67	15	85	44	76	47	49	64	62	11	53	118	193	55	52	87	112	72	59	38	65	111	56	55	18	113	90
ASB17	0	0	0	2	1	1	0	1	0	0	3	0	1	0	0	0	0	0	1	0	1	2	0	0	1	0	1	0	0	0	0	0	0	2	1	0	0	1	0	0	0	2	0	1	0	0	0	1	0
ST6GALNAC3	185	122	134	142	240	172	164	141	126	153	134	279	226	190	206	160	137	214	116	136	164	162	110	322	158	165	209	409	199	109	144	160	183	213	112	170	154	157	224	190	143	132	165	211	246	105	120	204	131
ST6GALNAC5	130	244	240	195	529	306	147	117	242	205	102	125	209	220	229	235	185	661	134	191	93	200	240	42	174	189	156	542	214	57	227	114	251	277	196	326	310	167	173	285	109	244	312	258	237	161	235	128	81
PIGK	1036	870	730	699	1026	895	990	951	1100	970	539	786	758	785	752	680	863	1111	586	701	798	803	874	1260	587	799	796	1258	899	777	917	863	1044	941	848	1018	1100	641	1144	564	730	551	940	754	996	718	886	957	1007
AK5	8	18	25	3	10	11	9	9	7	11	12	39	18	0	12	27	21	17	10	21	9	3	12	22	8	9	5	8	11	46	24	26	41	5	2	2	4	25	14	7	17	24	20	38	7	19	50	16	19
ZZZ3	1444	954	1308	1000	1298	1312	1040	905	1140	1365	1397	1023	1288	815	1193	920	994	1250	1230	1387	1236	1005	1186	1007	1350	1301	1234	964	966	1160	1221	1174	941	1139	1242	1349	1182	1168	1030	1364	727	1150	1051	1196	1248	868	1356	1460	1253
USP33	2170	2197	2399	2144	2054	2450	2109	2438	2385	2510	2306	2578	2262	2105	2580	2236	2473	2363	2528	2553	2621	2444	1836	2636	2293	2304	2811	2584	2669	2773	2286	2368	2281	2341	2403	2488	2093	2342	2187	2353	2036	2394	2021	2537	2283	2139	2311	2474	2703
MIGA1	1001	974	1053	787	939	859	753	716	1007	896	975	792	869	675	904	684	928	1005	898	779	941	919	1089	801	1025	856	834	630	813	1080	893	796	722	765	761	1060	778	574	819	927	780	1052	1024	946	975	697	1118	657	1045
NEXN	939	397	337	473	568	1113	879	634	828	712	1075	4649	468	707	554	550	574	867	424	691	979	308	438	5984	531	911	1043	6998	1700	1359	903	1544	2861	760	240	1408	823	683	2513	437	1242	917	665	770	403	2840	1789	949	1421
FUBP1	6360	8277	7294	6466	6676	8390	4227	6950	5682	7575	8986	7095	8786	7634	7120	8531	6329	5844	7321	7575	8416	8430	7509	4711	8912	8119	6926	5481	6261	10195	8289	7819	5495	9062	10362	5606	5880	6794	5090	8898	6749	7480	7746	8634	7873	7321	6018	8531	7798
DNAJB4	1061	1021	1677	725	1584	977	745	754	925	1475	4570	1406	1080	868	1627	1199	888	1489	1797	1295	833	1213	884	1280	1000	1041	918	1700	1472	825	809	816	1513	1971	4171	835	921	1691	1273	1438	2223	909	828	1234	958	2354	1300	803	777
GIPC2	146	256	231	177	127	136	281	222	181	280	80	162	114	245	234	188	230	100	207	254	175	223	215	217	175	86	121	132	168	176	217	155	191	181	288	197	314	259	210	167	324	199	168	283	125	225	233	174	274
PTGFR	92	206	433	534	940	250	274	124	75	142	136	241	389	90	736	525	159	439	311	328	100	158	42	229	115	165	123	642	340	112	349	109	131	149	177	213	135	191	211	464	167	220	351	1001	741	277	383	304	176
IFI44L	1133	609	318	456	1859	398	525	2288	515	397	271	475	5094	154	1123	577	1304	390	479	1031	586	286	576	481	2227	600	790	650	672	1618	661	1601	771	433	397	411	255	472	380	1645	683	406	2085	4302	641	713	701	1207	1049
IFI44	1013	601	415	587	1512	745	508	1076	544	701	642	694	3365	355	1094	791	952	542	695	1250	666	296	618	548	1571	961	734	1310	637	1500	806	1655	936	618	521	500	462	907	579	2076	720	687	1154	2074	695	825	748	942	931
ADGRL4	505	185	113	320	119	241	481	351	271	148	191	622	189	225	90	464	281	693	115	299	177	144	430	1299	648	150	118	846	359	331	244	347	487	169	176	329	270	101	538	302	257	203	854	869	289	528	257	344	148
ADGRL2	3388	2048	2658	2872	2900	3675	3404	3155	3343	2135	2801	2144	3143	2377	2152	1936	2557	3394	2438	2733	3401	2804	2561	3143	3234	3477	3535	2216	3054	2424	3505	2797	3166	3259	2466	3805	3121	3171	3367	2616	1850	3067	3174	2557	2560	2868	3992	2453	2979
TTLL7	107	102	80	148	46	210	82	101	159	83	101	1192	120	135	151	400	105	216	79	232	107	81	170	1076	129	113	73	1490	261	367	173	74	272	330	786	110	127	128	390	65	202	93	296	444	118	619	217	79	83
PRKACB	1387	908	944	730	1290	832	755	930	888	1084	678	963	1000	720	1017	635	928	1004	726	1046	854	616	1142	1445	977	1225	954	1993	847	783	786	1098	858	1159	1107	1214	977	921	1087	1058	711	864	718	881	817	759	877	898	925
SAMD13	6	4	2	19	4	10	27	11	4	13	5	24	19	4	11	4	3	1	4	10	4	5	3	27	16	13	9	25	6	8	4	16	11	10	17	5	8	7	8	7	5	4	2	10	5	17	20	13	5
DNASE2B	0	0	0	13	0	0	2	0	0	0	1	2	0	0	0	0	0	0	0	0	0	0	0	0	2	0	0	0	0	0	0	0	0	0	0	0	0	2	0	0	0	0	0	1	0	0	0	0	0
RPF1	482	478	469	411	443	467	800	563	468	598	580	574	482	528	488	505	498	499	614	636	598	483	548	568	538	505	503	616	524	553	556	519	485	622	568	482	610	673	542	506	736	630	561	482	453	731	456	848	495
GNG5	1060	914	1421	1284	1331	1092	2309	1380	1063	1464	1462	1596	1127	1564	1860	1461	1138	1156	1300	1636	1553	1499	1140	1476	1331	1431	1409	2808	1495	1331	1353	1515	1390	1739	1549	1061	1222	2147	1777	1289	1367	1803	1084	1085	999	1837	1139	2231	1514
CTBS	591	468	511	507	500	513	887	573	610	580	503	734	433	437	569	525	437	591	404	603	546	615	863	830	643	569	472	935	683	489	587	568	606	962	701	606	638	581	641	463	568	598	758	634	637	509	462	618	620
SSX2IP	125	94	191	82	144	156	106	104	93	198	124	163	112	142	130	104	116	119	97	127	565	110	107	201	88	167	147	174	168	217	131	152	124	144	115	115	163	119	181	115	172	339	107	124	131	162	144	243	275
LPAR3	80	170	104	186	323	140	83	11	74	273	196	7	116	141	127	32	132	66	167	149	80	25	39	31	111	182	102	4	20	2	6	81	82	91	78	47	100	186	40	40	23	42	21	1	384	1	131	94	66
MCOLN2	21	29	25	11	31	60	9	37	10	31	3	18	12	6	24	16	5	17	14	21	49	28	59	38	41	64	15	28	7	21	7	1	31	30	17	8	4	8	21	7	25	18	11	3	28	10	17	19	63
WDR63	5	5	0	0	6	5	0	2	1	4	1	0	1	0	7	4	0	8	8	8	6	24	0	2	1	9	7	2	0	0	0	2	2	12	1	0	10	4	7	0	0	0	0	0	4	4	0	12	5
MCOLN3	186	423	293	355	378	385	491	170	341	462	207	130	266	240	378	262	283	221	469	506	346	582	192	75	195	258	250	27	115	63	51	134	396	331	693	145	311	295	163	176	79	324	140	27	281	50	205	376	288
SYDE2	233	240	186	90	261	208	280	188	198	239	278	143	212	195	214	161	147	298	169	112	243	221	224	171	217	310	227	140	262	149	144	202	209	229	266	375	224	225	204	223	148	250	143	183	134	178	275	173	200
C1orf52	448	517	553	606	504	537	515	554	517	517	635	654	666	634	533	498	553	446	715	652	725	609	502	483	557	528	553	528	574	653	584	515	462	517	649	527	486	570	468	610	631	722	456	680	573	683	497	496	535
BCL10	262	244	172	130	233	271	295	228	281	255	290	220	275	227	223	238	200	297	185	246	170	276	269	175	337	194	272	229	168	183	258	223	215	216	335	275	184	253	192	327	257	150	207	308	271	263	182	183	347
DDAH1	401	140	210	230	378	299	212	375	186	249	272	376	457	194	191	229	187	318	129	231	370	247	192	495	257	237	376	658	293	184	265	905	280	258	147	313	230	276	437	264	143	248	404	262	190	331	421	209	325
CYR61	2386	3324	1045	1137	2461	3697	8228	1487	2672	6052	2425	14611	1997	2755	4346	4994	1312	7480	1809	2029	1475	2374	4835	18221	2704	3479	3884	20563	28225	1778	622	8742	21464	3938	1235	5634	4951	815	10450	3695	4526	2111	3212	2452	1179	9364	6261	633	2606
ZNHIT6	1178	1061	940	792	1057	1095	882	893	941	1076	955	1018	1034	852	1028	878	997	906	930	973	931	819	1087	856	1044	1207	1014	1151	851	1025	1020	1145	934	1266	1118	1139	964	843	1076	1037	948	1007	926	923	1055	1102	1163	1473	1060
COL24A1	471	255	7	238	216	325	186	260	609	541	42	265	293	71	230	1125	581	481	353	270	630	268	366	64	498	312	219	65	707	138	683	157	554	238	271	273	526	406	82	378	1649	1087	25	51	24	29	160	16	177
ODF2L	1289	1742	1402	1475	1445	1489	1467	1524	1516	1765	1808	1756	1371	1457	1850	1896	1465	1529	2794	2904	1664	1750	1208	1517	1623	1485	2261	1213	1332	2181	1433	1955	1383	2165	1614	1355	1306	2253	1085	1874	1301	2678	1801	1817	1828	1762	1143	2259	1506
CLCA2	1	0	1	10	3	11	9	5	10	6	1	6	5	4	1	1	10	11	6	3	4	15	1	0	15	3	5	7	17	7	13	8	9	6	10	2	10	0	38	2	7	3	11	11	10	5	4	19	9
CLCA1	0	0	4	18	4	8	0	6	16	6	7	3	1	4	0	6	28	6	24	7	2	15	2	0	17	6	5	10	17	8	43	18	10	12	23	3	0	13	0	1	0	5	7	9	22	13	1	12	5
CLCA4	2	6	10	26	4	27	0	6	41	24	22	13	15	14	3	17	55	23	11	17	2	59	5	3	30	9	27	15	69	15	76	22	8	28	46	9	11	17	140	8	6	3	23	56	40	7	12	8	20
SH3GLB1	1979	1937	1323	1546	1898	1749	2276	1895	1852	1782	1432	2522	1625	1787	1675	1504	1668	1632	1167	1739	1701	1498	2739	3060	1828	1974	1973	3585	1836	1782	1695	2182	1785	1586	2093	2167	1907	1537	1824	1500	1644	1407	1950	1726	1705	1905	1814	1840	2056
HS2ST1	2206	1145	1040	1139	2148	1414	1389	1843	1490	1322	862	1011	1301	1157	1059	853	1368	1811	953	1286	1093	1115	1753	1421	1488	1745	1395	1935	1353	798	1478	2074	1315	1106	899	1949	1793	813	1318	1499	834	934	1165	1034	1295	1035	1739	1221	1719
LMO4	1129	1328	983	1228	1515	1610	1949	1471	1823	1115	1366	2136	1449	1250	1478	1436	1184	857	992	1912	975	1512	1426	2389	1520	1742	1867	2280	1164	1386	1174	1035	1377	1902	1471	1426	1800	1959	1186	1564	1188	1035	1398	1183	1969	1125	1311	1270	1428
PKN2	3114	3189	2813	3665	3428	3862	3187	3487	3816	3419	3627	2418	4027	2893	3539	2550	3800	3061	2898	2576	3089	3416	3414	2426	3588	3540	3119	2116	3067	3252	3422	2828	3002	3789	4310	3329	2696	3208	2816	4164	2524	2766	3022	3621	4640	2661	3075	2858	3426
GTF2B	555	831	500	866	615	705	1313	871	743	713	491	768	578	817	664	537	900	1012	595	546	709	667	922	693	720	637	691	544	753	576	740	657	732	743	809	665	772	524	865	612	1013	529	785	702	680	957	700	614	577
KYAT3	823	917	879	832	555	810	1184	873	843	842	594	630	775	783	918	753	1307	659	1206	971	813	801	1298	744	1036	809	1058	389	1033	658	703	612	861	623	290	917	884	693	733	740	967	745	941	882	690	807	870	715	980
RBMXL1	1451	1586	1121	1288	1181	1186	1413	1221	1433	1344	852	907	1151	1259	1304	1310	1330	1628	1082	1071	1041	1307	1572	1123	1302	1148	1074	742	1237	985	1045	885	1123	1253	841	1534	1218	1101	1264	1316	1454	775	1276	1358	1227	1275	1240	920	1407
GBP3	864	398	447	369	879	596	454	516	179	746	764	288	636	406	510	818	556	427	646	1146	481	507	316	584	458	1005	636	566	547	539	276	531	555	1105	732	427	628	1207	369	718	472	430	481	669	671	593	663	611	663
GBP1	1330	1195	1178	1227	1961	1222	1624	722	1127	1391	1363	1317	1174	709	1051	1451	691	1165	1272	2106	1019	1160	719	1415	2694	1281	1069	1952	1926	1249	1227	1660	2067	2071	1023	1085	1157	2770	1091	1576	2132	1577	1198	1179	837	2633	1107	994	978
GBP2	5564	4756	2718	5151	5397	3899	6513	2306	4341	4762	3760	4689	3609	2956	4786	7873	2318	2833	7959	7071	2202	4426	3397	4852	5388	4501	2668	4682	3870	1705	3105	2732	3289	7223	8646	3568	6934	4927	2669	4567	4478	1871	3858	4225	5227	3252	3475	1978	2132
GBP7	20	12	15	7	14	11	6	10	8	5	5	0	13	12	8	7	9	0	18	10	3	4	14	1	13	15	4	2	0	5	11	0	7	6	4	14	6	4	4	3	7	0	9	8	17	16	6	7	6
GBP4	1395	1829	653	1066	1955	663	638	899	1254	644	746	804	1150	587	711	1153	888	916	748	1404	502	521	744	547	872	774	428	402	391	523	1143	1170	506	913	545	1146	784	1117	671	1241	817	338	973	887	1181	532	814	337	422
GBP5	114	217	97	170	175	40	114	34	224	56	30	118	72	51	38	67	27	68	44	212	42	24	57	213	826	85	55	245	54	52	183	41	81	88	23	54	55	148	75	83	247	53	87	47	104	50	76	30	37
GBP6	25	30	19	27	41	22	5	29	26	23	12	9	41	10	24	12	42	30	5	26	9	46	7	1	19	16	19	2	39	30	51	24	27	20	12	12	13	25	69	31	5	25	34	29	21	9	13	31	26
LRRC8B	350	412	398	350	210	271	229	521	333	372	151	287	280	414	306	370	391	439	296	290	329	372	365	383	262	178	223	264	389	274	362	699	330	297	244	292	260	226	344	256	456	421	383	302	235	459	194	447	196
LRRC8C	675	403	339	366	443	479	283	753	426	518	288	380	517	342	406	343	464	550	539	512	574	256	481	493	493	317	402	322	379	378	441	1506	493	398	511	528	403	376	465	558	422	333	437	538	539	418	334	483	329
LRRC8D	381	183	225	172	289	306	347	328	288	349	155	88	319	172	254	109	265	360	242	265	199	125	453	162	257	279	243	172	179	175	317	499	159	307	320	348	307	241	289	250	163	204	277	261	202	159	274	388	298
ZNF326	2737	2924	2798	3269	2631	2925	1850	2541	2669	2304	2537	2330	3446	2700	3084	1991	3288	2053	2348	2353	2452	3134	2152	1629	2538	3086	2356	1568	2085	3082	2275	2661	2233	2828	3942	2059	1943	2661	1744	3703	2052	2886	2260	2208	2627	2321	2082	2119	2072
BARHL2	0	0	1	0	0	0	0	6	0	0	1	0	0	0	0	0	6	0	0	0	0	0	1	0	0	0	0	0	0	0	0	0	0	0	0	0	0	0	0	10	0	2	0	1	0	0	3	0	1
ZNF644	1207	1256	1199	1151	1109	1251	876	1181	1215	1217	983	992	1112	1049	1010	1005	1302	1089	923	1264	959	821	1310	986	1126	1273	925	817	1220	1202	1189	1121	913	1017	1367	1133	1068	886	1170	1022	1316	981	1057	1429	1270	964	1203	1042	1035
HFM1	261	320	402	318	410	275	252	339	315	474	297	308	331	310	386	350	401	281	381	379	431	280	329	119	182	283	381	110	337	447	484	382	512	364	146	330	410	423	352	311	449	474	323	395	243	425	250	514	308
CDC7	239	132	78	170	46	94	122	197	102	66	190	201	52	232	64	298	150	277	45	131	461	87	113	51	103	72	123	283	145	147	136	329	104	573	358	155	474	106	123	90	191	213	175	189	296	143	72	283	76
TGFBR3	10860	12726	7724	7499	5875	9001	14148	8581	10812	7654	12072	12975	5171	12580	5833	16095	7746	20891	5167	6473	13423	9078	10341	15339	9016	5239	8884	7566	12194	5405	9714	12481	6910	10516	7595	10812	10650	7357	6918	6749	10299	8702	18384	20563	16407	8190	8467	7664	6335
BRDT	5	0	1	0	0	2	0	17	0	0	1	8	4	0	0	0	45	0	2	0	0	2	6	0	3	0	1	0	7	0	0	0	0	0	3	0	0	0	0	28	0	0	3	4	0	3	11	6	0
EPHX4	4	2	5	1	1	0	17	2	0	13	4	7	1	1	3	6	2	7	1	0	6	2	1	6	5	0	2	20	0	2	6	3	2	7	2	1	3	5	3	1	6	6	4	8	1	0	4	0	4
SETSIP	74	53	54	35	58	40	61	35	80	61	50	39	62	58	61	55	44	59	44	32	62	59	60	34	46	55	43	36	61	44	60	56	46	45	52	86	75	55	43	38	60	28	48	51	58	61	49	92	64
AC104836.1	331	382	577	534	349	304	252	363	307	421	464	247	474	352	486	534	363	409	529	326	313	479	263	270	325	397	300	185	355	294	348	251	341	593	770	285	300	768	184	524	200	231	483	548	522	191	320	179	231
KIAA1107	394	469	677	655	399	358	316	439	386	483	579	313	554	438	613	651	445	482	612	382	364	600	306	329	407	506	358	236	435	340	409	285	427	780	942	339	346	994	211	651	228	256	572	652	616	219	410	213	285
C1orf146	0	3	3	1	0	1	0	5	4	6	0	6	0	7	2	0	4	7	1	3	15	1	5	6	0	3	4	4	2	9	7	3	1	1	1	1	6	1	4	1	1	15	6	10	1	12	7	7	2
GLMN	191	273	403	318	247	251	253	309	225	273	301	303	275	311	280	306	319	301	430	347	433	342	184	165	182	199	309	197	271	396	322	325	237	215	156	178	273	301	266	317	355	497	262	252	282	289	236	358	252
RPAP2	595	567	548	363	606	437	450	516	494	544	668	576	512	534	624	561	529	498	805	625	576	468	574	475	433	586	557	695	529	636	505	650	477	558	674	536	482	535	548	563	582	610	409	531	521	648	488	800	596
GFI1	14	13	10	10	27	5	12	3	9	3	7	16	4	5	10	13	5	6	2	29	13	8	9	44	38	17	13	40	16	13	2	7	10	2	9	8	6	15	11	9	14	5	16	14	7	21	4	10	4
EVI5	645	674	536	550	572	624	573	574	730	526	651	866	498	699	498	636	712	768	468	599	676	555	726	946	496	703	682	875	584	675	719	810	625	787	779	681	687	607	628	496	994	622	665	519	610	634	582	604	777
RPL5	53693	51846	53693	52752	68672	50971	78427	45160	65183	62081	44543	42320	56926	58044	70705	59246	45160	37402	63580	78427	49331	68672	49331	37402	50971	54678	52752	26775	50115	47801	51846	39943	40416	40900	42320	56926	52752	68672	45770	50115	50115	48571	44543	36647	43922	50971	50115	63580	50971
FAM69A	285	201	333	210	293	256	346	199	262	361	267	330	220	293	354	285	212	328	261	346	279	374	212	429	242	289	284	708	322	295	350	239	249	349	275	313	396	378	279	278	324	401	237	280	228	366	237	327	326
MTF2	1034	1290	1807	1521	1319	1296	818	1216	1134	1051	1475	1050	1552	988	1499	1183	1274	1235	1806	1382	1210	1724	987	701	1370	1276	1168	755	1064	1338	1174	1417	1107	1195	931	1069	950	1326	984	1661	1201	1774	1151	1218	1185	1144	1177	1024	1001
TMED5	1207	1448	1140	1330	1193	1025	1540	1375	1490	852	1904	1547	986	1619	1363	1783	1528	1392	1079	1006	1182	1451	1517	1413	1324	1292	897	2212	1675	1077	1125	1551	1052	1585	2987	910	1226	1469	1186	1274	2180	1063	1504	1462	1330	1407	988	1091	1252
CCDC18	234	270	283	240	203	206	252	274	260	185	340	245	214	349	221	309	250	250	290	203	240	254	257	206	217	244	203	335	284	248	220	204	221	239	382	205	227	255	193	266	263	271	281	267	266	246	198	245	249
DR1	1758	1603	949	1050	1491	1594	1552	1496	1470	1418	1308	1831	1378	1539	1464	1127	1680	1449	887	1479	1476	1148	1612	1773	1504	1652	1662	2111	1509	1716	1654	1755	1613	1620	1905	1686	1645	1306	1739	1496	1542	1113	1690	1606	1356	1503	1480	1835	1827
FNBP1L	2030	1516	1196	1807	2226	2134	1021	1475	1231	1105	2191	845	1831	1589	2199	1421	1853	1310	1462	1340	997	1696	1596	886	2488	2443	1226	921	1387	853	753	1711	1492	2549	2460	1346	1727	1897	1376	2433	820	810	897	1112	1952	704	1459	1024	1854
BCAR3	507	478	575	620	324	1045	965	696	666	503	625	509	448	586	515	385	489	1077	423	646	493	480	388	517	659	482	789	623	765	510	794	542	658	722	648	640	844	557	612	385	408	358	987	1265	603	556	591	785	752
DNTTIP2	998	1167	740	1098	907	1189	1476	1356	1148	1244	1119	1197	1056	1333	935	989	1441	1249	1222	1115	1120	865	1366	1415	981	987	1169	994	992	1207	1257	1189	1156	1035	1214	1343	1027	1099	1427	1033	1509	811	1335	1142	986	1620	1307	1498	1257
GCLM	391	317	341	236	478	379	595	357	326	337	257	355	229	384	271	215	460	718	229	260	315	284	469	425	301	396	364	604	281	363	323	623	405	444	283	411	581	331	367	276	404	368	581	328	289	318	417	552	518
ABCA4	22	11	32	73	18	16	26	12	21	32	3	13	19	20	27	28	20	40	29	19	9	10	17	30	18	22	40	33	113	22	49	39	70	9	0	41	20	35	37	13	11	20	62	29	41	72	17	46	7
ARHGAP29	1211	1924	3318	1938	1687	1864	2658	1846	1881	3198	1359	2476	690	3020	2512	1430	1979	1549	1895	2457	729	2370	2697	2283	1795	2009	3302	1802	1267	1630	1018	1561	2953	1285	1367	1482	2328	2578	1466	1127	1527	2044	1246	840	977	1143	2907	2565	1578
ABCD3	1071	1490	912	1314	904	1264	1215	1803	1541	1191	846	1379	1009	2020	990	850	2066	1331	700	686	1658	859	1375	1406	972	1133	1419	1612	1532	1331	1417	1523	1554	1182	971	1098	1220	791	1469	830	2042	1419	1261	1090	1104	1544	1002	1676	1464
F3	903	10745	15123	10257	1517	2221	5961	9805	6683	7367	2677	6974	883	18993	8251	6833	6809	8771	6864	3077	23536	4535	1929	7180	1080	1398	11058	5929	27822	10884	11370	7547	14857	2533	791	6895	5740	2610	18821	420	28021	7509	6735	6304	3138	19464	5745	4418	1964
SLC44A3	117	105	79	66	115	73	99	57	45	208	106	57	49	85	74	147	67	53	59	52	140	90	68	44	56	90	89	132	45	30	74	188	56	285	216	48	199	145	58	36	82	43	74	47	103	47	55	142	118
CNN3	7249	6533	6001	6224	7241	5875	6081	6561	7204	6466	4886	7180	5427	5730	5901	6188	7664	7180	4558	5064	7705	5258	6802	8377	6035	5653	5341	9553	8715	4920	7267	10536	6499	11395	9464	6918	8825	6547	7120	4402	10257	6285	9170	7528	7214	8927	5677	7756	6279
ALG14	119	190	202	163	189	169	255	186	177	271	152	156	150	215	188	138	211	151	223	165	269	136	282	158	133	187	243	172	172	195	210	200	183	140	168	214	236	212	184	154	189	268	187	168	139	215	224	280	274
TMEM56	205	253	123	291	311	180	502	168	205	194	325	418	222	266	278	176	289	187	155	185	179	284	248	459	286	282	183	265	240	151	175	254	220	438	209	169	272	205	249	285	139	105	245	315	219	180	241	119	267
TMEM56-RWDD3	298	342	270	408	361	337	508	253	262	358	388	373	468	277	324	370	343	232	374	519	369	288	335	254	381	368	337	320	253	387	368	389	242	359	367	317	307	396	296	412	328	435	396	402	352	304	341	382	316
RWDD3	357	409	338	526	455	407	608	320	323	437	460	495	630	339	416	509	445	285	491	721	440	373	406	306	478	465	430	425	303	519	492	468	316	439	461	396	367	522	375	572	428	566	500	502	431	393	433	487	399
PTBP2	1160	1574	1796	1832	1276	1318	896	1390	1077	1259	1585	1863	1688	1287	1636	1377	1549	1327	1599	1399	1334	1588	1173	1426	1337	1363	1266	1475	1498	2025	1375	1358	1337	1206	965	933	1140	1451	1159	1627	1281	1852	1221	1453	1288	1483	1390	1276	944
DPYD	1898	1948	1817	1100	2385	1277	2172	1493	2015	1768	1088	1706	1166	1225	1640	1425	1513	1761	2113	1321	1061	1643	1697	2526	1482	1949	1464	3263	1530	1035	1507	1209	1477	2545	2919	2228	3422	1409	1620	1122	1810	1213	1332	1512	1777	1516	2558	775	2187
SNX7	206	257	246	210	292	208	589	248	250	374	182	427	234	296	326	340	228	231	259	364	323	282	206	531	198	231	316	509	301	262	274	333	319	325	226	289	306	508	361	200	260	242	242	253	210	294	289	311	301
PLPPR5	0	0	0	0	0	1	3	0	2	0	2	0	0	0	0	1	0	0	1	0	0	0	1	0	0	1	1	0	2	0	1	0	0	0	0	0	0	0	0	0	0	1	0	0	0	0	0	0	0
PLPPR4	6	5	3	6	4	2	6	2	2	2	2	33	3	3	0	18	3	0	5	4	0	3	4	50	2	2	1	64	5	11	1	4	1	8	6	0	7	3	2	4	8	1	5	2	2	1	18	8	2
PALMD	968	761	1037	713	1278	1139	1660	493	637	1151	499	1122	565	723	801	1839	609	1359	1078	1625	1018	810	1045	806	837	954	964	839	724	957	1461	1442	1017	785	1070	1449	927	1097	907	771	1598	788	1171	1005	845	1105	1764	1967	1186
FRRS1	233	139	162	215	148	181	163	111	111	229	255	145	128	69	176	213	110	324	122	99	122	288	107	79	150	182	113	224	145	116	215	233	154	288	270	162	228	165	213	125	225	117	193	155	302	131	181	483	228
AGL	788	887	930	847	699	1238	777	704	1113	857	925	1045	749	832	784	777	934	1158	1022	845	1038	915	667	1346	663	816	1056	1892	917	854	1163	1054	1094	826	890	970	1007	827	1164	637	643	762	794	805	987	807	1054	916	1156
SLC35A3	944	981	1217	1045	888	1017	837	882	1021	959	751	946	1089	948	1066	728	1052	971	788	769	823	772	983	926	1072	857	876	767	891	1224	1009	859	754	876	1055	1002	763	713	901	887	765	1491	1092	1037	918	948	987	856	1047
MFSD14A	1405	1496	1263	1604	1396	1467	1772	1781	1823	1379	1198	1678	1181	1600	1266	1123	1621	1567	1103	1103	1871	1596	1744	1793	1449	1275	1495	1534	1803	1417	1661	1689	1612	1524	1330	1549	1502	1159	2126	1156	1834	1620	1747	1373	1486	1738	1458	1986	1482
SASS6	264	203	291	267	219	248	155	193	217	276	488	170	295	130	240	265	261	223	371	338	257	293	146	170	260	262	259	171	240	302	347	196	174	184	301	208	204	317	125	413	203	284	186	315	389	232	248	195	205
TRMT13	1191	1253	1666	1313	1267	1185	639	966	885	1496	1769	1092	1672	1043	1557	1714	1286	882	1748	1488	1159	1072	914	663	1271	1447	1110	911	913	2135	1290	1120	939	1232	1645	1028	1008	1536	1066	1697	979	1549	1089	1360	1407	1144	1284	1711	1282
LRRC39	228	237	333	316	272	214	196	219	218	280	400	253	344	275	357	368	248	241	409	288	286	346	229	169	285	296	310	176	234	412	282	258	205	228	320	226	276	367	230	383	281	473	235	290	275	303	249	340	275
DBT	1073	977	922	561	841	897	902	782	787	1052	918	929	957	610	1096	679	768	1068	926	729	984	695	871	829	948	847	908	863	821	1042	904	735	638	601	658	1060	728	668	709	859	1122	979	1090	1406	713	892	813	723	985
RTCA	467	503	641	460	482	494	547	417	454	569	544	540	580	512	558	627	403	464	637	647	506	456	496	638	483	488	552	661	463	560	508	529	481	452	437	425	437	583	428	519	478	688	623	595	510	472	468	566	513
CDC14A	202	221	421	305	174	255	323	289	301	314	291	265	232	253	310	255	281	212	263	240	295	380	282	294	335	317	338	204	386	314	344	170	284	256	246	289	249	330	211	295	245	275	299	307	190	290	246	227	313
GPR88	43	340	268	109	30	120	225	155	284	76	49	63	17	254	71	299	48	393	240	88	412	496	234	136	89	57	313	56	160	230	310	48	79	215	54	150	127	34	54	11	442	204	429	675	103	189	120	507	119
VCAM1	3205	2858	963	2011	1297	2363	2576	5296	3618	785	849	809	2387	2865	1585	1445	1230	5435	1703	1306	3740	6575	2327	1291	1685	1747	3028	2792	2897	1912	2563	3767	1761	2089	843	3105	3378	463	2146	1660	1434	1081	4284	4515	1254	2587	1552	2536	2284
EXTL2	957	689	687	667	821	788	557	850	792	912	748	568	793	630	720	717	789	778	797	1133	986	597	494	431	493	736	979	934	618	924	785	1008	820	866	703	781	754	793	873	727	737	850	504	691	947	546	618	1043	1107
SLC30A7	957	1070	1012	926	883	920	861	1012	977	914	1075	1192	1084	977	851	990	948	1094	792	1022	1128	875	990	1082	1118	874	844	1285	1008	1215	946	1292	830	1035	984	832	904	711	888	1062	1137	1464	1267	949	904	1106	821	1004	1034
DPH5	932	911	1036	866	1116	736	1287	688	915	1126	770	575	1024	767	1409	1196	704	739	1318	1212	850	1344	793	464	765	967	775	495	932	729	861	669	784	762	814	960	898	1305	746	948	716	779	751	621	768	757	819	1080	701
S1PR1	461	236	118	400	254	263	319	379	248	124	224	1029	245	282	180	487	418	761	99	290	212	119	514	1212	571	173	172	1022	550	321	238	345	572	221	296	398	259	83	448	299	300	210	639	756	388	575	485	210	257
OLFM3	1	1	14	0	0	2	1	0	1	2	0	0	0	1	1	16	0	1	1	2	0	0	6	1	0	0	1	0	1	0	0	0	1	0	0	0	0	3	0	6	2	3	1	0	0	0	0	4	2
COL11A1	549	103	10	294	351	114	69	298	64	50	440	33	169	52	266	59	260	46	30	62	131	194	434	248	440	944	118	65	51	18	30	209	169	662	436	81	139	51	59	441	25	19	52	41	174	17	121	54	611
RNPC3	2585	4090	4621	4341	2689	4027	4786	3312	3547	3095	5606	5207	4190	3393	3552	4655	3585	2602	4779	4372	3722	4117	3740	3153	3387	3534	4115	2552	3244	6786	3646	3192	2787	3423	3092	2983	2762	3468	2083	4564	3545	4927	4567	3795	3075	4225	3598	3475	3414
AMY2B	1356	2709	3451	3084	1872	2183	3007	2153	2326	1915	3593	3800	2644	2355	2642	2785	2475	1710	5131	4254	2064	2821	2237	1784	2106	2248	2735	1333	2202	4529	2033	1802	1864	1905	1436	1887	1596	2216	1373	3215	2394	3602	2906	2305	1830	3278	2415	2067	1895
AMY2A	52	150	224	247	180	225	196	123	198	130	212	250	164	250	162	181	326	115	351	223	103	207	104	55	143	136	185	69	186	205	182	152	129	119	183	104	69	117	115	171	166	212	135	194	151	286	143	115	160
AMY1A	16	33	64	51	26	50	54	44	46	43	75	67	35	60	47	40	36	33	101	66	40	74	27	17	39	39	54	12	46	78	49	26	23	37	25	38	29	40	19	36	53	70	55	43	26	78	41	45	39
AMY1B	54	122	182	198	110	253	374	240	278	199	431	398	241	360	313	212	278	146	493	228	206	348	165	105	188	267	236	77	212	373	223	104	109	70	67	133	98	261	112	269	267	388	229	155	211	413	270	256	208
AMY1C	35	94	162	131	78	35	62	28	49	44	77	60	43	74	76	95	62	66	208	168	35	68	55	31	38	40	91	23	53	89	42	54	66	59	55	64	68	33	36	70	46	71	59	70	35	88	39	31	30
PRMT6	358	332	268	178	358	368	499	314	502	441	189	311	352	275	288	284	358	323	230	289	422	254	427	288	297	363	412	256	345	355	415	380	331	274	290	470	323	312	267	346	486	303	364	372	315	375	388	414	454
NTNG1	10	3	16	4	12	134	9	29	20	19	3	20	54	14	6	28	5	25	2	9	29	23	6	14	13	65	6	31	13	4	7	25	3	88	107	3	19	10	8	30	15	19	22	32	49	25	8	3	41
VAV3	69	34	13	42	28	48	45	64	30	28	69	115	45	17	12	41	121	76	14	40	39	16	52	129	89	24	33	229	76	48	43	74	56	50	52	56	69	13	69	94	37	17	38	69	61	82	41	50	53
SLC25A24	785	832	664	558	789	743	647	712	687	1178	677	613	669	571	819	580	764	720	403	550	722	511	902	837	709	732	749	945	614	693	897	1044	609	800	1151	748	779	675	920	522	674	549	936	817	873	566	699	1115	1174
NBPF4	0	0	0	0	0	0	1	0	0	0	0	0	0	0	0	0	0	0	0	0	0	0	0	0	0	0	0	0	0	0	0	0	0	0	0	0	0	0	0	0	0	0	0	0	0	0	0	0	0
NBPF6	0	0	0	0	0	0	0	0	0	0	0	0	0	0	0	0	0	0	0	0	0	1	0	0	0	0	0	0	0	0	0	0	0	0	0	0	0	0	0	0	0	0	0	0	0	0	0	0	0
FAM102B	970	471	607	603	354	443	937	525	304	511	2098	567	418	685	487	1188	533	492	263	598	355	277	313	414	494	456	703	2321	457	625	446	908	493	719	788	412	798	1506	1622	385	389	711	982	390	359	477	892	1963	771
HENMT1	237	152	194	182	212	206	256	319	142	152	116	96	273	144	147	88	385	182	164	182	101	112	241	77	185	178	196	105	129	169	213	205	208	115	205	145	167	166	142	313	128	157	183	226	167	142	226	241	170
PRPF38B	2249	2401	1836	2216	1794	2371	1467	2349	2468	2254	1784	2689	2111	2885	1671	2574	2880	1919	1562	2206	2179	1550	2763	2581	1959	1952	2157	2413	2156	3458	2671	2550	2699	1908	2242	2137	2225	1951	2661	2439	2518	2077	2514	1877	2380	3319	2573	2533	2382
FNDC7	2	0	0	0	0	1	2	0	1	3	2	4	2	0	0	0	1	3	2	0	0	0	1	1	3	6	6	0	0	1	5	4	4	0	0	3	2	7	6	0	0	4	0	4	2	0	1	0	4
STXBP3	1497	1736	1686	1606	1218	1810	1814	1506	1722	1857	1832	1793	1447	1807	1630	1426	1830	1662	1522	1526	1706	1435	1516	1727	1582	1578	1687	1790	1647	1841	1722	1796	1681	1797	1610	1601	1689	1677	1655	1542	1723	1573	1826	1758	1703	1942	1523	1610	1699
AKNAD1	1	0	0	0	1	1	3	0	2	0	0	1	4	1	0	0	1	3	1	0	0	0	0	1	1	0	2	1	3	0	1	5	1	1	1	5	0	2	0	3	0	3	1	0	0	15	0	1	0
GPSM2	924	1073	1612	1115	1029	930	744	1045	910	886	1465	1003	1175	964	1096	881	1160	1211	1440	1087	1171	1137	768	808	954	812	1056	912	930	1583	985	1130	902	791	823	725	957	1044	842	1267	1050	1972	1225	1187	922	982	996	959	792
CLCC1	1347	1583	1971	1517	1478	1470	1224	1637	1430	1421	1636	1463	1563	1518	1437	1256	1544	1582	1556	1486	1698	1507	1295	1331	1443	1401	1609	1288	1361	1999	1543	1533	1487	1153	1164	1363	1483	1329	1419	1668	1309	2063	1604	1647	1521	1348	1575	1593	1430
WDR47	552	633	521	524	454	642	478	602	527	513	414	621	494	615	587	442	718	539	355	383	686	330	614	608	765	614	497	438	651	591	526	571	503	667	579	544	524	406	554	534	673	477	526	710	594	547	452	616	545
TAF13	145	174	161	158	178	142	170	214	160	128	148	223	113	235	142	128	220	216	109	130	202	163	160	288	123	133	168	357	190	167	179	241	196	147	268	133	167	139	316	144	328	150	186	149	226	215	179	241	189
TMEM167B	1353	1274	1447	1082	1629	1160	1698	1299	1320	1436	1005	1198	1090	1124	1236	1593	1245	1455	1194	1403	1253	1559	1642	1520	1374	1241	1267	1407	1116	1038	1268	1229	1216	1166	1439	1349	1410	1119	1091	1309	1298	1188	1293	1245	1252	1167	1256	1368	1596
C1orf194	0	0	1	0	0	5	10	0	0	0	0	2	0	10	1	0	0	1	1	23	0	57	0	5	1	20	4	3	3	0	2	1	0	0	0	0	8	5	1	3	3	5	0	1	0	0	0	1	0
KIAA1324	30	61	36	23	26	42	95	25	16	51	13	53	42	15	27	16	50	17	31	14	36	35	27	439	21	80	56	21	28	20	15	42	22	24	35	33	55	20	25	35	20	140	20	21	42	9	34	43	34
SARS	3204	3510	2869	3569	3218	3332	4113	3040	3423	4289	2414	4092	2967	3212	2964	2965	3155	3179	3142	2758	3255	3555	3887	4241	3805	3686	3111	3630	3641	2829	3350	3218	3370	3793	3394	3420	3836	2727	3312	2851	3487	3393	3425	2919	3619	3800	4129	7267	3618
CELSR2	213	285	178	222	125	242	161	200	245	244	319	196	130	305	161	257	248	138	192	234	183	289	172	844	181	259	234	203	181	224	139	168	222	371	409	249	263	203	213	158	166	156	135	124	100	170	171	344	497
PSRC1	167	73	104	62	24	81	73	114	86	204	195	186	186	93	196	236	112	87	206	120	192	68	63	293	132	172	129	247	93	250	188	133	120	124	94	110	81	207	89	187	57	131	109	218	109	136	126	173	124
MYBPHL	0	1	0	0	0	0	0	0	0	0	0	3	0	0	0	0	0	0	0	1	0	0	4	1	0	0	1	1	2	2	0	0	1	0	0	0	0	0	3	0	0	1	0	8	0	6	0	0	9
SORT1	360	401	179	474	195	405	444	625	411	182	259	2972	263	468	225	1035	405	877	209	525	346	247	737	5745	521	198	244	4254	952	2024	658	625	1503	218	151	449	339	145	1527	315	439	300	1189	1327	287	1592	1028	138	402
PSMA5	874	841	678	966	908	897	1526	1098	976	1074	617	1062	798	1135	871	860	978	897	825	766	1097	880	880	1115	857	942	1032	1539	971	946	1158	1253	944	995	881	999	1219	862	1095	768	1149	831	883	835	849	1371	952	1243	1271
SYPL2	228	17	136	15	287	396	196	111	137	179	197	126	311	160	149	315	263	236	378	197	13	189	223	143	132	8	10	315	276	84	27	162	190	365	276	201	180	141	233	329	65	55	151	156	261	204	597	37	295
ATXN7L2	640	433	615	457	636	563	270	423	394	384	651	308	973	354	604	704	536	486	831	841	353	652	423	194	569	485	272	297	455	364	373	399	371	567	538	323	426	452	319	1253	390	400	308	596	738	336	643	348	391
CYB561D1	506	324	276	324	485	472	594	307	442	508	642	419	649	322	513	680	310	274	402	439	271	489	353	329	386	490	649	605	219	497	493	443	480	505	794	679	303	857	270	598	309	348	425	389	468	582	478	517	692
AMIGO1	560	453	469	307	667	472	909	399	612	820	504	432	491	448	631	563	539	460	481	458	554	741	639	404	561	793	603	325	524	531	565	422	428	600	619	744	462	564	351	509	551	410	483	598	549	416	552	582	565
GPR61	12	16	14	18	9	8	18	7	4	18	13	23	13	10	15	28	9	8	22	16	7	19	12	5	18	12	17	10	5	32	30	11	10	22	15	11	6	11	9	5	12	13	10	20	11	23	8	14	8
GNAI3	1772	1492	1153	1329	1641	1555	1372	1446	1234	1509	1488	1281	1508	1349	1424	1197	1469	1822	999	1425	1321	1039	1594	1592	1581	1647	1380	2131	1303	1098	1401	1935	1280	1726	1673	1461	1737	1226	1921	1245	1198	956	1356	1701	1773	1161	1537	1661	1879
GNAT2	14	8	8	9	3	12	11	8	12	7	24	8	7	9	8	11	5	14	14	11	16	15	16	5	10	12	18	12	11	13	20	8	10	13	10	17	12	8	13	5	10	12	8	11	13	13	12	17	15
AMPD2	2016	1661	1957	1735	1952	1828	1243	1890	2099	2295	2240	1772	1992	1905	1787	2371	1761	2208	2254	2528	2448	2490	1495	1405	1592	1866	2267	2130	1767	2421	2376	1840	2159	2212	1936	1615	2430	2427	2088	2074	1907	2966	1672	1569	2056	1582	1918	2508	2016
GSTM4	2568	1723	4640	2102	2492	2152	2136	1943	2271	4448	4205	1973	3590	2228	3115	1978	1977	3562	4708	4838	3102	2376	1780	1455	1342	1993	3621	1416	2006	4007	4711	2389	3276	3046	994	2178	2388	3367	2993	2643	2072	6779	1846	1566	1989	2010	2859	4997	2035
GSTM2	8840	9696	29125	9095	11802	9299	8518	8620	11288	17504	30311	12939	18384	12761	14564	11580	9842	13126	24117	25714	14762	14857	9731	7595	8416	9696	18134	4852	10277	29125	20452	9299	13706	11691	5053	8646	7154	19551	9731	14330	12286	51846	9364	8715	8898	11718	12798	16937	7937
GSTM1	4333	1323	3064	1126	1887	1279	3136	1040	1638	10767	13047	4396	5037	6218	1945	1340	1227	7556	3748	10319	2043	1809	4521	2616	869	1125	11718	2137	4062	12617	13423	5449	8927	8327	1182	1270	3335	7788	7330	1556	1515	23970	1106	861	3388	1573	1576	11632	988
GSTM5	4504	5597	8786	4564	4692	1208	3930	4157	3448	10884	12194	4869	7981	6347	7330	3892	3706	6661	9972	6568	5462	4600	2972	2214	2645	2071	7695	2066	5098	13706	12691	2717	5687	3882	1219	3513	3561	10341	6757	4883	4025	20452	4185	2948	3200	3580	5658	10195	4924
GSTM3	3305	2680	5555	3962	3450	3518	6182	2742	4312	6527	11083	4646	2669	8166	3915	3420	4643	8442	2864	5471	11632	4924	3482	3489	1731	2652	13747	4346	7204	10836	9805	5990	5504	4067	1167	3179	3639	7423	7294	2365	5064	13126	5155	2266	4220	5094	3472	12351	3278
EPS8L3	10	17	27	24	9	7	10	18	16	29	49	13	7	47	9	26	22	43	19	15	77	24	6	8	14	5	39	6	32	38	54	19	21	12	20	5	10	35	23	5	22	32	14	16	26	14	9	73	9
CSF1	1349	823	711	1053	1283	1871	1351	1039	1055	865	1574	2154	586	1171	1110	1793	1086	2164	1250	975	1591	878	782	1891	1009	1168	1413	4524	1747	2120	1325	1647	1292	2336	2296	1211	2096	949	2766	661	1272	1258	1700	1386	1019	1197	1744	3676	4067
AHCYL1	4394	5431	4020	5766	4062	4220	3258	6103	5410	3167	3862	6426	3074	7766	3588	4903	7937	6255	3141	2777	5691	4652	5393	6081	3714	3678	4264	5388	7367	3614	4407	5207	5984	4040	3265	3942	5462	2969	6735	3034	6848	5086	4852	3673	5341	4234	4067	3280	5471
STRIP1	1654	1329	1361	1610	1489	1903	1117	1672	1735	1740	1486	1301	1871	1722	1344	1514	1635	1487	1273	1450	1531	1319	1239	1153	1673	1733	1552	991	1547	1327	1460	1562	1352	1559	1418	1619	1347	1561	1106	1824	1335	1234	993	1419	1896	1375	1473	1526	1604
ALX3	225	224	235	147	235	183	187	154	266	167	207	188	241	151	260	196	144	235	222	159	245	274	216	142	247	226	221	101	167	140	169	155	148	181	218	246	186	188	115	274	188	206	159	215	181	166	197	173	149
UBL4B	1	0	3	0	5	3	2	32	2	0	0	8	2	2	5	0	57	1	4	0	0	4	7	4	1	0	0	8	2	2	6	1	1	0	0	0	0	1	1	27	0	4	3	2	0	4	14	1	0
SLC6A17	8	19	10	1	1	3	4	11	4	1	5	1	7	0	2	7	29	3	0	0	4	2	8	21	1	6	0	24	2	2	0	4	5	0	2	0	8	1	4	11	3	9	2	2	0	2	17	7	2
KCNC4	663	867	752	624	734	537	499	889	414	823	892	916	716	1164	982	1079	798	827	655	678	640	851	1042	915	1035	840	449	700	883	662	744	529	759	1291	1534	687	791	1157	1266	658	463	665	1008	1313	356	598	942	326	682
RBM15	277	250	246	150	175	225	185	320	276	259	238	209	229	265	144	214	251	304	140	144	278	266	337	207	266	235	258	154	250	234	313	249	195	294	276	306	137	191	183	227	294	214	236	319	184	285	216	251	264
SLC16A4	683	606	951	511	902	829	1016	658	694	872	641	235	999	560	680	841	646	1536	635	734	572	923	471	245	485	647	771	486	782	467	1371	748	851	810	583	815	1205	917	679	507	545	512	791	963	817	629	889	524	577
LAMTOR5	1060	1121	1484	1386	1298	1089	1796	1448	1137	1128	1243	1317	1205	1563	1306	1817	1332	1393	1232	1731	1422	1712	1035	1084	1183	1129	1377	1349	1403	1398	1738	1289	1272	1515	1238	985	1633	1756	1519	1449	1633	1509	1082	1175	1260	1766	1039	1597	1266
PROK1	3872	2360	6098	2196	672	5223	3614	4009	3166	5806	940	2070	1408	6527	2350	4117	1337	16937	1263	3013	6406	2512	2110	1449	1476	1583	5190	1750	7829	5243	17431	4341	9935	5414	2322	5849	6706	2830	7489	1897	7566	5735	8687	9110	2124	10860	2351	4169	1127
KCNA10	0	0	0	0	0	0	0	0	0	0	1	0	0	0	0	0	0	0	0	0	0	0	0	0	0	0	0	0	0	0	0	0	0	0	0	0	0	0	0	0	0	0	0	0	0	0	0	0	0
KCNA2	31	11	8	12	11	32	27	22	30	8	25	55	19	15	5	31	27	6	2	26	13	7	61	197	7	34	11	54	8	5	25	10	13	60	37	15	13	5	37	16	26	38	18	14	13	17	19	22	13
KCNA3	43	4	3	12	15	9	10	7	5	10	11	3	8	3	7	15	8	13	0	15	1	7	25	8	20	10	9	8	10	4	2	10	13	54	40	12	14	9	6	14	5	2	10	11	23	4	1	18	9
CD53	260	284	110	301	126	142	297	190	333	178	140	400	35	152	58	173	141	179	42	143	163	28	155	711	505	159	152	2273	143	340	226	199	205	168	398	290	371	86	356	34	254	47	167	117	300	206	135	160	257
LRIF1	447	601	531	359	569	409	678	428	456	565	455	354	419	359	567	493	610	376	549	511	345	304	650	412	468	405	471	343	324	374	526	371	405	516	1229	727	339	598	529	396	458	417	507	362	540	484	588	817	506
DRAM2	1059	677	1098	921	965	720	1642	945	859	1111	1083	1000	755	698	1245	1139	734	686	1459	1502	882	1017	594	982	907	994	870	908	979	928	926	862	789	1156	1269	738	1139	1333	798	791	929	1002	859	825	934	742	593	1035	805
CEPT1	1790	1616	1916	1520	1757	1454	1098	1310	1311	1800	1763	1503	1899	1222	1817	1277	1502	1358	2191	1569	1710	1366	998	1123	1519	1623	1693	1674	1320	1749	1357	1490	1614	2048	2589	1143	1756	1868	1345	1611	1431	2250	1366	1487	1851	1274	1549	2154	1655
DENND2D	246	149	256	129	305	79	252	80	169	253	92	121	99	118	276	130	132	77	422	289	151	209	70	107	250	184	190	293	176	126	94	201	158	417	338	108	380	250	162	69	181	272	144	104	216	75	94	358	222
CHI3L2	93	3	39	24	10	21	148	10	31	11	24	37	1	7	2	26	3	10	16	5	7	3	6	66	12	27	6	3237	13	15	7	91	15	60	323	46	1869	15	23	0	23	30	65	4	74	8	6	42	48
CHIA	0	0	0	0	0	0	0	0	2	0	0	0	0	4	0	3	0	0	0	0	5	0	0	1	0	0	5	0	1	0	2	3	0	0	0	0	0	0	0	0	0	2	0	1	0	5	0	0	1
PIFO	80	76	108	134	161	68	181	46	75	134	49	23	66	78	155	15	76	57	183	97	37	205	79	89	81	114	96	46	49	34	23	35	105	85	65	56	114	149	64	87	90	72	47	22	99	27	91	42	74
OVGP1	225	206	202	317	213	230	293	234	292	145	323	324	257	274	292	175	309	217	438	474	221	445	181	151	241	883	365	150	351	389	286	267	193	204	407	266	394	259	155	328	176	519	283	221	168	548	330	402	169
WDR77	709	570	805	704	576	718	703	699	730	729	452	876	576	717	578	578	740	729	574	642	1020	622	536	839	573	613	794	1058	763	1041	1031	1084	871	797	640	696	895	523	852	561	955	1149	812	673	692	985	624	1536	839
ATP5F1	1976	1553	1810	1671	1924	1837	3071	1888	1843	2129	1292	1768	1650	1683	1719	1758	1764	1579	1700	1781	1661	1750	1617	2224	1607	1815	1945	2720	1593	1821	2074	2156	1873	1758	1458	1966	2527	1809	2207	1597	1844	1643	1752	1539	1637	2107	1967	2332	2235
C1orf162	191	379	251	375	172	193	433	234	370	212	426	597	251	268	342	423	248	273	402	322	260	210	241	681	428	287	284	1693	192	579	330	262	302	313	333	304	314	343	348	351	351	293	291	380	368	313	205	244	297
TMIGD3	21	31	7	120	6	30	146	17	43	17	121	39	3	30	7	43	15	27	16	16	12	4	24	80	66	14	24	129	24	40	55	30	36	44	56	66	81	8	49	8	36	5	13	23	55	36	83	54	74
RAP1A	1327	1175	1203	1138	1404	1233	1777	1095	1348	1179	1172	2052	1098	1045	1276	1490	1191	1283	1111	1363	1271	1102	1502	2359	1433	1449	1364	2522	1283	1428	1264	1307	1121	1515	1529	1452	1357	1487	1467	1150	1164	1206	1450	1424	1292	1487	1317	1233	1330
FAM212B	248	257	177	228	325	553	459	209	401	463	358	637	231	410	401	287	308	255	267	280	307	333	346	1285	493	532	754	1080	507	281	307	256	533	382	354	713	362	395	505	211	271	373	311	255	316	649	373	290	610
DDX20	448	490	486	431	374	534	707	578	587	644	480	650	556	828	551	424	617	363	613	482	606	360	583	625	578	509	598	474	493	851	584	535	547	543	756	577	410	630	432	630	827	732	494	537	494	831	527	864	664
KCND3	184	26	25	29	22	46	18	12	27	13	77	218	12	15	19	53	7	10	20	13	26	9	35	506	16	64	5	1466	26	23	4	107	8	340	151	41	192	13	147	7	17	77	46	20	17	30	44	11	44
CTTNBP2NL	895	563	495	583	681	768	547	619	720	601	599	618	670	580	621	704	526	799	438	623	479	535	706	753	850	839	534	768	724	595	549	745	695	846	686	750	721	535	747	707	688	390	630	951	664	678	650	690	662
WNT2B	1543	1285	2436	1495	1382	1987	2254	1215	1435	4538	2415	1367	2107	2022	2775	1510	1340	2062	2568	1640	1357	1600	1273	840	1483	2093	2933	1625	1663	2725	3737	3420	3089	1980	1285	2133	1610	2822	1960	1762	1744	2585	2641	2821	1032	2770	1766	3559	2387
ST7L	846	706	1113	812	830	900	820	646	791	1311	1201	727	920	882	1095	866	721	895	1280	979	810	948	716	566	718	914	938	676	825	1156	1305	1139	976	854	756	916	793	1184	846	885	893	1077	1062	1181	669	1007	802	1048	935
CAPZA1	1540	1523	1920	1584	1866	1345	1392	1695	1393	1533	1727	1835	1633	1657	1727	1558	1610	1345	1847	1733	1397	1377	1538	1883	1374	1437	1550	3001	1467	2074	1559	2137	1702	1322	1876	1374	1566	1721	1776	1461	1863	2069	1428	1400	1214	1843	1481	1640	1756
MOV10	2392	2227	3653	2417	2758	2110	1714	2555	1972	2306	3590	2022	2600	2325	2567	2924	2280	2337	3435	3202	2560	2771	2208	2424	2181	2535	2468	2295	2190	2785	2373	3217	2549	2257	1935	1895	1901	3120	2302	2833	2485	4164	1998	2382	2016	2580	2743	2340	2656
RHOC	3296	2891	3205	4029	3846	2971	4434	2994	2767	4011	2908	4038	3190	3644	3482	3660	2869	2683	3767	4150	2988	4310	3137	4197	3405	3175	3765	5610	3221	3466	3335	3718	3466	3648	3230	3071	3238	4845	4600	3198	3471	3673	3471	2832	2290	4692	4162	5791	4023
PPM1J	99	98	113	103	51	52	54	66	31	221	131	62	64	112	179	115	56	41	122	90	83	199	103	47	120	104	98	89	63	60	99	81	52	271	115	58	83	240	63	65	104	122	74	95	56	88	53	264	120
FAM19A3	45	7	22	24	8	3	20	88	4	48	8	8	7	17	28	0	2	1	19	17	8	22	3	3	3	4	50	0	3	10	7	111	14	2	2	3	2	76	6	5	9	12	1	8	0	0	8	92	27
SLC16A1	1131	422	349	864	613	725	730	973	706	546	596	499	416	534	530	266	680	442	301	286	437	484	817	900	680	735	539	1249	492	462	529	2001	551	899	1102	596	866	424	669	456	563	389	595	469	643	473	467	705	1129
LRIG2	1139	1486	1680	1277	1398	1422	965	1017	1046	1487	1807	1143	1584	979	1563	1148	997	1340	1585	1443	1461	1224	1396	889	1496	1353	1378	828	907	1691	1280	1229	991	1284	1293	1332	1160	1383	899	1483	1173	2187	1393	1546	1337	1049	1506	1180	1316
MAGI3	620	584	523	596	851	476	576	582	456	804	765	428	624	626	604	665	533	782	516	733	484	647	690	437	511	610	655	308	462	460	547	537	494	664	586	643	505	703	678	554	491	607	617	484	615	466	790	458	588
PHTF1	317	207	267	270	206	269	242	278	238	223	298	235	290	274	193	197	269	267	236	263	338	189	185	237	233	313	289	440	285	265	226	491	291	262	238	205	249	261	251	244	253	307	200	216	248	238	176	310	304
RSBN1	1177	1248	879	917	1116	1155	1119	1041	1166	1273	1237	1295	1041	1130	882	1016	1206	850	850	965	1193	1077	1345	893	1398	1168	1020	732	1119	1106	1061	875	820	1197	1257	1121	933	1055	745	1125	1415	1026	1169	1416	1173	1097	1114	947	1117
PTPN22	51	48	37	54	57	44	44	41	69	20	38	108	12	35	17	51	28	37	25	78	24	29	28	124	89	38	35	241	40	44	39	28	53	32	38	51	38	31	68	6	68	25	47	47	65	48	29	51	58
BCL2L15	19	20	17	11	29	26	21	15	16	15	8	20	29	16	31	9	11	17	25	21	15	10	13	11	16	17	34	17	6	35	25	11	11	14	12	9	5	27	26	17	16	79	22	26	24	30	23	33	31
AP4B1	1043	809	998	954	1441	1279	676	901	673	1095	1366	850	1996	726	1298	1270	979	884	1468	1652	1016	732	704	542	1062	1209	1033	848	613	1639	1007	959	800	859	1304	782	676	1749	911	1854	705	1440	927	1183	1349	1008	1102	1146	994
DCLRE1B	230	135	106	115	200	237	242	135	146	168	124	153	196	132	118	83	103	223	103	133	204	95	199	196	191	216	217	203	155	142	163	195	158	136	140	235	209	127	109	165	98	156	169	230	241	157	194	231	223
HIPK1	3046	2402	2375	1978	2876	2915	2185	2284	3050	2476	2067	2345	2184	2495	2044	1730	2233	2966	1600	1928	3230	2931	2637	2755	2967	2597	2706	2122	2625	2039	2096	2341	2038	2807	2624	2571	2431	1988	2530	2114	2710	2716	2127	2312	3272	2268	2388	2081	2645
OLFML3	6568	4961	3262	4451	9480	6910	6419	6322	5304	3255	3109	2489	7087	3673	5155	2647	5833	5060	3846	5725	2972	4110	6291	3190	3292	4573	7031	5972	4526	2007	3872	6393	5956	3934	3128	4920	3820	3789	5324	8634	3114	2703	2814	2493	11421	1965	8327	4060	8016
SYT6	105	107	32	14	268	78	63	122	88	31	4	10	90	15	246	6	172	97	64	157	16	38	363	2	21	62	26	4	32	1	4	100	10	70	50	63	23	13	11	184	8	32	18	1	1133	0	68	2	37
TRIM33	1998	2393	2143	1896	1679	2274	1832	2324	2362	2025	1482	1983	1742	2129	1656	1514	2271	2112	1644	1676	2158	2023	2631	2038	2283	1680	1909	1039	2167	2585	1997	2008	2122	1479	1520	2371	1475	1185	1434	1956	2958	2941	2080	2132	1665	2197	2012	1308	1806
BCAS2	652	820	764	804	698	601	1037	907	808	755	479	566	557	865	756	581	1124	861	1415	609	535	852	857	642	717	543	615	431	799	577	646	591	826	438	520	726	561	538	825	612	1200	510	574	715	600	951	789	631	661
DENND2C	146	183	221	217	162	162	157	198	144	175	210	162	177	224	198	163	175	165	173	162	180	202	174	113	139	145	172	94	165	172	142	138	153	135	114	114	116	203	154	239	159	198	187	198	156	137	151	161	158
AMPD1	8	8	2	0	17	3	25	1	8	0	0	0	11	3	0	0	0	16	6	32	2	0	0	9	1	4	0	2	1	8	8	0	11	0	0	6	4	5	0	0	7	1	6	0	12	16	1	0	0
NRAS	528	517	358	607	442	619	820	750	697	493	370	555	496	733	343	385	712	529	332	359	593	369	645	716	494	439	680	627	557	696	665	847	624	323	637	694	543	422	787	542	665	461	569	545	455	831	575	673	734
CSDE1	17213	12798	12975	10580	15016	12008	14424	12162	15016	13662	11421	12653	12726	11395	14611	14473	12798	11742	14015	15506	11742	15339	16156	15864	14660	14283	13126	12101	12286	11580	11922	11502	12131	10720	10603	16156	12256	15506	11528	13235	11894	10236	12834	13272	12383	13087	14148	11058	13706
SIKE1	1087	1022	872	715	975	1047	945	1131	927	1058	1342	992	1120	998	914	1008	1032	971	755	949	929	835	871	1008	815	870	1113	1540	859	1068	1055	1307	1059	833	1434	1113	887	1070	1006	1160	973	920	976	913	992	1015	992	1433	1519
SYCP1	0	0	0	1	0	1	0	3	0	0	0	1	0	0	0	0	2	1	1	2	0	2	2	0	0	0	0	0	1	0	0	3	0	0	0	1	0	1	0	0	1	1	0	2	0	0	0	0	0
TSHB	0	12	22	0	0	5	0	0	0	0	0	4	0	1	0	1	3	1	0	0	2	0	0	0	0	1	0	1	0	1	0	6	0	0	4	0	3	0	0	1	0	0	0	0	0	7	2	0	0
TSPAN2	58	26	23	66	36	69	51	17	49	45	35	420	68	37	66	126	18	92	14	93	33	40	75	530	74	105	37	588	120	153	73	31	149	86	20	67	34	65	174	73	94	61	74	165	29	184	128	12	31
NGF	349	414	284	193	345	822	1067	274	352	368	821	516	306	285	349	778	279	1222	512	503	327	192	367	398	309	345	369	408	473	543	874	519	448	470	384	681	1103	394	611	181	600	282	1471	1758	421	514	919	584	506
VANGL1	369	308	212	306	327	391	311	419	248	308	368	375	322	302	291	211	404	350	139	276	378	130	322	413	276	435	443	720	344	332	355	370	377	294	473	385	280	280	333	382	294	261	326	346	354	289	332	467	648
CASQ2	51	43	40	45	58	81	131	80	99	59	39	766	114	77	61	300	33	197	51	221	49	23	95	1443	96	21	64	1503	205	793	188	27	210	45	13	79	92	40	548	68	116	101	269	336	78	326	464	28	93
NHLH2	0	0	0	0	0	0	0	0	0	0	0	1	0	0	0	0	0	0	0	0	0	0	0	0	0	0	0	0	0	0	0	0	0	0	0	0	0	0	0	0	0	0	0	0	0	0	0	0	0
SLC22A15	96	236	104	177	223	80	112	96	108	123	63	92	155	165	99	102	199	82	129	178	60	98	218	113	122	87	64	94	70	59	26	128	67	207	141	64	108	119	64	119	126	196	100	41	72	91	106	141	61
MAB21L3	0	0	0	1	0	0	0	0	0	0	0	0	0	0	0	0	0	0	0	0	0	1	0	0	0	0	0	0	0	0	0	0	0	0	0	0	0	0	1	0	0	0	0	0	0	0	0	0	1
ATP1A1	12224	8119	8130	9994	8646	10426	8403	11894	9031	8634	6236	7746	10650	11314	7509	6372	10426	10032	4698	8364	17583	8884	9677	10091	9553	10580	13584	10195	9899	6833	10091	11863	9498	8492	9078	8971	9140	7948	10558	7714	8786	10695	10071	7981	9140	8480	8757	10403	11339
CD58	67	116	108	108	89	95	105	88	94	133	118	300	70	183	118	176	116	101	93	115	146	166	89	212	111	130	142	240	161	205	113	125	126	169	108	113	76	203	176	82	133	98	181	185	77	175	111	117	113
IGSF3	129	86	22	77	78	42	36	142	53	111	30	119	75	96	72	63	102	42	17	52	102	59	154	86	58	126	74	135	90	38	52	196	89	203	102	85	82	73	88	107	42	28	75	66	32	51	47	37	53
CD2	24	14	11	16	29	15	22	7	10	7	2	58	1	12	3	30	6	2	6	88	10	6	6	111	96	26	20	167	15	17	5	0	12	6	5	12	8	14	17	4	28	8	7	22	19	36	0	18	12
PTGFRN	2949	1586	1664	1888	2285	2430	989	1643	1660	2251	1353	2029	1338	2026	1604	1318	1419	1975	767	1515	2575	1392	1798	2510	1457	2865	3054	4799	1633	1310	1981	3039	2801	1881	1388	2595	2947	1639	3106	1180	1395	1773	1092	721	1423	1400	2516	2531	2621
CD101	37	20	33	22	30	23	16	15	30	33	32	27	13	44	30	29	18	38	21	31	171	15	35	42	23	32	82	69	30	35	34	62	37	25	17	47	71	23	40	10	18	113	18	11	34	50	38	69	39
TTF2	437	440	527	448	346	424	268	432	462	523	500	422	466	465	362	452	468	484	416	315	453	477	403	360	498	422	358	478	381	522	498	447	359	515	412	434	355	387	372	381	368	370	455	416	433	398	404	569	430
TRIM45	427	576	1531	573	672	637	462	427	413	683	592	371	885	430	850	394	316	469	1047	1347	513	582	348	305	416	622	764	317	317	749	492	429	644	331	279	464	347	811	386	898	262	1295	477	484	413	298	733	494	616
VTCN1	9	24	9	16	16	22	23	9	17	16	2	11	18	4	17	1	3	0	9	25	3	6	9	4	5	11	10	4	6	6	4	3	19	12	9	2	3	10	8	12	0	14	0	9	22	0	13	0	10
MAN1A2	2067	1579	1321	1519	1570	2102	1599	1912	2119	1997	1415	2276	1397	1895	1368	1526	1788	1798	1132	1546	2212	1514	1991	2460	1474	1811	2196	2758	1973	2055	2131	1610	1592	1711	1695	2142	1946	1381	2193	1515	1861	1779	1806	1693	1549	2388	1717	1799	2472
FAM46C	265	451	522	242	624	454	419	202	350	1408	362	387	305	272	487	353	276	506	419	387	515	629	269	457	402	607	930	304	299	910	540	194	479	332	770	598	286	889	465	457	305	433	292	336	273	348	556	896	930
GDAP2	477	412	705	499	497	410	240	408	380	449	610	357	514	526	557	488	455	551	590	396	441	516	216	279	489	486	297	514	538	477	421	489	319	628	626	328	371	507	469	496	505	448	299	454	460	448	333	597	307
WDR3	749	671	494	478	547	672	677	577	563	850	446	586	624	568	553	412	580	776	402	460	603	384	865	776	690	683	666	959	467	654	916	1018	654	705	849	855	840	432	766	572	690	548	820	645	681	734	869	1356	1081
SPAG17	97	112	93	54	110	57	64	89	60	69	122	56	99	105	143	51	79	55	99	98	83	243	93	54	60	128	74	52	46	74	102	73	70	122	161	95	88	94	65	89	87	114	78	49	48	44	97	162	75
TBX15	5	13	0	4	16	1	18	6	26	8	4	10	22	17	6	11	4	16	8	13	19	9	18	23	6	3	19	14	17	3	2	5	5	12	8	19	18	9	7	2	7	9	44	32	10	13	8	10	3
WARS2	525	582	674	492	528	385	387	296	331	517	421	346	578	447	506	585	209	475	497	367	341	587	390	420	415	417	405	413	468	302	355	232	393	407	290	416	553	415	398	556	556	437	471	456	501	306	472	347	396
HAO2	6	4	1	9	1	0	1	1	6	0	5	0	2	1	3	1	2	1	5	3	2	9	1	3	1	4	10	1	4	1	0	7	2	0	4	1	0	0	1	0	1	4	2	2	1	3	1	2	2
HSD3B2	80	11	20	30	14	24	1	105	36	9	8	18	7	21	5	11	13	6	10	27	89	52	6	19	46	60	32	16	53	19	6	502	16	50	14	0	21	16	46	61	33	18	9	28	31	29	15	0	7
HSD3B1	0	0	0	0	0	1	0	0	0	0	0	0	0	0	0	0	0	0	0	0	0	0	0	0	0	0	0	1	0	0	0	0	0	21	0	0	0	0	0	0	0	0	0	0	0	0	0	0	0
ZNF697	599	130	150	165	246	248	332	274	153	211	224	148	448	143	192	179	143	281	135	182	155	231	247	130	321	302	225	258	155	96	210	591	231	208	168	217	214	228	208	490	91	111	229	210	187	166	231	274	261
PHGDH	1290	1317	2014	2513	822	1590	1313	1556	1849	3061	878	1840	1844	1027	1403	1162	1633	1439	1261	1081	1359	1099	840	1958	1100	1217	2009	3075	2203	2492	4018	1068	2416	1036	995	1806	841	1571	2377	1267	2109	2415	2061	1757	2241	3201	1592	20674	1507
HMGCS2	7	0	8	10	11	17	3	104	18	9	0	11	13	8	4	2	39	10	11	7	2	21	2	0	12	6	8	2	20	5	66	68	7	3	40	6	0	8	16	8	1	0	9	15	25	14	7	4	12
REG4	0	0	1	3	0	0	0	0	3	0	2	0	0	0	0	0	6	0	0	0	0	0	0	0	1	0	0	1	0	0	0	4	0	2	4	0	2	0	2	0	0	0	0	0	6	2	0	2	0
ADAM30	0	0	0	4	0	1	0	0	0	0	0	0	0	0	0	0	0	0	0	0	0	0	0	0	0	0	0	0	3	0	0	0	0	0	0	0	0	0	0	0	0	0	0	1	0	0	0	0	0
NOTCH2	9899	3957	4862	5060	6224	6098	5901	6182	6341	6493	4676	4456	7766	4481	5004	3056	5183	4083	2990	3542	4597	4698	6749	7442	6646	7873	6589	6164	5481	5791	6871	6617	5625	5128	6771	7684	4883	5522	6086	5870	4115	4138	5320	4979	4652	4969	7063	6895	6341
SEC22B	2190	2169	2528	2125	2720	2106	2728	2212	2212	2379	2306	2561	2236	2242	2213	2140	2037	2527	2100	2094	2324	2571	2639	2627	2057	2426	2332	3365	2011	2626	2561	2442	2256	2323	2601	2249	2476	2009	2339	2102	2235	3239	2380	2033	2540	2550	2617	2589	2685
NBPF26	1874	1220	903	1558	1085	1388	1019	1403	1443	796	838	851	1296	890	1558	1213	1298	947	1251	1649	990	1118	1167	682	1217	1638	1402	1273	927	1528	1697	1539	1481	1471	2057	1177	1175	1394	1269	1566	720	1028	1055	1066	1215	838	1630	958	1389
PPIAL4A	0	0	2	1	3	0	3	0	0	0	4	1	1	0	3	2	0	0	0	2	2	1	0	0	0	2	0	2	1	0	0	1	0	0	0	0	0	2	0	0	0	1	0	0	1	1	0	4	1
FCGR1B	28	24	8	18	10	19	31	14	44	40	16	13	10	10	6	11	4	7	9	10	31	2	5	39	42	17	29	130	2	30	43	18	9	33	60	31	44	14	15	9	53	12	15	7	26	4	24	38	21
FAM72B	27	20	26	15	19	12	39	24	27	20	14	25	20	10	8	14	14	61	15	15	18	4	29	27	18	19	25	30	9	20	26	29	19	10	7	32	21	21	18	26	22	27	27	17	16	15	15	12	14
SRGAP2C	729	764	829	595	713	519	788	609	816	717	801	700	690	662	822	966	649	883	784	743	785	826	964	880	712	657	570	691	738	794	600	583	584	806	844	852	725	817	609	864	757	731	930	962	581	629	706	547	632
FAM72C	17	7	15	6	8	7	13	9	12	8	2	13	8	5	4	7	10	36	14	18	14	0	8	17	6	12	11	23	8	5	13	22	4	3	5	10	19	11	15	29	8	7	13	12	11	3	17	4	6
PPIAL4E	0	0	0	1	0	0	0	0	0	0	0	0	0	0	0	0	0	0	0	0	0	0	0	0	0	0	0	0	0	0	0	0	0	0	0	0	0	0	0	0	0	0	0	0	0	0	0	0	0
NBPF15	1471	1499	1651	1223	1495	1614	1302	1639	1411	1546	1766	1062	2025	1596	1963	1944	1467	1291	1300	2222	1284	1507	1400	1271	1452	1741	1220	1661	847	1395	1291	1759	1389	1490	1490	1086	1232	2252	1496	2130	932	1745	996	1219	1256	1403	1466	926	1545
PPIAL4F	0	0	0	0	0	1	0	0	0	1	0	0	0	0	0	0	0	0	0	0	0	0	0	0	0	0	0	0	0	0	0	0	0	0	0	0	0	0	0	0	0	0	0	0	0	2	0	0	0
SRGAP2B	556	509	582	490	466	446	617	472	760	563	563	458	561	503	579	558	458	625	628	612	630	602	733	727	453	454	436	389	432	675	495	449	466	687	777	768	553	622	430	590	585	497	547	867	435	477	515	342	422
FAM72D	18	6	11	8	3	7	20	13	15	7	13	12	9	9	2	4	12	33	15	7	18	1	15	13	3	10	7	18	9	9	13	18	15	7	7	21	13	14	11	21	8	8	14	10	5	1	13	3	6
PPIAL4D	0	0	0	0	0	0	0	0	0	0	0	0	0	0	0	0	0	0	0	0	0	0	0	0	0	0	0	0	0	0	0	0	0	0	0	0	0	0	0	0	0	0	0	1	0	0	0	0	0
NBPF20	1616	1189	1001	1340	1045	1552	1187	1518	1483	1276	1401	948	2201	1981	1220	1226	1314	1059	702	1214	1212	1202	1206	1592	1720	1508	1558	1124	1086	1225	1004	1240	1011	1178	1631	1472	1200	1525	1380	1388	737	1031	887	1410	1697	1542	1569	1213	1616
GPR89A	383	406	480	441	400	428	448	440	456	440	443	437	433	500	460	435	443	423	542	497	578	363	299	320	319	366	436	399	526	499	515	411	387	413	524	378	516	502	477	475	555	561	262	411	414	619	323	586	413
PDZK1	28	22	24	16	22	18	24	33	32	23	36	14	58	24	24	21	29	15	19	23	35	37	40	23	26	23	26	21	31	28	32	24	24	15	41	37	25	24	18	26	29	38	23	17	15	60	30	32	29
CD160	25	49	14	20	23	44	33	38	35	15	36	62	60	49	34	15	28	11	21	13	58	22	74	44	33	39	62	50	38	75	33	22	30	33	50	50	17	43	33	16	32	72	20	28	28	68	44	51	51
RNF115	1256	1295	1496	1312	1215	1424	1368	1388	1206	1156	1210	1494	1510	1338	1371	1090	1188	1369	1430	1290	1470	1173	1269	2049	1320	1212	1213	1513	1345	1678	1226	1299	1302	926	1120	1185	1201	1169	1353	1520	1312	1695	764	1406	1075	1465	1328	1029	1091
POLR3C	650	722	700	575	596	679	794	521	619	743	592	633	728	619	619	774	644	669	722	613	654	707	699	647	620	597	688	446	617	674	720	564	543	575	508	678	727	565	514	709	819	560	743	745	748	638	682	732	567
NUDT17	233	312	409	279	391	309	285	286	273	368	416	411	362	300	407	375	324	272	563	462	401	393	306	213	314	329	412	353	290	481	352	301	282	307	365	271	290	414	328	359	317	527	326	375	336	355	329	414	355
PIAS3	1936	1790	2035	1460	2169	2265	1728	1775	1714	1940	2224	2271	2293	1646	2244	2216	1954	2165	2188	2454	2185	2187	1936	1847	2350	2225	2374	2651	1876	3221	2034	2169	1848	2008	1760	2192	1730	1864	2071	2362	1528	2553	2272	2481	2122	2172	2343	2659	3085
ANKRD35	230	148	377	222	349	381	485	165	242	364	208	365	232	188	220	334	205	191	177	281	491	269	179	307	179	308	481	576	204	385	264	171	345	230	280	291	265	506	385	279	229	408	169	299	247	216	301	741	572
ITGA10	166	412	170	431	164	440	1302	517	576	111	261	1073	286	329	216	716	445	458	479	760	289	425	494	628	397	288	296	534	825	557	210	105	695	242	492	457	235	150	365	378	440	286	808	418	209	649	675	124	430
PEX11B	581	931	691	680	793	960	779	652	944	909	481	856	815	724	671	575	796	636	690	595	1024	584	1004	718	789	690	919	709	632	1059	740	869	699	693	822	966	696	644	530	642	808	984	835	852	847	803	781	765	1106
RBM8A	1997	1983	1422	1492	1805	1853	1598	1950	2179	1500	1384	1720	1815	1887	1656	1755	1909	1864	1623	1636	1690	1423	2501	1703	1720	1637	1729	1530	1671	1706	2011	1981	1596	1544	1691	2443	1624	1340	1853	1901	2071	1308	1900	1905	1612	2151	1653	1578	2116
LIX1L	2589	2477	2878	2503	3419	2749	2354	2714	2551	2919	3628	2556	3032	2770	3448	2364	2760	2529	3164	2606	2372	2949	2073	2296	3559	3397	2616	2600	3060	3046	2927	2383	2419	2721	2000	3198	2368	3066	2992	2744	2212	2679	2435	3138	2449	2501	2667	2510	2654
ANKRD34A	60	114	107	49	71	94	79	103	151	107	108	125	76	108	132	135	135	99	117	87	127	90	127	63	78	88	130	119	142	113	154	71	123	69	50	140	55	75	120	56	177	144	124	130	54	198	90	147	123
POLR3GL	802	951	702	732	1005	992	1137	716	950	1109	819	955	816	854	933	1217	984	871	1069	1224	953	828	774	876	704	833	963	780	993	842	971	809	1011	1022	686	1040	866	996	819	724	1102	776	938	935	774	1055	954	861	870
TXNIP	8898	16937	12194	21814	8800	29125	48571	26407	26580	13973	11802	92598	11262	25714	15062	13973	13126	21942	10558	9899	27822	14762	26983	70705	23248	20240	19273	62081	19085	34906	35244	33238	14611	23093	22558	28688	22558	7724	12481	10473	27822	17818	56926	50971	22558	47126	22687	52752	34906
HFE2	0	2	1	6	9	6	10	0	6	6	1	0	6	4	0	0	1	0	7	13	4	1	0	0	0	0	0	0	0	6	1	1	1	5	4	5	5	4	0	0	3	0	3	5	11	9	0	0	5
NBPF10	2519	1379	1930	1844	1831	2269	2199	2428	2301	2019	2494	1331	3880	2190	2626	2147	2098	1564	1460	2536	2106	2277	1961	2060	2344	2565	2756	1929	1755	2507	1928	2764	2336	1841	2463	2209	2004	3054	2136	2820	1157	2328	1670	1737	1921	1953	2415	1982	2197
NOTCH2NL	484	275	560	387	260	369	389	287	319	527	337	184	450	321	287	248	293	342	439	286	558	518	255	270	278	343	268	185	397	536	309	346	308	238	128	259	370	433	402	363	331	576	343	244	205	286	430	462	308
NBPF12	2625	1938	1853	2009	2121	1963	1457	1871	2042	1865	1918	1707	2385	1447	2511	2009	2616	2078	2138	2884	2049	2065	2452	1538	1787	2784	2944	2060	1880	2265	2196	2436	2018	1498	2317	2580	1921	2757	1857	2918	1144	1661	1696	1673	1643	1076	2009	1450	2014
PRKAB2	1339	1064	1082	1091	1265	1348	1055	1060	883	1629	1614	1529	1333	826	1140	1830	971	950	1151	1639	1049	1583	1258	1278	1540	1381	1291	1776	946	1449	1165	1168	822	1523	1301	1391	899	1490	884	1518	1006	1257	1332	1572	1453	1057	1148	1358	1604
FMO5	175	172	192	193	149	242	241	225	257	220	173	180	246	168	214	166	160	186	227	148	158	178	229	199	179	180	201	194	220	196	233	223	197	182	178	245	158	176	147	204	181	146	246	294	192	160	178	119	140
CHD1L	866	542	608	742	748	883	279	760	630	570	1059	766	730	726	710	859	661	744	631	1035	773	561	425	688	611	816	710	1347	684	707	869	1082	605	1086	620	597	881	629	933	793	684	878	605	607	671	923	775	930	741
BCL9	1428	777	781	733	1333	1768	842	835	932	1292	805	848	1314	567	838	807	943	991	614	1093	1053	617	1301	1167	1255	1706	1582	1158	777	1063	1178	1111	1065	1195	1215	1400	1136	1021	1080	1235	612	666	1010	1124	1681	789	1456	1164	1925
ACP6	680	1168	1253	1142	768	817	765	629	562	1322	1382	967	1147	807	1320	1294	987	644	1848	1057	823	1967	700	764	1066	1235	860	354	888	1201	650	708	777	1167	1215	689	998	1320	699	982	553	1199	1026	1026	866	616	872	669	569
GJA5	217	127	33	128	56	82	95	211	112	74	26	611	143	147	69	324	196	148	27	169	117	23	226	310	151	51	95	539	276	530	290	352	586	78	124	123	110	32	416	111	165	73	590	969	217	459	415	83	96
GJA8	0	0	0	0	0	0	0	0	0	0	0	0	0	0	0	0	0	0	0	0	0	0	0	0	0	0	0	0	0	0	0	0	0	0	0	0	0	0	0	0	0	0	0	0	0	0	0	0	0
GPR89B	409	426	479	451	403	470	463	449	438	474	428	451	524	615	486	509	511	437	523	501	566	408	305	371	390	373	468	362	596	523	562	451	387	462	609	394	487	597	457	493	559	566	344	425	438	737	358	570	381
NBPF11	1482	1250	1290	1297	1373	1319	973	1503	1160	1364	1261	1170	1991	1206	1751	1405	1303	926	1361	1454	1364	1083	1155	1045	1486	1603	1565	963	1177	1383	1032	1333	1095	1213	1633	1231	1107	1575	999	2077	745	1501	1187	1302	1400	962	1425	935	1259
PPIAL4G	3	4	3	6	8	4	6	4	11	7	3	6	7	5	5	7	0	2	10	3	7	4	4	1	4	6	6	3	4	8	15	7	6	3	6	10	8	12	6	0	7	3	3	5	6	4	8	13	4
NBPF14	3477	1770	2420	2515	2372	2801	2381	2936	3115	2794	3364	1831	3834	2646	2877	2477	3181	2083	2048	3413	2631	2600	2606	2471	2765	3609	3495	2048	2528	3041	2476	2833	2952	2254	2843	2574	2145	4009	2567	3523	1569	2879	2317	1954	2294	2214	3050	2563	2748
PDE4DIP	921	622	587	541	771	891	413	521	584	942	1183	1695	982	497	756	1245	530	917	651	973	745	717	445	1864	761	940	712	2140	928	1494	955	527	882	1189	1389	627	668	804	1086	664	518	528	842	1308	1051	891	897	899	857
NBPF9	1271	1137	1134	1327	1153	1421	1218	1519	1290	1241	1632	1191	2457	2387	1596	1520	1159	1105	1172	1634	1200	1221	1150	1572	1951	1620	1529	1557	1187	1500	1052	1312	1175	1489	1560	1114	1134	1751	1229	1580	710	1243	1099	1675	1808	1721	1129	1039	1219
NBPF19	4031	2481	2857	2916	2988	3750	2810	3522	4031	3413	3756	2715	4085	2969	3175	2725	3903	2879	2945	3644	3215	3192	3208	1878	2901	3872	3872	2618	2846	3648	3413	3621	4143	2974	4056	4072	2755	4750	3128	4606	2077	2953	3089	2732	2436	2673	3816	3517	4261
PPIAL4C	3	3	5	1	9	3	0	1	8	11	7	3	8	1	8	7	2	5	14	7	10	3	8	3	4	10	8	5	1	6	11	7	6	6	8	8	7	18	9	1	7	5	3	5	12	11	7	8	9
FCGR1A	82	30	22	57	21	27	62	20	66	78	48	24	7	12	12	21	18	28	8	24	44	15	15	70	77	35	26	301	9	15	80	46	21	82	110	39	109	23	33	18	92	28	35	16	63	7	36	65	30
HIST2H2BF	861	340	4766	321	562	749	114	199	158	366	1274	114	1860	190	1043	288	150	123	6058	667	484	1056	147	35	329	759	205	104	554	536	316	532	136	1116	648	207	994	2109	145	428	532	6242	309	764	190	138	125	233	83
HIST2H3D	32	26	39	15	24	25	8	24	20	36	37	14	41	20	28	30	9	30	32	13	23	24	11	6	17	31	42	8	20	21	40	17	13	30	37	36	18	33	19	24	35	23	28	91	27	17	19	33	14
HIST2H4A	162	111	117	78	104	48	62	62	48	122	161	59	121	29	159	222	51	40	114	130	36	85	219	67	171	111	65	160	72	64	138	37	81	196	379	153	55	218	67	103	63	41	125	158	106	57	44	77	51
HIST2H3C	11	9	11	3	1	3	6	7	2	5	5	0	9	0	6	8	3	2	7	2	0	1	39	6	4	2	9	6	9	2	6	9	8	5	15	12	0	7	3	8	8	2	5	12	2	6	4	0	0
HIST2H2AA3	468	349	1160	293	408	451	131	226	43	270	249	100	705	94	457	203	155	60	1306	227	284	502	345	109	266	531	48	284	502	325	192	510	61	345	496	250	1059	1328	93	386	266	1432	364	533	188	160	75	92	44
HIST2H2AA4	468	346	1175	282	388	456	132	244	55	251	280	94	760	91	473	236	169	68	1322	225	253	487	361	115	300	513	49	335	522	320	195	554	54	345	514	227	1015	1345	89	374	277	1448	376	516	179	164	86	81	43
HIST2H3A	11	6	11	1	3	3	0	6	2	5	8	0	4	0	5	8	7	2	3	0	3	0	38	6	3	3	5	7	4	4	7	4	8	4	18	16	0	12	4	5	2	1	5	13	5	7	1	0	1
HIST2H4B	134	101	107	74	98	50	61	77	48	138	147	48	115	25	158	224	53	42	109	113	38	73	206	56	190	112	61	132	84	63	134	45	76	184	357	154	49	224	69	95	58	45	127	163	101	64	48	61	41
HIST2H2BE	2837	1660	8403	893	2010	2214	710	1244	169	1471	4431	563	5527	287	4643	1924	549	179	11691	5117	1020	2303	1163	401	1733	1725	345	853	2774	1690	1135	1215	284	3354	3304	984	1426	9553	395	1784	1331	7959	1331	5064	476	766	227	336	105
HIST2H2AC	48	49	78	31	36	41	74	29	23	65	52	18	51	28	57	58	20	27	131	31	47	59	57	11	30	60	31	28	96	55	64	49	22	59	25	47	69	77	41	40	62	79	38	71	36	41	20	12	36
HIST2H2AB	9	14	4	2	1	4	5	0	0	0	0	0	3	0	3	4	0	2	10	1	0	1	3	2	1	7	0	0	3	6	2	2	0	4	1	5	2	2	0	3	0	8	3	8	0	0	0	1	1
BOLA1	229	252	226	234	249	282	293	181	179	311	213	245	288	183	195	213	190	163	246	199	251	249	244	171	269	284	290	218	178	262	303	157	184	308	247	205	206	306	161	254	236	189	238	278	293	210	253	248	217
SV2A	697	299	70	262	231	490	256	467	285	161	289	427	284	167	408	127	383	84	124	187	165	344	832	535	408	649	159	762	288	372	122	481	412	639	262	516	459	158	356	464	159	208	238	185	447	248	431	273	401
SF3B4	1336	1505	1190	1616	1380	1896	2079	2050	1954	1619	950	1648	1295	2104	1325	1114	1824	1575	1089	1173	1789	1147	1861	1608	1831	1816	1993	1727	1805	2034	2088	1819	1786	1500	1509	1825	1728	1340	2071	1412	1791	1563	1478	1354	1652	2653	2096	2653	2316
MTMR11	2714	2850	3096	2307	3769	3111	1324	2375	1796	2641	5183	1677	2913	2183	5215	2305	3448	1226	4185	4097	1560	4380	2621	1027	3609	4603	3186	1488	1849	2960	1602	1800	2508	3605	2903	2528	1468	5725	2331	3816	1797	2414	1216	1381	2791	1812	2614	2372	2964
OTUD7B	1132	1120	942	1028	986	1342	1189	805	1073	1076	1024	1113	1054	1009	1100	1165	951	999	917	907	1100	1379	1191	1250	1322	1236	1054	947	1056	987	1036	981	939	1649	1428	1126	1269	1091	805	1139	1358	991	1277	1412	1194	1154	1126	913	938
VPS45	960	700	782	890	990	1048	807	910	758	1026	867	1080	1003	957	886	793	885	898	1015	1089	1073	796	715	1061	823	986	1155	1648	893	1312	1183	1280	1045	992	808	874	992	876	1182	959	773	1187	754	907	1029	1125	997	1790	1123
PLEKHO1	1184	1080	623	1102	1191	1580	2714	1386	1398	732	979	1687	812	1309	1116	1019	1489	1144	935	1071	686	1280	1600	2018	1773	1345	958	1862	1506	914	753	1368	1860	1649	889	1232	1204	904	1682	1203	1323	812	1111	1185	929	1752	1637	708	1456
ANP32E	1343	1356	1049	787	1650	1071	932	1025	1314	1407	887	1067	891	973	1273	840	1285	1108	801	725	1163	1576	1919	1192	1394	1211	1029	911	1068	1200	841	1167	858	1627	1254	1617	1180	742	1032	826	1067	1022	1193	1086	1259	1175	1250	873	1612
CA14	30	44	117	72	41	70	56	41	46	164	81	36	65	64	84	20	47	114	76	55	125	92	46	11	37	25	152	18	77	165	204	55	99	25	9	82	16	100	72	14	87	105	41	26	41	49	50	376	39
APH1A	3559	3408	2735	3076	4119	3196	4740	3547	3860	3580	2152	2814	3194	3251	3127	2517	3542	2941	2690	2431	3275	3907	4445	2987	3664	3234	3238	2517	3286	2380	2822	3206	3211	2874	2457	3800	3312	2532	3031	3118	3459	2684	3443	3037	3061	3132	3684	2583	3559
C1orf54	321	262	366	268	287	251	442	313	392	341	206	342	288	372	289	276	294	257	236	206	311	439	386	522	334	265	246	419	371	235	234	255	326	220	215	312	266	254	282	314	405	314	264	276	272	327	266	273	282
CIART	190	129	504	134	274	230	476	317	345	163	252	189	318	341	407	123	153	339	496	171	443	443	328	500	334	174	423	47	394	435	224	190	357	157	274	300	166	247	116	171	252	359	161	195	203	234	156	269	78
MRPS21	1492	1591	1637	1533	1818	1424	2237	1482	1725	1828	1278	1322	1739	1558	1738	1815	1320	1317	1812	1929	1620	1743	1647	1442	1352	1525	1465	1225	1344	1649	1675	1411	1587	1295	1177	1466	1616	1693	1598	1390	1884	1938	1510	1151	1491	1663	1628	1604	1403
PRPF3	2942	2742	3091	2909	2700	2909	1873	2603	2462	2818	3735	2739	4067	3027	3011	3095	2549	3332	4394	4349	3549	3942	2197	2037	3517	2749	3285	1989	2316	3828	3061	3340	2225	2231	3508	2538	2860	2894	2675	4042	2216	3193	3001	3932	3045	2913	3489	2843	3322
RPRD2	2842	2640	2396	1957	2661	2581	2564	2323	2409	3279	2184	2254	2867	2057	2672	2482	2327	2561	2770	2802	2387	2094	3031	2174	2822	3150	2723	1668	2092	2642	2668	1946	2237	2340	2433	3153	2015	2862	2160	2672	2492	2010	2752	3045	2738	2167	2861	2054	2329
TARS2	809	854	945	936	616	887	780	729	569	943	725	559	849	663	710	494	774	804	810	651	822	670	747	535	830	759	770	729	658	786	795	794	628	874	886	673	820	731	700	794	684	858	706	876	978	644	715	922	790
ECM1	475	260	238	226	795	369	711	536	310	130	510	304	325	153	374	257	380	213	260	600	224	244	600	1170	192	548	169	886	237	193	168	365	252	486	707	349	279	385	460	642	106	194	244	183	349	169	803	176	729
ADAMTSL4	1692	4838	1917	2530	1483	2501	6103	1264	1521	1050	6406	10812	773	2125	1316	9185	2646	4423	2316	2062	1940	1579	3769	5901	1707	1198	1115	6638	1477	1866	1672	2319	2973	6466	6934	2862	5267	1247	3569	1072	1478	1896	6041	4621	1882	3076	5471	2161	4983
MCL1	8364	22822	3237	8912	6139	10112	11212	9347	6743	4453	10580	14148	4862	7258	4453	4954	13930	33880	4138	3714	5838	3765	12131	9625	8074	11863	10403	11446	12040	8264	4493	22064	13544	17284	11979	13126	16289	3417	22324	18558	9823	5639	21696	9315	8518	9589	7595	7695	8518
ENSA	3695	3785	3498	4603	3358	3623	4138	3550	3691	3505	3928	3985	3540	3838	3291	5179	3619	4282	3731	3471	4103	4239	3215	3962	3346	3200	3242	3518	3758	3787	4164	3545	3581	4842	3530	3832	4404	3289	4769	3619	4886	3216	3907	3740	3648	4567	3890	4541	3332
GOLPH3L	976	1184	1008	726	1184	1209	1681	765	854	1161	1273	924	947	837	1171	1228	816	1018	1142	1073	1061	1223	959	978	1006	1093	1203	1085	789	932	1087	1028	928	1466	1740	1229	996	1147	731	842	982	938	1036	1441	1331	906	1150	1448	1213
HORMAD1	2	0	6	5	2	2	5	0	3	3	2	1	1	0	1	1	0	0	4	0	0	6	2	1	2	0	1	1	1	3	5	1	1	2	7	2	0	2	0	0	0	4	0	1	4	0	0	0	0
CTSS	362	235	184	874	375	173	429	295	439	280	174	443	115	176	206	241	252	241	162	167	185	125	237	1229	1722	251	185	1912	225	314	284	469	363	214	338	569	404	198	316	135	364	133	226	198	285	279	328	176	336
CTSK	2217	2459	2201	2019	2593	2018	4689	1662	2276	2880	1382	1734	2774	1908	4913	2313	1794	1745	2319	2695	1500	2006	2920	2204	1068	1851	1916	3540	4232	1387	2224	2656	3960	2381	1718	2430	1949	2803	3025	2920	4060	1977	1621	1322	1423	3147	1984	2608	1857
ARNT	3729	3554	3803	3367	3101	3830	3816	3350	3497	2953	4277	3787	3159	3660	2934	3489	3387	3505	2987	2210	3276	3691	3139	3280	4074	3182	2924	3408	3625	2868	3356	3298	3356	4065	5458	3261	3625	3097	2997	2783	3725	3364	3343	3212	3900	3479	3054	3364	3208
SETDB1	2072	1929	2110	1951	1708	2104	1742	1580	1677	1833	2229	1773	2689	1614	2046	2062	1775	1977	2688	2607	1935	1838	1681	1541	2373	1995	1944	1516	1610	2155	1880	1926	1703	1504	1585	1729	1912	2010	1462	2988	1634	2655	1838	2106	1907	1728	2118	1635	1659
CERS2	4832	4544	4535	4244	4979	3639	5067	4261	4507	5207	6157	4695	4234	4825	5143	6561	5231	3641	5074	4753	4835	6341	4214	4331	4789	4515	3998	3949	5341	3964	4040	4526	3318	5531	7258	4705	4344	5615	3371	4743	5625	4212	3889	4317	4354	4244	4210	4940	4415
ANXA9	162	177	271	185	196	191	239	158	179	212	182	146	185	233	221	168	154	186	176	143	287	229	122	215	119	191	218	95	188	159	145	132	163	110	131	145	189	214	137	198	183	259	170	162	229	90	138	107	222
MINDY1	1317	1207	1634	1638	1087	1311	1291	1102	1138	1328	926	921	1339	1516	1212	1440	960	1205	1287	1127	1358	1307	663	1095	961	1006	1404	810	1296	818	1059	802	1437	1082	678	1053	1243	1178	891	1348	1051	1021	1219	1282	1827	601	943	774	1014
PRUNE1	879	708	676	777	864	736	774	631	676	918	795	679	807	625	745	769	778	575	633	773	935	1042	741	788	906	923	855	697	849	616	687	553	645	872	1040	705	736	774	606	749	811	607	674	953	981	677	777	750	720
BNIPL	17	23	14	7	22	26	18	10	16	25	135	20	38	21	37	48	21	14	33	32	43	32	12	9	20	36	27	28	23	43	35	14	15	36	279	15	23	96	24	24	23	46	26	39	41	32	18	27	124
C1orf56	532	913	610	1006	598	542	711	1105	739	594	728	851	480	1138	605	848	1156	644	634	643	811	716	647	650	523	563	572	679	971	657	579	697	1005	550	541	574	572	624	896	540	964	747	630	530	479	751	496	583	558
CDC42SE1	2833	5223	2753	6779	2733	2619	2849	7624	4473	1881	4310	5725	2207	8634	3293	5860	7595	3263	2780	3280	4655	3027	3253	4561	2753	2999	3200	5422	6291	3710	3031	4277	6720	3311	3625	3332	3235	2917	6878	2860	5467	3479	3061	2394	2833	5243	3202	4023	3334
MLLT11	446	1257	264	2676	537	392	196	2148	1332	239	497	592	310	1730	521	543	1996	638	341	296	517	296	712	548	293	419	458	525	1046	235	377	538	1084	425	594	600	437	233	1776	311	1188	292	387	256	511	494	534	387	472
GABPB2	1738	2794	2511	1964	1946	1879	946	1526	1390	1843	2944	1866	2208	2018	2306	2384	1811	1809	2309	1819	1716	1575	1765	1090	1892	1725	2071	975	1569	2432	2074	1040	1801	1701	1872	1640	1216	2241	1450	1714	1739	2060	2022	1828	1898	1560	1445	1437	1419
SEMA6C	2432	2981	1567	1759	1596	1427	1807	2406	1649	1475	2589	1770	2399	2663	1794	2062	2396	1797	1677	1671	2234	2098	1839	1338	1369	1507	1750	1288	1823	1431	991	1618	1865	1639	2077	1331	1822	1972	1252	2399	1429	2535	2468	2606	2582	1027	1207	777	1444
TNFAIP8L2	23	25	13	33	13	27	58	6	41	36	11	40	2	15	5	15	15	27	2	8	19	0	14	44	25	13	23	149	11	42	39	26	33	38	33	41	41	5	25	2	29	3	16	23	33	37	30	29	40
SCNM1	463	391	455	420	513	412	717	415	441	460	583	547	649	482	532	669	434	379	589	583	475	561	403	479	490	506	507	565	437	634	505	447	400	482	526	494	465	555	392	635	516	550	474	520	539	616	461	534	533
LYSMD1	589	583	453	458	556	445	621	350	346	637	684	469	608	435	479	677	370	436	567	471	615	682	391	267	482	553	617	430	450	359	405	439	345	586	511	387	495	589	278	620	503	460	558	676	720	288	446	474	410
TMOD4	25	43	14	28	76	42	36	35	37	19	93	46	61	59	61	42	64	14	39	39	49	12	48	19	27	68	65	25	32	90	51	22	49	34	174	63	31	64	22	45	29	47	42	42	40	74	56	84	53
VPS72	939	780	800	855	1006	983	873	898	829	757	1058	754	1016	824	827	887	945	727	892	960	817	822	764	678	1028	1003	880	757	954	945	956	798	823	896	1031	849	859	893	764	1054	814	728	777	878	995	986	979	1086	883
PIP5K1A	1412	1649	1500	1599	1696	1599	1182	1674	1496	1069	1386	1891	1343	1642	1455	1425	1591	1540	1412	1491	1653	1802	1669	1489	1589	1441	1669	1551	1638	1457	1144	1895	1611	1619	2064	1400	1646	1256	1549	1585	1942	1808	1287	1476	1435	1675	1604	1352	1528
PSMD4	2165	2187	1764	2253	2135	2099	2521	1875	2189	2398	1710	2157	2243	2258	1929	2329	2074	1992	1992	1983	2135	1890	2103	2375	2020	2083	2268	2492	2082	2454	2743	2229	2289	1898	1677	2276	2423	2053	2347	1819	2325	2000	2178	2046	2286	2775	2523	2550	1987
ZNF687	914	1303	901	1020	944	1254	1405	1189	1216	1235	723	952	988	1082	791	990	991	988	948	894	1173	1188	1452	992	1140	1099	1039	730	1024	970	1166	938	1015	942	850	1241	903	829	732	1030	1278	1022	1214	1198	1036	1026	1190	1013	1118
PI4KB	3182	3107	3925	4053	3233	3682	2622	3227	3054	3288	3343	3614	4640	3285	3561	3252	2808	3107	4214	4000	3522	3762	2994	3114	3911	3474	3185	3443	3283	3635	3904	3338	3534	3185	2346	2679	2816	3119	2971	5074	3292	4600	3384	4279	3904	3614	3529	3482	3671
RFX5	666	552	580	687	757	601	562	818	704	524	461	864	684	671	459	722	682	710	402	799	700	551	672	1107	613	655	693	950	668	914	685	918	905	580	366	519	537	479	727	711	904	962	548	532	646	845	633	750	668
SELENBP1	2275	2886	5049	2599	2243	3399	2776	3858	3074	4711	4178	3133	3189	2673	2574	3777	2956	3996	2967	4792	2726	1759	1896	3187	1951	2656	5513	3936	3160	8771	5934	3495	5806	1731	1141	3231	1427	5147	3872	2580	3834	5545	3789	2695	1533	5796	3231	5923	3785
PSMB4	3230	3549	3907	4377	3490	3590	5945	3968	3779	4190	3657	4972	3569	4627	4038	3762	3580	3443	4658	4307	4267	3887	3697	4062	4287	3627	4051	5304	4031	5143	4927	3940	3822	4239	3375	3484	4297	4510	4241	4145	4818	5199	3722	3722	3616	6023	4150	4961	4005
POGZ	6218	8040	12447	6230	8594	7905	4336	7154	6690	7195	11528	6575	12162	6826	11339	9534	7348	6668	12798	11186	8190	9347	6653	5139	7079	8702	8327	3953	6304	11528	7470	6661	6310	6399	8390	6285	4944	10558	5337	11632	5653	13793	6676	7480	6794	8154	7470	6212	6623
CGN	137	679	630	556	344	343	287	558	451	979	150	121	159	623	362	165	584	218	875	145	331	553	211	61	134	430	131	26	368	350	291	108	374	308	253	331	192	341	217	148	705	331	107	168	151	147	247	275	629
TUFT1	518	416	590	465	636	508	401	564	428	590	363	288	581	346	579	350	365	539	623	565	509	684	483	201	357	502	367	174	450	370	397	646	449	386	344	523	474	513	363	596	391	531	317	488	524	345	512	333	385
SNX27	1342	1460	1614	1162	1624	1684	1164	939	1444	1566	2003	1409	1580	1177	1733	1647	1253	1435	1719	1574	1594	1954	1015	1272	1883	1726	1426	1959	1430	1791	1245	1425	995	1542	2010	1303	1395	1458	1247	1588	1426	1722	1193	1706	1842	1004	1315	1600	1348
CELF3	2	13	21	2	2	6	2	4	4	1	11	2	2	1	5	12	8	6	2	2	8	0	0	11	1	1	3	0	7	4	0	0	3	2	10	0	7	1	2	1	9	10	6	1	1	2	4	1	1
RIIAD1	0	0	1	0	0	0	0	4	0	0	0	1	0	0	1	0	4	0	0	2	1	11	0	3	0	0	2	2	0	2	2	0	0	0	0	1	1	2	0	3	0	2	0	0	0	2	2	3	4
MRPL9	888	920	967	885	973	952	1010	930	927	1118	883	873	1106	924	920	864	1055	865	933	882	1015	809	937	910	871	1027	980	716	889	1167	1005	812	799	915	962	958	854	1075	840	863	1044	995	841	1050	839	1018	959	927	944
OAZ3	132	110	156	127	120	144	163	130	127	154	141	126	152	150	131	124	119	141	126	128	160	132	123	117	140	144	142	131	146	164	159	123	113	124	141	141	136	170	104	142	174	144	123	161	128	182	142	181	126
TDRKH	121	61	110	116	47	85	72	147	64	99	62	53	85	82	63	77	189	76	74	56	81	68	78	74	68	79	75	83	38	82	84	107	76	136	126	70	64	71	87	168	56	71	81	132	150	78	115	180	107
LINGO4	0	0	0	0	0	0	2	0	1	0	0	1	0	0	0	0	0	0	0	0	3	0	0	12	0	0	0	2	0	2	0	0	2	1	0	0	1	0	0	0	0	0	0	4	0	0	0	0	21
RORC	11	14	9	6	15	64	9	29	11	11	23	16	21	21	14	22	25	11	6	12	33	112	20	155	31	64	6	18	8	17	7	14	7	33	54	9	24	5	5	21	7	4	6	3	23	10	9	17	154
C2CD4D	11	3	2	5	3	1	0	6	2	1	3	6	2	9	1	2	1	0	1	2	3	2	8	6	2	6	9	3	3	1	0	30	2	9	12	2	0	0	3	6	2	0	0	2	5	0	3	0	3
THEM5	12	2	1	12	18	8	8	5	3	2	1	8	4	2	6	1	5	5	6	7	15	1	13	5	0	4	18	4	3	4	1	25	3	5	7	2	5	9	6	4	3	8	5	3	3	10	5	1	2
THEM4	690	590	678	454	550	625	699	548	636	560	867	483	663	587	606	552	560	353	683	914	435	364	599	477	497	650	829	650	479	667	535	563	478	679	678	508	647	610	466	725	556	780	519	525	565	613	590	658	657
S100A10	2752	2183	2709	2111	3319	3160	3456	2464	1502	2294	5131	2656	3249	2746	3335	2692	2624	2788	2091	3474	1897	2007	2873	2600	2388	3040	3834	2828	1814	1986	2849	3858	2452	3641	3972	3173	5536	5471	5121	2996	1234	2208	2943	2326	1768	2292	3461	3089	5094
S100A11	1017	712	907	1087	1526	1134	1134	816	801	1180	1267	1775	1220	1033	1231	1279	640	881	705	1605	1007	872	775	2211	1113	1024	1386	6081	757	1212	1199	1912	1312	1832	1580	1134	1811	1992	2521	826	698	1125	884	777	1157	1059	1150	1772	2280
TCHHL1	0	0	0	0	0	0	0	0	0	0	0	0	0	0	0	0	0	0	0	0	0	0	0	0	0	0	0	0	0	0	0	0	0	0	0	0	0	0	0	0	0	0	0	0	0	0	0	0	0
TCHH	4	7	12	20	7	6	28	12	19	4	3	3	4	0	2	5	9	14	4	7	11	0	18	16	11	5	8	8	7	16	0	10	12	7	7	21	19	7	12	5	12	0	7	0	11	5	11	3	5
RPTN	0	0	0	3	0	0	0	0	0	1	0	0	0	0	0	0	0	0	0	0	0	0	0	0	0	0	4	1	0	0	0	0	0	0	0	0	0	0	0	0	0	0	0	5	0	1	0	0	0
HRNR	140	107	122	65	125	179	168	62	399	97	126	45	177	44	22	31	123	81	143	38	75	225	412	78	62	43	248	34	165	31	139	141	27	27	312	190	95	131	148	191	123	92	63	44	211	83	96	58	177
FLG	244	473	207	262	140	480	351	236	205	409	243	208	269	488	258	256	313	389	202	158	239	156	645	287	323	497	347	161	296	193	113	177	510	571	344	498	558	113	380	247	295	234	457	220	338	256	352	505	409
FLG2	17	80	21	19	59	70	64	19	71	76	38	8	87	68	14	39	30	65	80	6	98	3	42	17	14	25	24	15	26	51	27	11	112	62	29	57	140	7	21	24	44	59	62	47	95	39	41	80	45
CRNN	37	38	79	107	22	89	0	89	137	74	69	101	35	54	83	57	194	37	34	53	26	187	12	7	122	30	88	70	184	31	256	94	22	49	102	37	23	53	696	95	44	42	44	138	113	95	29	23	70
LCE5A	0	0	0	0	1	0	0	0	0	2	1	0	0	3	2	0	0	3	1	0	0	0	0	1	0	0	0	0	0	0	0	0	0	2	0	0	4	0	0	0	0	0	0	0	2	0	0	1	1
CRCT1	1	5	7	9	5	15	0	9	9	2	6	15	5	1	20	0	11	4	5	2	4	25	1	1	18	0	8	10	13	3	47	4	9	9	6	11	8	9	82	10	9	5	4	14	9	20	0	6	9
LCE3E	0	0	0	0	0	0	0	0	0	0	0	0	0	0	0	0	0	0	0	0	0	0	0	0	0	0	0	0	0	0	0	0	0	2	0	0	0	0	0	0	0	0	0	0	0	0	0	0	0
LCE3D	0	0	0	0	0	0	0	0	0	0	0	0	0	0	0	0	0	0	0	0	0	0	0	0	0	0	3	0	0	0	0	0	0	1	0	0	0	0	7	0	0	0	0	0	0	0	0	0	0
LCE3C	0	0	0	0	0	0	0	0	0	0	0	0	0	0	0	0	0	0	0	0	0	0	0	0	0	0	0	0	0	0	0	0	0	0	0	0	0	0	0	0	0	0	0	0	0	0	0	0	0
LCE3B	0	0	0	0	0	0	0	0	0	0	0	0	0	0	0	0	0	0	0	0	0	0	0	0	0	0	0	0	0	0	0	0	0	0	0	0	0	0	0	0	0	0	0	0	0	0	0	0	0
LCE3A	0	0	0	0	0	0	1	0	0	0	0	0	1	0	0	0	0	0	1	0	0	1	0	0	0	0	0	0	0	0	0	0	0	1	0	1	0	0	0	0	0	0	0	0	0	0	0	0	0
LCE2D	0	0	0	0	0	0	0	0	0	0	0	0	0	0	0	0	0	0	0	0	0	0	0	0	0	0	0	0	0	0	0	0	3	0	0	0	1	0	0	0	0	0	0	0	2	0	0	0	0
LCE2C	0	0	0	0	0	0	0	0	0	3	1	0	1	0	0	0	0	0	5	0	1	0	0	0	0	0	0	0	0	0	0	0	5	0	0	0	4	0	0	0	0	0	0	0	0	0	0	1	2
LCE2B	0	0	0	0	0	11	3	0	5	0	0	0	0	0	0	0	0	0	5	0	1	0	0	0	0	0	0	0	0	1	2	0	8	0	0	0	6	0	0	1	2	2	1	0	4	2	0	4	1
LCE2A	0	0	0	0	0	0	0	0	0	0	0	0	1	0	0	0	0	0	0	0	0	0	0	0	0	0	0	0	0	0	0	0	1	0	0	0	0	0	0	0	0	0	0	0	0	0	0	0	0
LCE4A	0	0	0	0	0	0	0	0	0	0	0	0	0	0	0	0	0	0	0	0	0	0	0	0	0	0	0	0	0	0	0	0	0	0	0	0	0	0	0	0	0	0	0	0	0	0	0	0	0
C1orf68	0	0	0	0	0	9	13	0	3	3	3	0	1	3	0	0	0	1	3	0	9	0	0	0	0	0	0	0	0	2	4	0	7	1	0	4	16	0	0	0	5	4	0	0	10	2	1	3	2
KPRP	0	2	0	1	8	10	8	0	12	5	3	0	9	3	1	2	1	3	7	0	9	1	0	0	0	0	0	2	3	3	6	0	20	7	4	2	18	1	3	6	6	6	0	0	11	0	0	11	2
LCE1F	0	0	0	0	0	1	0	0	2	1	0	0	0	0	0	0	0	0	0	0	1	0	0	0	0	0	0	0	0	0	1	0	1	1	0	0	0	0	0	0	0	1	1	0	2	0	0	0	0
LCE1E	0	0	0	0	0	0	0	0	0	0	0	0	0	0	0	0	0	0	0	0	0	0	0	0	0	0	0	0	0	0	0	0	0	0	0	0	1	0	0	0	0	0	0	0	0	0	0	0	0
LCE1D	0	0	0	0	0	0	0	0	0	0	0	0	0	0	0	0	0	0	0	0	0	0	0	0	0	0	0	0	0	0	0	0	0	0	0	0	2	0	0	0	0	0	0	0	0	0	0	0	0
LCE1C	0	0	0	0	0	4	7	0	8	0	1	0	0	0	0	0	0	0	7	0	6	0	0	0	0	0	0	0	0	0	2	0	9	0	0	0	9	0	0	0	1	1	0	0	7	4	0	1	2
LCE1B	0	0	0	0	0	3	1	0	2	0	1	0	1	0	0	0	0	0	4	0	1	0	0	0	0	0	0	0	0	3	1	0	6	0	0	0	5	0	0	0	1	0	0	0	5	0	0	1	0
LCE1A	0	0	0	0	0	4	0	0	3	0	1	0	0	0	0	0	0	1	2	0	1	0	0	0	0	0	0	0	0	0	0	0	8	1	0	0	4	0	0	0	0	0	0	0	3	0	0	1	0
LCE6A	0	0	0	0	0	0	0	0	2	0	0	0	0	0	0	0	0	0	3	0	0	0	0	0	0	0	0	0	0	0	0	0	3	0	0	0	0	0	0	0	0	0	0	0	2	0	0	0	0
SMCP	0	0	4	4	7	12	0	1	0	0	0	7	4	1	6	0	3	0	0	4	0	17	0	0	8	0	0	0	10	0	1	2	3	0	0	0	0	5	7	8	0	0	0	0	0	0	0	1	0
IVL	1	4	2	9	2	15	5	8	26	9	4	10	8	11	3	2	8	10	5	0	2	18	0	0	13	1	7	6	16	5	31	7	3	7	8	8	6	2	23	3	0	3	13	6	21	7	1	6	8
SPRR4	0	0	0	0	0	0	0	0	0	0	0	0	0	0	0	0	0	0	0	0	1	0	0	0	0	0	0	0	0	0	0	0	0	0	0	1	0	0	0	0	0	0	0	0	0	0	0	0	0
SPRR1A	10	1	15	22	23	34	3	8	37	16	18	20	10	13	7	3	48	25	2	5	15	52	7	1	27	1	21	7	52	16	81	20	8	11	24	15	17	5	188	22	9	5	18	32	43	13	10	5	18
SPRR3	57	42	141	231	52	159	0	125	227	124	142	188	77	112	85	77	329	107	68	87	47	409	38	14	336	51	214	109	400	93	459	175	39	119	192	90	80	118	1704	178	78	84	139	314	232	184	50	55	137
SPRR1B	3	1	10	16	9	34	5	11	42	13	6	3	8	11	6	3	34	19	7	6	9	36	4	1	26	1	29	7	36	23	43	17	5	19	31	15	13	9	109	6	5	8	14	31	32	9	0	5	9
SPRR2D	4	1	14	17	16	15	3	5	12	7	9	8	15	10	7	0	29	6	1	3	4	12	1	0	11	1	17	1	26	5	37	25	2	12	23	16	18	10	146	22	6	3	7	14	19	13	9	3	11
SPRR2A	19	7	18	58	41	32	6	21	43	37	21	26	36	27	28	8	110	44	8	18	24	92	16	0	77	9	52	15	71	17	76	55	16	24	52	40	43	31	437	38	17	20	25	49	35	31	24	28	29
SPRR2B	25	18	16	44	83	49	30	19	6	18	98	4	47	60	42	17	66	31	4	29	20	27	13	3	45	38	42	1	37	1	45	33	27	4	22	22	52	16	83	23	2	14	3	14	51	9	60	3	28
SPRR2E	46	29	24	76	171	59	131	55	44	25	22	6	88	123	83	8	101	55	19	29	33	70	50	8	62	22	77	6	54	18	46	66	61	38	65	45	56	29	283	57	14	27	28	36	108	15	70	35	32
SPRR2F	2470	1801	892	2989	9842	2813	3864	2630	494	518	1577	200	5601	8377	4147	313	3327	1909	644	2183	1229	1433	2038	313	2729	1296	3134	12	1704	64	661	2574	3201	897	2101	929	1927	1136	5041	2568	336	823	505	609	4643	385	3760	146	1477
SPRR2G	2	2	2	7	29	11	22	1	4	1	6	0	9	7	7	0	2	8	1	4	8	2	2	5	4	1	8	0	0	0	4	5	15	3	1	3	11	2	12	18	9	3	10	0	8	0	8	14	3
LELP1	0	0	7	0	1	7	0	0	0	0	0	4	1	0	0	0	0	0	0	1	0	8	0	0	2	0	4	0	1	1	0	0	0	0	3	4	0	4	0	3	0	0	0	3	0	0	0	1	0
PRR9	0	0	0	2	4	8	7	2	9	0	0	0	0	0	2	0	0	0	0	0	4	0	0	0	0	0	0	0	0	0	0	0	1	0	0	0	14	3	0	0	1	0	2	0	2	0	0	0	13
LOR	9	40	2	13	83	56	37	14	57	26	32	5	69	27	20	5	25	33	28	6	54	16	12	1	29	22	25	4	26	17	26	22	79	35	11	23	72	32	10	55	26	40	22	3	65	25	19	41	22
PGLYRP3	0	0	0	0	0	0	0	1	2	0	1	0	0	0	0	0	0	0	0	0	0	0	0	0	0	0	0	0	0	0	1	0	0	0	0	0	0	0	2	0	0	0	0	0	0	0	0	0	0
PGLYRP4	0	0	0	2	1	0	0	0	0	0	0	0	0	0	0	0	0	0	0	0	1	0	0	0	0	0	0	0	0	0	0	0	2	0	0	0	0	0	0	0	0	0	0	0	0	0	0	0	3
S100A9	316	115	143	274	72	449	338	208	270	367	188	636	67	208	271	454	373	358	97	123	205	252	79	1445	381	157	231	5509	303	436	677	786	411	769	865	589	1135	180	1020	153	401	112	362	388	406	349	143	313	417
S100A12	4	0	9	3	0	6	12	5	4	29	1	4	0	5	20	38	4	2	2	3	13	0	1	29	12	7	10	245	0	20	28	14	1	20	8	0	11	13	2	2	34	3	2	17	10	5	4	8	10
S100A8	78	79	100	121	44	184	162	92	182	153	75	180	54	74	92	209	229	135	46	61	82	172	23	344	205	69	146	1674	155	222	322	332	130	263	339	274	452	94	581	65	152	62	139	223	236	103	48	155	170
S100A7A	0	0	0	0	0	0	0	0	0	0	0	0	0	0	0	0	0	2	0	0	0	0	0	0	0	0	0	0	0	0	0	0	0	0	0	0	0	0	0	0	0	0	0	0	0	0	0	0	2
S100A7L2	0	0	0	0	0	0	0	0	0	0	0	0	0	0	0	0	0	0	0	0	0	0	0	0	0	0	0	0	0	0	0	0	0	0	0	0	0	0	0	0	0	0	0	0	0	0	0	0	0
S100A7	4	2	0	3	3	6	8	6	14	3	2	3	2	2	0	0	11	12	4	1	4	9	3	0	7	0	3	3	15	0	20	11	2	6	13	5	7	15	6	4	1	2	7	3	14	8	4	0	1
S100A6	3737	3085	3727	5663	5766	4375	5223	3805	4167	4600	4394	6735	5354	3876	4661	3994	2351	4011	4164	6151	2674	3321	4582	6974	2945	3852	4695	7146	4187	6035	5324	4808	6304	3094	1999	5444	5109	5284	9249	3405	3635	3554	4113	3107	2855	7674	6452	5972	4822
S100A5	0	0	1	0	0	0	0	1	0	2	0	0	1	0	0	0	0	5	3	2	1	0	0	0	0	0	5	2	0	5	7	0	1	1	0	5	0	3	1	0	1	1	3	0	0	7	4	1	1
S100A4	286	169	97	270	118	372	250	188	330	81	183	830	96	127	113	497	150	359	55	447	130	50	142	1259	260	112	168	1034	232	327	425	293	997	137	97	404	409	96	858	83	201	104	280	394	139	323	497	209	183
S100A3	5	3	1	11	8	18	10	10	19	1	1	32	0	2	6	25	3	32	9	15	6	2	11	14	9	6	5	65	10	8	23	3	26	7	1	22	33	6	31	6	6	5	33	35	2	22	16	1	7
S100A2	14	6	31	28	19	34	11	13	43	23	20	15	31	26	29	14	27	37	26	13	15	44	22	7	29	13	37	13	43	30	43	28	16	11	33	22	15	25	64	26	14	37	24	32	32	33	16	34	13
S100A16	1872	1058	1206	1354	1980	1491	2178	1889	961	1204	1089	1111	1403	1343	1281	1033	1373	1287	1164	1551	1044	1369	1636	1145	1220	1510	1339	1433	1120	888	997	2938	1528	981	1129	1193	1774	1224	1866	1641	960	949	1269	963	1255	1042	1301	1940	1670
S100A14	21	17	29	31	24	39	20	28	53	40	28	29	24	31	31	23	69	37	22	30	18	76	5	6	48	19	28	20	58	38	80	50	20	38	48	25	37	30	151	42	32	21	34	47	48	32	15	48	102
S100A13	1451	1123	1663	2024	2038	1529	2861	1664	1363	1434	2084	1372	2167	1212	2051	1440	1063	1129	2508	2589	889	1882	1674	1576	1167	1454	1255	1836	1292	1051	1515	3619	1589	815	697	1254	1402	2035	1503	2099	1311	1287	1155	895	1178	1268	1607	2163	1416
S100A1	71	46	65	30	50	44	70	64	69	61	24	49	53	66	34	39	53	59	57	87	48	71	32	166	24	48	24	23	42	25	32	53	56	21	25	51	49	50	43	55	43	47	48	32	73	42	37	27	69
CHTOP	3053	2729	3332	2848	3124	3179	2245	2825	2571	3448	3468	2775	3803	2763	3338	3919	2743	2873	3733	4051	2807	3523	2580	2346	3215	3498	2597	2704	2520	3632	3204	3182	2710	3781	3623	2788	2790	3455	3016	3750	2938	3414	2719	3446	3020	3224	3084	4251	3276
SNAPIN	589	518	662	672	736	666	865	586	655	794	633	605	653	660	681	642	653	559	723	726	604	829	517	511	680	745	760	695	594	616	730	763	664	717	601	634	588	880	581	625	729	672	540	665	635	733	656	746	730
ILF2	2776	2540	1987	2975	2749	2788	2937	3121	2953	2967	1746	2617	2449	3623	2178	2178	3173	2825	2141	2323	3168	2337	3062	2566	2724	2578	2867	3077	2969	2616	3029	3762	3064	2809	2622	2930	3160	2063	3574	2609	4044	2480	2225	2113	2842	4002	3045	3789	3387
NPR1	1196	2452	1985	4305	1948	3437	6188	1393	2367	1829	3322	5401	1702	5950	1900	1309	2371	2638	1704	1499	2513	3170	3233	5195	1941	1385	4178	6322	5284	1402	2894	2485	6817	1099	570	2419	1732	2086	4812	1629	1780	2001	2837	2235	1784	4746	3555	2415	7087
INTS3	7595	7357	12318	7915	8505	7829	4855	7509	6139	6957	15390	7509	11632	9330	10299	11314	7992	8581	12547	11238	10050	12224	4331	5854	8062	9430	10112	5812	7095	12008	7276	7489	8840	6966	9714	5901	6848	12653	6486	12072	6273	10132	7079	8620	10173	6452	7735	7654	9016
SLC27A3	758	765	1040	764	842	907	1295	812	892	742	1262	1508	1328	1352	1128	816	1000	1009	1031	1262	1140	726	1055	1555	961	982	1196	2159	1211	1250	1054	1437	1857	606	515	1026	693	1292	1130	1412	534	1492	1250	1204	631	1460	1141	1272	1677
GATAD2B	1857	2469	2019	1483	1673	2280	1493	1700	1893	1572	1951	2089	2063	1685	1753	1155	1676	2465	1751	1346	2390	1821	2219	1669	2306	1926	1879	1310	1910	2306	1735	1924	1575	1786	1671	2114	1739	1380	1329	1729	2122	2468	2408	2332	1753	1720	1657	1421	1819
DENND4B	2763	2874	2889	2376	2189	1991	1954	2340	2151	2159	4169	2671	2324	2882	2596	3585	3044	2468	2472	2446	3249	3331	1857	1943	3000	2567	2303	2832	3110	3605	2488	2358	2272	3026	4124	2188	2152	3158	2246	3153	3175	2892	2077	2418	2646	3120	1760	3187	1952
CRTC2	2215	2239	2395	2063	2139	2124	2253	2116	2448	1937	2771	2524	2692	2328	2170	2381	2025	2092	2551	2406	2657	2807	2206	1725	2519	2465	2108	1470	2165	2696	1932	1842	1722	2556	2522	2130	2031	2606	1425	2781	2384	2712	2476	2603	2733	2170	1997	1669	1762
SLC39A1	3066	1936	1401	2068	2562	2559	3390	2198	2431	2195	2029	2403	2158	2264	1966	2223	2132	2433	1731	1864	2241	2254	2571	2189	2649	2995	2556	4174	2191	1709	2053	2894	1987	4020	2801	2561	3940	2172	2119	2191	2124	1829	2663	2192	2796	2218	2734	2913	3003
CREB3L4	665	672	764	689	750	768	790	675	611	679	607	374	1016	427	781	604	634	572	1068	794	553	671	528	317	784	718	510	303	491	593	599	384	527	726	598	538	665	742	359	1001	502	520	670	939	795	329	552	380	505
JTB	1794	1969	1980	2482	2387	1851	3498	2260	2366	2671	2903	2770	2295	2751	2380	2846	2285	1657	2777	3040	2247	2716	2180	2043	2332	2423	2571	2680	2447	2562	2462	2380	2050	2858	2750	1990	2337	3311	2105	2615	2915	2417	2057	2181	2499	2835	1942	2729	2329
RAB13	2426	1655	1578	1558	2240	1881	2803	1358	1680	2041	1842	1967	1721	1652	2147	2195	1588	1483	1989	2254	1745	2407	1927	1989	1449	1856	1812	3347	2055	1676	1601	2195	2189	2064	2137	2060	2935	2134	1946	1645	1511	1370	1748	1287	2191	1765	1869	2246	2338
RPS27	2197	2707	2629	3773	2966	2043	4987	2224	3443	2685	3249	2651	3086	2629	4013	4315	1995	1767	6610	4983	2255	4862	2988	1261	3836	2846	2137	690	2886	1660	3137	1357	1756	2152	2104	2301	2786	3822	1789	3275	2458	2243	2334	2366	2636	2876	2940	1845	1874
NUP210L	6	10	2	5	2	71	5	0	1	7	20	8	8	4	176	8	5	2	10	6	6	160	3	4	6	6	6	10	11	8	8	7	0	16	150	5	82	25	3	108	1	9	4	16	37	5	0	8	4
TPM3	2924	2279	2115	2302	2618	2351	2840	2682	2346	1951	2436	2428	2368	2531	1948	2001	2265	2920	1598	2225	2012	1910	2764	3109	2234	2301	1989	4362	1750	1949	2065	3781	2490	2887	2408	2564	3020	2178	3296	2346	1895	1720	2314	2189	2732	2134	2809	2476	3562
C1orf189	0	0	0	2	0	0	0	0	0	0	0	0	0	0	0	0	0	0	0	0	1	0	0	1	0	0	0	0	0	0	1	0	0	0	0	0	0	0	0	1	0	0	1	3	0	0	0	0	0
C1orf43	2296	2556	2332	2431	2614	2147	3623	2361	2279	2345	2534	2725	2108	2489	2798	3350	2357	2117	2816	2889	2271	3130	2355	2842	2940	2215	2432	3642	2856	2142	2064	2432	2541	2049	2792	2346	2911	2920	2635	2495	2585	1857	2147	2523	2864	2080	2245	2926	2719
UBAP2L	5393	5139	5418	4698	4670	5262	4576	4603	4808	4799	4493	4210	5271	4762	4549	3566	4686	5316	4762	4310	5453	5183	5026	4351	5476	4649	4040	4338	4792	5555	4862	5781	4504	4518	4101	4772	5431	3983	4320	4737	5113	5615	5159	5012	5945	4743	4750	4762	4876
HAX1	1541	2064	2028	1947	2086	1372	1958	1653	1389	2147	1502	1846	1840	1852	2415	2433	1780	1300	2832	2222	1600	2060	1563	1506	1943	1802	1540	1631	1908	1674	1618	1176	1630	1735	1997	1556	1469	2537	1590	2071	2263	1569	1407	1765	1764	2019	1634	2326	1512
AQP10	0	0	4	2	0	0	0	2	1	0	1	0	0	0	4	0	1	0	4	4	0	0	0	0	0	0	0	0	0	0	0	0	5	0	0	0	0	0	1	0	1	2	0	0	1	0	0	0	0
ATP8B2	3048	3580	3635	2584	2903	3704	2733	3327	4549	3793	2541	4724	2877	3475	3621	2358	3507	3500	2529	2038	3500	4092	3510	4815	3550	3487	4018	5231	5291	4025	3523	2972	3621	3545	3611	4832	3239	2626	4056	2589	5555	3903	4020	4573	3564	5105	3145	3033	4396
IL6R	579	1741	522	1591	1481	849	1878	788	1211	562	588	1388	625	642	882	916	1381	989	918	900	247	1484	1677	1391	840	722	566	843	728	365	565	339	808	791	1492	755	830	774	789	660	460	310	1276	1027	1605	493	782	205	607
SHE	511	464	409	459	628	578	455	473	396	395	535	794	407	513	546	436	675	618	397	545	345	382	934	1043	608	528	477	599	615	540	324	596	589	401	683	519	489	356	593	571	427	300	888	787	477	528	723	343	671
TDRD10	339	716	600	429	574	475	315	350	285	366	878	334	299	499	778	474	780	311	551	589	447	639	536	214	464	482	394	265	316	429	218	395	317	527	715	272	449	731	366	508	330	300	552	337	506	304	363	248	483
UBE2Q1	1582	1453	1049	1166	2042	1593	1839	1440	1466	1488	1272	1486	1564	1379	1476	1435	1694	1267	1318	1430	1479	1351	1685	1661	1629	1888	1516	1679	1371	1435	1253	1762	1650	1798	2086	1651	1723	1497	1459	1575	1537	1102	1504	1504	1747	1369	1693	1279	1970
CHRNB2	9	8	10	5	12	6	5	7	14	7	0	5	4	14	5	1	4	2	2	0	11	2	26	5	1	5	10	2	5	3	9	11	10	1	10	11	9	4	9	9	9	6	4	0	7	0	10	14	17
ADAR	8757	7819	6910	7303	9001	7654	6127	8339	7664	9972	8912	7798	9786	6764	7518	6547	9047	6690	7023	6310	8228	7547	8518	7605	11528	10032	7829	6826	6802	8327	7724	9078	6372	10627	10580	8277	7137	7714	6133	8377	8687	8314	8659	10956	7714	8416	8377	8840	9031
KCNN3	170	156	64	49	584	144	79	226	68	98	83	280	208	45	182	165	147	234	65	136	70	40	433	346	146	212	47	194	102	193	65	69	171	40	74	142	107	60	88	318	137	65	103	193	227	157	165	61	145
PMVK	662	779	739	1024	843	626	715	607	625	926	643	572	613	809	729	683	714	720	776	690	629	677	592	565	479	629	651	683	672	640	914	615	781	581	779	638	754	685	1100	513	872	815	572	458	637	790	821	1128	712
PBXIP1	9217	7937	8264	6918	8351	7451	4990	8518	8543	12547	6582	6589	8800	7038	8016	7285	8840	8351	7432	7970	9861	9498	7095	7232	7981	9283	8505	5677	5806	7357	9534	7330	8190	9031	5828	8505	5247	8454	7276	8442	9446	9170	7873	10071	7031	7499	6690	7537	5287
PYGO2	1747	1590	1657	1777	2298	1948	1432	1620	1545	2422	1346	1544	1805	1598	1674	1867	1807	1643	1397	1837	1859	1456	1602	1575	1670	2046	1760	2332	1608	1627	1529	1791	1445	1592	2287	1677	1494	1950	1540	1768	1967	1626	1591	1779	1819	1462	1806	2353	1938
SHC1	3474	2649	3291	3101	3375	3293	3043	3334	2609	2568	2378	4418	2700	3168	2220	2852	2948	4979	2176	3237	3370	2596	3703	5023	2925	2799	3358	9140	3309	2716	2483	4646	4007	2192	2725	2780	3889	1935	4210	2669	3046	4493	3410	2818	3981	3216	3459	4627	4338
CKS1B	219	114	205	184	204	169	167	201	141	142	309	153	228	196	161	171	181	190	196	159	212	160	111	160	139	228	150	175	186	118	160	180	139	107	273	154	219	255	166	233	121	222	119	134	157	166	190	219	135
FLAD1	489	461	543	532	435	519	448	506	514	469	642	579	511	558	496	517	538	545	618	687	661	362	421	509	538	474	535	619	515	761	621	739	505	482	471	514	565	516	486	659	561	839	475	524	472	694	488	866	633
LENEP	0	8	0	3	0	0	0	3	0	4	1	4	5	2	6	2	0	0	7	1	2	5	6	0	1	1	7	1	0	3	4	0	2	1	0	5	0	1	0	2	0	3	4	3	3	5	1	1	0
ZBTB7B	606	1120	1072	655	679	1083	1246	809	1069	1138	1108	1649	673	1332	1184	1221	864	1154	1007	692	1703	1377	1132	1734	1025	839	1153	2030	1438	1273	1165	965	1204	1070	1112	1157	1087	1175	1341	662	1684	1209	1513	1444	813	1935	1022	1486	1447
DCST2	94	148	229	99	112	75	40	93	86	119	181	166	134	182	267	193	88	108	224	261	208	210	57	103	108	116	91	47	127	181	115	85	113	115	56	81	49	286	75	119	153	318	117	156	90	140	74	141	85
DCST1	20	39	62	33	21	23	46	20	29	42	40	37	27	32	49	37	17	35	48	45	70	81	29	33	31	24	35	17	37	61	51	16	27	26	10	17	12	46	16	24	29	88	53	47	33	49	25	66	27
ADAM15	2010	2283	2363	1855	1522	2278	2298	2011	1748	2501	2081	5049	1735	2623	2208	3001	1910	3289	1766	2247	3616	2285	1892	5037	2016	1462	2134	4011	2448	3810	3116	2624	2668	2097	2260	2308	2664	1764	3364	1789	2779	4526	3625	3547	2359	4133	2306	4287	3293
EFNA4	234	216	170	301	280	247	191	323	170	197	169	109	212	264	244	132	295	152	193	137	237	291	214	79	277	286	191	128	254	185	180	245	206	231	244	169	253	161	241	234	239	173	133	239	257	157	192	268	230
EFNA3	111	76	72	84	109	57	50	122	59	92	138	47	61	116	153	67	132	44	86	39	90	53	85	40	120	108	72	75	103	50	61	87	73	116	139	72	72	118	70	114	106	69	57	84	130	95	39	140	65
EFNA1	395	461	861	1199	132	240	332	700	335	758	301	717	274	1026	550	603	829	732	330	298	516	510	421	590	552	239	277	569	588	334	210	285	765	677	488	281	938	374	784	451	1004	297	639	551	443	397	255	291	261
SLC50A1	415	352	445	525	334	355	377	388	286	302	398	388	286	397	339	327	433	414	282	341	497	288	308	272	252	328	356	734	394	338	301	494	441	428	431	306	583	336	502	295	410	389	290	303	459	329	311	638	400
DPM3	256	312	407	351	407	350	408	304	339	401	353	366	371	371	314	372	294	280	372	331	336	386	338	286	275	343	355	251	296	450	529	286	348	384	267	304	269	537	388	316	471	434	274	238	339	480	329	425	314
KRTCAP2	1235	1465	1766	1755	1511	1382	2092	1368	1551	1828	1559	1834	1433	1844	1535	1684	1607	1135	1590	1584	1857	1420	1374	1728	1482	1604	1592	1993	1390	2555	2262	1390	1574	1892	1789	1469	1828	1892	1716	1314	1762	2298	1410	1519	1876	2291	1554	2613	1834
TRIM46	61	31	22	30	25	64	14	9	17	23	43	136	25	11	34	45	12	14	16	29	19	27	37	111	60	79	5	294	8	41	15	30	39	104	85	20	80	25	70	16	14	25	30	37	57	11	29	27	27
MUC1	471	316	272	202	205	665	348	168	382	302	293	941	169	343	189	802	228	447	169	340	630	315	220	1243	192	400	341	2380	281	248	245	1256	499	772	491	503	2808	167	1145	162	318	375	319	423	562	290	304	384	925
THBS3	2073	2171	3026	1663	1881	2037	1272	1794	2096	1310	2060	2313	2634	1503	2553	2626	2190	1851	3411	3517	1861	1999	1814	1992	1658	2675	2246	2615	2053	1846	1540	1703	3095	1591	1439	2102	2333	2503	2111	2301	2208	2729	1763	3016	1748	1718	1956	789	1189
MTX1	443	450	452	426	328	500	458	418	506	461	350	451	407	459	321	367	478	515	452	361	536	466	475	448	420	468	494	473	423	486	517	434	521	331	475	523	565	406	448	446	529	431	454	525	484	484	517	465	436
GBA	837	695	625	756	825	655	1034	673	817	859	484	497	657	620	647	679	711	670	778	591	478	775	664	897	760	662	526	1159	882	420	737	532	835	932	742	843	872	577	690	675	655	381	730	746	847	627	568	536	698
FAM189B	853	606	589	631	857	707	725	533	666	555	1025	779	695	535	730	907	492	604	794	907	665	982	433	587	728	810	657	1135	591	645	572	750	566	1049	929	558	1014	867	578	729	462	562	569	695	1420	495	721	945	816
SCAMP3	979	898	944	1058	1033	1029	1059	897	923	991	1161	957	1023	930	978	810	1015	1147	1147	918	1151	994	940	918	1109	1068	1046	1218	960	1187	1136	1037	916	1030	1268	942	1132	903	943	1019	783	1057	961	1093	1277	988	959	1635	1346
CLK2	2484	2657	2452	2156	2743	2793	1926	2292	2460	2846	4269	2950	3742	2547	3181	4062	2623	2007	3253	3627	3212	1523	2190	1958	2374	2893	2684	2351	2152	3900	2546	2889	2370	2543	3773	2379	2430	4375	2193	3856	2406	3525	2201	2683	3018	2776	2472	2572	3021
HCN3	331	322	446	223	376	323	242	209	176	354	510	190	394	328	558	348	294	243	462	504	233	262	223	101	337	377	303	123	260	242	224	277	178	294	448	224	180	606	251	413	158	583	156	213	266	185	208	617	231
PKLR	0	0	0	2	0	0	0	0	0	3	1	0	0	0	0	0	2	2	0	0	0	0	0	0	0	1	5	3	1	0	4	1	0	3	1	3	0	2	0	0	6	0	0	0	0	0	1	0	1
FDPS	2025	1235	1390	1428	1320	1336	1629	1524	1331	1268	1705	1532	1448	1245	1300	1460	1385	1524	1298	1573	1781	1331	1246	1782	1329	1337	1276	1522	1292	1634	1534	2551	1450	1459	1212	1432	1601	1389	2711	1400	1233	2615	1726	1467	1493	1707	1857	3738	1437
RUSC1	1363	1325	1580	1308	1674	1666	1203	1142	1085	1883	2699	2149	1656	1363	1865	1885	1318	1576	1554	2161	1436	1642	937	1474	1380	1845	1623	2193	1498	2337	1479	1271	1419	2268	2499	1322	1256	2239	2135	1555	1397	1791	1271	1970	2089	1756	1525	3682	1989
ASH1L	5155	3592	3189	2781	3423	4087	3673	3534	4478	4169	3716	3466	3432	3703	3550	3425	3245	4212	2960	2964	3868	3697	4661	4122	4328	4176	3669	3043	3735	3704	4410	3027	3209	3783	3341	5601	3275	3259	3537	3614	3283	3045	4000	4364	3614	4167	4133	3892	4498
MSTO1	1158	1233	1568	1237	1080	1269	1120	1069	1093	1470	1329	1115	1763	1185	1355	1016	986	1227	1725	1305	1416	906	1186	831	1265	1120	1269	1060	867	2212	1527	1111	1090	1078	1333	1372	1245	1116	1057	1807	1099	2640	1236	1421	1192	1448	1397	1892	1408
YY1AP1	2396	3029	3525	2760	2627	2903	2267	2727	2487	2588	3174	3381	3028	3026	3213	3337	2750	2963	3657	3682	3258	3616	2592	2453	3431	2913	2893	2446	2904	4049	2921	2936	2468	2709	2693	2545	2627	3578	2468	3033	3402	4025	3099	3145	2940	3061	2671	3279	2467
DAP3	1679	1202	1163	1230	1546	1277	2389	1296	1370	1001	1271	1354	1184	1314	1244	1576	1085	1660	1180	1691	1365	1544	1341	1646	1239	1265	1310	2010	1225	1224	1273	1534	1259	1328	1181	1591	2116	1234	1677	1172	1215	1243	1355	1156	1434	1358	1380	1874	1581
GON4L	2185	2100	2236	2454	1608	2381	2073	2098	2121	2182	1964	2176	2300	2376	1652	2124	1933	2555	2264	2556	2245	2048	2302	2299	2403	2073	2252	2206	2324	2935	2514	2218	2312	1546	1529	2388	2081	1608	2022	2525	2202	2950	2353	2276	2232	2667	2523	2527	2209
SYT11	1228	964	823	1059	900	939	1502	1175	1211	1995	614	1297	664	990	743	1249	1456	922	885	621	1183	1788	1504	1188	1625	1295	911	1418	1754	1279	1141	929	1093	1983	1008	1514	1056	716	765	1249	2131	787	1390	1285	1439	1452	859	1296	635
RIT1	453	530	613	523	502	501	554	587	512	427	567	518	576	552	553	456	559	487	572	481	649	686	445	664	507	485	491	786	611	563	480	592	553	393	932	475	467	554	471	562	585	503	451	418	474	518	469	570	543
KIAA0907	2677	4404	4937	4338	3038	3513	2941	3362	2551	3327	3118	4573	3876	4190	4110	4074	3641	3141	4940	4176	4079	4336	4009	2816	4254	3396	3708	2597	3809	6623	3785	3754	3185	2727	3632	2549	3272	3079	2585	4618	3822	5870	4487	4354	2972	4631	3387	3985	2839
RXFP4	0	0	0	1	0	0	8	0	3	0	0	0	0	0	0	0	0	2	0	0	0	0	2	3	0	0	0	0	0	0	0	0	0	0	0	3	1	0	0	0	0	0	0	5	0	1	0	7	0
ARHGEF2	1533	1217	1338	1142	1569	1919	1905	988	1258	1289	1954	2042	1442	1144	1880	2170	1135	1453	1581	2011	1050	2312	1714	2286	2600	1881	1112	2860	1857	1483	1147	1611	1552	1775	1809	1330	1824	2007	1396	2088	1317	1323	1698	2045	1361	1379	1722	4746	1850
SSR2	7137	5131	6809	7798	7634	5513	9842	6212	5573	6298	5476	4849	7905	6291	7339	6527	5155	5267	7258	7777	7031	7851	6139	4476	7146	6676	5945	6109	5691	4325	6127	5682	5291	5015	5961	5410	7285	6706	5812	8715	5536	6974	5324	4762	6910	5312	6603	8555	6248
UBQLN4	1128	1050	1063	1313	1375	979	810	952	875	1264	1903	1393	1113	1500	1514	1349	1341	987	1209	1304	1162	1574	1039	1121	1384	1519	1264	1341	1298	1361	1246	1309	924	1895	1381	1003	873	1418	881	1157	1106	1293	942	1331	1401	1347	1075	2207	1241
LAMTOR2	287	202	231	267	314	286	333	255	237	290	296	239	290	257	218	234	224	260	245	244	259	273	190	271	218	321	283	597	273	292	314	328	306	397	324	253	309	287	325	265	287	235	212	242	366	296	281	448	381
RAB25	10	13	4	9	12	24	9	9	11	10	10	10	8	15	12	5	15	11	13	24	17	43	7	3	12	28	13	8	11	19	20	17	8	13	8	10	30	10	25	12	8	16	12	34	8	7	7	10	89
MEX3A	1007	334	212	477	1314	1032	231	526	529	285	371	93	853	386	635	124	400	317	249	315	232	562	550	48	754	987	392	145	390	127	281	1005	426	807	706	360	612	355	268	922	154	211	140	285	1345	129	504	491	768
LMNA	9861	7386	6817	8390	7674	8264	5880	8840	7480	8757	6432	8377	7746	8085	6728	4297	9446	24902	5509	6452	5940	5159	8812	9347	8607	10450	8154	9233	11395	7031	10071	9315	10672	7585	7937	8687	9768	6934	27822	9750	8062	6127	10341	7232	4157	11632	9330	11314	10836
SEMA4A	276	369	385	301	457	200	320	248	189	399	289	230	399	217	487	313	220	211	515	436	282	440	338	280	342	346	236	237	282	233	248	186	265	262	170	192	241	339	254	426	272	408	327	344	251	219	247	254	283
SLC25A44	415	537	461	626	397	531	590	828	729	473	382	793	457	788	449	425	863	581	330	389	782	388	618	882	394	440	633	724	858	895	622	719	733	380	532	669	528	343	952	468	1093	939	700	578	437	1185	568	998	684
PMF1-BGLAP	664	676	753	663	783	624	516	581	566	683	702	454	679	562	677	684	605	682	785	761	770	635	538	507	598	610	568	371	645	507	520	578	509	454	515	495	658	712	496	635	727	686	501	546	531	524	584	590	555
PMF1	1138	1128	1513	1339	1309	1195	1027	1114	1030	1196	1216	922	1356	1148	1163	1010	1118	1157	1525	1324	1426	1082	854	953	1107	1035	1111	688	1193	1045	1060	1082	1107	763	548	933	1146	1085	975	1148	1303	1598	909	1072	986	1089	1294	1137	1046
BGLAP	265	346	346	184	386	186	65	159	157	204	557	178	347	251	466	413	233	221	490	377	275	285	207	82	299	348	181	118	240	244	154	180	120	194	355	138	180	450	123	388	213	378	154	214	228	203	168	178	151
PAQR6	57	122	94	60	93	55	116	82	70	86	105	61	75	51	85	105	43	50	93	129	100	159	84	70	71	74	95	45	65	54	91	76	58	58	48	81	52	98	49	92	102	146	62	67	96	64	49	65	75
SMG5	2381	2016	2445	2551	2291	2541	2038	2063	2321	2245	4157	2812	2416	2487	2357	3977	2319	2333	3171	3458	2858	3676	1624	2280	2845	2514	2919	3440	2526	2708	2603	2626	2071	3235	3338	2393	2631	3350	2201	2873	2773	2758	1875	2606	3367	2665	2384	3923	2394
TMEM79	446	296	388	413	522	361	478	285	317	367	411	211	500	266	375	276	341	293	466	431	260	390	252	294	372	396	368	547	388	297	278	340	415	408	730	319	399	477	304	501	286	294	261	282	498	241	355	327	384
GLMP	1118	608	835	1130	1337	907	1623	732	864	928	682	505	1104	595	885	510	818	752	1071	857	467	1025	697	857	1006	892	827	1523	1019	548	619	930	1206	749	650	878	1085	908	798	1076	636	620	636	577	1125	615	979	625	942
VHLL	0	0	0	0	0	0	0	0	0	0	0	0	0	0	0	0	0	0	0	0	0	0	0	0	0	0	0	0	0	0	0	0	0	1	5	0	0	0	0	0	0	0	0	0	0	0	0	0	0
CCT3	5449	3002	3676	3423	3262	4101	3733	4029	3359	5844	4750	3373	3618	5008	2458	2568	3716	4498	4944	2134	5490	2248	2945	3124	3283	3777	4655	6029	3970	3834	5012	5833	4101	5393	9881	4420	5672	4214	5341	3050	5023	2999	2741	3838	4937	4951	4496	7705	4222
TSACC	12	4	10	3	11	10	0	4	0	3	76	9	20	7	25	9	6	3	10	0	11	21	2	2	7	6	10	6	7	3	7	11	3	20	70	9	3	28	3	22	9	10	0	13	7	10	2	30	5
RHBG	846	991	1396	1192	242	658	201	1911	585	1526	879	462	1389	798	1029	488	1485	1235	2861	853	1094	596	445	41	562	538	1365	4	636	2181	2016	1012	1574	176	79	1333	180	873	561	1560	1016	1308	1272	1058	275	911	714	1228	442
C1orf61	6	45	20	0	4	7	4	2	8	8	19	1	5	1	3	10	2	1	0	0	3	1	1	29	5	12	3	3	1	1	11	4	0	0	0	1	4	18	2	1	10	31	1	1	2	5	3	8	6
MEF2D	3485	4661	3807	4317	3680	4092	3583	5324	4948	2440	2790	5109	2987	5004	3876	3125	5559	4582	2797	2842	3884	6092	5258	6261	4380	3453	3373	3234	5844	3904	3860	2691	5284	2501	3029	4152	3019	2534	4930	2995	3733	2297	3653	4025	3915	4717	3832	2140	3163
IQGAP3	176	6	0	0	5	10	1	145	41	2	1	13	57	3	6	18	9	7	7	20	3	1	45	76	11	13	21	133	20	20	6	126	37	2	13	22	4	4	53	28	2	0	20	16	3	6	1	41	6
TTC24	4	0	1	0	0	0	5	1	0	0	0	1	3	0	2	4	0	0	0	12	4	1	0	5	9	0	0	13	2	2	0	0	0	0	0	2	0	6	1	3	0	0	0	5	3	4	0	1	0
NAXE	721	599	774	1040	882	737	1040	745	718	882	863	880	633	985	772	804	729	732	775	758	922	968	621	779	556	644	834	1198	839	1004	1103	839	797	973	553	691	898	879	1036	706	958	905	644	663	836	1185	853	1644	906
GPATCH4	819	597	694	476	669	735	463	522	858	642	935	782	712	761	599	564	592	869	573	653	859	540	550	736	388	601	676	916	527	936	1024	992	755	725	861	874	1037	475	1178	600	865	764	724	454	655	1234	930	1905	947
HAPLN2	15	56	28	40	19	56	74	55	49	18	57	178	37	68	45	79	50	70	64	70	39	33	108	234	50	23	55	84	139	110	115	36	63	22	6	106	31	41	93	30	63	66	126	153	37	238	63	30	52
BCAN	10	59	23	13	25	16	32	12	40	27	18	84	21	15	30	31	7	24	20	22	10	12	17	114	15	17	8	57	19	34	17	4	12	17	19	30	13	26	52	22	23	26	32	30	18	18	29	30	17
NES	1030	916	305	468	1041	1278	634	944	713	539	842	3314	907	734	835	1308	1366	1891	305	1365	1211	541	1294	3291	1209	1206	731	3015	944	1803	715	904	1098	816	2822	1041	763	588	1608	858	648	427	1942	2273	1200	1397	1862	623	1552
CRABP2	68	91	36	105	115	63	51	59	161	54	140	56	54	78	104	33	136	49	94	71	46	102	135	22	67	131	72	56	63	62	55	74	74	58	56	82	44	83	279	114	68	56	47	21	52	70	228	107	89
ISG20L2	964	965	800	1551	840	828	744	1675	984	989	953	773	827	1374	1153	720	1710	1280	898	725	804	855	842	849	792	909	814	941	1329	726	810	878	1225	858	1058	993	831	728	2035	858	1271	655	723	926	860	967	956	969	877
RRNAD1	981	1296	1286	1277	1071	1000	931	849	1034	1050	1185	1002	1167	1054	1092	1422	1122	1010	1531	1229	1157	1162	1008	841	1171	1137	952	680	1125	1052	1149	728	981	961	1401	910	1006	1147	781	1268	1113	1019	1052	1480	886	865	1068	684	644
MRPL24	920	799	1010	1013	1002	950	780	781	771	1051	940	916	936	882	762	941	772	870	1089	1114	962	835	656	655	691	866	1112	1302	711	1321	1254	909	1043	975	658	819	1094	992	1279	881	814	1112	830	706	1051	1164	1031	1799	1172
HDGF	4367	3168	3132	3296	4484	3475	4776	3712	4274	2948	4951	4612	3464	4391	3469	3983	3988	3539	3552	4287	4315	5041	3295	3384	3838	4640	4876	4498	4236	3940	3744	5427	3463	3725	4025	4190	4727	4042	4222	4140	4576	4338	3557	3256	3261	5008	4244	4524	4047
PRCC	1214	1364	1151	1241	1412	1372	1476	1371	1327	1193	1249	1478	1317	1357	1216	1051	1425	1404	1225	1436	1444	1061	1427	1302	1180	1362	1404	1175	1369	1246	1268	1451	1275	1258	1260	1249	1306	1264	1230	1335	1462	1498	1310	1483	1391	1248	1349	1157	1377
SH2D2A	35	30	31	20	30	17	18	18	19	33	20	71	21	31	39	39	36	30	20	59	16	12	27	95	28	28	5	110	42	8	14	5	29	28	3	15	18	19	40	20	21	33	23	3	16	32	11	27	23
NTRK1	4	6	6	1	1	5	13	3	22	2	10	95	4	4	9	21	4	13	4	12	11	2	12	265	0	9	1	151	7	3	6	6	4	5	2	1	1	12	27	4	11	54	3	2	9	2	6	1	6
INSRR	1	10	0	0	0	2	0	7	6	0	6	20	3	2	12	12	3	3	1	5	11	0	6	44	0	8	5	67	3	1	0	0	4	0	0	3	2	7	15	2	2	13	0	0	0	0	2	1	1
PEAR1	1778	1173	692	921	959	1099	1389	2002	1272	762	1674	2298	2023	1073	1339	2073	1709	1540	1138	1452	1069	1298	1747	2618	1856	1194	971	1379	1756	1946	1101	1291	1379	1143	1309	1529	1028	1375	1123	2341	959	1086	2504	2508	1258	1776	1622	559	1231
LRRC71	10	8	1	2	2	1	5	16	5	9	15	15	8	14	5	21	4	6	5	19	4	42	10	12	8	7	19	12	5	10	5	6	16	8	3	16	6	5	4	6	3	6	8	6	7	17	8	0	8
ARHGEF11	2678	2052	1998	2348	1819	2116	2048	2435	2000	2111	3127	2351	2540	2797	2258	2758	2412	2411	2166	2561	2539	2142	1889	2463	2773	2571	2515	3136	2564	2496	2692	2643	2369	2583	2787	2222	2344	2543	2573	3099	2143	2776	2229	2169	2288	3261	2289	2723	2479
ETV3L	6	6	5	10	1	3	3	6	3	2	2	2	1	3	3	0	3	12	3	4	2	1	2	2	2	2	4	1	1	2	6	2	6	1	3	4	3	2	4	1	4	0	5	2	5	1	5	6	4
ETV3	779	892	505	933	569	706	720	1123	870	707	418	705	564	1006	549	512	1142	1183	579	468	674	576	701	803	725	642	748	580	818	531	664	621	1143	477	629	928	590	431	1523	718	926	487	681	669	608	909	778	601	722
FCRL5	21	17	0	5	12	11	45	3	5	11	13	4	0	12	4	22	1	35	5	7	4	8	1	53	0	30	10	80	7	103	4	3	48	3	17	7	21	8	5	0	17	0	2	16	1	44	9	17	10
FCRL4	0	0	0	0	0	0	0	0	0	0	0	0	1	0	0	0	0	0	0	0	0	0	0	0	0	0	0	0	0	0	0	0	0	0	0	0	0	0	0	0	0	0	0	0	0	0	0	0	0
FCRL3	1	5	0	0	5	0	3	1	0	3	4	2	2	0	5	7	0	6	2	6	1	0	3	9	0	1	3	44	2	37	1	0	1	0	3	0	0	0	1	1	0	0	0	1	0	7	0	0	0
FCRL2	5	2	1	3	2	6	11	1	0	3	5	0	0	2	0	0	1	7	0	0	0	0	2	5	0	1	0	139	1	53	4	2	3	0	6	4	4	0	4	0	0	0	0	4	2	7	0	2	1
FCRL1	0	0	0	0	0	0	0	0	0	0	0	0	0	0	0	0	0	0	0	0	2	0	0	0	0	0	0	160	0	60	1	5	0	1	0	0	0	0	0	0	0	0	0	0	0	2	0	0	0
CD5L	0	0	0	0	0	2	2	13	1	1	0	0	1	0	0	0	7	0	5	1	0	3	0	0	19	0	0	5	10	223	2	2	1	0	6	0	2	0	4	0	0	0	0	1	0	0	0	0	0
KIRREL1	4087	1840	1657	1454	2722	4961	3936	4069	3832	2256	3005	2850	3450	2195	2178	1827	2893	4362	1721	2296	2132	2576	2788	3176	2840	3469	4652	4443	2649	3045	3426	4753	4555	3513	3337	6273	5105	2251	3762	2790	1665	2630	3938	2567	2120	3187	5578	3049	5117
CD1D	22	30	1	40	12	9	57	36	25	17	23	83	19	12	5	52	19	46	10	13	9	8	52	118	92	21	19	236	19	48	29	39	28	71	65	31	69	8	25	27	32	18	72	44	45	38	23	19	15
CD1A	0	0	0	0	0	0	0	0	0	0	0	0	0	0	0	0	0	0	0	0	0	0	0	1	0	0	0	2	0	0	0	0	0	0	0	0	0	0	0	0	0	0	0	0	0	0	0	0	0
CD1C	1	1	0	2	0	0	2	2	1	3	0	3	4	0	0	2	0	14	0	1	0	0	0	58	8	0	3	10	3	18	4	3	2	0	0	2	0	0	8	11	2	0	0	8	3	5	0	0	1
CD1B	0	0	0	0	0	0	0	0	0	0	0	1	0	0	0	0	0	0	0	0	0	0	0	11	0	0	0	1	0	0	0	0	0	0	0	0	0	0	0	0	0	0	0	0	0	0	0	0	0
CD1E	0	0	0	2	0	0	0	0	0	0	0	3	0	0	0	0	0	0	0	0	0	0	0	14	0	0	5	5	1	0	2	0	1	0	0	0	0	0	2	0	0	0	0	0	3	0	0	0	0
OR10T2	0	0	0	0	0	0	0	0	0	0	0	0	0	0	0	0	0	0	0	0	0	0	0	0	0	0	0	0	0	0	0	0	0	0	0	0	0	0	0	0	0	0	0	0	0	0	0	0	0
OR10K2	0	0	0	0	0	0	0	0	0	0	0	0	0	0	0	0	0	0	0	0	0	0	0	0	0	0	0	0	0	0	0	0	0	0	0	0	0	0	0	0	0	0	0	0	0	0	0	0	0
OR10K1	0	0	0	0	0	0	0	0	0	0	0	0	0	0	0	0	0	0	0	0	0	0	0	0	0	0	0	0	0	0	0	0	0	0	0	0	0	0	0	0	0	0	0	0	0	0	0	0	0
OR10R2	0	0	0	1	0	0	0	0	0	0	0	0	0	0	0	0	0	0	0	0	0	0	0	0	0	0	0	0	0	0	0	0	0	0	0	0	0	0	0	0	0	0	0	0	0	0	0	0	0
OR6Y1	0	0	0	0	0	0	0	0	0	0	0	0	0	0	0	0	0	0	0	0	0	0	0	0	0	0	0	0	0	0	0	0	0	0	0	0	0	0	0	0	0	0	0	0	0	0	0	0	0
OR6P1	0	0	0	0	0	0	0	0	0	0	0	0	0	0	0	0	0	0	0	0	0	0	0	0	0	0	0	0	0	0	0	0	0	0	0	0	0	0	0	0	0	0	0	0	0	0	0	0	0
OR10Z1	0	0	0	0	0	0	0	0	0	0	0	0	0	0	0	0	0	0	0	0	0	0	0	0	0	0	0	0	0	0	0	0	0	0	0	0	0	0	0	0	0	0	0	0	0	0	0	0	0
SPTA1	2	5	1	42	5	5	0	41	0	3	31	0	31	3	3	7	9	8	0	8	2	2	0	5	12	8	17	33	2	1	4	19	3	9	7	5	7	1	0	37	0	2	8	24	0	0	7	6	41
OR6K2	0	0	0	0	0	0	0	0	0	0	0	0	0	0	0	0	0	0	0	0	0	0	0	0	0	0	0	0	0	0	0	0	0	0	0	0	0	0	0	0	0	0	0	0	0	0	0	0	0
OR6K3	0	0	0	0	0	0	0	0	0	0	0	0	0	0	0	0	0	0	0	0	0	0	0	0	0	0	0	0	0	0	0	0	0	0	0	0	0	0	0	0	0	0	0	0	0	0	0	0	0
OR6N1	0	0	0	0	0	0	0	0	0	0	0	0	0	0	0	0	0	0	0	1	0	0	0	0	0	0	0	0	0	0	0	0	0	0	0	0	0	0	0	0	0	0	0	0	0	0	0	0	0
OR6K6	0	0	0	0	0	0	0	0	0	0	0	0	0	0	0	0	0	0	0	0	0	0	0	0	0	0	0	0	0	0	0	0	0	0	0	0	0	0	0	0	0	0	0	0	0	0	0	0	0
OR6N2	0	0	0	0	0	0	0	0	0	0	0	0	0	0	0	0	0	0	0	0	0	0	0	0	0	0	0	0	0	0	0	0	0	0	0	0	0	0	0	0	0	0	0	0	0	0	0	0	0
MNDA	89	61	13	50	20	92	121	47	115	98	58	88	10	29	78	76	35	49	2	30	79	37	43	172	149	208	38	366	14	113	103	92	49	76	203	76	97	15	47	24	82	9	55	48	67	32	51	59	742
PYHIN1	23	9	30	14	33	2	7	1	5	3	9	32	4	0	9	17	2	3	4	48	2	9	7	34	55	10	8	61	10	9	4	4	0	18	10	3	9	20	7	7	12	6	11	13	7	11	1	6	4
IFI16	5147	2688	2739	3549	3338	4720	4940	3231	3196	4106	2953	3878	4282	2255	3583	4164	2927	3598	4076	4036	3328	2616	3492	3712	4372	4108	2860	7470	3040	2628	3153	5499	3197	10580	7154	3588	8062	3494	3609	4016	3101	2804	5401	4600	5620	2722	3399	4072	4404
AIM2	4	11	4	0	10	4	3	4	0	6	0	9	1	0	5	10	1	2	5	6	0	0	0	18	8	1	0	49	3	11	1	0	3	20	9	3	7	5	3	2	3	6	4	0	4	4	4	14	4
CADM3	16	35	69	7	19	75	50	11	29	39	46	272	11	39	20	363	21	41	7	99	33	27	7	507	20	37	3	473	75	71	71	14	82	37	44	38	55	51	172	41	56	72	80	63	25	70	55	111	60
ACKR1	167	63	61	124	20	367	453	127	265	116	23	1411	64	125	79	281	159	1153	77	120	126	50	264	3353	222	89	32	2926	383	95	118	256	395	307	191	254	502	12	977	61	272	572	739	638	174	419	268	590	223
FCER1A	13	0	0	0	0	0	4	4	5	2	0	5	4	0	0	0	0	9	1	0	0	0	2	20	5	1	2	11	0	2	7	4	0	0	0	1	0	0	10	8	3	0	0	6	0	4	0	1	2
OR10J3	0	0	0	0	0	0	0	0	0	0	0	0	0	0	0	0	0	0	0	0	0	0	0	0	0	0	0	0	0	0	0	0	0	0	0	0	0	0	0	0	0	0	0	0	0	0	0	0	0
OR10J1	0	0	0	0	0	0	0	0	0	0	0	0	0	0	0	0	0	0	0	0	0	0	0	0	0	0	0	0	0	0	0	0	0	0	0	0	0	0	0	0	0	0	0	0	0	0	0	0	0
OR10J5	0	0	0	0	0	0	0	0	0	0	0	0	0	0	0	0	0	0	0	0	0	0	0	0	0	0	0	0	0	0	0	0	0	0	0	0	0	0	0	0	0	0	0	0	0	0	0	0	0
APCS	0	0	1	5	11	3	0	1	6	0	4	1	6	0	0	1	10	7	0	1	0	0	0	0	2	0	3	0	3	0	0	7	2	0	21	9	0	0	5	0	0	0	1	12	2	0	0	2	1
CRP	31	0	15	148	95	50	0	64	6	0	30	0	107	0	0	11	183	88	21	9	0	71	0	5	71	9	127	59	73	88	0	170	10	39	254	50	0	15	102	2	0	22	104	140	2	3	11	65	35
DUSP23	449	612	401	506	475	471	822	611	678	742	363	530	486	596	620	413	593	499	532	381	400	527	638	797	493	489	507	716	493	460	644	433	580	561	589	720	658	504	673	446	655	455	534	572	360	608	413	490	540
FCRL6	18	20	23	8	36	4	2	9	4	5	1	12	7	3	9	11	0	1	5	36	4	2	10	42	15	19	0	27	3	0	4	2	4	7	10	2	6	22	7	0	26	8	0	0	3	14	0	7	4
SLAMF8	216	348	465	305	426	292	269	239	298	477	230	255	587	275	386	346	222	161	315	422	332	367	236	237	492	395	387	609	239	351	308	216	215	324	359	349	277	466	148	331	211	355	411	378	373	201	304	179	201
SNHG28	188	339	483	304	432	295	318	230	312	470	215	216	519	300	432	317	259	184	446	393	353	407	251	178	419	370	367	198	237	336	295	193	203	261	247	334	189	522	167	415	225	381	386	399	294	197	280	217	182
VSIG8	30	46	82	29	28	39	41	25	36	48	59	27	43	61	37	38	16	50	67	29	32	29	37	31	33	48	33	16	43	42	76	22	23	47	16	46	22	64	35	37	61	26	84	42	61	28	37	41	52
CFAP45	16	49	29	31	15	14	57	24	44	19	17	64	15	75	18	31	16	48	38	34	47	116	51	31	29	32	29	19	72	25	53	25	25	12	10	43	59	26	42	22	86	52	60	38	21	70	30	38	20
TAGLN2	5410	5806	3358	5972	5786	3947	5687	6918	5254	4661	3075	8074	4279	6840	5056	5838	6743	7460	3988	5296	4473	4799	6826	7137	5735	4493	3890	8771	4903	4087	4845	4737	4812	7605	6698	6540	8702	4420	8190	5094	7386	3876	7395	5725	4555	7489	4429	5781	5078
IGSF9	181	85	48	60	146	231	27	178	45	75	154	44	110	130	200	48	163	61	103	119	116	170	108	50	158	298	68	53	74	21	50	81	85	340	248	84	136	131	51	190	64	42	40	81	115	34	50	55	449
SLAMF9	0	0	0	0	0	0	0	0	0	0	0	0	0	0	0	0	0	0	0	0	0	0	0	0	1	0	0	0	0	0	0	0	0	0	0	0	0	0	0	0	0	0	0	0	0	0	0	0	0
KCNJ10	5	25	5	7	10	13	7	5	4	15	8	29	11	5	6	37	3	2	2	12	13	5	2	30	7	15	16	11	10	52	19	5	5	7	8	6	10	30	9	6	16	27	16	11	9	7	12	34	6
PIGM	256	203	152	161	250	236	238	179	222	283	222	204	241	188	221	256	200	193	175	176	188	147	227	257	215	240	295	286	159	276	317	236	186	273	261	335	229	227	220	235	241	210	236	282	242	317	255	344	341
KCNJ9	0	6	14	0	1	1	0	1	2	1	4	0	1	0	2	6	0	0	2	0	2	0	0	7	0	2	0	0	2	4	1	1	0	1	0	3	2	4	0	0	5	3	2	0	0	0	3	3	4
IGSF8	1309	1722	1510	1525	1502	1360	892	1456	1306	1674	1743	1533	1778	1279	1865	1707	1483	1312	2174	1462	1754	1818	1400	1436	1715	1735	1504	1110	1463	2034	1807	895	1486	2122	1054	1392	1221	1866	1615	1668	1476	1519	1406	1936	1918	1455	1374	1462	1547
ATP1A2	366	1023	3422	426	184	881	455	583	2174	1891	206	2179	633	565	388	1416	316	925	528	2452	1330	1317	300	4312	245	182	1957	1137	2894	10536	3434	156	1736	77	43	691	148	698	1452	347	2091	3405	1090	477	343	3099	994	6086	310
ATP1A4	4	7	23	6	2	8	0	2	15	10	2	9	5	4	3	11	2	1	6	26	17	26	0	21	1	2	12	10	21	54	55	4	6	0	0	0	0	8	6	1	21	25	8	14	4	23	10	72	0
CASQ1	7	14	49	10	60	23	29	4	23	14	7	17	56	17	10	11	3	20	27	122	14	15	7	19	9	7	13	44	19	70	27	9	25	2	0	17	15	15	26	4	23	56	17	3	25	30	14	25	3
PEA15	3623	2789	3432	2853	3340	3376	3550	2897	3820	4695	2804	4658	3061	3466	3852	4576	3008	3783	2520	4354	3856	4307	2949	5945	2775	3259	3919	7171	4333	4295	4333	3497	3181	3720	4067	3255	3327	4493	4842	2834	4269	4310	3394	3204	2885	5380	3375	6653	3646
DCAF8	5776	5449	6757	6817	5105	7321	5509	6255	5934	6121	5865	6499	8085	6638	5667	5643	5687	5653	6617	6786	7330	6771	4124	6698	6575	6439	6439	4948	6242	8240	6786	5978	6194	5098	3919	5251	6064	5481	4664	8454	6360	7970	5891	6779	6360	6690	6335	5012	5568
PEX19	2262	2245	2452	2254	2882	2167	2354	2256	2290	2465	1619	2023	2480	2002	2256	2694	2446	2100	2478	2397	2124	2802	2643	2314	2155	2224	2477	2018	2230	1885	1987	1784	1979	2258	1522	2177	2108	2283	2049	2165	2377	1809	2050	2158	2456	1753	2292	1779	2032
COPA	4652	5367	4136	5067	4924	5380	5015	5414	4951	5995	4076	5458	4269	5978	4297	4051	4737	5587	3762	3347	5207	4323	5711	5254	5135	5203	5485	8154	4958	4903	5471	5945	5186	5320	6098	4965	5601	4879	6188	4222	5308	5223	4720	4676	6406	6035	5440	6075	6513
NCSTN	3343	2496	2487	3212	3542	3442	2828	3498	3072	3378	2258	2573	3215	2644	2274	2250	2919	3574	1991	2513	2887	2408	3388	2857	3479	3341	3187	3189	3183	2545	3456	3660	3388	2418	2357	3592	3435	2187	3646	3071	2823	2228	3334	2569	3416	2970	3503	2384	3928
NHLH1	1	2	0	1	4	0	3	1	5	5	4	0	1	3	2	0	0	4	2	0	9	0	6	4	0	1	11	2	10	4	2	5	2	2	23	8	8	0	2	1	6	11	1	0	0	9	2	1	8
VANGL2	1224	979	718	661	1036	928	572	787	996	786	864	454	1153	791	1215	747	876	640	788	789	910	909	1032	460	1019	1310	864	485	967	795	715	946	758	1181	933	1061	871	906	538	1152	688	760	669	988	890	579	669	744	902
SLAMF6	11	21	2	29	22	5	23	6	9	10	4	41	0	4	3	22	5	2	5	30	6	3	8	85	56	23	22	173	31	52	5	4	10	1	7	15	12	15	23	3	31	5	16	9	11	50	4	10	4
CD84	123	58	40	130	65	53	106	51	77	54	88	96	32	35	9	31	27	57	11	63	21	18	51	232	307	52	46	238	51	85	39	61	81	39	60	118	86	30	76	29	41	15	47	47	45	74	64	41	50
SLAMF1	6	2	3	11	5	1	15	0	8	14	0	6	2	7	1	16	0	0	0	33	2	0	3	27	40	28	1	56	8	11	5	1	6	3	0	1	5	5	8	0	17	0	7	10	6	18	11	2	6
CD48	38	19	15	40	32	6	33	8	18	40	31	18	5	9	17	51	7	49	14	66	16	10	8	84	157	75	7	141	23	43	15	26	14	24	34	12	45	28	26	11	64	7	7	21	39	38	28	13	20
SLAMF7	35	12	24	21	50	6	54	1	7	30	13	13	7	5	3	26	4	16	7	34	2	15	3	43	165	52	1	66	4	28	15	4	13	5	12	15	15	26	8	3	38	12	7	20	7	25	16	21	8
LY9	18	5	15	25	20	1	44	3	2	12	10	20	3	6	4	18	1	14	5	37	0	10	6	28	200	19	3	48	14	25	6	6	15	0	5	7	4	8	3	5	13	3	5	4	10	5	0	8	3
CD244	47	56	119	100	48	37	361	18	56	215	118	17	35	47	79	64	32	170	335	109	48	174	16	26	45	39	81	36	34	80	79	69	143	18	9	66	64	139	59	31	29	28	140	76	45	42	76	42	57
ITLN1	82	88	97	75	64	257	257	93	67	165	74	85	79	82	138	82	46	111	95	31	736	95	179	258	334	1605	44	3	76	32	142	197	159	1238	604	231	84	141	92	52	82	48	181	84	317	94	101	66	1453
ITLN2	82	45	132	37	45	97	212	55	44	213	101	13	71	59	106	72	22	68	207	99	115	292	25	18	51	72	174	9	35	55	178	96	52	49	36	105	113	168	55	42	29	54	174	115	74	45	100	80	80
F11R	1567	1341	1447	1205	551	1081	1725	1764	1320	1250	1324	1149	1443	1872	1737	2028	1301	2808	1408	791	1009	2183	1323	883	1675	827	961	748	2052	1288	2105	1914	1340	1055	625	2229	1665	1112	1151	1402	1823	769	3145	2829	1152	1861	1134	906	1047
TSTD1	417	604	895	628	359	423	649	391	535	879	409	239	579	420	804	757	412	434	1025	543	510	998	559	130	665	420	370	75	402	441	1099	444	392	637	265	681	454	986	374	659	697	412	836	831	469	791	375	490	439
USF1	1261	1237	1411	1409	1323	1426	1591	1221	1368	1170	1748	1612	1496	1407	1518	1230	1402	1372	1749	1416	1605	1233	1146	1346	1452	1319	1480	1279	1247	2012	1645	1635	1383	1171	1187	1434	1432	1418	1055	1421	1789	2146	1546	1658	1269	1810	1237	1132	1239
ARHGAP30	188	174	114	166	89	112	193	85	189	166	102	316	68	101	63	121	87	129	56	99	83	38	168	471	323	108	121	949	84	201	183	136	181	134	147	207	212	94	221	59	204	82	162	174	194	194	125	117	175
NECTIN4	2	10	5	13	4	16	6	3	17	10	7	9	11	11	14	6	13	16	8	3	10	28	2	1	17	5	10	4	5	8	20	8	8	6	8	13	19	4	18	4	7	9	19	24	15	7	3	12	18
KLHDC9	87	165	253	250	266	184	126	108	155	264	124	79	257	121	259	151	163	119	376	216	164	220	154	104	138	213	223	28	118	211	180	97	123	186	76	149	70	306	124	153	164	218	187	145	111	130	199	143	132
PFDN2	593	629	544	520	659	546	595	702	734	552	602	566	555	799	575	691	710	649	514	497	654	600	569	555	480	553	489	508	707	657	663	706	504	746	709	664	661	567	631	510	830	545	521	445	709	665	490	828	590
NIT1	1279	1189	1362	1205	1258	1224	1267	1103	1140	1212	1291	1050	1328	1129	1496	1542	1121	1274	1396	1650	1097	1356	1193	938	1418	1326	1154	1300	1188	1125	1173	1234	1061	1277	1056	1101	1138	1511	853	1303	1059	1144	1143	1290	1324	1054	1094	1059	1135
DEDD	1242	1403	1285	1324	1209	1295	1639	1431	1409	1209	1518	1451	1351	1364	1493	1562	1542	1355	1432	1282	1303	1467	1373	1209	1492	1314	1365	1170	1317	1241	1220	1343	1257	1244	1180	1397	1354	1378	1148	1460	1363	1233	1456	1625	1401	1276	1305	1088	1271
UFC1	2566	2243	2625	2306	3720	2393	3006	1781	2584	2566	2582	1784	2743	2374	3040	2959	2034	2385	3087	3328	2464	2423	2287	2131	1882	2468	2473	1936	2513	1952	2550	2059	2634	1770	2265	2454	2958	3338	2697	2435	2018	2082	2306	1674	2251	2207	2522	2021	2390
USP21	1198	1161	1435	1231	1332	1317	1112	1288	1334	1419	2006	1461	1474	1351	1434	1680	1416	1240	1652	1821	1916	1663	1069	932	1304	1624	1829	1180	1418	2085	1533	1245	1141	1467	1913	1195	1330	1802	1069	1750	1393	1999	1162	1466	1539	1389	1340	1343	1328
PPOX	872	871	1451	1170	1150	1104	810	922	737	892	914	778	1533	922	1186	1078	862	863	1466	1326	943	1115	744	625	855	981	911	612	797	1077	920	844	966	794	550	681	855	1048	709	1620	682	1252	827	1039	1145	666	905	659	898
B4GALT3	1174	1692	1443	2271	1535	1045	1259	1917	1341	1318	1572	1404	1270	2340	1894	1947	1948	1423	1776	1331	1368	2341	1249	964	1540	1392	1093	1226	2217	1072	1105	1107	1485	1584	1572	1065	1193	1488	1663	1453	2566	1212	1044	1443	1558	1409	1159	1226	1132
ADAMTS4	12726	19464	2512	54678	3291	1892	3988	29347	13312	818	3471	10032	372	42814	6856	8543	15685	21814	3346	2132	10745	3111	8264	6575	909	962	4058	6871	34194	599	2591	9805	12653	1594	863	3259	25554	164	31062	921	29793	2715	26226	3435	13312	3315	7014	3150	1139
NDUFS2	3627	7163	4087	8074	3758	4090	3844	5663	5504	3129	5870	6728	3497	8108	4676	7460	6419	4558	4254	3557	6848	4990	4802	3387	3979	3597	4060	3762	6848	3945	4094	4164	4535	3737	3561	3595	4667	3593	5791	3689	9140	4944	4462	3889	5995	4944	3874	4106	3706
FCER1G	215	200	52	387	85	190	280	243	259	173	155	445	32	160	57	211	159	202	24	68	158	24	163	552	403	115	158	2045	144	306	237	389	255	238	343	375	480	54	352	67	188	51	200	140	253	242	160	211	271
APOA2	4	0	0	18	10	17	0	1	37	0	0	4	16	0	0	4	67	7	5	4	0	2	1	0	4	3	23	2	5	3	0	61	3	5	78	26	0	7	12	3	0	0	4	17	41	0	0	3	3
TOMM40L	213	210	133	357	209	227	208	256	308	238	184	314	168	308	170	261	268	230	176	247	224	165	185	280	157	167	269	527	238	215	222	259	270	245	189	261	356	189	450	149	306	237	204	198	296	308	247	372	232
NR1I3	69	77	45	115	80	83	74	79	105	84	70	114	61	95	56	93	88	79	82	86	82	49	64	77	46	58	103	144	88	87	102	89	84	78	72	89	128	75	133	54	105	94	79	65	111	104	89	134	70
PCP4L1	60	40	54	40	36	80	19	63	34	121	36	73	104	23	41	62	56	73	75	45	39	12	77	102	50	31	50	135	33	75	51	46	89	71	25	130	37	43	90	74	21	48	80	69	49	54	84	69	49
MPZ	68	77	69	79	82	117	69	75	117	100	134	190	152	229	129	423	70	63	103	143	155	64	68	208	65	93	48	114	94	142	116	66	93	111	72	72	99	191	125	163	114	136	234	146	173	106	87	100	79
SDHC	2184	2186	1992	1927	2273	2134	1604	1976	2004	2477	2649	1808	2105	2031	2122	2280	2135	1702	1929	1777	2253	1700	1962	2097	2201	2304	2187	2423	1614	2514	2549	2267	1995	2237	2337	2340	2362	2274	2296	1797	2101	2059	2014	2209	1965	2287	2176	2199	2375
CFAP126	95	96	82	61	89	95	49	61	116	109	148	67	82	121	90	90	85	73	89	54	92	131	88	64	90	111	113	46	74	95	111	62	57	95	124	136	95	97	72	81	98	84	74	117	87	114	86	107	78
FCGR2A	384	346	400	466	202	195	334	269	375	337	218	539	66	148	124	406	174	215	457	381	202	138	192	759	533	161	144	2016	140	242	289	403	284	379	890	360	352	292	433	109	268	255	276	157	300	174	219	285	414
HSPA6	61	61	92	109	76	44	72	58	84	100	9396	78	62	51	152	124	52	146	1097	56	32	32	33	105	75	41	46	184	24	63	64	89	65	908	15446	74	79	530	70	52	100	38	84	33	75	44	57	104	73
FCGR3A	352	407	33	274	100	182	684	126	385	139	180	272	10	57	39	142	152	134	28	69	118	10	130	804	231	156	77	1892	49	209	234	247	165	475	1168	465	652	86	227	11	146	8	114	88	596	61	223	168	440
FCGR3B	24	15	0	15	4	14	35	10	44	65	12	18	1	22	65	129	5	16	23	7	33	0	9	49	26	20	8	125	2	152	55	14	18	41	50	28	65	19	13	1	74	3	4	11	37	32	23	17	34
FCGR2B	113	53	32	298	25	36	121	63	37	126	266	47	28	11	7	88	43	39	10	61	31	8	21	197	1493	111	43	432	31	72	82	103	64	82	361	138	66	41	96	52	48	23	71	68	69	55	76	47	48
FCRLA	1	1	0	0	0	0	0	0	0	4	0	1	0	0	0	1	1	0	4	0	0	0	0	0	1	11	1	46	0	19	4	0	1	0	0	3	0	0	0	0	6	2	0	1	0	0	3	0	0
FCRLB	29	37	72	40	35	17	24	44	39	93	44	21	41	19	40	34	15	31	59	38	25	33	37	64	29	27	24	20	35	48	72	23	21	41	28	47	26	80	38	21	49	50	53	36	19	43	43	80	40
DUSP12	331	399	415	412	406	477	501	488	453	398	590	460	458	461	399	496	414	338	491	461	437	484	480	371	410	476	414	420	332	404	483	435	319	523	605	484	364	447	409	465	465	460	379	404	455	466	378	559	530
ATF6	1431	1564	713	1107	1318	1191	987	1253	1160	1145	1013	1412	847	1148	1062	1280	1246	1406	950	1013	1133	921	1777	1623	1097	1385	1002	1852	1246	1048	1244	1322	1136	1993	1427	1377	1568	759	1422	1035	1920	957	1474	1210	1442	1265	1172	1519	1622
OLFML2B	499	72	65	114	59	130	102	233	153	59	100	787	133	72	46	180	31	125	39	136	83	12	159	1275	172	118	23	2379	146	162	164	903	485	136	258	137	320	36	349	144	83	184	80	104	138	213	98	83	104
NOS1AP	62	39	15	25	6	60	26	13	53	31	22	42	17	24	20	23	14	60	32	15	4	24	22	36	24	34	21	39	38	24	28	18	40	52	40	55	24	24	31	10	16	15	36	39	20	50	46	5	31
C1orf226	184	155	19	73	51	182	80	66	156	60	57	196	49	91	94	82	57	150	82	104	37	72	91	148	52	88	103	146	109	75	63	58	153	94	146	128	73	50	121	75	32	39	127	97	38	205	151	26	78
SPATA46	1	0	0	0	0	2	1	0	0	0	0	1	2	0	0	1	0	0	0	0	0	3	0	0	3	0	7	2	3	0	0	0	2	4	2	3	0	0	1	1	0	0	0	0	0	1	0	0	1
SH2D1B	4	0	3	0	0	0	5	0	4	0	0	0	0	0	1	0	1	3	0	0	0	0	0	3	0	0	0	1	0	0	0	0	0	0	0	0	0	0	3	1	1	0	0	0	3	4	0	1	2
UHMK1	2059	2149	2067	2165	2066	2081	1713	2024	2041	2082	3130	2077	1976	2109	1851	2129	2210	1805	1862	1907	2167	2485	2122	2215	2383	2193	2280	2354	2011	2551	1873	2211	2022	2452	3182	2181	1845	1885	2142	2222	2344	2149	2108	2161	2084	2066	2250	2022	2928
UAP1	1441	1831	2583	4924	1177	981	1589	5490	2303	1107	847	1989	871	3595	2344	1123	6676	1981	3354	1335	1099	1216	1240	1997	1009	886	903	1542	3921	850	1130	1709	2624	1271	1070	1308	2499	973	3836	961	6735	1072	1647	997	1042	1765	1070	1068	904
DDR2	6212	3598	4515	3820	6058	5254	6794	4126	5179	4573	4267	4357	5582	3170	4246	3947	4465	4724	3703	3968	3107	4269	4812	5706	4835	5592	4013	7031	5345	3684	4538	5691	5435	5481	5610	5215	8264	4570	4969	5211	3580	3263	4532	4402	4792	3263	5362	8062	6242
HSD17B7	479	372	839	478	310	319	516	292	250	335	787	271	459	331	523	647	299	386	665	525	487	917	178	166	456	373	311	367	408	429	320	734	280	589	539	199	551	611	456	430	418	962	484	441	426	351	392	866	229
CCDC190	0	0	0	1	0	0	0	0	2	0	1	0	0	0	0	0	0	0	0	1	0	0	1	1	0	0	0	0	2	2	4	0	0	0	0	0	0	0	0	0	0	0	0	14	0	0	15	0	0
RGS4	118	24	49	212	28	168	39	37	31	11	34	46	65	29	35	74	49	330	8	55	320	97	107	46	101	317	13	628	52	26	24	472	97	244	200	94	324	16	357	91	22	26	139	146	142	134	90	23	337
RGS5	3852	1865	1465	2127	2490	2158	4762	2465	2361	1382	2028	1970	3318	1083	1552	2793	2693	2159	1701	2315	1029	1343	2597	3215	3378	1506	1951	3238	1980	2305	1598	2861	2129	778	598	2664	1500	1227	2657	3235	1659	1193	2599	3440	1270	2532	2394	645	1459
NUF2	91	21	42	54	23	34	21	85	33	31	10	19	56	23	22	19	304	19	24	22	54	12	28	25	22	28	42	38	27	44	27	69	30	27	18	16	26	23	33	53	35	28	25	24	23	16	20	32	23
PBX1	7154	4167	4802	3858	4197	4876	4040	4164	5284	4658	5098	4983	4808	3609	3974	4910	3907	4331	3350	3892	3359	3292	6596	6631	6139	5513	4154	5316	4227	4227	5536	4658	4076	2966	3680	5711	3966	3945	4772	4331	3573	3970	4478	5151	4271	5367	4799	4478	5509
LMX1A	0	0	0	0	0	0	0	2	0	0	0	0	0	0	0	0	0	0	0	0	0	0	0	0	0	0	0	0	0	0	0	0	0	0	0	0	0	0	0	1	0	0	0	0	0	0	0	0	0
RXRG	30	12	60	10	37	21	19	23	21	80	17	30	62	5	29	89	11	12	63	94	25	5	11	46	14	5	41	35	15	78	113	13	49	5	7	18	3	67	62	70	55	55	17	11	7	47	20	196	23
LRRC52	0	0	0	0	0	0	0	0	0	0	0	1	0	0	0	0	0	0	0	0	0	0	0	0	0	0	0	0	0	0	0	0	0	0	0	0	0	1	0	0	0	0	0	0	0	0	0	0	0
MGST3	2340	1876	2337	2346	2646	2109	3329	2280	1730	2547	2684	2695	2980	2715	2948	2929	1848	1800	2533	2390	2092	2589	1904	2604	2535	2554	2097	3129	2360	2571	2335	2598	2327	2836	2185	1642	2332	3446	2487	3008	2211	2582	2352	2375	2097	2597	2465	2674	1982
ALDH9A1	2775	2111	2181	1477	2387	2767	2391	2809	2295	3442	1972	1821	1822	1460	2426	1757	1982	2156	1800	1998	2444	1662	2406	2309	2254	2704	2828	2686	2197	2542	2741	3646	2654	2044	2041	2661	1890	2110	2518	1655	2378	1845	1553	2153	1974	2060	1625	3930	2612
TMCO1	1434	1360	1295	1259	1722	1403	1476	1278	1202	1493	1262	1073	1211	1252	1283	1132	1334	1153	1140	1248	1420	1060	1389	1376	1243	1439	1172	1537	1262	1329	1467	1570	1263	1214	1816	1378	1503	1311	1411	1232	1444	1135	1194	1148	1326	1131	1254	1643	1558
UCK2	522	336	301	240	333	442	494	426	427	320	379	667	337	349	370	348	347	418	301	247	319	305	520	528	436	318	476	603	293	311	455	589	388	605	456	510	622	287	386	364	355	438	498	288	230	494	377	667	704
FAM78B	93	83	78	62	117	95	55	69	109	80	58	40	124	79	118	44	64	85	87	137	85	51	81	39	69	135	93	62	52	42	51	68	71	118	142	73	83	86	67	78	54	92	51	78	90	60	63	88	82
POGK	1574	1575	1317	1374	1791	1697	1512	1541	1774	1721	1660	1703	1614	1796	1623	1577	1563	1459	1168	1546	1568	1958	1680	1461	1912	1806	1590	1494	1622	1698	1745	1719	1380	1882	2647	1789	1591	1914	1516	1821	1803	1279	1471	1606	1628	1915	1628	2113	1854
TADA1	357	360	387	294	392	432	326	317	367	392	388	397	396	361	358	351	314	317	340	428	419	543	470	313	440	429	424	280	309	511	460	377	271	352	379	350	300	421	255	373	415	411	423	475	481	382	457	449	426
ILDR2	20	20	7	18	28	51	6	47	9	13	18	18	6	9	21	32	19	11	2	12	46	17	35	37	24	93	12	40	22	27	7	20	26	54	205	6	7	13	16	16	13	12	10	39	29	10	28	4	166
MAEL	2	0	5	2	4	9	0	39	0	0	1	8	7	0	0	1	65	0	0	0	4	5	19	3	6	3	5	3	11	4	0	2	2	2	1	3	0	5	0	55	0	2	6	7	0	0	12	0	7
GPA33	0	0	2	2	0	0	0	0	9	6	2	4	0	1	0	1	7	8	2	0	0	8	1	0	2	0	3	4	4	1	32	6	3	3	3	0	3	0	2	1	0	0	2	3	5	0	0	4	1
DUSP27	3	1	0	1	8	5	6	0	4	5	3	1	7	3	0	0	0	6	3	2	4	0	0	0	0	1	0	1	1	9	2	6	3	1	6	5	5	0	0	0	2	0	5	8	5	6	1	0	6
POU2F1	1116	1258	1119	1198	871	1441	1036	1217	1517	1188	1175	1426	1161	1191	1101	1175	1447	1333	978	909	1328	1289	1570	1529	1229	1082	1263	683	1223	1833	1530	1070	1099	1060	965	1447	1005	916	969	1180	1149	1587	1816	1445	1102	1495	1235	756	1100
CD247	32	27	29	26	50	12	31	20	16	18	95	43	24	24	33	66	19	22	56	86	11	47	19	69	112	32	21	130	42	33	25	7	16	17	37	15	18	50	14	12	20	24	24	19	31	50	16	9	13
CREG1	2804	3027	3621	2738	3664	2208	6248	2915	2679	4282	2600	2958	2626	2370	3593	3367	2979	2499	3289	2931	2369	3482	3245	3708	3569	3347	2644	4042	2872	2459	2616	2644	2869	2605	2911	2886	3781	3466	2438	2344	2785	2260	2936	3133	2325	2323	2083	3119	3503
RCSD1	110	144	45	85	67	85	168	98	151	74	114	236	100	108	50	171	68	187	47	176	42	24	126	429	259	72	70	323	141	217	161	95	188	42	66	158	70	39	143	76	110	43	175	254	90	210	157	52	105
MPZL1	3530	1858	2503	1910	2462	2053	3429	2522	2506	2361	3158	4174	2303	3046	2628	3915	2374	2793	1800	2439	2963	2239	1915	5308	2433	2970	2298	7249	4261	3325	3680	3870	2839	2896	3192	2865	2913	3062	3545	2616	3194	3635	2256	2358	2402	3923	2664	4117	2978
ADCY10	14	4	6	9	9	1	3	6	2	4	63	2	12	4	18	18	11	4	16	9	6	9	10	5	13	12	12	12	8	7	8	15	1	20	46	5	2	15	0	4	1	18	7	16	2	15	6	6	1
MPC2	676	579	798	585	728	598	890	814	715	769	659	711	655	581	719	814	657	834	738	770	696	864	660	614	567	669	665	703	825	697	793	975	635	661	481	646	603	879	685	719	886	729	661	681	604	757	523	802	690
DCAF6	2077	1785	2398	1928	2246	2094	2661	2126	1932	1788	2114	2089	2394	1742	2059	2273	1801	2415	2322	2999	2280	1841	1664	2115	1764	2200	2015	2150	2105	2127	2064	2597	2091	1789	1314	1856	2243	2357	1820	2299	2044	2201	2203	2415	2295	1657	1729	1442	2202
GPR161	1101	851	686	1104	980	1062	531	1091	856	514	1162	1157	1026	1320	843	562	1133	670	469	534	964	459	791	1760	951	1395	996	1482	922	670	720	1210	1168	917	832	835	817	655	969	1022	962	769	542	764	1135	606	683	870	912
TIPRL	1342	1145	1413	1309	1045	1149	1425	1434	1123	1157	1186	1125	1185	1495	1296	847	1286	1269	1065	900	1092	997	1195	1026	1211	1233	1139	1444	1331	1113	1230	1419	1421	1063	1277	1160	1102	1264	1376	1319	1294	978	910	1191	1142	1413	1140	1730	1228
SFT2D2	3724	4682	5422	5536	2919	4131	1919	3642	3595	3193	4600	2832	5183	5280	3848	2484	4573	3163	2753	1764	3241	2872	2959	2441	3005	3164	3362	2576	3876	3417	3500	3703	4515	2326	2422	2948	2873	2732	3459	4987	4501	3261	3289	3471	3720	4119	3286	3507	3174
TBX19	403	348	679	485	446	246	192	265	211	221	921	344	578	340	502	492	299	298	679	499	287	597	253	144	452	400	291	205	344	274	305	315	321	259	253	174	283	736	149	549	311	446	333	441	299	286	225	259	200
XCL2	4	0	4	0	3	0	2	0	1	7	1	2	0	1	0	5	0	0	2	4	0	0	1	4	9	6	0	18	0	1	0	0	0	0	0	0	2	4	0	0	0	0	1	0	4	5	1	0	0
XCL1	4	0	1	3	3	0	2	0	1	0	4	2	2	4	1	2	0	0	0	5	0	0	1	10	13	1	0	17	3	1	0	3	0	0	2	0	0	2	2	3	1	3	0	3	1	5	0	4	0
DPT	95	158	424	55	179	196	258	58	349	348	61	4323	164	72	133	1499	66	387	374	267	188	58	53	8840	22	88	109	2776	1453	604	548	15	1087	78	78	454	168	550	1594	271	573	1323	179	52	128	489	333	367	263
ATP1B1	1878	2214	3981	2251	3740	4440	1982	2426	2404	4171	2723	2700	2337	2043	3464	1038	3031	2536	3471	2337	3684	1853	2513	2996	1878	3373	3564	1457	2031	5716	5663	2904	4122	1882	1012	3552	1477	2866	4317	2172	2387	2823	2224	930	2005	2765	6069	7684	7528
NME7	620	760	1117	971	909	958	573	686	591	1004	951	828	882	783	1013	654	820	792	1275	1031	815	971	633	647	603	1030	1021	678	717	1246	961	821	981	949	652	741	646	969	1023	727	781	910	649	572	806	763	859	1502	1308
BLZF1	697	705	843	657	759	605	623	642	580	768	849	528	776	664	785	651	645	682	871	675	647	604	657	582	693	799	657	751	585	807	595	707	568	846	844	601	647	849	733	796	569	766	644	750	872	652	766	965	842
CCDC181	246	494	518	251	412	286	343	332	465	435	233	240	214	473	354	563	408	371	779	557	385	658	448	57	194	374	330	111	499	195	171	203	257	464	304	322	368	390	247	267	729	435	273	302	280	458	299	423	252
SLC19A2	704	1385	1747	2602	891	745	612	2732	2037	716	649	1674	756	1936	1971	1361	2868	1491	2197	855	1127	3720	863	1974	1013	383	840	723	3037	1263	1304	454	2236	489	469	772	1471	533	3497	711	1638	773	832	1506	966	1836	1275	471	564
F5	17	0	12	7	3	13	13	3	4	3	0	19	12	4	8	31	11	12	1	0	4	0	8	23	11	3	11	138	2	19	18	22	4	10	58	4	44	3	5	2	9	17	15	8	24	22	2	3	12
SELP	126	41	68	77	37	99	223	56	69	75	43	229	98	72	55	169	44	198	81	144	77	49	22	420	89	66	58	678	160	96	64	95	268	63	111	82	108	29	205	57	107	78	163	138	48	195	80	165	82
C1orf112	394	423	438	467	347	398	296	388	315	373	481	401	459	390	347	351	375	365	462	512	462	377	296	245	353	392	433	319	354	448	444	388	305	408	326	377	440	388	252	527	394	464	400	497	409	331	356	437	326
SELL	29	34	12	42	81	28	25	35	49	93	19	43	10	54	117	106	23	37	25	38	47	11	19	61	58	62	12	405	22	135	70	38	30	47	17	12	54	43	40	35	117	15	11	38	27	67	34	7	90
SELE	116	36	105	56	55	55	50	28	31	41	97	116	90	97	114	80	216	1748	23	69	78	201	77	862	31	45	5	247	113	39	117	189	16	207	59	157	40	108	1231	58	29	107	699	889	45	106	32	95	25
METTL18	131	170	113	67	170	150	318	153	147	261	184	91	140	91	130	196	147	81	201	205	140	138	149	108	203	173	221	103	86	170	171	143	119	189	251	211	117	239	109	162	210	72	136	209	171	123	158	233	181
SCYL3	737	768	698	693	563	738	719	586	568	774	599	808	717	607	590	697	598	606	756	897	761	560	674	579	652	684	828	636	584	795	831	705	539	793	416	743	821	599	519	843	707	885	935	909	679	620	715	824	624
KIFAP3	1719	1991	1266	1626	1816	2124	1353	1789	1316	1725	1714	1558	1492	1993	1786	1701	1815	1770	1292	1814	1802	1371	1711	1387	1566	2218	1475	1666	1674	1310	1486	1774	1506	3710	2376	1202	2477	1666	1882	1815	1772	1149	1577	2100	3163	1196	1530	1877	1991
METTL11B	0	0	0	0	0	0	0	0	0	0	0	0	0	0	0	0	0	0	0	0	0	0	0	0	0	0	0	0	0	0	0	0	0	0	0	0	0	0	0	0	0	0	0	0	0	0	0	0	0
GORAB	786	629	617	696	724	701	585	496	577	750	725	584	758	593	725	938	743	543	562	1092	526	459	580	426	690	807	644	696	492	685	732	534	565	951	1008	643	863	720	380	783	554	781	622	643	900	675	690	844	670
PRRX1	1956	1385	1680	1328	1905	1744	2708	740	1921	931	1646	1903	642	973	1554	3820	1413	1504	1193	1714	1049	1111	1515	3084	1257	1713	1122	4573	1320	1923	1615	1020	1400	3175	2309	1835	3278	1618	1301	1458	1352	1965	1525	1186	2657	1103	1634	2029	2627
MROH9	1	0	0	0	0	0	0	0	0	0	0	0	0	1	0	0	0	0	0	2	0	0	0	0	0	0	0	0	0	0	0	2	0	0	0	0	0	0	0	0	0	0	0	0	1	1	0	0	0
FMO3	1	2	6	15	1	5	18	11	10	0	3	56	3	0	2	37	12	15	5	20	2	0	0	32	6	0	5	121	9	7	15	17	15	8	9	17	2	10	18	1	7	6	11	20	13	13	3	1	4
FMO2	104	98	195	220	92	161	821	412	113	180	623	2170	110	159	155	1963	382	478	375	388	159	199	217	2645	396	129	189	2542	948	301	227	83	1075	106	33	263	171	44	598	111	334	220	523	489	209	577	206	317	199
FMO1	589	64	278	116	327	201	95	262	166	231	245	73	330	85	191	81	97	452	63	228	308	49	54	88	51	153	256	1426	70	74	198	815	630	136	99	206	838	139	507	189	70	200	50	58	260	72	163	541	323
FMO4	166	215	253	217	166	219	214	154	183	231	142	136	218	159	272	199	195	152	304	214	102	211	140	168	150	193	166	210	135	129	203	149	287	200	136	199	141	238	183	136	182	109	182	154	201	134	160	210	170
PRRC2C	6638	6109	6109	5860	5701	5771	4451	5672	5828	5531	6950	6064	6486	6151	6127	7095	5854	5625	7303	6164	5716	5630	6273	6151	6582	6236	4954	4937	5912	6568	5513	5384	5730	5716	5682	6603	4627	6242	5064	6779	6261	5284	5545	6151	6224	6527	6086	4937	5495
MYOC	14	5	66	21	22	75	39	10	33	114	17	192	30	21	50	48	8	35	26	23	49	11	21	139	18	6	27	35	65	43	26	17	23	13	7	34	18	102	126	19	162	48	29	1	39	103	28	136	22
VAMP4	598	738	875	819	570	721	648	625	689	686	755	1178	737	695	709	764	730	562	844	860	946	869	679	922	829	683	816	784	801	1149	826	774	730	640	480	684	719	740	541	835	1048	1115	913	973	693	940	683	791	622
METTL13	700	600	563	621	603	739	712	533	558	715	739	557	706	525	559	440	612	603	550	492	710	523	603	648	717	759	719	950	601	594	738	729	618	677	806	766	707	532	615	595	518	529	690	752	802	654	783	876	833
DNM3	235	375	353	291	258	279	307	394	336	299	276	486	324	309	319	323	314	351	462	330	274	348	375	395	345	317	197	226	461	329	258	239	265	507	254	293	236	222	239	352	437	239	427	403	352	384	245	254	160
PIGC	1207	1038	851	998	1253	1255	1979	923	834	1250	1113	1053	1211	985	1224	1166	994	822	973	1161	808	897	1039	1093	1125	1379	1112	1138	935	1017	1140	1095	1205	1354	1271	1183	1170	1526	960	1140	961	849	1129	955	1133	1139	1029	1339	1163
C1orf105	0	0	0	0	0	0	1	0	0	0	0	0	0	0	0	0	0	0	0	0	0	0	0	0	0	0	0	0	0	0	1	0	0	0	0	0	0	0	0	0	0	0	0	0	0	0	0	0	0
SUCO	1950	2191	3212	1836	2255	2504	1637	2182	2092	2781	1973	2187	1986	2278	3000	1686	1990	1978	2168	2200	2874	2873	2433	3450	2149	2246	3534	2304	2236	3245	2129	1766	2235	1851	2044	2204	1657	3069	2144	2005	2188	2786	1722	1912	2261	1705	1988	2478	3756
FASLG	2	0	1	0	3	0	0	0	0	0	0	0	1	0	0	1	0	2	0	3	0	0	0	4	1	2	1	6	0	1	0	0	1	1	2	0	0	11	0	0	2	0	0	2	0	0	0	0	1
TNFSF18	2	0	1	0	0	0	0	1	0	0	0	1	0	1	0	0	0	5	3	0	0	0	7	1	0	0	6	6	1	1	2	0	2	2	1	1	0	0	5	4	0	0	1	4	1	0	1	0	0
TNFSF4	138	64	89	55	92	69	40	67	40	65	94	49	119	48	103	46	62	79	104	149	67	108	59	56	54	107	82	57	51	50	65	210	73	67	84	47	45	100	82	103	54	123	47	53	34	78	94	50	66
PRDX6	3836	4822	5324	4459	5275	4487	6554	4399	4229	5435	5499	7375	3938	5291	5258	5304	4961	4062	4689	4889	6075	5320	4756	7518	4317	4849	5358	11502	4972	5163	5444	4951	4903	4521	6575	4493	5490	5934	6182	3566	4869	5606	4606	3691	3525	4855	5094	5522	6646
SLC9C2	40	51	100	47	62	66	23	28	29	85	20	8	61	34	66	4	58	34	59	66	102	49	41	31	38	45	72	1	16	15	67	75	58	31	23	62	25	56	74	44	23	121	30	9	8	17	49	19	40
ANKRD45	62	10	38	29	63	26	24	40	22	26	22	0	37	18	24	3	27	18	30	45	28	38	29	11	22	62	31	3	20	4	4	30	26	50	22	22	18	14	29	26	9	26	5	6	25	4	21	7	21
KLHL20	835	639	645	519	729	694	651	615	731	698	591	547	688	565	691	574	668	756	593	762	634	499	843	784	720	756	566	576	642	660	599	813	637	672	668	775	612	575	664	799	657	685	756	681	648	636	718	600	672
CENPL	106	68	81	61	83	112	139	83	101	96	72	92	96	84	64	64	86	107	100	103	126	82	95	102	67	97	99	97	72	94	96	96	69	37	64	87	115	78	85	57	84	152	79	77	98	92	116	125	74
DARS2	290	262	306	340	204	308	287	287	274	329	279	241	224	247	196	198	253	364	209	172	287	264	245	325	284	257	261	398	260	304	424	274	242	322	367	288	355	275	326	187	262	253	266	284	337	290	292	467	339
ZBTB37	1199	1183	1092	1072	832	1341	561	743	985	1330	1703	974	1479	1125	1113	1318	791	908	1268	994	1139	1566	1271	784	1277	1208	1177	965	815	1469	1373	806	777	1449	1360	1098	568	1124	626	1363	817	1280	1225	1470	1101	964	1139	1251	921
SERPINC1	6	0	8	4	13	16	1	3	10	0	9	2	14	1	1	2	11	1	6	10	0	6	3	4	7	3	17	2	5	3	1	11	2	3	32	0	3	3	11	1	0	3	3	7	14	1	1	17	6
RC3H1	890	1350	1442	1422	1014	1026	841	1303	1231	940	1542	1412	1425	1310	1120	1208	1386	1223	1261	1110	1355	1201	1216	1081	1007	1105	1214	927	1259	1625	1133	1102	1144	1034	1447	1199	958	1228	1097	1442	1492	2108	1380	1159	1095	1492	1074	725	979
RABGAP1L	1108	1342	1448	1487	2009	1418	1391	1117	1354	1543	1145	1108	2035	1025	1536	1323	1059	1264	1647	1619	1009	1419	1186	897	1228	1281	1199	736	1075	1047	1382	953	1155	1085	921	1146	999	1640	1179	1637	1050	1702	1383	1310	1498	1123	1359	850	968
GPR52	2	2	0	7	0	0	0	2	0	3	5	2	1	2	0	0	1	1	3	0	0	2	0	0	0	0	1	0	2	3	2	0	0	0	0	0	4	0	1	0	0	4	0	0	1	0	0	11	3
CACYBP	1250	1047	1153	931	1829	1093	1142	1017	838	1598	5151	774	1569	1054	1594	1154	1172	1074	1329	1185	1157	1154	951	525	1128	1701	1095	1169	1023	1403	1294	979	793	2158	8364	1056	983	2562	981	1443	925	926	861	1168	1257	1167	1194	2443	1208
MRPS14	671	681	576	634	695	902	828	538	657	787	641	678	765	588	626	734	567	538	643	720	770	479	720	660	619	653	752	854	504	850	867	820	689	698	613	707	705	792	644	638	677	760	703	642	630	729	739	877	797
TNN	1	2	2	2	4	0	0	2	1	0	5	2	2	0	0	0	0	0	0	3	0	0	1	1	1	0	1	1	0	0	3	0	0	0	1	1	0	0	3	1	0	1	0	1	0	0	0	0	3
KIAA0040	259	309	174	254	308	282	545	310	406	400	147	796	272	247	380	508	232	272	291	419	281	168	352	1214	313	289	414	1428	353	408	323	214	408	746	385	499	517	324	591	236	258	356	1054	509	265	428	331	334	263
TNR	1	19	3	2	3	3	9	6	1	7	7	0	0	0	1	3	8	2	0	0	0	0	0	12	0	4	1	7	0	1	3	0	0	0	3	0	3	18	0	1	2	8	0	2	0	0	3	10	2
RFWD2	935	952	579	693	761	877	1161	983	805	786	797	969	734	838	708	698	966	883	681	971	834	810	1008	1026	933	957	920	976	814	720	852	958	825	1090	807	814	937	751	871	918	798	721	773	756	861	930	927	910	875
PAPPA2	2	2	0	16	42	7	12	0	2	0	0	194	14	3	0	10	4	20	0	3	10	1	1	114	2	5	10	331	28	1	0	4	19	6	2	13	3	1	7	9	4	16	8	7	0	3	23	4	11
ASTN1	269	732	159	336	1781	1004	713	555	390	439	184	255	362	282	297	325	442	509	396	380	316	668	732	201	202	898	405	380	300	62	95	593	875	1054	344	1011	1025	200	512	733	55	340	404	58	768	83	1583	176	822
BRINP2	3	3	0	1	3	5	0	4	2	1	11	4	2	6	1	0	1	5	0	2	1	0	5	19	1	15	7	46	0	1	2	2	8	5	1	8	11	1	7	0	2	38	2	2	0	1	19	1	8
SEC16B	393	411	706	644	458	434	315	483	394	564	465	508	832	528	731	513	366	511	830	587	399	643	417	448	456	476	586	546	522	687	653	338	1003	373	235	535	304	633	592	826	465	856	661	516	533	644	576	652	365
RASAL2	904	528	475	705	427	593	552	796	578	450	779	1702	736	786	629	967	632	1104	446	859	989	549	740	1698	910	691	674	1628	1010	1206	973	1057	987	837	507	1049	702	504	956	877	700	800	1150	1317	495	1609	818	658	629
CLEC20A	3	0	0	1	1	0	5	3	3	0	5	12	0	7	1	0	2	1	0	0	9	2	6	6	3	3	7	5	7	9	6	7	4	4	2	8	2	4	2	2	2	6	9	14	10	14	4	0	8
TEX35	9	18	37	12	12	23	9	13	8	28	29	7	27	12	25	33	8	0	28	23	14	6	9	6	10	16	25	9	11	21	17	13	11	17	23	10	5	35	9	10	21	41	19	12	15	11	11	28	13
RALGPS2	1544	2063	2211	1459	1945	1871	1776	1736	1914	1272	1678	2587	1324	3771	1835	1439	1785	1559	1528	2122	4692	3110	1948	2409	1694	2191	2995	1383	2543	1652	1285	2361	1371	2260	2736	1302	1233	2018	1525	1696	2314	4346	1551	1472	3059	1281	1844	1234	2790
ANGPTL1	2214	2125	2597	2269	2043	2967	5639	2814	4072	2356	3396	5880	1602	2864	1914	2216	1493	2336	2381	3164	2108	1951	3800	8215	2048	4254	8870	12867	3985	7537	4750	3279	4005	1945	1052	3796	2222	1112	6910	952	3091	1602	5716	1528	1846	7432	3211	7321	5990
FAM20B	2195	1596	1807	1556	1930	1704	1839	1897	2006	1615	2239	2191	1438	1863	2015	2253	1689	1705	1512	2065	1669	2326	2009	2324	1944	2275	2177	1941	2020	2020	1617	1821	1536	1935	1434	2092	2026	2338	2126	1650	2093	1647	1724	1652	1420	2180	1755	2153	2119
TOR3A	730	545	496	653	636	628	856	811	618	673	521	672	619	651	542	423	788	722	529	496	812	589	637	655	628	711	846	715	622	774	761	1019	662	773	713	717	751	501	876	599	701	666	765	541	544	756	634	1544	951
ABL2	668	639	622	677	549	836	517	784	761	675	827	775	637	680	469	929	702	805	607	583	747	711	774	787	736	817	693	1028	753	847	783	810	718	739	776	867	768	570	821	617	788	787	875	738	514	721	790	824	721
SOAT1	971	925	923	894	788	787	866	841	870	918	815	942	628	913	879	816	855	887	730	520	994	664	909	974	1051	893	856	1613	1295	982	935	1199	864	1010	1171	1021	1017	722	984	580	1213	888	942	795	757	996	716	1385	851
AXDND1	0	8	5	11	4	9	2	14	4	29	1	0	5	0	3	2	5	2	2	14	15	2	8	2	1	6	24	1	0	4	4	14	0	4	5	0	2	11	1	5	9	13	4	8	0	2	5	8	1
NPHS2	0	0	0	0	0	4	0	0	0	0	0	0	0	0	4	0	0	0	0	0	2	0	2	0	0	2	4	0	0	0	0	0	0	1	6	0	3	0	0	0	0	0	0	0	1	0	0	0	5
TDRD5	10	2	0	5	19	2	0	66	0	0	0	1	10	0	0	0	148	0	16	0	2	2	45	11	4	0	10	0	0	7	0	0	0	2	0	0	0	4	13	130	11	3	0	5	0	2	15	1	1
FAM163A	12	120	4	45	0	6	11	77	15	1	2	9	2	132	3	6	37	11	11	9	6	11	47	19	1	3	3	6	39	3	7	10	44	0	0	9	13	20	13	0	61	7	13	4	2	3	8	4	1
TOR1AIP2	1733	3557	2233	2828	2714	2209	3644	2396	2628	2022	2444	1976	2107	3043	2113	2140	2540	1806	2440	1687	1759	3614	2724	2015	1864	2025	3129	2314	2344	2031	2092	1972	2732	3139	4385	2501	1967	2673	2001	2014	3045	2262	2121	1976	2699	3204	2463	1914	2050
TOR1AIP1	2869	3479	2632	3245	3585	3463	2884	3314	3453	3107	2430	2743	2737	2758	2451	2327	3025	3268	2541	2885	3233	1871	2993	4058	2467	3124	3061	2807	3517	2346	3076	2110	3348	1806	2460	3308	2971	2541	2970	2617	3347	1912	2855	3136	3552	2553	3292	2296	3274
CEP350	1442	2005	1464	1860	1449	2006	1636	1900	2237	1756	1967	2106	1503	2142	1567	2233	1947	1926	2062	1604	2288	1733	1976	2387	1617	1769	2208	1748	2023	2450	2228	1613	1917	1435	2083	2184	1321	1777	1534	1716	2552	1999	2167	2173	1588	2224	1941	2035	1990
QSOX1	10836	8870	8416	9954	7981	12162	11339	8870	8051	7499	10152	9062	9330	11007	7267	4481	8377	14283	4958	6895	14330	9233	8251	15623	6341	7695	19937	24117	12726	7905	12834	19551	22064	6540	3592	10767	10627	6406	11979	6582	6540	7981	13126	8351	11159	7809	8786	12008	19937
LHX4	290	310	266	318	188	272	132	228	205	285	400	263	334	215	255	433	357	260	314	228	270	184	255	163	347	267	261	262	290	351	421	229	261	356	447	245	200	228	300	352	195	228	252	430	281	284	252	289	263
ACBD6	1407	1236	1267	1488	1314	1232	1836	1250	1104	1411	1526	1208	1717	1234	1540	1828	1300	1242	1947	2114	1232	1145	1193	1022	1616	1317	1364	1242	1324	1524	1531	1327	1396	1456	1239	1205	1440	1431	1451	1839	1025	1392	1184	1528	1384	1356	1354	1701	1229
XPR1	815	745	580	769	739	724	623	733	764	651	562	703	539	734	601	568	696	887	530	589	762	618	758	910	656	681	671	689	715	716	601	717	637	904	711	761	1186	572	912	557	729	619	775	629	840	809	628	598	739
KIAA1614	479	322	473	420	476	386	395	466	425	582	514	487	607	366	430	519	416	476	408	435	413	715	488	391	466	457	638	371	384	470	556	355	354	386	330	432	378	421	495	451	355	434	524	532	362	513	374	528	467
STX6	1070	823	1035	770	1201	1050	810	788	717	873	1400	750	1119	731	1188	816	776	1009	1310	820	930	894	795	661	1246	1102	844	835	837	855	843	1143	807	1257	1192	716	1011	1025	828	1144	791	973	835	1134	961	753	932	823	964
MR1	961	789	620	574	1178	815	911	886	892	1050	534	673	733	609	817	586	655	757	781	795	615	699	1111	917	742	939	855	1008	761	585	752	844	829	609	838	1019	768	752	836	619	632	501	731	633	693	737	1061	851	963
IER5	142	196	65	177	76	195	353	213	228	108	518	541	114	182	111	177	146	216	113	156	206	185	206	649	197	326	181	469	320	269	183	254	341	322	411	380	235	163	510	157	173	103	383	223	139	452	194	198	494
CACNA1E	6	2	1	6	0	3	14	15	0	3	5	1	12	6	1	3	7	1	0	4	3	1	4	62	0	4	2	18	0	5	0	6	5	0	0	4	0	6	3	12	5	27	0	0	2	2	4	1	5
ZNF648	13	29	10	33	34	38	21	23	27	23	0	0	17	10	34	0	18	22	34	19	9	22	55	0	0	37	7	0	4	8	14	13	18	27	35	49	30	17	20	22	3	30	11	6	33	2	35	11	44
GLUL	23970	102942	97407	47126	31330	58044	56926	81324	68672	50115	40416	97407	21007	48571	18821	36647	63580	63580	118390	24754	109743	58044	62081	78427	28225	28225	65183	55743	58044	118390	109743	55743	75656	39943	18821	62081	58044	17583	47126	16352	92598	92598	129497	68672	39484	52752	97407	129497	41359
TEDDM1	8	15	23	6	6	13	1	7	0	38	3	4	22	7	19	30	4	13	29	6	20	8	9	2	11	16	2	0	2	11	22	0	1	21	4	4	4	16	3	18	11	18	22	55	7	17	4	0	6
RGSL1	1	2	0	0	0	0	0	0	0	0	4	2	0	1	1	1	0	1	0	1	0	0	1	0	6	0	0	0	0	1	0	0	0	2	2	0	1	0	0	0	0	0	0	2	1	0	0	0	0
RNASEL	602	987	702	557	849	608	637	426	537	1110	941	501	815	598	941	1140	517	488	1231	778	590	1030	575	369	880	904	569	663	526	615	590	548	564	856	984	648	649	1052	378	775	613	583	750	816	637	539	770	613	614
RGS16	177	104	43	94	68	69	186	222	166	278	68	129	101	61	74	166	56	717	140	76	79	38	120	167	160	86	136	210	84	60	192	215	118	451	179	796	441	90	330	110	141	86	403	200	61	175	132	251	54
RGS8	35	16	13	5	6	1	5	146	47	56	4	9	36	2	10	5	9	43	18	18	36	6	20	7	7	8	30	2	0	7	59	90	6	6	4	50	15	29	7	26	10	14	8	0	4	9	21	53	3
NPL	126	102	74	241	59	81	120	69	72	90	147	140	68	90	66	93	79	117	70	97	50	51	38	128	485	119	71	454	69	151	108	134	135	142	160	135	131	78	91	89	80	43	97	103	130	112	71	131	85
DHX9	5481	4769	4178	4805	4297	5211	2806	4869	4225	6291	4588	4138	4524	5476	4289	3998	5320	4997	4195	4210	5917	4067	3889	3744	4799	5896	4698	4631	4606	4849	5509	5550	3917	6871	6058	4217	5410	4391	5287	4600	5271	3896	3682	5601	5254	5397	4456	7103	5147
SHCBP1L	0	0	0	0	0	1	0	0	0	0	0	1	0	0	0	0	0	0	0	0	0	3	0	0	1	0	0	0	0	0	0	0	0	0	0	0	0	5	0	0	0	0	0	3	0	0	0	0	0
LAMC1	12194	3767	2733	3740	6298	6115	9267	6603	5833	4561	3071	8062	6230	3515	3928	4799	4624	7047	2147	4789	4011	4418	6757	15566	5817	5701	4354	11528	7851	3688	5023	8659	8442	3731	5380	7232	7204	3197	6809	5380	4076	2517	6399	5917	6248	6006	5531	4420	7063
LAMC2	74	102	171	119	102	130	314	83	104	148	62	161	93	89	87	151	42	116	95	114	82	192	109	262	96	98	94	110	134	48	97	85	116	63	187	92	199	76	132	89	81	120	105	90	198	89	102	76	358
NMNAT2	63	55	113	34	38	26	127	40	22	16	38	57	66	14	13	144	17	121	5	30	13	5	129	96	40	23	19	49	71	39	64	34	149	19	31	35	21	22	80	66	12	39	180	142	32	197	29	34	60
SMG7	3517	3176	2693	2537	2724	2994	1591	2097	2423	3128	3362	2076	3095	2330	3049	2957	2316	2734	2708	2720	2736	2517	2694	1916	3688	3162	3167	2147	2142	3455	3077	2290	2542	3072	3285	3072	2549	3304	2454	2683	1832	2332	2755	3173	3079	2438	2770	3298	3484
NCF2	85	90	29	120	17	86	94	59	108	91	75	203	18	75	54	103	61	116	19	43	46	22	54	262	321	49	52	426	51	149	155	149	106	49	63	172	123	21	138	32	110	16	88	82	112	137	99	67	110
ARPC5	2647	1733	1595	2314	2098	2294	3880	2384	1902	2569	1914	3413	1872	2887	2191	2539	2113	2056	1504	2489	1944	1777	2151	4609	2321	2276	2161	5870	2603	2030	2126	3592	3385	2788	2509	2227	2930	2777	3114	2103	2409	2042	1816	2330	1736	3352	2005	3189	2842
RGL1	2398	3680	1282	5215	2434	2448	1765	3446	2358	1343	1889	1556	1998	3173	1101	1355	2613	2380	682	1421	903	1913	4746	1784	2014	2142	2002	2249	1782	773	1376	1930	2504	2670	1504	2020	2198	1282	2242	1914	1950	1310	2002	1446	2935	1421	2210	1298	1785
APOBEC4	0	0	0	0	0	0	0	0	0	0	0	0	0	0	0	0	0	0	0	3	0	3	0	0	0	2	2	0	0	0	0	0	0	0	1	0	2	0	0	3	0	0	0	0	0	0	0	1	0
COLGALT2	72	103	88	30	333	93	60	102	64	45	61	518	112	87	141	90	92	58	66	139	60	16	201	834	52	136	120	310	48	108	37	30	140	105	63	58	128	71	235	150	38	216	51	22	186	46	158	159	147
TSEN15	385	316	392	322	411	331	488	400	383	407	320	474	370	430	352	374	383	393	312	493	514	338	338	509	291	415	457	658	363	596	461	562	355	474	442	386	434	382	528	370	490	617	330	308	320	558	350	1618	502
C1orf21	2972	3605	1944	2172	2620	3054	2917	2411	3566	2139	3505	6170	1532	2070	1920	5401	2207	2091	2226	3387	3129	1869	5094	5791	2490	3272	2551	3695	2091	2303	2526	2022	2283	4259	3318	3049	3627	2561	2249	1967	3293	2906	3296	1576	3128	2387	2569	2929	3268
EDEM3	1171	902	1019	782	847	1131	839	1107	1302	796	1528	1517	693	1146	754	1404	1088	1090	608	891	1289	905	932	1736	1026	1009	1037	2298	1195	1347	1122	1370	1162	1470	2174	956	1224	766	1243	887	1288	1181	917	1056	1120	1512	836	1219	1350
FAM129A	289	149	144	278	125	259	236	290	305	145	166	2367	218	254	169	611	133	461	155	453	191	110	281	3699	501	143	95	5912	540	1303	399	141	704	158	86	247	157	95	1361	370	295	224	513	958	200	742	782	212	347
RNF2	492	359	374	252	480	396	396	360	333	460	329	258	362	353	448	274	328	327	293	321	361	284	422	288	417	406	353	287	359	336	338	517	262	352	514	415	350	374	337	376	315	372	302	296	310	291	344	445	453
TRMT1L	795	843	870	657	914	768	785	598	774	1207	1091	798	876	492	949	832	677	621	963	991	780	1206	633	567	861	834	960	1029	614	906	1023	742	750	1016	1366	1017	673	1144	558	832	687	623	726	1100	998	772	834	893	927
SWT1	240	301	313	323	300	261	305	279	293	375	423	262	326	314	433	304	315	255	386	311	252	329	271	180	344	315	283	200	329	246	266	219	260	334	454	267	241	435	191	350	221	240	216	326	364	245	254	270	230
IVNS1ABP	4990	2758	2726	4131	4058	2984	1140	5312	2777	3439	4187	2396	5227	3682	3319	2581	3860	3089	2613	3133	2886	3269	2321	2285	4948	3648	1856	2694	2928	2608	2920	6966	2605	3220	5175	2482	2467	2447	3220	7348	3107	3059	1864	3040	4005	2559	2349	2426	2130
HMCN1	1058	254	76	330	1853	674	162	977	232	121	837	269	552	223	397	250	666	169	313	402	253	522	1067	352	745	2337	274	230	395	87	157	751	523	1517	1175	794	526	240	286	1246	63	77	374	150	874	112	1672	57	1373
PRG4	150	209	252	270	214	3676	192	184	223	215	282	292	217	238	223	153	227	192	286	175	416	315	310	623	221	521	211	145	181	212	225	150	162	448	1589	201	732	229	160	211	216	260	405	185	510	213	196	203	1961
TPR	6735	6486	5078	4976	5917	7788	6360	5796	7128	6582	5828	5865	6878	6603	6554	6081	6372	5499	6596	6261	5610	5109	7241	7489	6353	6786	5610	5235	5401	5203	6200	5901	6393	5844	5677	7595	6568	6170	5053	7154	5414	3913	5462	5643	6018	6826	6446	6001	7654
C1orf27	909	1132	1207	1025	1224	1017	895	1090	1057	877	1307	1007	1147	1121	1213	1235	1229	1159	1530	1348	1096	1026	1109	941	889	1196	1078	981	1041	1394	1045	1097	1004	1030	896	1016	1083	1295	1096	1187	1036	1502	1011	920	1059	1102	1008	1096	1136
OCLM	44	39	54	62	29	45	30	31	45	71	84	21	39	75	54	37	28	58	31	12	78	58	36	24	51	34	47	35	48	46	49	43	32	56	48	44	36	40	44	27	67	54	51	58	42	63	32	69	41
PDC	1	0	1	0	2	6	0	0	1	4	4	7	0	1	0	1	2	2	3	2	3	0	2	4	4	3	3	1	1	1	3	1	1	3	1	0	0	3	2	1	7	4	1	5	1	6	1	2	2
PTGS2	152	1112	357	79	182	31	243	77	42	255	20	290	97	69	382	387	71	547	576	89	23	128	41	192	38	41	71	206	130	54	64	212	278	76	72	151	212	39	260	175	317	79	300	120	137	75	117	50	36
PLA2G4A	76	284	383	239	211	267	199	111	216	370	102	313	111	232	219	205	137	291	256	173	223	330	82	474	91	134	149	366	219	199	305	108	373	258	168	143	278	234	329	80	398	285	181	133	218	171	213	739	347
BRINP3	0	0	2	7	1	0	5	0	0	0	0	1	0	0	0	7	1	2	0	0	0	0	0	3	6	0	0	11	2	0	1	0	4	4	1	0	4	0	3	0	5	3	0	5	0	2	0	1	4
RGS18	23	16	5	8	6	11	26	12	10	9	4	29	6	10	4	27	7	10	4	3	19	2	19	51	20	13	22	42	1	39	13	17	14	6	7	24	18	11	14	2	15	5	29	19	26	13	17	8	11
RGS21	0	0	0	0	0	0	0	0	0	0	0	0	0	0	0	1	0	0	0	0	0	0	0	0	0	0	0	0	0	0	0	0	0	0	0	0	0	0	0	0	0	0	0	0	0	0	0	0	0
RGS1	1179	1432	334	1598	480	594	328	393	423	165	399	1147	116	461	94	457	223	856	82	964	1275	198	673	683	3704	476	333	1024	612	455	753	374	380	425	131	125	998	76	1786	104	839	195	715	178	3002	234	698	408	184
RGS13	12	1	1	4	2	0	4	2	3	0	2	0	5	0	3	1	2	4	0	3	0	0	0	3	0	1	1	6	3	0	2	0	1	0	0	0	0	2	1	2	3	1	1	0	4	27	2	0	0
RGS2	5812	3911	2679	9696	3773	1652	928	5513	2993	4129	1995	5854	1827	3923	3671	4920	5397	7798	4538	3158	6353	1483	2212	5227	1145	587	3947	4972	4267	598	1008	1295	4792	1598	1469	1084	8786	1368	12798	736	4459	2445	3623	899	4637	1119	5476	623	488
UCHL5	682	546	729	602	578	636	592	561	593	603	560	454	662	525	576	419	653	707	562	534	682	618	642	454	570	584	542	532	565	601	611	724	502	551	655	561	728	517	634	594	553	684	638	611	729	506	611	625	659
TROVE2	1770	2039	1996	1917	1873	1916	1436	1947	1815	1841	2262	1636	1886	2049	1907	1160	2043	1829	1620	1257	1940	2025	1800	1508	2097	1770	1815	1397	2013	2222	1823	1749	1558	1864	2182	1714	1461	1691	1642	1674	2179	1987	1827	1901	1868	1680	1656	1460	2064
GLRX2	118	92	104	124	106	104	94	113	82	113	208	120	107	145	136	150	95	74	151	116	132	135	66	84	113	152	116	189	80	118	112	96	88	163	172	76	123	190	92	104	161	130	89	125	138	94	85	244	116
CDC73	1856	1684	1951	1664	1588	1609	1491	1523	1600	1596	1782	1084	1564	1357	1529	1184	1678	1955	1566	1418	1464	1966	1599	1373	1775	1459	1145	1240	1552	1185	1305	1414	1274	2055	1708	1515	1578	1313	1649	1398	1614	1365	1485	1682	1767	1091	1495	1441	1387
B3GALT2	280	245	288	109	775	1054	1037	253	705	184	266	140	515	299	170	231	377	365	319	489	415	460	295	96	177	477	717	34	366	116	380	217	219	322	157	759	373	262	411	265	343	313	318	180	663	178	582	90	452
KCNT2	2050	1293	897	809	1331	1506	1338	1384	1321	1054	1052	644	1251	1245	1844	3038	1778	1415	1232	1123	1409	1192	1620	377	1403	1457	720	521	1148	649	1027	979	1052	3308	4434	1824	2197	1354	850	1352	926	655	1879	3230	2262	848	1130	1147	954
CFH	28903	13312	5578	13423	14520	21942	25080	15180	15390	8301	11212	9016	12415	12351	12194	29571	26407	20452	9861	11922	15016	16095	17661	8942	27399	24431	9534	24902	18734	6329	12481	16352	14520	45770	63580	22439	40900	10981	11922	14910	11339	5235	30565	49331	21222	14377	21464	7223	13793
CFHR3	287	98	60	180	313	171	207	122	77	133	101	258	36	137	155	504	197	170	113	141	119	71	185	41	224	258	25	218	142	67	51	84	24	276	862	104	127	118	118	154	158	86	460	531	265	213	178	66	195
CFHR1	1027	499	250	565	791	690	1699	606	565	240	503	338	534	614	562	1426	993	593	582	669	524	636	622	273	809	855	413	1208	848	225	382	680	615	1506	2161	973	2934	705	763	965	500	306	931	1020	658	628	809	307	397
CFHR4	1	0	0	4	8	2	0	1	2	3	0	5	1	0	0	1	1	1	0	0	2	2	3	1	2	0	0	9	0	1	0	1	1	5	4	0	2	2	5	0	0	0	1	2	2	2	5	0	4
CFHR2	0	0	0	0	0	0	3	2	0	0	1	0	2	0	0	0	3	0	1	0	1	2	0	0	1	2	0	0	0	0	0	4	0	1	5	2	2	1	3	0	0	0	0	1	3	0	0	0	2
CFHR5	4	0	1	0	2	0	0	3	0	0	0	0	1	0	0	2	0	0	0	0	0	2	1	0	0	1	5	0	1	1	0	10	0	0	2	3	0	2	1	1	0	2	0	0	1	0	1	0	3
F13B	0	0	0	4	0	0	0	0	0	0	2	0	0	0	0	1	0	0	0	0	0	0	0	1	1	0	1	0	0	0	0	2	0	0	1	0	0	0	0	0	0	0	0	0	0	0	0	0	0
ASPM	216	13	25	32	9	22	5	246	51	49	12	31	130	7	16	17	106	16	17	25	44	11	66	43	20	29	64	68	26	85	62	190	19	13	6	30	0	30	43	135	24	124	23	24	19	15	18	65	40
ZBTB41	1318	799	906	700	1101	1037	547	683	903	1030	1288	710	1277	661	862	738	740	905	656	887	858	1192	742	602	971	921	993	821	749	738	1023	1094	896	1119	976	964	748	986	796	917	664	735	744	940	1143	767	969	731	1132
CRB1	125	47	115	124	63	56	70	125	69	45	53	23	204	174	58	16	39	89	79	88	139	82	74	14	51	34	93	20	105	25	95	261	114	22	2	65	16	59	120	84	50	112	86	124	46	79	77	13	48
DENND1B	408	352	487	390	404	347	393	474	454	520	467	346	553	511	467	382	440	464	409	397	495	545	375	364	363	422	545	304	475	514	657	486	352	434	403	436	351	548	459	370	412	578	425	613	379	460	459	451	432
C1orf53	34	24	35	25	52	41	39	34	32	34	34	13	42	21	26	16	12	48	13	38	45	36	16	6	16	22	50	25	22	28	42	53	36	34	15	23	45	39	26	27	34	45	13	18	46	23	22	34	56
LHX9	415	289	271	274	277	418	374	392	542	303	449	407	796	379	423	407	217	718	178	338	445	497	279	396	387	316	493	722	523	462	593	976	371	629	513	483	823	265	322	392	384	385	890	1150	487	542	531	194	924
NEK7	2061	2124	2490	2169	1944	2267	2757	1807	2617	2323	2396	2637	2329	1856	1891	1937	2293	2634	1771	1970	2995	2401	2098	3116	2204	1669	1963	2032	2323	2023	2717	2519	2106	2626	1991	2256	2488	1832	1795	1693	2184	2647	2865	2564	2310	2109	2459	1490	2129
ATP6V1G3	0	0	0	0	0	0	0	0	0	0	1	0	0	0	2	0	0	0	1	0	0	0	0	0	0	0	0	0	0	0	0	0	0	0	0	0	0	0	0	0	0	0	0	0	0	0	0	1	0
PTPRC	454	229	216	243	279	104	243	157	321	207	135	521	60	148	97	282	125	151	59	494	160	119	153	1003	825	252	120	1872	162	388	181	180	175	161	211	199	303	124	306	75	247	119	175	128	294	243	116	113	195
NR5A2	237	46	45	90	54	65	103	341	46	55	64	135	96	79	63	179	133	213	28	132	78	41	118	194	209	61	65	90	122	85	60	612	94	55	23	86	41	44	77	139	76	85	210	206	65	120	56	119	31
ZNF281	272	319	132	204	209	321	391	374	417	331	270	291	287	386	240	299	431	122	160	224	272	244	485	299	281	286	382	348	220	247	306	383	358	292	646	424	205	319	268	355	433	218	227	267	252	448	322	346	447
KIF14	73	8	5	9	7	2	1	51	14	10	19	17	18	20	7	6	8	2	8	14	12	13	31	13	3	16	18	28	11	12	8	46	6	10	50	12	15	23	10	31	4	17	11	4	5	6	11	15	8
DDX59	618	593	583	643	685	578	660	549	524	504	547	625	619	448	521	503	541	622	441	467	618	522	762	433	704	500	547	386	504	532	572	526	473	518	555	569	575	426	536	602	531	692	749	779	670	430	562	555	527
CAMSAP2	3154	2554	3100	2343	2626	3429	2616	2913	3688	2571	3050	2565	2964	2692	3008	2498	2962	2853	2654	2532	3074	3189	3132	2966	3119	2971	3075	2037	3265	2577	2723	2710	2880	3020	2472	3082	2661	2640	3194	2641	2815	2603	2587	2988	2775	2997	2771	2198	2784
GPR25	0	0	0	0	0	0	0	0	0	0	0	0	0	0	0	0	0	0	0	0	0	0	0	0	0	0	0	0	0	0	0	0	0	0	0	0	1	0	0	0	0	0	0	0	0	0	0	0	0
INAVA	18	18	2	8	12	6	7	22	10	3	6	2	8	11	9	0	8	4	5	12	4	15	10	1	8	24	10	1	10	1	1	10	10	39	57	15	14	2	5	9	3	3	13	6	18	5	6	0	23
KIF21B	128	110	71	108	128	79	115	161	99	112	57	131	126	118	141	105	105	68	72	134	80	96	182	192	192	120	136	204	128	113	74	73	97	175	133	98	74	105	84	155	83	114	146	108	87	146	61	122	94
CACNA1S	0	0	2	3	17	5	9	0	6	0	1	3	17	0	0	0	0	8	4	17	2	0	0	0	2	0	5	0	0	6	1	0	9	0	0	6	3	5	0	0	0	0	1	8	7	0	0	0	2
ASCL5	17	38	54	19	17	25	20	12	11	31	33	14	29	7	56	8	4	11	75	22	7	34	23	7	11	4	17	8	18	25	33	9	8	11	29	13	26	44	7	6	18	26	31	60	30	22	22	22	13
TMEM9	2338	2881	2710	2064	3178	2509	3228	2511	2263	2593	2277	2159	2846	2462	2677	2430	2150	2296	2944	3136	2182	2588	2661	1854	2826	2844	3067	3292	2441	2383	2902	2942	2446	2920	3081	2705	2670	2919	2919	3540	2063	3628	2248	1989	2412	2643	2622	4333	2332
IGFN1	149	19	79	46	72	68	33	60	26	19	1	111	168	35	21	73	18	134	8	96	87	8	45	477	21	6	24	429	285	65	81	153	695	2	9	55	97	7	190	212	27	100	48	24	41	92	116	61	93
PKP1	9	21	10	32	33	71	69	35	78	64	33	29	67	25	10	26	64	45	41	6	64	54	15	30	44	11	22	29	54	49	73	21	95	55	44	35	80	17	143	43	52	43	64	41	82	39	20	65	36
TNNT2	14	24	7	40	86	61	111	8	195	104	31	7	92	53	21	38	16	72	5	4	42	7	21	12	1	35	30	20	1	61	61	20	14	43	25	48	79	59	10	2	87	41	88	26	126	64	44	24	309
LAD1	23	21	8	13	16	31	14	138	32	18	15	3	54	11	6	7	270	16	10	14	18	40	35	37	17	17	6	7	24	15	35	16	13	17	16	11	33	7	41	112	10	13	23	19	29	8	67	10	47
TNNI1	6	53	31	2	159	49	91	7	53	18	20	2	162	52	5	17	12	50	36	145	35	3	3	5	1	11	1	0	0	29	12	3	32	5	8	34	50	17	5	0	12	19	47	1	53	21	25	39	8
PHLDA3	667	483	307	567	984	491	742	333	509	446	977	822	556	491	707	761	333	350	888	1086	366	850	602	734	840	1004	430	1192	657	379	351	343	474	1331	1086	570	771	714	684	472	357	368	654	742	726	578	603	569	667
CSRP1	10812	8555	6329	9861	20349	12318	15980	8812	11922	7112	11134	26580	9201	12162	12131	11083	15566	7566	9125	13087	7489	8154	15623	47801	17071	17504	11339	30311	18910	8855	4459	11186	25243	9498	7566	13881	10236	7180	23828	11832	7615	8301	9659	14015	6075	25243	24117	2650	13126
NAV1	943	327	272	379	689	528	500	719	466	177	1033	1558	548	375	589	994	445	557	258	684	291	450	766	2808	1017	1018	457	3505	701	464	454	664	632	643	480	722	523	375	601	740	235	475	791	1233	464	759	566	318	715
IPO9	2697	2099	1891	2013	2191	2631	1937	2490	2590	2399	2093	2230	2420	2246	2001	1989	2402	2716	1873	2105	2596	1929	2533	2413	2271	2340	2745	3060	2397	2573	2580	2714	2534	2308	2062	2901	2496	1893	2708	2437	2258	2260	2440	2059	2431	2582	2741	2739	2646
SHISA4	677	569	594	705	1022	742	924	567	811	900	744	751	678	720	806	569	608	599	578	704	561	911	907	795	722	849	1060	923	851	691	849	667	886	792	470	858	600	646	1062	554	892	651	734	725	842	1156	806	1129	878
LMOD1	5121	1952	3145	4234	3581	5388	5333	2602	6412	7180	2183	16472	3375	4802	5308	4448	2328	5239	3781	3226	3393	3530	4072	21112	5163	5817	6103	17504	8581	6127	6653	3970	9315	3116	1044	7777	3994	3691	6690	2578	7499	3947	5254	6480	1756	14963	6934	3378	2004
TIMM17A	620	598	535	633	613	737	993	820	737	630	447	944	589	855	506	620	717	693	521	631	1013	566	680	709	586	631	780	1162	675	843	773	1106	833	609	698	639	813	512	709	768	1075	796	651	631	643	1057	755	1314	871
RNPEP	1497	1382	1358	1400	1788	1536	2129	1340	1249	1516	1265	1346	1326	1264	1370	1373	1305	1470	1436	1727	1637	1623	1336	1479	1433	1407	1608	1496	1348	1729	1514	1502	1441	1729	1166	1322	1677	1729	1209	1270	1590	1959	1507	1513	1434	1271	1525	1751	1690
ELF3	2	275	44	41	11	87	72	15	47	25	17	63	10	44	42	14	40	29	22	57	69	282	41	64	45	328	62	23	74	56	78	46	41	30	41	30	194	15	55	21	20	69	78	34	30	27	31	34	354
GPR37L1	44	82	75	55	68	60	85	48	72	75	71	78	67	88	83	57	46	62	79	51	109	111	59	76	60	52	87	42	76	126	85	71	58	74	74	55	80	80	68	46	75	95	62	87	90	79	48	108	77
ARL8A	1369	1600	1308	1291	1775	1852	2010	1316	1631	1509	1188	1753	1406	1557	1595	1495	1286	1642	1127	1085	2055	2328	1786	1725	1540	1486	1492	1403	1719	1743	1509	1727	1408	1798	1978	1538	1782	1160	1574	1418	1699	1524	1538	1932	1953	1372	1285	1764	1807
PTPN7	89	28	25	40	46	34	40	103	37	27	18	55	34	39	7	53	12	20	13	65	44	31	13	97	66	36	37	155	20	67	41	177	31	35	33	29	33	28	35	20	53	28	38	59	56	64	22	40	41
LGR6	26	56	36	45	23	48	50	69	72	13	40	350	60	104	33	142	7	159	38	253	66	82	64	167	52	24	48	86	235	524	147	20	257	20	6	63	31	8	188	30	67	37	167	230	26	295	249	2	22
UBE2T	69	10	9	10	27	30	2	101	9	21	74	9	46	8	12	14	24	18	42	28	29	8	21	20	15	39	16	57	17	23	9	73	25	36	39	8	34	31	31	67	14	5	5	6	49	25	22	44	22
PPP1R12B	8403	3458	3838	6255	5518	6092	3970	5258	5435	7489	4612	9330	9464	5296	4162	5113	3934	5682	3838	4618	5418	6170	4555	12162	7705	6001	6386	9805	9861	6170	4903	10790	9768	4470	5371	6304	4609	5643	6713	6668	8096	5865	6103	8942	4383	13747	7948	2774	3145
SYT2	255	218	225	166	192	143	69	197	87	328	201	119	253	153	186	75	354	137	140	126	238	122	160	84	150	165	360	111	192	211	108	231	253	135	150	110	121	201	179	232	201	293	155	195	149	208	239	316	124
KDM5B	2375	2197	1981	2569	2252	2700	1980	2271	1809	2069	2283	1691	2410	2017	2100	1707	2379	1918	1556	1490	1832	2278	2331	1575	2867	2538	1800	1975	2095	985	1553	2825	2113	2416	2378	1982	2279	1609	1522	2456	2100	1477	1635	2085	2945	1283	2058	1535	2153
RABIF	101	68	112	95	122	123	135	72	114	86	177	101	113	113	101	107	93	73	67	108	85	103	68	115	80	102	96	155	130	97	114	168	89	130	141	106	90	125	99	130	127	92	66	105	126	116	115	185	114
KLHL12	1048	961	1039	918	1000	1017	1005	878	828	1259	979	719	1021	784	951	753	955	994	980	943	1010	990	768	848	1031	947	994	858	913	927	987	884	845	978	1254	948	972	898	871	902	803	898	889	1033	1161	914	1054	1490	956
ADIPOR1	1777	2312	1820	2395	2206	1890	2462	2283	2076	2113	1879	2022	1664	2133	2007	1992	2137	2030	1846	1660	2156	2827	2085	2124	2422	1938	1864	2023	2366	1766	1687	1656	1720	2169	2109	1860	1707	1905	1770	1798	2336	1400	1911	2258	2508	1583	1647	1512	1794
CYB5R1	1456	1619	1552	1706	1669	1576	1768	1398	1591	2268	1438	1509	1606	1514	1743	1460	1708	1434	1637	1317	1445	2201	1533	1341	1908	1756	1729	1500	1873	1600	1770	1185	1540	1656	1280	1746	1428	1559	1350	1503	1805	1759	1439	1826	1580	1804	1505	1898	1763
TMEM183A	841	904	716	904	736	782	1084	915	975	679	876	1105	882	1011	824	927	887	737	821	804	972	914	992	886	984	752	859	831	1004	1044	862	1004	880	748	799	997	819	827	740	921	971	838	870	902	878	1173	788	918	849
PPFIA4	259	95	124	121	190	106	22	72	40	108	384	85	120	75	179	132	149	43	106	172	58	139	122	93	444	187	131	102	89	133	65	97	120	193	345	54	231	103	52	110	60	94	79	77	306	90	90	68	73
MYOG	0	0	0	0	0	1	1	0	0	0	0	0	1	0	0	0	0	0	0	0	0	0	0	0	0	0	0	0	1	0	0	1	0	0	0	0	0	0	0	0	0	0	0	0	0	0	0	0	0
ADORA1	22	4	2	0	9	10	20	12	7	6	3	23	8	14	11	10	9	7	5	1	4	3	7	27	8	15	10	60	5	3	1	10	12	70	27	20	14	9	14	4	3	2	13	5	18	5	6	5	9
MYBPH	1	0	0	3	2	1	3	0	5	0	0	2	0	0	0	0	0	0	2	4	0	2	0	1	2	0	3	3	1	2	0	0	2	2	14	3	8	0	0	0	1	0	1	0	2	0	3	0	1
CHI3L1	241	44	23	136	54	489	840	25	79	16	38	173	17	49	24	393	44	71	21	39	107	390	77	425	201	137	13	10627	12	16	15	104	44	277	2354	59	2418	20	42	10	18	44	140	20	249	7	59	42	338
CHIT1	0	14	1	634	12	1	5	11	6	7	0	3	6	9	1	16	3	5	0	8	3	0	1	3	976	78	0	8	9	2	7	0	6	3	4	3	4	0	8	0	10	12	2	6	1	53	2	0	7
BTG2	10473	41847	15016	20349	9607	11007	17818	14377	8927	43321	3314	24754	7054	15062	15339	20349	19745	60605	29571	11661	45160	3393	8480	12072	4812	6826	24593	6018	21696	15232	5568	15746	18910	9155	3658	17431	36647	2682	32935	16609	33238	9330	38187	46468	18821	7937	21222	10650	7664
FMOD	7585	10341	7819	9185	9315	8430	10767	8251	10907	3979	7992	7339	5761	11951	9972	11632	9677	10767	5945	8728	8728	10112	9446	11007	6974	5891	8531	18134	14424	1804	8505	8277	12726	7375	8728	10236	10050	7023	10745	5606	7460	6069	7480	6466	10450	7249	7798	6486	8702
PRELP	9750	21007	8215	18134	12131	13881	29125	10091	21577	13467	12481	23828	7146	18057	13126	9347	16289	10603	12617	7006	5471	22687	22687	17744	15805	14808	12383	8480	21942	7405	10672	5950	16673	22194	17744	18384	10195	9899	10426	6713	22956	4866	14963	15918	13047	18472	14377	8430	9315
OPTC	0	3	1	0	3	0	11	2	5	2	0	5	0	2	4	3	3	1	15	0	1	10	0	1	4	1	2	0	2	4	2	0	1	1	0	5	0	0	1	4	3	1	5	17	0	12	1	1	2
ATP2B4	6098	4673	4147	5008	5467	6520	4154	4937	5499	6809	6991	6419	5337	5536	5015	3628	4825	6188	3938	4597	3720	4795	5354	6058	5320	6335	7038	11608	4312	6018	5967	5828	5667	7395	5833	8096	6200	6046	7249	4852	2718	3671	5121	5701	4972	5053	7321	6713	7926
LAX1	9	1	6	2	8	3	15	0	0	4	0	13	0	4	1	4	0	5	0	13	2	0	0	8	8	3	4	26	3	14	2	0	3	2	2	0	7	5	6	1	6	5	3	4	5	23	5	0	3
ZC3H11A	5151	4364	3846	4065	5304	5725	4005	5345	6075	4576	9768	6164	5755	5518	5444	7509	5190	4456	4588	7241	6023	4300	4462	5545	4879	6058	6547	5961	4558	6098	5449	5648	5064	5687	8581	5467	4661	7038	4526	7321	4552	4673	4236	4658	5634	6064	5917	5350	6446
ZBED6	732	416	351	380	410	818	477	537	1060	399	1204	432	548	801	378	717	490	487	217	240	557	536	489	600	525	519	606	484	451	441	545	433	409	815	1370	825	408	370	383	638	544	332	377	448	681	600	581	477	745
SNRPE	830	667	738	882	859	766	1185	715	840	759	618	672	863	780	743	780	685	619	724	644	840	685	804	581	580	692	701	619	610	671	856	756	704	590	698	802	967	745	826	795	690	692	629	569	678	817	787	904	917
SOX13	844	1018	1324	786	791	1575	1691	1211	1361	809	1053	2967	1058	1137	1160	1330	1349	1773	1184	1293	1408	764	1302	3413	1075	979	1294	2439	2091	2828	1187	1138	1562	843	637	1498	1041	824	1294	944	1292	1686	2756	2239	681	1640	1853	1236	1710
ETNK2	726	1176	1185	770	957	730	1067	1217	1170	1594	683	925	646	1250	1166	870	870	774	1391	1023	1376	1141	1184	974	867	843	1336	635	915	1026	852	730	815	818	1102	1149	774	1217	1099	572	845	1986	904	784	652	825	991	2100	1446
REN	72	552	114	96	60	634	142	80	1204	140	801	122	87	789	168	1696	139	2173	114	265	636	35	44	1264	111	87	144	642	166	14	180	163	835	132	189	387	627	173	113	20	119	176	1192	134	146	149	1248	252	244
KISS1	0	0	0	0	0	0	0	0	0	0	0	0	0	0	0	1	0	0	0	0	1	0	0	0	0	0	0	0	0	0	0	0	0	0	0	0	0	0	1	0	0	0	0	0	0	0	0	0	0
GOLT1A	0	4	3	4	0	0	0	2	0	0	1	6	0	1	0	6	0	0	1	3	8	9	4	7	0	6	0	3	0	0	2	0	3	12	11	2	5	0	2	3	0	0	3	0	4	0	3	0	17
PLEKHA6	805	453	287	598	968	928	685	874	737	466	1154	1310	570	431	494	259	725	627	556	909	364	490	1110	1264	408	1322	920	1556	347	290	495	450	666	519	541	1160	608	473	1498	577	188	491	689	557	233	943	1923	629	846
PPP1R15B	1779	2319	1208	1934	1487	1250	1683	2142	1666	1879	1299	1703	1413	1719	1631	2004	2004	4689	1376	1467	1642	1254	1763	2356	1788	1843	1731	1541	2490	1189	1258	1784	1673	1643	1906	1607	1731	1235	3384	2559	1975	958	1958	1936	1367	1572	1675	2010	1701
PIK3C2B	454	183	235	227	172	241	168	336	227	269	391	643	382	239	314	308	356	493	212	410	203	132	297	715	436	250	276	1006	391	481	383	423	397	293	218	355	172	269	461	498	242	225	440	750	237	569	354	480	261
MDM4	2200	3105	4011	3116	2561	2143	1691	2788	2369	2816	5354	3246	3625	3147	3737	3870	3132	3106	3844	2800	3535	3055	2093	2113	2969	2620	3324	2396	2624	5296	2827	2612	2665	2316	3407	2071	1989	4152	2357	3814	2719	4249	3274	3248	2473	3588	2530	3384	2291
LRRN2	242	316	115	214	380	251	131	316	124	66	301	183	171	172	127	91	323	185	132	154	100	101	348	152	97	315	156	675	116	43	41	332	319	204	244	191	206	172	236	201	93	91	162	92	84	72	456	42	372
NFASC	3545	1988	1885	1786	3314	3505	2106	2975	2231	2438	2814	2614	7195	1191	3174	6157	2508	6194	3704	3204	735	1231	3265	3266	3036	2084	1010	3960	1195	1717	2212	5453	5940	3034	1607	4122	3769	1840	1966	7460	864	1654	6127	8190	2499	1938	4443	1291	2191
CNTN2	4	22	9	3	0	7	5	4	3	8	14	13	4	2	6	52	3	6	0	5	3	2	1	50	0	5	0	40	4	12	9	4	1	2	0	7	1	16	6	1	9	13	3	0	3	6	9	12	9
TMEM81	97	142	103	116	109	63	68	57	37	82	250	109	139	107	152	154	96	52	221	114	142	104	49	38	116	142	113	74	108	125	91	98	67	170	290	54	84	244	42	130	111	147	89	157	134	116	73	153	53
RBBP5	719	697	572	539	586	580	481	497	491	733	657	517	571	564	531	520	677	564	534	396	640	432	452	507	680	743	558	458	647	623	535	542	440	747	1002	561	595	609	481	516	718	503	512	765	709	659	542	764	580
DSTYK	1523	1280	875	975	1248	1588	1406	1153	1206	1400	940	1213	1303	999	1093	975	1127	1430	935	951	1358	1025	1696	1175	1479	1569	1387	1055	1016	1053	1230	1372	1154	1290	1557	1657	1386	1087	960	1377	1169	922	1685	1726	1284	902	1463	993	1344
TMCC2	379	200	227	325	247	396	298	300	243	267	341	183	507	246	407	267	313	325	269	315	279	354	132	123	656	394	318	128	397	260	305	276	218	629	522	245	369	420	163	501	244	166	560	543	416	196	263	262	179
NUAK2	142	108	58	85	90	121	124	113	78	168	92	36	151	111	86	61	74	164	98	102	100	126	76	98	149	223	67	90	91	84	84	309	109	104	129	197	164	125	42	91	114	104	94	142	81	85	77	180	254
KLHDC8A	17071	13388	23093	15623	31062	20034	10173	18734	10091	18648	31579	7023	31062	14473	29793	11922	23248	10836	37028	27399	10473	13584	9642	1254	18384	31062	23828	778	10195	26052	15339	15980	15016	10981	5284	15864	11108	38187	14564	46468	10319	22194	8062	12008	15446	9534	22194	21696	18734
LEMD1	36	41	34	45	64	76	21	47	43	128	22	15	73	28	65	27	16	15	77	49	40	72	58	25	50	64	57	11	12	15	34	35	14	22	47	62	43	59	23	61	26	33	22	27	33	7	44	25	20
CDK18	1171	944	1128	1281	981	758	690	944	874	989	1978	530	1570	965	1554	1704	947	627	1814	2284	504	2299	479	416	1091	715	1080	678	1433	981	963	586	1091	1281	1551	711	799	2031	1016	783	953	919	737	1234	1155	938	662	882	571
MFSD4A	72	138	142	91	73	111	151	99	116	167	82	91	107	116	99	69	133	134	151	130	162	115	142	111	111	82	165	45	110	155	121	78	129	79	63	85	77	84	108	117	112	179	144	108	97	92	148	102	104
ELK4	1272	1225	1409	1181	1103	1278	1008	1237	1394	1308	1796	1496	1392	1425	1042	1644	1349	1611	1112	1205	1554	1656	1277	1394	1446	1108	1292	1594	1337	1786	1604	1449	1242	1310	1724	1338	1268	1109	1362	1512	1577	1425	1414	1457	1184	1586	1143	1521	1406
SLC45A3	270	111	380	103	256	260	226	195	167	356	409	166	248	206	397	299	205	250	229	288	149	261	131	158	232	359	491	500	347	259	361	208	272	159	249	178	129	547	194	242	209	250	146	158	122	215	272	428	212
NUCKS1	12580	9805	10450	8062	11832	10383	8027	9881	11186	12131	8416	8634	11772	8251	10383	8251	10050	9994	8467	11580	11212	11314	12383	9842	11661	11661	11314	6966	9201	11007	9861	10341	8327	9677	8492	12224	9696	9016	9823	10071	8454	10516	10403	11212	9062	9217	11134	10277	11632
RAB29	658	364	355	500	618	365	768	354	332	422	460	311	481	357	431	403	427	431	403	360	290	628	354	376	510	438	336	941	392	258	330	449	471	717	572	447	499	475	280	573	340	191	369	356	521	407	399	429	348
SLC41A1	1671	1758	1392	1359	2034	2074	1800	1896	2225	2229	1647	2137	1665	2193	1928	1808	1713	1784	1787	1200	2016	2135	1757	2284	1608	1758	2275	1888	2136	2674	2181	2183	2144	2195	2572	2722	1865	1791	2045	1685	2138	2314	1916	1899	1549	2709	1849	2254	2940
PM20D1	2	62	57	2	29	2	25	6	41	159	43	14	30	62	78	11	27	52	78	72	57	52	5	0	27	56	94	7	29	78	43	32	87	47	12	0	46	93	66	5	5	16	37	30	3	5	83	113	25
SLC26A9	6	4	3	12	4	19	2	6	5	3	1	8	8	5	0	0	5	0	0	0	4	0	2	6	0	1	12	1	0	3	9	3	0	4	1	12	1	4	1	3	2	4	1	3	6	5	2	3	12
RAB7B	147	52	169	193	216	203	67	81	93	87	242	134	217	133	182	49	78	136	135	222	52	61	82	135	148	203	227	421	74	136	216	170	200	130	132	158	154	243	271	212	40	108	98	104	110	138	291	162	498
CTSE	0	0	8	2	0	5	0	0	11	0	1	5	0	2	1	4	12	1	0	0	0	1	0	0	3	4	4	1	7	0	6	7	0	2	5	1	1	0	3	0	1	0	0	3	2	4	0	0	6
C1orf186	14	57	1	2	1	2	6	1	2	0	2	5	5	29	1	1	0	0	0	6	0	43	3	8	2	5	1	52	5	1	0	9	0	6	2	3	4	0	5	4	0	0	1	7	0	38	0	0	0
AVPR1B	0	0	0	1	0	0	0	0	0	0	0	0	0	0	0	0	0	0	0	0	0	0	0	0	0	0	0	0	0	0	0	0	0	0	0	0	0	0	0	0	0	0	0	0	0	0	0	0	0
FAM72A	34	29	32	16	15	22	53	33	36	28	28	24	23	30	19	33	21	92	22	24	26	17	31	32	28	25	28	47	28	30	42	40	23	25	21	32	32	35	34	38	25	30	34	50	31	32	30	16	27
SRGAP2	1986	2364	1927	1542	2065	1734	2278	2100	2288	1677	1862	2371	2030	1832	1916	3618	1970	2137	2704	2407	1836	1897	2412	2075	2298	2202	1624	2063	1943	2353	1894	1797	1871	3011	3171	2102	2201	2468	1703	2836	2298	1869	2509	2839	2037	1656	2064	1588	2086
IKBKE	112	83	67	69	110	112	79	99	87	87	95	41	72	86	105	42	92	111	87	124	44	116	82	53	85	105	98	208	50	52	92	96	100	108	68	90	145	90	116	106	67	41	65	76	110	58	92	98	154
RASSF5	385	258	75	293	596	273	345	201	223	86	423	190	138	216	301	140	320	164	135	274	111	336	416	303	388	535	169	345	181	138	78	293	257	617	445	269	649	236	409	251	90	59	300	119	311	137	551	45	433
EIF2D	2931	2519	3347	2801	3472	2556	2512	2057	2522	2994	3086	2025	3614	2090	3097	4154	2165	2070	4180	3783	2536	3413	2161	1741	2766	2718	2499	1448	2376	2814	3150	2009	2357	2160	2156	2510	2474	3706	1928	3529	2161	2727	2593	2626	2478	2345	2666	2063	1907
DYRK3	297	195	236	263	246	153	123	291	212	190	252	202	200	221	251	199	250	536	235	156	165	420	152	130	172	224	207	140	318	97	155	154	239	235	321	215	219	247	313	187	187	159	148	211	182	185	182	135	168
MAPKAPK2	2180	2685	1397	3259	2227	1875	2334	3038	3413	1371	1556	3080	1260	3341	1513	2020	3393	2643	1156	1341	2045	2670	2651	3407	1953	2018	1851	3962	3143	1376	1509	2282	2674	2708	2928	2087	3034	1728	3390	1333	2819	1568	2283	1738	1980	2866	1714	1320	1806
IL10	47	12	5	57	0	5	39	22	9	7	23	35	0	1	3	5	7	10	0	3	2	12	11	36	31	11	20	249	7	4	4	152	34	32	36	23	41	2	27	3	8	3	35	18	35	21	18	4	22
IL19	0	0	0	0	0	0	0	0	0	0	1	1	0	0	0	0	0	0	0	0	0	0	0	0	0	1	0	14	0	0	0	0	0	0	0	0	0	0	0	0	0	0	0	0	0	0	0	0	0
IL20	0	0	0	7	6	27	0	0	0	0	0	0	0	2	0	4	0	0	0	0	2	0	3	2	0	1	0	9	0	0	0	12	10	7	0	2	22	0	3	4	0	0	2	0	0	0	0	0	4
IL24	21	2	0	28	9	29	11	11	9	4	4	26	4	11	6	14	3	8	0	11	11	6	15	30	37	9	7	138	9	25	4	45	13	37	18	6	69	10	8	7	5	2	15	14	10	26	12	4	28
FCMR	90	21	10	81	52	66	53	36	19	21	37	105	20	32	21	59	22	16	11	38	27	27	58	116	211	57	17	442	36	113	12	92	79	100	70	45	211	15	41	38	33	9	65	44	37	60	44	16	107
PIGR	4	51	62	48	24	44	0	23	50	43	13	30	33	21	16	41	150	53	39	13	47	167	0	3	98	20	33	21	147	35	189	91	33	54	149	69	39	51	49	26	20	6	60	57	76	13	29	22	24
FCAMR	0	0	0	0	0	0	0	0	0	0	0	0	0	0	0	0	0	0	0	0	0	0	0	0	0	0	2	0	0	0	0	0	0	0	0	0	0	0	0	0	0	0	0	0	0	0	0	0	0
C1orf116	4	2	8	4	9	7	5	8	16	9	1	9	8	6	8	5	10	4	7	2	6	17	1	4	7	0	9	0	17	9	22	8	7	11	18	8	4	2	42	2	12	5	6	10	12	4	2	11	35
PFKFB2	805	508	661	581	389	504	380	522	543	594	268	369	748	510	472	391	605	647	407	388	533	612	489	434	501	430	441	426	547	584	536	539	542	403	268	574	484	311	479	671	585	611	447	539	595	625	385	810	451
YOD1	271	273	289	215	237	246	301	356	407	287	406	354	309	390	286	368	426	199	232	272	305	332	357	312	278	276	389	292	275	358	325	267	310	350	473	363	218	339	277	272	377	277	278	215	278	533	256	296	363
C4BPB	1608	1214	4582	1206	243	487	551	2135	1378	6379	129	570	6182	1282	2714	3485	603	1993	5384	3655	3985	649	899	24	771	333	1992	29	558	3669	1481	1034	1466	197	617	1197	613	1903	261	5243	2618	5476	1582	3388	1113	1616	330	2124	586
C4BPA	102	45	66	53	88	46	45	57	43	87	36	9	121	32	88	31	43	107	80	74	84	51	68	22	32	36	51	13	30	40	86	59	47	22	50	51	52	56	21	85	40	76	41	151	75	21	20	99	73
CD55	4714	6991	3684	7038	2575	1767	3000	6974	3530	2868	1849	2974	3832	6406	3892	3280	5504	3311	1972	2955	2491	2086	6310	1462	2206	2042	1735	2181	2967	1017	1923	3492	2921	2586	2909	2052	4927	1967	3060	3417	5776	1353	2505	3744	5691	1576	1115	1943	1680
CR2	8	6	0	4	0	0	3	31	0	8	0	2	6	0	0	4	73	0	0	0	5	0	11	0	3	13	6	32	1	89	3	0	1	1	9	1	3	10	0	25	2	3	5	2	0	0	28	0	2
CR1	66	27	18	46	9	21	74	18	28	29	25	56	14	17	20	38	28	63	10	18	11	4	41	164	125	34	16	772	10	93	49	52	60	86	140	131	54	12	44	16	16	9	33	35	31	49	18	24	53
CR1L	3	0	0	2	0	0	0	0	0	1	0	0	0	0	0	0	0	0	0	0	0	0	0	6	3	0	2	11	0	0	0	1	0	0	0	2	1	0	0	0	0	0	0	2	0	0	0	0	0
CD46	7171	9498	10383	9625	7480	10091	7981	10257	9047	8377	7959	9731	8912	10132	8555	13351	10536	8492	10403	11108	9047	8674	7006	8927	10152	8016	9480	6974	9805	12447	8442	8728	10812	8870	7829	8742	7249	9589	8364	11058	7442	13838	8634	9954	7724	8467	10695	8786	9731
CD34	2421	1182	927	1465	810	1269	4029	2058	840	888	1768	5333	1596	2315	830	3269	1464	2571	479	1690	1460	756	1174	8130	4961	1059	928	6304	2906	1494	1264	3239	3662	741	572	2213	1619	805	2214	3669	1309	1302	2495	3522	1003	3202	1730	982	1131
PLXNA2	2465	8289	3805	3689	2406	4385	2327	4501	5513	3597	2912	6802	3352	4069	3141	3314	4637	5706	8971	6052	3699	5121	4187	2406	2780	2958	6248	2198	4906	4197	3474	1833	4362	1395	1455	5885	1796	2337	4251	1834	7195	5822	4094	1963	2225	3609	5267	2989	3371
CAMK1G	671	1545	440	826	2390	1083	607	752	788	748	700	243	888	736	1375	366	881	768	1457	1370	523	1458	2940	294	1139	1634	723	174	594	334	298	483	991	612	420	1486	472	843	1311	927	313	382	545	202	1208	291	2179	343	1536
LAMB3	81	129	51	84	143	113	69	96	63	79	105	29	123	41	94	58	56	71	141	88	31	190	184	45	57	117	103	67	53	35	98	60	162	76	116	95	62	78	134	102	44	46	55	41	63	70	99	94	561
G0S2	399	551	543	484	495	675	1175	763	537	347	1171	233	416	650	644	185	654	415	928	418	662	815	1183	261	664	916	512	483	596	816	1044	791	619	237	943	772	439	840	741	323	715	362	543	190	375	803	982	1987	1432
HSD11B1	630	3432	398	2005	979	1103	7894	1242	2067	247	1410	543	249	1454	616	823	1342	1426	1636	2043	462	2787	6206	1161	2341	1685	830	2168	1419	782	1283	606	1355	1617	2146	1724	2874	772	1508	421	1693	311	1665	562	997	2269	1977	1755	4618
TRAF3IP3	68	80	70	62	76	63	150	40	65	66	51	92	53	42	38	93	42	41	56	173	42	68	113	167	233	87	47	380	65	171	59	54	50	54	54	65	54	56	58	52	86	68	57	74	83	150	55	66	75
C1orf74	88	79	49	52	86	86	110	47	41	107	82	95	78	67	49	83	56	51	76	124	57	53	84	80	128	95	100	198	50	109	75	73	58	84	82	95	60	73	57	88	64	60	73	83	119	140	91	121	106
IRF6	44	109	181	51	86	145	152	78	82	186	151	201	146	192	81	105	126	117	278	155	49	544	86	149	77	69	28	81	183	320	155	53	190	58	94	55	178	44	143	117	115	283	111	128	166	162	159	349	205
DIEXF	884	767	750	666	958	857	681	668	674	1029	798	576	1011	664	809	562	674	754	766	758	589	546	1002	532	937	841	752	585	526	613	879	652	662	814	1021	1054	826	651	721	894	676	592	772	736	915	620	1053	852	872
SYT14	2	8	17	2	3	5	0	12	11	9	1	14	6	5	10	2	19	3	6	2	0	2	2	4	0	2	1	1	5	3	4	6	1	3	6	2	2	4	1	9	6	4	2	3	2	0	2	2	1
SERTAD4	176	128	47	191	371	142	155	111	127	152	100	81	344	200	181	44	113	92	74	123	60	57	214	98	220	297	239	39	130	43	169	124	271	96	95	295	82	229	177	286	48	25	156	125	105	102	195	37	146
HHAT	218	153	242	215	321	157	140	237	119	228	74	110	257	202	283	82	202	142	176	168	178	226	200	142	137	268	167	92	135	31	116	130	238	129	133	142	75	188	197	247	67	181	92	139	169	79	148	83	181
KCNH1	11	17	23	25	57	8	11	22	13	18	12	14	44	11	29	22	21	16	32	25	10	24	7	20	6	37	16	8	7	1	12	4	9	17	15	5	4	15	18	38	12	34	2	38	11	23	9	2	12
RCOR3	2102	2336	2778	1953	2201	2293	2270	1773	2195	2490	2117	2464	2468	1864	2609	2190	2005	2218	2397	2244	2534	2192	2591	2080	2608	2028	2485	1371	2293	3115	2519	2040	1984	1526	1320	2598	1797	2195	1775	2381	1983	3086	2834	2642	1976	2460	2332	1804	2037
TRAF5	799	446	823	1350	540	656	633	611	522	730	927	1572	818	862	845	931	926	646	512	901	1058	560	621	2212	949	780	986	2705	1022	1520	880	1251	1645	769	576	685	622	802	1583	987	734	1067	689	856	429	2113	827	1034	893
RD3	0	0	0	0	0	0	1	0	0	0	0	4	0	0	0	0	0	0	0	0	0	0	3	6	0	0	4	22	1	0	1	0	0	0	0	0	0	0	0	0	0	0	2	0	0	22	0	0	0
SLC30A1	565	419	322	409	658	447	724	685	613	578	338	401	399	435	541	507	465	652	394	337	238	355	806	840	549	828	1203	369	496	355	452	681	668	1458	1574	1030	491	614	582	489	488	303	599	644	449	679	585	557	1114
NEK2	28	0	1	4	0	3	1	21	2	1	2	2	6	1	0	1	6	0	1	5	0	3	3	5	3	3	7	18	1	4	1	18	2	0	1	3	3	0	8	9	0	0	0	1	1	0	1	4	6
LPGAT1	999	841	802	817	1126	776	709	1057	913	605	803	988	778	895	795	1115	1054	765	688	939	990	981	1178	1180	926	1039	923	1134	1075	924	756	1342	868	866	945	967	856	731	1012	1034	997	965	919	802	726	819	995	964	1037
INTS7	451	270	339	424	340	455	147	438	299	298	410	184	379	291	285	231	326	420	308	387	381	235	204	157	304	385	351	348	271	315	373	392	344	378	290	217	329	308	386	383	294	256	149	304	465	228	315	696	348
DTL	82	8	13	8	10	25	3	100	11	7	15	6	55	4	3	11	29	19	8	11	10	3	37	16	23	17	13	39	11	29	13	83	14	5	3	16	13	0	11	68	8	7	17	34	5	13	10	23	14
PPP2R5A	658	768	711	692	679	778	1051	866	711	923	772	1302	666	722	861	1026	775	791	867	1038	718	1028	956	1286	1124	851	802	1160	1007	977	775	684	908	800	905	876	689	1014	902	786	872	569	1068	1253	604	1132	792	703	775
TMEM206	140	103	79	79	68	83	143	129	57	62	188	68	95	86	97	76	102	104	63	56	105	54	51	59	95	102	76	135	103	81	87	127	74	233	168	85	124	83	89	85	112	55	30	103	92	82	60	135	73
NENF	1080	1272	1771	1505	1811	1204	2375	1198	1266	1723	1228	1415	1269	1555	1773	1680	1072	1030	2131	1685	1395	1798	1301	1395	1138	1293	1581	1215	1270	1343	1537	1000	1318	1375	930	1056	1658	2201	1620	1434	1459	1874	1221	1083	1188	1631	1605	1611	1322
ATF3	1436	1798	2371	1420	691	701	386	483	394	2626	738	714	411	622	2795	5199	604	4496	5082	1414	321	648	289	1273	1173	1411	636	1247	1945	298	259	711	1629	703	397	147	1449	242	4217	1752	1629	503	928	804	685	941	276	672	350
FAM71A	0	0	2	0	0	6	0	0	0	0	0	4	0	0	0	0	0	0	0	1	0	0	0	2	1	0	3	6	2	1	0	0	0	0	0	2	0	5	1	0	0	0	0	5	0	0	0	1	0
BATF3	19	21	14	21	34	16	40	20	29	14	48	96	12	21	17	53	20	30	14	44	30	13	9	81	23	27	30	249	26	37	20	43	29	70	42	35	42	15	49	24	35	22	61	34	23	48	31	30	35
NSL1	405	408	422	309	448	445	400	405	421	471	460	335	417	332	405	250	456	365	428	373	434	298	450	337	418	436	504	469	351	460	518	422	392	434	594	471	420	443	369	339	432	425	363	494	453	345	453	404	534
TATDN3	258	309	326	358	306	315	485	280	348	287	208	216	314	289	310	225	319	315	319	317	297	311	596	316	283	261	336	281	266	313	354	274	250	233	145	336	322	283	261	303	241	334	373	259	364	256	309	287	256
SPATA45	1	0	0	0	1	0	4	2	0	2	0	0	0	3	1	1	0	1	0	2	0	2	1	2	0	0	0	2	0	0	1	0	0	4	1	1	0	0	1	2	0	0	4	0	0	7	1	1	2
FLVCR1	270	279	415	239	320	254	276	276	252	299	302	403	360	287	369	371	226	307	407	327	358	433	278	276	238	298	279	254	275	465	288	397	262	245	313	249	244	368	339	338	322	727	347	310	222	353	311	536	311
VASH2	102	57	11	61	204	113	63	106	61	17	67	73	133	69	87	20	150	39	46	44	35	95	157	55	126	193	41	159	78	44	24	189	65	111	116	46	67	56	36	236	20	46	25	42	190	31	149	14	173
ANGEL2	948	1220	1463	1256	1183	1156	1250	1042	1057	1559	1080	1343	1226	984	1182	836	1093	1335	1457	1081	1434	1117	1321	1063	1152	1052	1468	837	1153	1824	1358	1140	1137	873	954	1214	967	1115	913	1002	1073	2264	1473	1336	1121	1126	1382	1199	1092
RPS6KC1	734	633	565	572	731	624	637	678	555	690	625	759	743	688	676	621	591	689	673	767	638	527	792	891	701	748	651	869	637	540	596	639	569	594	690	701	596	674	637	696	508	584	599	623	824	548	617	656	653
PROX1	1365	869	413	1159	525	535	323	1453	1030	376	339	440	801	660	481	841	1020	2270	437	710	495	1856	939	222	841	599	716	264	729	213	558	517	403	2005	596	1052	1165	310	800	859	728	462	703	702	1617	426	233	216	148
SMYD2	435	537	488	449	656	481	397	594	585	678	597	417	664	570	766	762	673	425	683	889	494	675	456	415	517	677	562	474	612	555	531	503	437	674	687	572	528	878	510	646	562	490	433	570	505	450	534	575	547
PTPN14	1884	2378	810	1650	1195	1214	1732	1343	1977	1285	1126	2936	1164	1946	917	2862	1292	2655	899	993	1579	1811	2578	3077	1698	1256	1258	2061	1375	1153	1726	1489	1559	1616	1763	2088	1348	1189	2108	1082	1561	1039	2362	1744	2037	2017	1478	1107	1696
CENPF	344	95	63	106	96	131	29	281	122	118	65	37	136	103	88	71	137	95	124	96	103	51	119	68	83	117	128	89	64	100	114	276	74	104	142	98	89	116	108	122	61	58	63	65	168	43	95	142	135
KCNK2	8	295	210	8	223	50	345	13	115	114	115	59	29	98	13	397	55	345	383	197	38	102	23	75	41	51	47	77	32	42	175	6	145	81	118	6	149	56	32	8	241	10	85	46	55	76	33	416	46
KCTD3	1898	1754	1618	1440	1786	1688	2050	1311	1343	1719	1324	1952	1930	1106	1689	1920	1360	1624	1957	1717	1674	1170	1971	2195	1603	1611	1479	1612	1249	1585	1350	1960	1487	2319	1569	1619	2300	1607	1208	1939	1726	2147	2138	1786	1869	1358	1607	1021	1552
USH2A	2	23	2	32	20	15	27	30	7	4	6	42	23	46	15	5	42	0	11	9	33	5	41	30	15	23	62	36	26	58	28	11	17	21	35	23	10	42	13	37	19	27	35	27	8	58	33	39	14
ESRRG	7	26	13	13	34	44	7	34	12	46	5	11	26	6	15	3	17	60	23	43	22	16	20	6	8	25	22	5	2	7	6	3	13	28	30	17	31	6	21	18	2	20	17	0	89	0	19	9	38
GPATCH2	517	382	410	327	446	455	325	361	328	555	393	373	460	366	379	299	364	631	399	434	457	257	402	425	355	424	409	576	328	375	356	548	394	404	520	386	485	334	480	505	451	616	358	348	472	392	374	572	428
SPATA17	25	21	27	30	48	38	23	20	28	43	32	8	23	34	40	12	18	15	33	16	25	43	17	22	16	47	50	14	16	9	12	24	24	26	25	20	37	20	21	28	5	27	11	21	21	5	25	32	50
RRP15	669	859	656	707	700	754	686	680	862	765	609	843	696	786	590	688	912	870	553	743	892	470	839	817	646	762	921	820	658	872	1026	799	778	811	903	808	836	561	972	690	766	827	785	666	789	1064	1008	1325	1042
TGFB2	958	437	511	431	1085	553	964	649	408	442	270	361	721	213	414	201	464	414	384	577	394	884	1032	399	419	567	487	265	347	310	213	370	323	1111	717	472	538	474	324	490	353	331	615	421	752	168	497	632	511
LYPLAL1	523	651	910	809	785	661	1360	589	586	868	421	585	764	437	713	494	678	557	865	759	595	826	892	525	712	639	745	451	545	697	757	524	748	601	448	674	504	643	503	728	505	810	695	534	673	534	720	717	537
SLC30A10	19	119	222	174	58	41	264	20	133	331	151	54	4	287	77	150	155	32	297	85	209	246	55	16	33	19	227	1	26	437	88	55	78	50	5	126	10	319	79	5	156	171	11	12	88	43	77	384	77
EPRS	2596	2257	2334	2366	2436	2251	3145	2021	2315	3972	1764	1880	1970	2270	2641	2007	2237	2416	3609	2294	2130	2782	2672	2349	2462	2570	2278	2740	2334	2152	2790	2007	2263	2627	2402	2529	2636	2513	2672	2013	2169	1586	2129	2388	2099	2290	2570	6473	2749
BPNT1	499	427	438	537	645	638	650	485	496	559	453	286	530	430	568	412	461	535	543	581	464	447	348	412	371	554	559	514	535	410	529	528	527	581	467	481	659	558	469	475	464	351	445	461	698	342	581	596	493
IARS2	2349	1701	1795	1833	2176	2440	2550	1991	2117	2644	2012	1840	2188	1906	2055	1693	1893	2179	1842	2062	2348	2205	1660	2253	2268	2545	2396	2484	2010	1814	2619	2588	2048	2685	2041	2419	2406	2195	2131	1804	1728	1368	1884	2149	3183	1711	2296	3096	2734
RAB3GAP2	1102	1230	956	1061	1054	1119	836	1069	1117	1152	1181	993	1030	1048	976	1056	1026	1155	961	857	961	1210	1344	1093	1149	1124	989	1212	992	996	1146	1008	1082	1215	1172	1116	1054	1009	1062	958	884	1016	1127	1099	1266	993	1143	1011	1108
MARK1	149	144	40	134	234	266	105	203	168	100	216	292	142	151	161	146	299	116	142	198	195	147	209	370	106	228	191	279	148	161	61	228	195	291	259	146	145	138	206	191	85	108	163	127	161	127	288	47	111
C1orf115	1068	981	774	523	1251	772	1341	829	492	1513	440	443	973	594	888	912	790	655	795	949	528	833	973	708	642	858	643	356	530	458	531	703	728	1539	1756	1373	751	1418	687	609	744	371	752	713	622	473	623	501	554
2-Mar	1027	763	925	620	1043	1011	1123	921	693	880	1459	1054	1202	701	1124	1449	918	874	1324	1472	1021	1018	776	766	644	1199	929	1265	990	941	994	842	898	1758	1766	826	1215	1336	756	926	836	1051	1015	895	907	770	957	1141	945
1-Mar	107	206	248	130	227	157	207	147	164	311	270	351	202	208	270	315	209	173	402	324	241	171	148	310	132	216	274	330	177	401	223	180	175	244	621	221	136	429	199	150	229	305	161	177	156	211	203	294	236
HLX	282	163	204	114	105	108	184	98	91	160	285	304	183	146	173	293	85	287	152	434	154	144	80	254	261	48	165	383	161	191	199	181	111	72	155	90	125	172	113	230	254	207	113	238	95	193	122	134	62
DUSP10	109	52	87	56	80	43	124	72	58	90	72	98	77	32	65	86	52	126	77	121	59	115	25	176	112	64	77	194	79	56	105	123	67	65	46	67	62	80	171	81	80	104	76	58	59	169	75	53	57
HHIPL2	6	18	52	42	11	25	25	14	23	34	23	9	14	39	39	18	21	15	71	11	55	28	3	3	8	11	18	18	13	21	26	14	8	15	18	15	19	25	11	18	18	41	27	38	38	11	18	42	14
TAF1A	238	184	204	191	289	229	131	117	167	260	211	80	286	128	225	147	142	228	212	226	201	211	154	79	215	246	189	167	159	141	216	211	150	265	341	198	265	262	160	208	158	199	141	240	283	144	249	233	242
MIA3	2125	2126	1872	1533	1892	2309	2747	1813	2383	2540	2473	2209	1950	1932	2411	2185	1904	2062	2412	1884	2362	1988	2051	2275	2124	2156	2279	2500	2316	2595	2419	1781	1888	2041	3295	2702	2212	2734	1939	1825	2124	1804	1991	2088	2243	2085	1912	2812	2513
AIDA	923	814	1097	756	1194	773	863	776	823	792	1133	972	869	815	955	1244	757	950	956	1088	775	1174	883	870	810	959	919	1263	749	786	794	813	669	1031	1162	809	926	1492	874	953	890	896	959	926	1027	729	743	829	972
BROX	1012	1376	982	1282	1118	1414	1774	1202	1217	1320	1154	1237	1334	1095	967	1188	1209	885	1197	1173	901	1213	1188	1207	1328	1117	1430	1163	868	983	1130	956	1065	1196	1339	1288	1002	1322	689	1272	1240	1005	1160	1409	1374	945	1236	656	968
FAM177B	0	9	1	0	1	0	4	0	15	0	3	2	2	8	1	8	2	1	1	1	1	1	5	10	8	0	7	17	1	4	2	0	5	2	0	7	0	0	5	2	0	0	0	0	3	1	8	3	5
DISP1	361	245	363	408	271	356	294	268	375	468	405	347	641	286	369	235	298	318	346	322	515	343	260	260	399	364	440	289	293	311	439	411	334	292	284	487	377	338	319	385	286	490	393	359	477	344	413	271	307
TLR5	530	1040	1706	619	895	1249	1022	902	921	1380	1346	644	827	652	1198	1121	1040	1394	2907	831	1406	891	733	298	735	747	1393	480	792	2224	1984	676	927	716	795	1448	532	1359	995	536	665	1298	1579	1440	1064	936	1444	2444	1336
SUSD4	954	4099	3522	2840	2223	4044	2062	2739	2289	2853	5004	2051	1578	2616	2269	2372	3750	3523	7154	3080	3911	1849	2159	930	912	1256	4714	738	2062	8314	3729	2102	2720	1292	415	3168	1560	2339	5522	1353	2134	3994	4646	2034	1612	3458	4292	5086	5745
CCDC185	3	0	0	0	6	2	0	1	0	0	0	0	1	0	0	0	0	4	1	0	4	1	0	0	0	0	3	0	0	0	0	0	0	0	2	0	0	2	3	2	0	0	1	0	0	0	2	5	4
CAPN8	18	73	57	20	22	24	60	134	25	20	49	17	14	94	11	23	21	18	222	37	11	44	28	119	28	22	21	26	18	32	12	12	29	11	14	4	39	49	25	58	6	29	9	13	3	12	87	13	31
CAPN2	8327	7023	9016	9110	11742	10473	9233	7499	8742	5653	9786	8674	10426	8051	8240	7267	7915	8339	9330	10745	6092	11951	8620	9140	10536	12513	10536	8074	9553	7154	7873	7624	9786	8620	6341	9625	8154	8143	9714	10173	7180	10341	8143	7829	8074	9430	16352	7386	11802
TP53BP2	1086	1087	985	1173	1134	1705	1510	1217	1455	1100	1185	1071	1032	1233	1219	1109	1233	1078	1099	1248	1003	1171	1303	1027	1406	1418	1193	868	1224	818	966	1163	1124	1547	1169	1350	1194	1187	1066	1092	1350	897	1115	1081	1171	1249	1390	1451	1516
FBXO28	1089	1344	1026	990	1212	1177	1202	1303	1201	1150	1046	1225	1199	1305	1196	1147	1228	1089	1021	1030	1042	1270	1382	1287	1310	1299	1229	979	1027	1061	1191	1085	1063	1153	1349	1274	987	1270	1096	1288	1401	892	1170	1264	1099	1251	1213	1118	1177
DEGS1	931	1070	714	886	1088	1132	1551	1335	1123	1058	656	1365	691	1227	801	615	1277	1213	636	699	1322	911	1305	1711	1090	1054	1178	2402	1314	1122	1029	1416	1092	1229	1010	1129	1320	746	1311	741	1774	1185	984	893	953	1653	936	1625	1340
NVL	640	658	807	694	672	667	504	663	557	729	860	621	769	603	841	1010	683	607	1089	1121	685	628	611	487	683	711	613	635	604	758	683	603	596	725	739	616	615	911	643	718	576	746	609	667	656	671	540	721	697
CNIH4	576	889	644	734	972	969	1183	847	1095	972	799	1014	800	939	886	645	1067	643	669	520	983	807	811	813	793	883	972	1549	1041	1004	1048	894	944	1080	1183	942	929	953	788	644	1243	838	761	765	952	1056	852	1385	1081
WDR26	3289	3500	3274	2963	3571	3583	3854	3211	3614	2860	4195	3844	3564	3025	3125	3680	3440	3162	2850	3121	3358	3296	3919	4036	3718	3693	3263	4259	3520	3390	3095	3740	3381	3370	4297	3371	3262	3060	2704	3498	3494	3347	3253	3490	3523	3054	3268	2419	3555
CNIH3	177	305	230	300	426	232	373	200	294	195	181	144	297	233	276	180	229	176	331	249	162	230	298	95	247	242	235	60	209	142	187	166	183	131	165	247	231	200	154	284	169	205	194	167	166	135	215	180	165
DNAH14	425	449	573	605	913	506	234	481	218	387	421	59	628	446	652	134	450	358	416	449	326	672	519	69	316	361	449	114	296	75	184	648	545	560	304	172	527	401	250	563	229	639	219	141	494	121	451	407	412
LBR	1231	1199	1442	1092	945	1255	1254	1233	1533	1850	1243	2086	965	1500	1356	1546	1908	1257	1108	989	2095	1398	1631	2981	1555	1223	1439	2713	1900	1876	1750	1455	1541	1417	1341	1364	1085	1506	1726	1205	2734	1850	1413	1678	1087	2569	1014	1804	1462
ENAH	5215	2491	2170	3107	5531	3539	2444	3907	2770	2653	3305	2654	3844	3276	4354	2155	3846	2803	2217	2677	2800	2959	5384	3746	5074	6224	3359	2845	3130	2763	2595	6720	3818	3189	2371	4169	2649	3445	3568	4131	2265	2216	2782	3129	3095	3641	4705	2377	3550
SRP9	2891	3331	2872	3244	4147	3197	4869	3576	3760	3492	2267	3735	2751	3552	2966	2597	4159	3183	2564	3525	3779	3019	3708	3497	3522	3069	4229	4236	2874	3744	4038	4600	3193	3378	4013	3934	3949	3566	3503	2780	3399	3646	3402	3611	3198	3798	3981	4470	5086
EPHX1	11832	9516	9731	8620	11473	8898	8505	11742	9283	10403	8581	5139	10299	8957	11058	7819	11802	12040	6942	10812	5401	9918	11238	4756	9380	11528	9677	4412	8051	7654	9001	12194	8674	6743	8215	9155	6942	12318	8096	8178	9031	9480	9125	7432	11661	7948	9972	10860	9095
TMEM63A	2326	2557	3266	2942	4310	2370	1235	1921	1898	2580	3630	2477	3134	3241	3742	5350	3168	2159	2989	4002	3181	4615	2260	1765	3149	2683	2440	2504	2771	3137	2468	2199	1991	3028	2863	1880	1761	4388	2037	3767	1982	2916	1722	3378	4976	2346	2380	2403	1998
LEFTY1	108	116	34	172	944	72	160	429	188	66	84	59	188	324	544	134	544	141	91	108	212	120	887	20	241	168	101	46	260	22	50	234	132	22	86	99	53	118	108	331	33	28	35	77	582	59	198	72	38
PYCR2	1721	1878	1628	2996	3159	1816	1574	2082	1827	2010	1480	1883	1835	2670	2374	2107	2897	2067	1451	1598	2745	2483	2848	1490	2053	1750	1710	2011	1665	2009	1690	2818	1814	1961	1951	1587	2001	2027	1930	2379	1785	1228	1370	1828	4646	1804	1815	2473	1846
LEFTY2	183	440	289	1104	3224	544	1293	482	2445	683	617	586	706	2102	2043	1654	3352	1412	652	653	1099	1098	1035	258	2990	1288	355	320	1589	102	377	1143	689	225	673	419	372	1241	329	2762	321	89	189	999	4110	261	1384	301	203
SDE2	574	720	409	571	441	655	556	909	936	599	356	557	380	808	414	306	846	800	248	343	671	442	1091	833	692	439	528	453	604	506	618	674	714	511	562	780	513	264	902	382	797	341	706	733	736	595	729	543	682
H3F3A	2324	1954	2215	2185	3110	1719	2717	2045	1922	2145	1936	1824	2210	2124	2927	2046	2780	1689	2518	2979	1999	1955	2327	1923	1967	2001	2100	2254	1722	2091	2466	2671	2033	2064	1855	1868	2165	3099	2623	2856	1936	2287	1934	1963	2270	2063	2131	1683	2006
ACBD3	1234	1213	1064	970	1354	1234	1337	977	1134	1402	1131	1007	1214	1044	949	975	1064	1419	749	808	1281	1496	1435	1299	1242	1178	951	1334	986	1112	1216	1413	1097	1126	1604	1314	1199	909	1302	1038	1119	999	1098	1208	1475	996	1261	1199	1406
MIXL1	10	0	10	3	8	7	39	28	12	26	10	3	11	3	8	9	31	15	4	2	31	7	21	0	27	6	14	0	10	4	6	13	15	9	8	14	0	4	0	20	5	4	4	29	17	7	1	59	12
LIN9	205	146	198	122	180	220	189	137	205	218	187	125	197	131	192	154	173	207	210	142	342	121	111	98	149	151	265	78	206	196	209	158	111	139	190	208	170	187	135	158	171	211	187	229	178	127	123	187	192
PARP1	3034	1889	1677	1506	1871	2467	1773	2476	1797	3223	1732	1434	1987	1699	1874	1529	2146	2243	1292	1537	2470	1537	1953	1962	1880	2388	2264	3422	1957	2159	2994	3425	2252	3425	3435	2570	2735	1806	2378	1923	2130	1686	1968	1996	2226	2178	2134	4367	3168
STUM	202	160	771	144	133	239	218	148	146	418	193	515	136	156	165	672	137	219	402	291	251	83	167	612	185	60	147	1709	264	643	367	233	254	568	636	445	1479	165	286	143	226	277	204	232	117	513	480	955	253
ITPKB	845	613	720	610	719	836	706	731	950	869	768	1417	825	781	877	778	705	813	666	673	743	692	567	1780	1314	816	736	1382	1123	853	784	636	871	961	958	909	741	904	841	864	627	519	771	1248	773	1054	679	672	803
PSEN2	583	448	555	662	409	621	690	373	620	611	473	431	322	527	496	347	587	537	484	423	745	483	446	476	450	479	649	537	503	512	576	530	423	834	421	607	932	459	555	299	578	472	384	416	555	474	505	729	505
COQ8A	3471	4143	3701	4776	2741	5499	6379	2826	4930	5094	3530	4535	2661	2789	2804	2693	4394	4119	4011	3752	5247	2865	3391	3540	3581	3832	4802	3283	3185	3864	4769	2400	3562	6242	3824	4535	6206	2816	2154	2402	3830	4013	5163	4507	5934	2139	3241	3160	3600
CDC42BPA	2742	2922	3540	3527	3373	2841	2412	2761	3544	3724	3480	3983	2797	3559	3618	3233	2881	3266	3669	3335	3353	3253	3053	3904	2885	4183	3951	3635	3141	3413	3720	2768	3302	3760	3307	4036	2989	4212	4065	2545	3356	3858	3155	3206	3065	4060	3605	4282	3401
ZNF678	551	427	452	348	394	579	246	395	400	398	444	303	490	346	387	502	422	520	365	541	379	334	457	288	406	401	373	276	389	463	421	485	340	494	441	484	385	381	365	533	349	517	416	403	430	297	476	350	381
SNAP47	1886	2607	1935	2402	1118	2335	2353	2804	2589	3015	1592	1977	1294	2823	1001	2705	2290	3992	1958	1707	2707	1864	1757	1803	2152	1644	3070	1167	1771	1791	4997	1756	3027	2773	1472	2900	2112	1750	2020	1385	3448	1499	3204	3154	2211	3162	3269	2435	1672
JMJD4	1101	1507	1276	1408	716	1280	1411	1529	1677	2067	720	1104	831	1584	663	1860	1404	2999	1255	826	1505	1266	1052	1112	1008	832	1607	771	1027	1007	3020	897	1791	1431	671	1918	1304	826	1384	804	2283	940	1736	2028	1402	1834	1897	1636	1003
PRSS38	0	0	0	0	0	0	0	0	0	0	0	0	0	0	0	0	0	0	0	0	0	0	0	0	0	0	0	0	0	0	0	0	0	0	0	0	0	0	0	0	0	0	0	0	0	0	0	0	0
WNT9A	586	1177	803	672	220	650	848	1719	905	1524	586	1384	505	1276	558	1526	985	5720	707	357	975	1303	752	665	902	546	819	181	968	1211	2899	690	1693	660	314	1668	930	496	817	579	1979	403	2221	3405	594	1471	1183	1291	347
WNT3A	0	0	2	0	0	1	0	0	1	1	1	0	0	1	0	1	0	0	1	0	1	0	1	0	0	0	0	0	0	0	2	0	1	2	0	2	0	1	1	0	0	0	0	0	1	0	0	1	0
ARF1	7204	7705	7664	7959	8327	7634	7684	8277	8390	9217	6446	8264	6826	8505	6139	6279	7137	8143	5875	6285	9571	8480	8986	8687	8289	7735	7489	9095	7079	7873	9170	7232	7223	8634	9233	7303	7674	7137	7566	6520	9607	7303	8240	7798	9677	7905	7674	8927	8884
C1orf35	646	610	922	606	639	677	695	643	603	846	797	698	873	630	853	702	625	494	1441	748	698	804	598	366	770	723	675	352	583	921	766	588	504	706	756	612	471	980	488	923	735	782	657	798	662	693	643	684	778
MRPL55	567	536	820	706	562	502	576	537	468	689	509	531	701	546	632	678	520	477	1123	707	541	999	453	524	651	496	495	527	641	513	488	390	561	491	255	417	488	689	429	702	725	682	489	609	553	557	589	526	451
GUK1	5414	6871	11742	12194	6188	3618	4828	10215	5449	9078	6568	6617	5060	11159	12162	5812	14762	7937	18648	6075	4782	6064	4297	5578	4920	3892	3686	5008	10257	4893	4640	3874	11608	4312	4249	3878	4101	4624	10195	3983	12726	4229	4317	4529	4305	6372	6713	4951	4119
GJC2	110	154	345	134	137	211	235	216	182	195	304	285	165	291	227	183	372	159	348	193	171	249	127	173	137	150	187	212	242	205	258	116	294	86	183	274	130	355	388	137	566	232	150	162	91	284	300	315	230
IBA57	456	416	373	488	296	387	224	468	370	324	428	230	347	462	320	330	520	553	306	237	304	321	455	233	340	288	310	194	360	240	358	237	332	310	431	353	312	330	467	316	315	191	332	311	406	322	352	309	353
OBSCN-AS1	53	123	148	50	116	69	81	57	137	122	86	55	109	72	119	39	75	58	68	128	132	57	100	89	57	45	127	17	85	54	35	46	93	32	31	106	78	91	68	40	136	184	39	50	32	50	122	42	72
OBSCN	2859	6081	3960	4351	3803	5037	1396	2025	3809	4667	6493	2031	4212	4431	5891	5019	3733	2140	3878	5984	3630	2893	4468	1921	2630	3508	3201	1237	2951	2210	2298	1851	4157	4234	4317	3809	2606	6617	3735	4117	3312	4284	1792	2272	2178	2008	3234	2663	3520
TRIM11	378	525	574	515	460	422	582	689	594	373	807	590	421	730	658	731	745	430	639	568	632	536	555	577	566	524	526	616	746	726	520	674	602	657	761	441	557	641	539	524	759	628	573	524	490	641	472	565	639
TRIM17	72	134	179	171	90	113	61	81	90	134	217	98	109	102	125	225	104	84	129	131	145	201	114	62	88	106	160	169	146	178	172	128	116	256	154	107	218	147	104	101	188	171	167	147	105	151	102	128	206
HIST3H3	1	2	1	1	0	4	0	0	1	2	3	0	0	1	2	0	0	0	0	0	1	0	0	0	0	0	2	2	0	0	5	1	0	0	0	3	2	0	0	0	3	2	1	0	0	2	2	0	1
HIST3H2A	54	190	346	211	163	184	381	165	159	444	53	164	76	136	357	372	147	57	1173	74	134	193	161	115	178	52	149	72	159	147	183	63	142	44	85	163	181	364	172	95	286	169	190	171	50	152	190	215	155
HIST3H2BB	8	6	195	11	55	10	4	4	4	60	28	6	16	2	70	80	8	0	715	23	3	42	8	3	26	12	9	8	18	13	18	3	3	12	32	8	13	88	6	7	20	32	14	27	5	6	2	14	5
RNF187	4040	3793	3474	3414	5435	3765	4018	3115	3953	5485	3265	2625	4214	3048	4507	3413	3653	3194	3512	3936	4210	4733	3856	2599	4207	4547	3930	2570	2719	3373	4443	3442	2760	4420	4333	4018	3884	4336	3408	3480	3903	3866	3381	3569	4007	3492	4609	5711	3727
RHOU	1665	2910	2757	4655	2335	2293	2323	2457	3613	1326	3213	1754	476	4178	1757	1238	3238	1409	1728	1911	3076	2891	3373	3048	1610	2804	4637	4555	2234	2071	1473	4695	2995	2919	1152	3197	5634	1621	4561	637	1161	2478	1965	498	1991	1046	4588	3673	5019
RAB4A	863	771	1183	787	984	700	1472	833	1067	911	896	903	782	1045	1232	943	835	714	1137	1264	899	1211	827	906	872	820	984	813	1211	647	825	829	787	753	760	970	902	1371	847	922	1017	815	746	681	721	908	732	914	764
SPHAR	102	143	194	149	170	121	166	111	157	162	180	150	130	175	217	148	163	117	214	186	208	204	101	94	106	105	175	83	178	129	175	112	103	132	144	137	140	265	136	117	195	214	107	126	115	171	97	145	114
CCSAP	370	567	600	511	516	435	335	472	586	453	361	439	474	592	534	451	591	384	545	421	513	702	568	272	515	458	422	130	517	489	446	286	301	289	411	396	343	442	245	564	480	533	369	577	437	358	402	298	358
ACTA1	97	350	387	23	1549	265	609	11	878	154	99	26	1206	338	24	89	80	478	101	1220	297	50	41	47	59	74	26	14	46	256	218	66	107	45	80	281	448	95	22	9	237	107	423	35	1015	141	109	264	110
NUP133	1655	2083	1582	2634	1490	1797	1762	2299	2026	2020	1483	1610	1542	2100	1580	1598	2267	2049	1675	1416	1923	1742	1646	1868	1830	1636	1818	1453	1959	1623	1993	1568	2066	1594	1326	1773	1751	1681	1885	1513	2811	1513	1803	1891	1744	1888	1812	1859	1939
ABCB10	348	442	413	334	376	422	307	379	419	357	651	507	388	408	483	431	443	376	485	376	547	383	322	387	390	421	407	485	412	607	403	377	308	422	725	399	369	605	353	439	466	475	394	492	410	371	312	454	508
TAF5L	434	547	517	692	444	603	526	664	611	507	439	662	559	804	499	448	761	505	494	467	652	449	494	795	546	535	562	564	561	649	584	548	593	395	525	553	477	438	725	607	669	540	542	654	524	781	651	737	629
URB2	288	355	271	312	178	326	215	469	480	258	189	325	174	553	190	154	545	310	161	100	384	87	293	324	208	207	283	248	317	280	380	422	334	346	410	342	350	154	450	180	587	322	315	221	266	546	255	743	473
GALNT2	5004	5358	1708	3866	3911	3838	3925	3763	4325	2452	1823	3562	2596	3724	2812	3155	3876	4133	1661	2202	3848	3038	8085	3120	3315	2809	3361	4513	4115	1737	3439	3307	3150	3347	5701	3665	6379	2569	4325	3657	5135	1789	4090	5559	6786	2879	3397	2724	5262
PGBD5	42	70	58	22	71	26	27	89	67	46	25	8	19	115	77	6	69	58	41	60	43	37	67	19	21	143	51	14	69	16	46	27	19	43	74	48	15	52	19	64	62	58	19	8	10	30	30	48	180
COG2	577	604	598	630	465	708	726	552	596	793	637	637	541	644	700	584	603	641	666	549	764	490	530	793	698	711	702	852	570	802	688	680	729	833	805	572	670	645	636	649	781	727	593	744	689	787	684	993	729
AGT	56	65	135	138	45	75	162	65	175	57	32	385	56	70	36	175	39	99	30	106	12	12	38	649	102	19	68	843	125	185	74	31	140	27	211	75	147	28	261	18	205	123	257	248	61	176	66	148	86
CAPN9	18	20	45	13	63	16	3	1	17	13	2	4	48	21	64	9	15	4	31	22	0	8	2	6	20	23	1	9	9	4	4	10	25	0	18	23	0	28	4	9	12	9	13	48	8	0	1	0	18
C1orf198	2382	1271	1245	1260	1743	2187	1763	1610	2332	1288	1054	2325	1859	1227	1566	1620	1271	1959	1325	1789	1648	1546	1641	2889	2001	2105	1388	3917	2773	1312	1468	2132	2347	1753	2656	2640	1935	1817	1523	1657	1667	1318	2163	2554	1174	2252	2026	1708	1472
TTC13	323	274	366	362	290	460	414	385	388	328	476	494	358	441	384	341	405	448	438	432	540	457	327	463	547	442	394	510	460	729	536	425	390	405	469	325	413	471	369	508	331	614	392	449	424	601	405	511	477
ARV1	239	268	285	221	292	303	344	248	201	328	300	257	295	191	341	265	239	206	392	333	324	136	217	236	264	328	344	323	185	344	331	321	262	282	301	324	289	349	301	276	218	329	255	297	298	266	277	382	360
FAM89A	190	206	171	138	184	137	283	123	241	215	171	249	123	230	247	324	188	174	181	134	220	215	185	279	212	229	130	248	236	117	124	136	115	540	307	188	303	295	109	115	207	183	250	225	196	114	121	209	204
TRIM67	0	3	3	0	3	16	1	1	3	0	10	3	0	0	3	0	2	4	1	0	19	0	3	0	14	27	6	0	1	2	0	2	3	8	34	4	0	0	3	8	5	3	0	1	4	0	3	2	13
C1orf131	356	351	394	299	332	313	392	249	283	343	547	318	455	248	389	353	266	271	476	553	337	389	266	255	395	368	302	327	211	389	318	396	273	329	390	323	316	369	240	455	311	421	359	424	402	294	335	348	365
GNPAT	1102	1163	1174	985	1134	1055	969	1039	949	1149	1437	1108	1524	977	1386	1302	1137	1144	1628	1744	1272	1333	847	942	1172	1165	1346	1297	1022	1297	1078	1136	989	1269	1127	999	1251	1505	1143	1447	941	1184	1017	1233	1267	817	967	1433	1331
EXOC8	348	494	287	317	297	322	562	420	528	496	404	384	342	415	311	485	398	348	253	368	348	320	527	400	427	370	352	382	366	364	371	337	395	389	631	509	299	315	353	407	541	346	331	486	363	521	424	360	537
SPRTN	213	214	167	152	157	189	291	279	262	243	214	229	198	238	202	193	241	219	197	189	243	98	249	247	190	205	229	203	200	243	237	248	226	188	276	247	188	182	182	220	349	243	217	258	219	344	244	251	270
EGLN1	2576	2504	2460	2346	3440	2415	3050	2374	2860	2727	3255	2408	2100	2600	3163	2866	2541	2048	2469	2578	2632	2965	2521	2629	4388	2820	2782	2201	2556	2498	2628	2274	2545	2790	3149	3315	2397	3162	2174	2713	2868	2531	2144	2685	2969	2877	2358	2063	2343
TSNAX	1288	1427	1292	1188	1210	1286	1956	1398	1497	1252	1215	1171	1200	1120	1048	955	1283	1362	1116	1103	1357	1055	1678	1652	1227	1094	1152	1102	1232	1343	1406	1256	1242	933	817	1439	1577	864	1197	1069	1299	1305	1481	1427	1264	1492	1427	1193	1324
TSNAX-DISC1	404	266	279	207	232	261	239	265	371	278	239	148	244	204	155	185	220	396	158	167	270	291	400	255	272	269	261	181	257	202	369	286	231	251	220	366	373	149	261	186	272	222	309	316	330	220	285	249	280
DISC1	773	348	573	347	556	383	320	474	401	390	477	183	786	306	379	469	256	668	561	398	407	511	431	121	486	499	412	390	270	369	1076	805	576	670	1054	539	1001	522	682	573	319	434	541	463	700	213	615	466	482
SIPA1L2	2913	1502	1013	1241	1769	1294	571	1019	1166	1152	1669	640	1881	1391	839	1167	1105	1746	1024	955	842	1651	1514	492	1371	1531	803	1284	692	559	1941	2500	1506	3576	3061	1839	4269	1532	1614	2152	1183	517	1704	1208	1867	716	2649	1179	1346
MAP10	118	114	56	43	99	91	158	70	90	136	32	54	87	71	57	99	61	57	62	89	53	23	173	40	67	100	139	64	31	47	74	105	74	76	57	184	98	92	38	64	90	73	97	114	115	61	106	99	99
NTPCR	1148	787	933	841	1031	858	994	748	965	954	886	668	1174	723	1041	1071	808	854	1179	1069	879	1128	881	689	810	1121	1033	939	773	817	867	1054	979	1734	1062	936	1241	1036	968	1063	566	816	895	837	867	823	1100	1076	891
PCNX2	1002	988	1478	1053	1310	1127	856	939	1163	1157	838	856	1226	1214	1583	1381	848	1239	2293	1823	1247	1942	1024	669	904	1297	1232	784	947	1124	948	969	1201	1610	961	1002	1564	1344	988	1188	916	1343	1102	993	1251	809	1037	1239	1194
KCNK1	340	519	166	745	495	248	231	546	482	145	340	266	129	613	254	307	509	241	154	122	219	178	466	176	220	343	153	322	437	77	152	258	366	658	1037	231	441	164	530	403	234	167	315	202	522	135	307	95	301
SLC35F3	7	10	0	0	51	4	2	11	2	0	0	0	2	17	16	0	11	0	4	4	1	2	43	4	4	34	2	0	7	0	0	4	6	18	16	1	4	1	0	19	0	1	6	0	16	0	8	0	9
COA6	214	151	243	138	250	183	288	156	167	219	277	163	192	183	206	195	157	172	276	270	215	156	212	145	184	186	233	245	153	183	218	201	207	186	245	175	180	336	184	271	191	178	169	159	204	152	172	332	200
TARBP1	602	646	1310	991	1006	1168	682	898	765	998	306	659	1487	876	636	326	628	1057	1066	1209	568	423	757	999	508	516	1209	679	414	1054	648	1288	1432	322	360	434	802	537	1054	1051	571	2034	676	501	456	546	693	1452	1052
IRF2BP2	6121	7330	9031	8016	9918	5056	4670	6728	5691	9413	7509	5667	6966	5135	9625	5766	7047	7829	8228	8108	4579	5972	5495	6386	8840	9786	7547	4049	6638	3752	4705	5101	6966	8430	10403	7112	4655	9396	8051	5891	4510	4113	5844	5431	7023	5427	6316	4099	3453
TOMM20	5912	5573	5697	4753	5806	4451	6926	5275	6706	6322	3498	5175	5159	4399	5907	5090	5131	5094	5701	5806	5658	7829	5672	5291	5875	4698	5405	3213	5597	4388	4883	4465	4367	3459	3539	5828	5284	4573	4351	5341	5896	4535	5467	5750	5471	4852	5458	4157	5885
RBM34	720	692	793	656	640	692	1136	636	741	660	613	613	638	673	669	639	690	722	733	684	757	699	769	682	644	595	701	651	691	607	689	757	624	523	665	680	791	637	555	629	727	651	720	640	684	671	663	653	701
ARID4B	2377	2494	2065	2319	2211	2615	2877	2138	2531	2617	1973	2601	2438	2280	2116	2088	2360	2369	2229	2309	2513	2188	2913	2635	2297	2239	2266	1975	2075	2329	2527	2467	2055	2189	2083	2657	2288	1949	2052	2368	2523	2029	2620	2626	2274	2616	2430	2050	2430
GGPS1	622	542	747	514	794	632	623	552	593	577	634	535	770	587	708	772	593	639	853	1088	646	659	537	544	551	722	681	520	559	691	565	622	475	465	494	573	588	880	563	918	600	594	498	713	548	563	646	665	588
TBCE	567	592	770	652	558	559	600	697	574	641	819	588	655	669	695	616	776	595	852	919	663	590	507	524	600	587	593	629	632	821	710	647	617	600	532	563	639	690	699	780	690	835	566	617	618	674	583	978	571
B3GALNT2	360	265	334	418	262	280	191	578	400	234	261	306	247	527	243	229	488	413	249	167	310	303	282	394	243	293	254	238	455	251	262	273	395	248	168	311	256	145	385	261	527	273	265	254	245	377	242	285	247
GNG4	3307	3124	1281	1927	3459	1580	1966	1574	2417	2132	1051	768	852	2732	1829	2469	2390	1100	1175	1522	1337	1501	4167	143	1364	2319	1309	341	810	334	319	1758	1271	6779	8016	1625	4842	1835	948	1275	1340	1045	1288	505	3348	491	1681	1002	1616
LYST	1574	1859	2012	1969	1572	1167	1430	1855	1493	1438	2016	2635	1301	1989	1638	2235	1645	1802	1780	1921	1960	1831	2042	2432	1559	1657	1865	2308	2516	1982	1613	1546	1903	1674	1630	1699	1370	2082	2035	1540	2029	1671	1823	1918	1352	2380	1604	1487	1546
NID1	10014	14520	5444	7470	5901	8957	16737	16937	13351	3549	5573	16037	5667	11608	4129	10215	12008	11007	3691	4588	13930	7405	17004	18057	5896	5401	8351	17431	17213	6942	9062	11632	12867	3756	7146	10152	5667	3880	8351	6139	16407	8154	12691	7414	6304	12726	5833	5838	9607
GPR137B	501	577	423	426	535	366	803	492	516	373	232	264	486	455	455	348	519	333	406	367	304	570	551	223	662	475	326	330	487	130	218	328	448	569	486	501	487	469	228	557	404	249	424	431	410	264	259	149	389
ERO1B	341	836	804	968	425	618	585	837	687	605	690	854	555	757	635	758	795	572	759	520	920	799	537	539	528	432	513	417	738	837	750	423	575	558	1124	428	538	680	434	672	862	884	701	663	670	580	501	336	384
EDARADD	347	194	178	298	302	261	242	202	222	221	331	198	192	228	174	179	276	273	170	150	282	219	235	229	355	242	288	371	186	215	317	340	208	290	391	190	463	178	266	159	210	250	211	163	318	254	238	324	273
LGALS8	2909	3069	2819	3127	3028	3557	3246	2878	3118	2796	3183	2825	3423	2839	3162	3123	3429	2816	4122	3187	3279	2605	2551	2670	3123	3082	3251	2790	2797	2615	2412	3957	3178	3675	3239	2847	3673	3077	2277	3892	2860	3106	2757	2169	2881	2528	3245	2302	3102
HEATR1	2286	2017	2048	2258	1932	2435	1988	2029	2212	2322	2159	1914	2192	2129	2038	1674	2355	2137	2398	1948	2137	1713	2030	1910	2019	2079	2201	2647	2004	2049	2271	2628	2284	2529	2260	2077	2610	1734	2170	2240	2163	2060	2114	1750	2309	2127	2283	3251	2464
ACTN2	187	235	196	244	235	138	180	215	308	140	191	165	336	277	268	114	185	161	203	223	89	93	200	188	126	131	77	62	251	248	249	129	257	116	55	192	114	158	132	98	348	136	295	212	162	371	179	121	150
MTR	2799	3676	6212	3887	3592	4117	2890	3215	3887	4526	3448	3231	4325	3498	4579	2443	3259	3009	4027	2635	3325	4267	3522	3909	3983	3364	3147	2535	3261	4370	3667	2696	3263	2426	2405	3033	2510	3502	2829	3632	2832	4399	3076	3039	3362	2578	4013	3067	3110
MT1HL1	0	0	0	0	0	0	0	0	0	0	0	0	0	0	0	0	0	0	0	0	0	0	0	0	0	0	0	0	0	0	0	0	0	0	0	0	1	0	0	0	0	0	0	0	0	0	0	0	0
RYR2	1975	438	608	943	1416	1535	437	685	772	528	1387	653	795	1298	1558	956	638	1366	687	728	932	573	752	411	877	1095	531	995	338	410	995	1298	2231	1642	681	2094	2818	490	672	1291	185	368	842	641	698	460	2564	294	956
ZP4	63	0	0	0	0	0	0	262	0	0	9	0	27	0	0	0	238	0	0	0	10	0	104	0	23	4	3	0	0	4	1	0	0	0	0	0	0	0	0	166	0	0	13	1	0	0	30	0	0
CHRM3	134	400	429	229	317	440	312	128	299	292	257	390	373	233	269	631	173	629	822	146	153	153	304	69	87	181	162	49	159	409	918	416	498	238	128	215	275	299	330	512	347	116	719	439	175	387	882	550	213
FMN2	200	194	302	249	250	163	284	180	226	504	222	71	145	201	220	110	331	80	144	159	375	322	250	71	137	274	256	96	274	139	206	216	191	225	258	145	123	337	220	216	442	224	114	32	178	138	101	193	234
GREM2	164	361	368	826	463	451	108	411	788	597	122	116	233	631	631	109	585	122	424	420	263	748	649	97	654	588	328	249	392	125	479	180	355	249	56	248	252	610	492	223	585	214	73	5	392	88	390	199	215
RGS7	19	17	0	38	302	30	11	38	2	6	4	1	38	50	39	0	46	4	13	24	31	46	74	7	20	57	21	0	34	0	2	124	25	60	32	9	27	9	10	69	0	6	12	0	33	0	171	5	51
FH	783	711	721	766	840	1019	1102	924	927	1076	506	854	806	956	760	648	864	1019	719	786	1117	804	684	1221	672	765	876	1383	894	989	1178	1297	886	1088	643	809	1212	694	1018	752	1078	950	742	732	857	1106	857	1598	1235
KMO	160	116	138	174	185	125	212	187	122	183	244	122	144	168	134	137	137	122	158	183	138	81	110	169	199	178	232	259	128	113	160	367	331	166	126	177	122	358	177	134	123	125	98	90	68	131	178	276	160
OPN3	338	215	232	269	345	233	380	360	254	327	432	211	256	339	248	250	256	248	245	301	233	180	234	325	292	363	418	510	258	180	280	688	645	367	243	379	221	640	360	238	210	191	201	147	128	220	353	504	334
CHML	781	519	828	465	605	648	583	565	700	1065	883	508	759	599	718	706	483	637	469	470	659	701	519	441	636	753	699	348	588	662	871	758	692	738	620	915	566	885	610	793	525	455	681	730	418	715	796	783	777
WDR64	9	2	12	0	7	9	6	7	9	4	0	1	3	5	7	8	1	4	19	3	9	2	2	1	2	3	5	0	0	0	5	14	10	0	0	6	6	0	0	5	3	9	11	6	0	4	10	4	3
EXO1	55	13	8	10	6	14	3	68	13	8	20	7	22	7	6	1	16	10	1	10	6	5	15	10	12	8	9	14	3	16	23	55	5	5	5	15	3	9	7	16	5	4	7	22	13	9	9	20	12
BECN2	0	0	1	0	0	0	0	0	0	0	0	0	1	0	0	0	0	0	1	0	3	0	0	0	0	0	0	0	0	0	0	0	0	0	1	0	0	0	0	0	0	0	0	0	0	0	0	0	0
MAP1LC3C	70	36	61	52	36	40	89	73	27	72	25	29	162	24	94	99	58	275	38	50	20	62	126	42	51	53	21	10	28	27	149	67	44	114	118	57	18	157	25	62	79	23	142	166	36	86	25	75	31
PLD5	21	59	100	13	207	70	98	136	224	26	42	297	59	44	153	171	125	112	130	139	32	64	53	247	65	66	23	68	98	88	34	4	61	91	27	73	70	50	79	68	119	148	174	69	114	139	126	41	109
CEP170	1581	1022	1127	1027	1517	1483	1164	1125	1109	906	1317	1031	1288	891	1345	1214	1194	1241	1207	1398	983	1244	1375	934	1341	1364	927	1181	1112	1084	1043	1373	1051	1310	1092	1264	1183	1227	1124	1479	795	908	1216	1354	1378	871	1178	1128	1256
SDCCAG8	754	952	894	934	1049	1065	1163	1015	879	847	924	859	980	915	961	975	926	885	1476	1192	1005	999	780	855	983	1064	1028	738	998	1214	759	800	863	943	635	734	912	1014	721	1069	872	1052	1009	989	1026	827	935	737	816
AKT3	5078	6399	5105	5677	6493	7180	9016	6833	7674	5064	4720	7128	5143	6170	6826	6786	6145	4802	7128	5880	5155	7788	7556	7537	8620	6527	5074	4229	6779	3664	3746	3671	5536	6683	5817	5776	5001	6347	4225	6802	6200	4434	6527	7249	7249	4782	5284	3241	6236
ZBTB18	368	590	557	445	589	525	588	402	709	501	524	611	408	574	486	649	561	491	493	515	573	655	588	526	607	495	496	388	416	582	557	392	526	626	720	630	447	615	458	472	588	533	450	458	573	567	586	432	463
C1orf100	0	2	0	4	2	0	1	0	3	0	0	0	0	4	1	0	2	0	1	2	1	0	7	2	3	1	3	2	0	2	2	0	5	7	8	2	3	2	2	0	0	0	0	3	4	7	2	1	2
ADSS	1484	1375	1353	1814	1711	1247	1838	1302	1174	1180	965	1128	1369	1117	1265	885	1649	1331	966	1089	1119	1554	2066	1031	1624	1290	955	812	1221	905	931	1431	1295	1381	1504	1228	1333	1158	1159	1537	1215	948	1383	1410	1608	837	1213	857	1114
CATSPERE	81	106	175	115	134	89	204	80	83	114	83	71	123	92	156	89	88	84	221	140	85	124	138	49	84	131	116	52	101	67	97	101	101	88	188	83	119	129	74	127	85	120	99	102	63	80	93	116	98
DESI2	1037	830	702	748	968	905	1004	903	1016	622	817	1049	810	899	818	759	973	734	576	758	868	774	1075	1119	983	1151	820	1217	1026	808	799	1089	948	947	1163	982	1169	881	930	1012	949	765	864	823	864	996	889	871	803
COX20	2679	3722	5239	4051	3561	3693	2710	3280	3231	3079	4649	5476	4513	3887	4808	4013	4053	4627	5691	4200	4521	4437	3689	3027	4513	4018	3936	3341	4081	6918	4289	3419	3322	2969	3791	2755	3046	4246	3458	5682	3706	6653	3716	4496	2982	4246	3162	3658	3315
HNRNPU	16737	18384	17899	17899	13312	17504	12691	19177	15232	17357	14660	17284	16540	17661	15864	14193	22687	23093	16937	13351	17661	17357	17213	14148	18993	15918	16289	14473	17004	21942	20240	17504	15685	17504	19273	16224	14148	14808	17744	15805	18821	18221	16352	18734	15864	19085	14910	22064	17004
EFCAB2	326	668	812	611	363	475	295	352	475	560	361	471	489	452	464	697	474	381	734	489	545	460	400	326	467	415	508	298	381	591	426	298	499	256	408	426	327	443	419	496	494	491	411	502	358	404	370	357	344
KIF26B	46	74	30	53	52	58	16	102	84	53	42	24	56	38	21	15	102	36	27	36	43	40	59	61	34	106	53	51	22	9	24	56	44	35	31	64	35	30	33	111	36	31	38	25	45	19	54	25	70
SMYD3	253	275	232	321	305	264	333	453	229	360	255	182	305	289	288	201	323	248	235	234	237	358	291	209	244	285	302	234	238	233	273	326	311	338	161	245	255	258	292	294	337	263	216	218	313	236	236	358	271
TFB2M	197	280	228	177	231	262	252	251	196	268	257	301	224	218	209	201	200	215	205	238	312	136	284	166	201	240	250	215	127	222	278	309	213	191	311	269	251	226	217	285	348	276	200	221	214	250	277	313	261
CNST	733	851	819	613	671	771	717	790	715	772	858	705	688	612	790	779	812	834	843	824	1038	773	1020	923	971	928	736	748	974	689	679	720	718	892	743	835	792	656	722	768	947	774	706	827	774	778	854	780	841
SCCPDH	904	945	1114	960	1010	984	901	938	827	1342	620	627	941	976	909	870	1060	951	954	771	1055	936	795	688	796	918	843	878	877	815	945	1129	1038	928	1120	459	1027	917	1022	855	1055	846	831	840	930	636	844	1072	965
AHCTF1	1861	2797	2207	2088	2100	3416	2702	2289	2835	2036	2726	2730	2408	2260	2564	2119	2590	3244	3576	2020	2973	3475	3864	1934	3002	2323	2982	1959	2763	2560	2616	2497	2381	2916	2471	2527	2629	2324	2120	1853	2798	2391	4195	3038	2632	2398	2618	3618	2553
ZNF695	25	10	8	11	11	0	1	7	8	10	5	0	15	3	9	2	4	5	6	7	4	19	21	0	10	10	5	4	9	2	4	13	4	9	18	2	9	7	5	3	5	1	3	2	13	0	4	3	7
ZNF670-ZNF695	20	10	7	10	8	5	8	6	12	7	9	1	15	8	4	8	3	7	6	9	14	6	18	2	8	17	3	8	7	4	7	16	4	8	8	13	7	8	4	12	10	6	3	7	10	11	9	10	9
ZNF670	100	101	62	67	132	99	109	74	124	89	76	64	124	39	81	61	62	91	80	82	96	107	143	35	96	120	129	57	86	72	79	93	92	114	118	121	64	73	60	134	104	78	100	95	132	121	98	91	125
ZNF669	113	107	44	70	40	74	133	123	142	105	70	52	95	121	93	83	102	79	78	62	115	119	150	69	121	93	140	49	96	77	107	95	93	75	102	143	96	69	83	138	151	76	85	105	120	122	93	111	127
ZNF124	113	145	135	91	130	147	93	152	149	79	123	76	166	126	125	135	157	112	142	142	148	100	122	57	93	146	69	87	104	111	123	222	48	113	165	143	101	155	105	103	152	165	100	137	108	117	105	146	97
ZNF496	2798	2374	2435	2643	2383	2431	2312	2154	2341	1929	2636	1760	3358	2149	2685	2686	2152	2179	2926	2069	2143	3391	1795	1671	3586	2571	1954	1051	2564	1962	1866	1849	1781	2285	1845	2142	2091	2738	1344	3773	2261	2743	2275	3002	2724	1941	2140	1379	1703
NLRP3	80	41	21	71	33	22	106	30	63	22	13	66	12	32	20	15	25	43	13	11	41	0	36	91	92	23	41	123	67	22	39	30	56	15	36	138	81	15	124	21	14	27	22	17	49	56	43	21	31
OR2B11	0	0	0	0	0	0	0	0	0	0	0	0	0	0	0	0	0	0	0	0	0	0	0	0	0	0	0	0	0	0	0	0	0	0	0	0	0	0	0	0	0	0	0	0	0	0	0	0	0
GCSAML	10	0	1	4	9	0	12	3	0	2	3	7	1	0	0	0	1	0	4	1	0	0	1	2	1	2	3	5	0	0	2	0	0	0	6	0	0	2	11	2	5	0	0	3	0	13	0	1	0
OR2C3	0	0	0	0	4	0	7	0	0	0	0	0	0	0	0	0	0	0	1	0	0	0	0	0	0	0	0	0	0	0	0	0	0	0	0	0	1	0	0	0	0	0	0	0	0	0	2	0	0
OR2G2	0	0	0	0	0	0	0	0	0	0	0	0	0	0	0	0	0	0	0	0	0	0	0	0	0	0	2	0	0	0	0	0	0	0	0	0	0	0	0	0	0	0	0	0	0	0	0	0	0
OR2G3	0	0	0	0	0	0	0	0	0	0	0	0	0	0	0	0	0	0	0	0	0	0	0	0	0	0	0	0	0	0	0	0	0	0	0	0	0	0	0	0	0	0	0	0	0	0	0	0	0
OR13G1	0	0	0	0	0	0	0	0	0	0	0	0	0	0	0	0	0	0	0	1	0	0	0	0	0	0	0	0	0	0	0	0	0	0	0	0	0	0	0	0	0	0	0	0	0	0	0	0	0
OR6F1	0	0	0	0	0	0	0	0	0	0	0	0	0	0	0	0	0	0	0	0	0	0	0	0	0	0	0	0	0	0	0	0	0	0	0	0	0	0	0	0	0	0	0	0	0	0	0	0	0
OR1C1	0	0	0	0	0	0	0	0	0	0	0	0	0	0	0	0	0	0	0	0	0	0	0	0	0	0	0	0	0	0	0	0	0	0	0	0	0	0	0	0	0	0	0	0	0	0	0	0	0
OR14A16	0	0	0	0	0	0	0	0	0	0	0	0	0	0	0	0	0	0	0	0	0	0	0	0	0	0	0	0	0	0	0	0	0	0	0	0	0	0	0	0	0	0	0	0	0	0	0	0	0
OR11L1	0	0	0	0	0	0	0	0	0	0	0	0	0	0	0	0	0	0	0	0	0	0	0	0	0	0	0	0	0	0	0	0	0	0	0	0	0	0	0	0	0	0	0	0	0	0	0	0	0
TRIM58	4	1	1	0	0	0	0	1	2	1	4	4	1	0	3	1	2	3	1	0	0	2	1	13	4	1	0	7	0	4	0	2	2	5	2	8	3	0	2	1	2	0	6	1	0	4	0	0	5
OR2W3	0	0	0	0	0	1	0	0	0	1	0	0	0	0	0	0	0	0	0	0	0	1	0	1	0	0	0	1	0	1	0	0	0	0	0	0	0	0	0	0	0	0	1	0	1	1	0	0	0
OR2T8	0	0	0	0	0	0	0	0	0	0	0	0	0	0	0	0	0	0	0	0	0	0	0	0	0	0	0	0	0	0	0	0	0	0	0	0	0	0	0	0	0	0	0	0	0	0	0	0	0
OR2AK2	0	0	0	0	0	0	0	0	0	0	0	0	0	0	0	0	0	0	0	0	0	0	0	0	0	0	0	0	0	0	0	0	0	0	0	0	0	0	0	0	0	0	0	0	0	0	0	0	0
OR2L5	0	0	0	0	1	0	0	0	0	0	0	0	0	0	0	0	0	0	0	0	0	0	0	0	0	0	0	0	0	0	0	0	0	0	0	0	0	0	0	0	0	0	0	0	0	0	0	0	0
OR2L2	0	0	0	0	0	0	0	0	0	0	0	0	0	0	0	0	0	0	0	0	0	0	0	0	0	0	0	0	0	0	0	0	0	2	0	0	0	0	0	0	0	0	0	0	0	0	0	0	0
OR2L3	0	0	0	2	0	0	0	0	0	0	0	0	0	0	0	0	0	0	0	0	0	0	0	1	0	0	0	0	0	0	0	0	0	0	0	0	2	0	0	0	0	0	0	0	0	0	0	0	0
OR2L13	4	0	0	2	21	0	2	10	2	0	8	0	0	0	0	0	0	3	0	0	0	2	0	0	0	3	0	1	0	0	0	1	3	15	7	0	0	0	0	0	0	0	5	0	0	0	0	0	1
OR2M5	0	0	0	0	0	0	0	0	0	0	0	0	0	0	0	0	0	0	0	0	0	0	0	0	0	0	0	0	0	0	0	0	0	0	0	0	0	0	0	0	0	0	0	1	0	0	0	0	0
OR2M2	0	0	0	1	0	0	0	0	0	0	0	0	0	0	0	0	0	0	0	0	0	0	0	0	0	0	0	0	0	0	0	0	0	0	0	0	0	0	0	0	0	0	0	0	0	0	0	0	0
OR2M3	0	0	0	1	0	0	0	0	0	0	0	0	0	0	0	0	0	0	0	1	0	0	0	0	0	0	0	0	0	0	0	0	0	0	0	0	0	0	0	0	0	0	0	0	0	0	0	0	0
OR2M4	0	0	0	0	0	0	0	0	0	0	0	0	0	0	0	0	0	0	0	0	0	0	0	0	0	0	0	0	0	0	0	0	0	0	0	0	0	0	0	0	0	0	0	0	0	0	0	0	0
OR2T33	0	0	0	0	0	0	0	0	0	0	0	0	0	0	0	0	0	0	0	0	0	0	0	0	0	0	0	0	0	0	0	0	0	0	0	0	0	0	0	0	0	0	0	1	0	0	0	0	0
OR2T12	0	0	0	0	0	0	0	0	0	0	0	0	0	0	0	0	0	0	0	0	0	0	0	0	0	0	0	0	0	0	0	0	0	0	0	0	0	0	0	0	0	0	0	0	0	0	0	0	0
OR2M7	0	0	0	0	0	0	0	0	0	0	0	0	0	0	0	0	0	0	0	0	0	0	0	0	0	0	0	0	0	0	0	0	0	0	0	0	0	0	0	0	0	0	0	0	0	0	0	0	0
OR14C36	0	0	0	0	0	0	0	0	0	0	0	0	0	0	0	0	0	0	0	0	0	0	0	0	0	0	0	0	0	0	0	0	0	0	0	0	0	0	0	0	0	0	0	0	0	0	0	0	0
OR2T4	0	0	0	0	0	0	0	0	0	0	0	0	0	0	0	0	0	0	0	0	0	0	0	0	0	0	0	0	0	0	0	0	0	0	0	0	0	0	0	0	0	0	0	0	0	0	0	0	0
OR2T6	0	0	0	0	0	0	0	0	0	0	0	0	0	0	0	0	0	0	0	0	0	0	0	0	0	0	0	0	0	0	0	0	0	0	0	0	0	0	0	0	0	0	0	0	0	0	0	0	0
OR2T1	0	0	0	0	0	0	0	0	0	0	0	0	0	0	0	0	0	0	0	0	0	0	0	0	0	0	0	0	0	0	0	0	0	0	0	0	0	0	0	0	0	0	0	0	0	0	0	0	0
OR2T2	0	0	0	0	0	0	0	0	0	0	0	0	0	0	0	0	0	0	0	0	0	0	0	0	0	0	0	0	0	0	0	0	0	0	0	0	0	0	0	1	0	0	0	0	0	0	0	0	0
OR2T3	0	0	0	0	0	0	0	0	0	0	0	0	0	0	0	0	0	0	0	0	0	0	0	0	0	0	0	0	0	0	0	0	0	0	0	0	0	0	0	0	0	0	0	0	0	0	0	0	0
OR2T5	0	0	0	0	0	0	0	0	0	0	0	0	0	0	0	0	0	0	0	0	0	0	0	0	0	0	0	0	0	0	0	0	0	0	0	0	0	0	0	0	0	0	0	0	0	0	0	0	0
OR2G6	0	0	0	0	0	0	0	0	0	0	0	0	0	0	0	0	0	0	0	0	0	0	0	0	0	0	0	0	0	0	0	0	0	0	0	0	0	0	0	0	0	0	0	0	0	0	0	0	0
OR2T29	0	0	0	0	0	0	0	0	0	0	0	0	0	0	0	0	0	0	0	0	0	0	0	0	0	0	0	0	0	0	0	0	0	0	0	0	0	0	0	0	0	0	0	0	0	0	0	0	0
OR2T34	0	0	0	0	0	0	0	0	0	0	0	0	0	0	0	0	0	0	0	0	0	0	0	0	0	0	0	0	0	0	0	0	0	0	0	0	0	0	0	0	0	0	0	0	0	0	0	0	0
OR2T10	0	0	0	0	0	0	0	0	0	0	0	0	0	0	0	0	0	0	0	0	0	0	0	0	0	0	0	0	0	0	0	0	0	0	0	0	0	0	0	0	0	0	0	0	0	0	0	0	0
OR2T35	0	0	0	0	0	0	0	0	0	0	0	0	0	0	0	0	0	0	0	0	0	0	0	0	0	0	0	0	0	0	0	0	0	0	0	0	0	0	0	3	0	0	0	0	0	0	0	0	0
OR2T27	0	0	0	0	0	0	0	0	0	0	0	0	0	0	0	0	0	0	0	0	0	0	0	0	0	0	0	0	0	0	0	0	0	0	0	0	0	0	0	1	0	0	0	0	0	0	0	0	0
OR14I1	0	0	0	0	0	0	0	0	0	0	0	0	0	0	0	0	0	0	0	0	0	0	0	0	0	0	0	0	0	0	0	0	0	0	0	0	0	0	0	0	0	0	0	0	0	0	0	0	0
LYPD8	0	1	0	0	0	0	1	0	1	0	2	0	0	2	0	0	2	0	0	0	0	6	0	0	0	0	0	0	0	0	8	0	3	0	3	0	0	0	1	0	0	0	0	0	1	3	1	0	5
SH3BP5L	831	721	634	749	725	917	485	682	650	751	956	838	1111	731	649	878	676	495	820	847	723	678	643	654	669	888	710	1002	454	652	724	808	552	976	1134	564	648	1016	557	1146	872	814	649	832	1032	726	750	614	664
ZNF672	562	881	689	679	817	748	905	702	997	689	563	925	447	886	701	980	901	826	788	550	809	1138	1033	1075	707	610	582	743	999	635	590	649	610	1021	731	636	908	558	749	555	1771	713	993	628	594	983	632	717	499
ZNF692	1636	1353	2039	1826	1448	1134	713	1213	1068	1434	3890	1481	2183	1584	1950	2681	1430	1189	2951	3261	1938	2141	709	810	1475	2006	1444	1206	1277	2576	1502	1422	1193	1764	1798	851	1415	2716	1059	2505	1156	1989	922	1868	2482	1430	1288	1429	1119
PGBD2	258	250	186	200	254	289	181	185	200	369	354	203	400	279	280	400	211	209	254	298	263	189	158	106	249	330	194	151	204	241	252	234	154	355	382	179	175	337	171	467	261	203	144	502	381	269	252	238	250
FAM110C	313	306	224	302	1742	797	1009	320	444	347	381	235	387	316	734	208	431	1092	485	241	369	687	543	452	386	659	335	555	428	89	180	1396	816	1566	1051	752	1606	457	464	792	192	173	418	201	487	307	1293	161	769
SH3YL1	3259	2390	4140	3104	3876	3230	2267	2780	2428	2175	4344	1619	3573	2912	3983	2202	2970	2762	4418	4418	2557	3056	2660	1095	3006	3960	3830	1529	2132	2291	2518	3105	3055	3249	4538	2399	2708	3160	2261	3820	1623	2635	1751	1450	3276	1687	2821	2829	3011
ACP1	1781	1794	2210	1661	2276	2122	2500	1988	1893	1935	2113	1621	2152	1865	2040	1913	1835	1657	2208	2052	2190	2613	1958	1576	2001	2006	2412	1512	1554	2018	2010	2339	1886	1777	2037	2003	2179	2114	1975	1959	1577	2076	1883	1642	2011	1649	2110	2243	2425
ALKAL2	745	1563	1336	1508	2886	2059	2869	1834	1531	1228	791	843	712	2435	2295	277	1884	1255	2298	1556	2127	1896	1884	848	1508	2216	4274	718	1363	585	957	1878	3479	1712	1423	2254	2511	1563	3549	1202	1186	1225	1032	119	1369	672	1519	1018	2377
TMEM18	1579	1524	1540	1346	1734	1391	1449	1324	1276	1956	1032	978	1696	992	1350	1404	1232	1179	1476	1384	4202	1473	1236	887	1115	1258	1279	622	1205	966	1157	1064	1202	730	886	1250	1366	1316	942	1446	1481	1000	1310	1393	1348	943	1376	836	1287
SNTG2	3	0	1	3	7	6	23	14	3	3	1	26	6	15	6	5	12	47	5	21	64	5	12	38	8	10	18	8	17	9	7	8	11	5	0	14	8	7	10	18	8	5	16	5	6	13	17	25	1
TPO	17	11	23	6	64	21	29	25	14	18	9	9	56	32	18	0	62	26	5	2	28	1	17	41	2	1	7	14	11	71	44	14	4	8	21	23	47	34	3	31	40	20	22	4	20	22	18	10	33
PXDN	7499	3503	4585	3404	4317	4297	4415	6446	5078	4852	4756	3362	5725	5620	4889	5251	5312	4415	4423	4292	3295	5235	3994	3722	5105	5175	6052	6419	5350	5304	4618	8430	5639	4346	5186	5121	4924	5682	3613	7756	3445	4692	4320	4295	2847	3557	4122	4239	3876
MYT1L	5	4	5	3	1	1	4	11	4	0	16	4	0	2	1	3	5	1	0	0	0	0	0	13	0	1	0	5	0	0	1	0	0	0	0	0	1	2	3	7	9	9	0	2	0	1	6	9	0
EIPR1	250	248	274	427	311	368	219	379	247	248	273	210	247	315	226	178	316	312	247	294	261	256	302	212	224	282	337	353	181	274	349	287	289	332	219	258	368	207	420	256	209	294	243	255	415	224	311	347	329
TRAPPC12	1399	1301	1751	1583	1170	1349	1168	1650	1436	1624	1506	1371	1669	1592	1183	1319	1352	1507	1789	1480	1748	1471	1261	1307	1423	1453	1451	1104	1705	1822	1607	1084	1335	1383	1106	1412	1361	1358	1336	1675	1490	1521	1465	1790	1780	1528	1356	1737	1291
ADI1	2014	2335	1847	2657	2357	2531	3356	3166	3600	2038	2173	2132	2215	2243	2333	1725	2498	2689	1784	2354	2002	1936	2335	2587	1591	2752	3552	1543	3566	3754	2993	1633	3060	1365	1403	4532	1918	1710	3448	2034	2916	1476	2863	3497	1998	2696	2474	1866	2797
RNASEH1	364	328	291	293	261	317	329	288	498	289	274	308	286	334	188	275	266	404	194	237	354	338	398	423	310	273	273	270	392	321	329	316	249	219	242	422	334	202	297	229	360	341	329	352	298	335	315	363	364
RPS7	11894	11033	13126	13087	13162	11033	18993	13126	12383	14061	13584	9283	16407	13126	15506	12798	9217	9396	15685	15446	12447	16224	11395	7705	12131	11370	13087	6802	11339	10558	14424	10603	9918	8800	9299	13930	13235	18558	12131	14193	10341	13627	11446	9823	10091	13467	11339	13272	12383
COLEC11	2792	1264	521	1920	1088	1887	2791	2755	1953	534	1051	152	2137	2166	809	156	2354	1988	562	1299	692	1953	3404	134	1904	930	1281	122	1581	252	671	2049	1824	642	243	4044	850	566	2006	1384	751	504	2911	1161	774	1214	1371	647	550
ALLC	65	23	15	30	5	22	58	101	32	7	43	5	59	34	39	6	74	65	26	34	21	47	23	2	24	7	29	5	92	14	26	67	36	10	3	73	9	20	15	22	51	13	74	67	7	52	25	23	1
DCDC2C	7	1	0	6	2	0	19	21	15	0	2	0	15	10	0	0	14	5	0	0	7	25	26	5	7	0	1	0	39	0	8	5	2	0	0	4	0	0	2	5	33	2	36	40	0	33	5	5	0
SOX11	3	0	0	0	1	0	0	0	0	0	1	0	2	0	1	0	0	0	0	2	1	0	0	0	0	0	0	0	0	3	1	0	1	0	0	0	0	0	1	0	0	1	1	8	0	5	0	0	0
CMPK2	125	74	70	89	154	46	101	123	102	131	47	58	198	46	100	59	135	67	68	95	112	68	81	57	180	117	70	41	56	122	131	104	63	128	67	80	73	125	69	104	98	93	210	283	87	96	104	105	142
RSAD2	246	165	225	106	368	127	158	238	179	212	100	107	407	117	284	161	227	131	241	225	226	90	115	80	241	225	264	38	131	278	250	242	186	128	66	187	148	224	138	238	154	247	277	427	111	206	226	154	180
RNF144A	1614	1061	1442	1253	2474	1300	962	1575	1574	1621	1533	1827	2250	1048	2446	1515	1324	1101	1404	1776	963	1435	1492	1416	1659	1244	1019	1000	1185	1342	1632	979	1215	1046	1350	1449	1576	1946	1154	2734	913	1244	907	1350	2479	944	1718	761	1288
ID2	4606	6582	2025	5891	4689	2589	4679	5262	4805	6439	2287	5151	2563	4812	7214	10836	7071	7339	4724	2379	2011	1794	5131	4582	5691	5606	3597	4220	9714	1688	3325	9095	6661	25397	12351	3274	10790	2846	3249	2170	9315	1749	8646	7357	9607	4762	7537	2881	1529
KIDINS220	6006	3860	5159	4588	4600	4664	3394	4496	5147	5053	3968	3028	5393	4200	5397	4183	4150	4239	4812	4042	4459	4624	4076	3769	4498	5215	4484	2990	4092	4412	3650	4597	4103	5117	5658	4646	4501	5371	3947	4799	3925	4282	3868	3848	6133	3340	3756	4067	4364
MBOAT2	1041	962	1083	849	801	777	854	1355	1114	947	1064	812	1306	968	1017	864	1096	876	938	1013	1017	1061	1191	553	1104	947	1179	513	1159	1330	974	1060	807	1008	1441	1188	797	1129	928	1356	899	1309	1249	1302	664	1108	761	929	952
[truncated: 8,342 more rows]
[truncated: 422 more columns]
