# Supplementary material for: Integrated analysis of lymphocyte infiltration-associated lncRNA for ovarian cancer via TCGA, GTEx and GEO datasets
Source: PeerJ. 2020 May 7;8:e8961. doi: 10.7717/peerj.8961 (PMC7211406; doi:10.7717/peerj.8961)
Supplement: Supplemental Information 3 [file peerj-08-8961-s003.xlsx]

## Sheet: Sheet1
	SRR1389909	SRR1454460	SRR1404623	SRR1092038	SRR1319793	SRR1396208	SRR1435797	SRR1078042	SRR1339699	SRR1446499	SRR1359428	SRR1071475	SRR1436781	SRR1101453	SRR1350891	SRR814293	SRR1471456	SRR1446874	SRR1362731	SRR1413705	SRR1434586	SRR1091164	SRR1340598	SRR1466469	SRR1099310	SRR814892	SRR1090698	SRR1089134	SRR1120276	SRR1430507	SRR1356078	SRR1447037	SRR1443544	SRR1081987	SRR1316513	SRR1478457	SRR1342849	SRR1073878	SRR1078735	SRR1093601	SRR816629	SRR1477754	SRR1454589	SRR1102780	SRR1347518	SRR1093747	SRR809209	SRR1082471	SRR1390349
APLNR	115	5	4	9	7	9	38	58	12	4	5	9	149	4	18	6	8	43	6	36	2	6	18	3	21	7	3	109	5	84	10	103	12	3	30	43	22	10	6	78	1	7	20	112	10	3	13	2	7
TNKS1BP1	4655	4145	3484	2753	3688	6360	5462	4305	4399	4305	3693	6035	3217	4187	3917	4192	4222	6018	2992	3301	5167	3557	4948	6638	5053	4845	4889	7054	5555	5098	4504	5490	4420	6098	7357	4849	6285	3673	4410	3623	5499	4412	6432	5740	4769	5476	5435	6764	7414
SSRP1	5880	5001	3597	4478	4903	4913	4664	4031	5041	5555	4407	4110	5254	4529	4423	4940	5203	4555	4431	4961	5504	4972	4705	4140	4940	5495	4615	3803	4053	4359	5251	4795	3754	5550	5766	5509	5735	4338	4312	5086	4649	4119	4924	4705	5026	5041	4631	6341	5227
P2RX3	1	1	1	0	0	0	0	1	0	0	0	1	0	0	0	0	0	4	3	1	0	0	0	0	1	0	2	2	1	0	0	0	0	0	0	0	0	0	0	0	0	0	0	0	0	0	0	2	0
PRG3	0	0	0	0	0	0	0	0	0	0	0	0	0	0	0	0	0	0	0	0	0	0	0	0	0	0	0	0	0	0	0	0	0	0	0	0	0	0	0	0	0	0	0	0	0	0	0	0	0
PRG2	8	6	5	12	5	8	34	15	11	0	12	21	3	6	15	5	6	22	13	7	11	2	21	26	15	4	15	15	12	12	9	17	8	1	1	25	29	1	11	11	9	61	34	26	9	50	25	7	11
SLC43A3	1340	1054	884	1546	1115	1433	1428	1014	1390	979	1078	1843	1043	1186	1339	1205	1085	1847	931	987	821	1345	1366	1959	1748	1191	1080	2472	1365	864	1189	1058	1155	1512	1515	1482	2296	1055	1273	1034	958	822	1630	1485	1659	1462	1258	1362	1518
RTN4RL2	90	64	47	51	25	51	82	38	30	160	78	50	46	33	70	41	33	26	43	42	69	60	107	52	56	61	57	126	34	28	19	95	54	158	97	47	219	69	41	35	26	26	83	35	45	34	36	66	43
SLC43A1	917	1005	1177	968	661	1023	1581	1204	1113	1160	1271	1086	1168	733	1420	987	1393	1000	1765	1079	847	1115	949	1028	1047	1097	1181	692	1179	1471	1382	672	917	948	816	1185	1126	1479	755	1163	880	877	1549	1955	874	809	934	577	811
TIMM10	350	225	289	282	364	240	346	211	287	267	333	222	318	274	312	198	212	234	200	186	359	259	283	272	276	229	215	238	288	215	279	240	212	199	258	357	322	270	238	228	322	334	303	166	282	368	276	361	312
SMTNL1	33	19	35	20	24	21	56	4	30	19	11	40	36	37	40	27	27	25	21	26	14	41	12	20	52	18	7	29	22	14	16	37	5	11	99	11	73	22	3	17	11	23	19	33	33	9	33	38	13
UBE2L6	1280	1024	853	738	1759	1051	1232	1007	1015	1236	1104	787	894	850	1047	1131	871	935	979	1178	917	916	946	811	1135	1227	952	1978	941	911	975	1134	872	2249	2455	1064	1544	1262	1060	982	952	758	952	1010	1083	834	992	1453	1350
SERPING1	32375	26983	18910	23677	30565	46468	70705	33567	43321	32649	32103	51846	20674	23248	26226	32935	31579	26983	21112	21348	27185	28021	34906	58044	33567	37778	30311	53693	48571	25714	38612	36647	37028	50971	60605	43922	60605	21464	28688	22439	37778	21007	40900	38187	30044	35555	42814	22822	36287
YPEL4	1088	1118	335	1409	1098	625	422	682	669	387	1239	532	1428	486	1204	1233	660	522	814	943	293	1326	845	186	1204	1096	371	241	657	275	374	287	541	1369	867	562	712	833	407	2146	429	192	701	1214	1580	360	405	81	327
CLP1	155	182	57	150	125	204	257	229	292	217	177	245	206	256	133	148	214	157	105	94	183	146	196	199	206	163	234	228	123	142	207	206	179	204	271	285	154	115	154	205	333	146	166	242	234	323	202	218	290
ZDHHC5	1871	1866	1316	1567	1828	1982	1662	2053	1901	1734	1482	1530	1493	2048	1549	1435	1824	2070	1350	1377	1713	1414	2169	1940	1796	2011	1583	1987	1888	1566	1626	1951	1520	2034	2231	1866	1758	1469	1922	1453	2132	1479	1794	1773	1809	1840	1626	1975	2094
MED19	240	270	223	230	226	307	270	277	272	239	284	221	264	290	211	236	316	229	253	281	310	196	237	179	276	285	314	195	311	292	272	278	234	231	318	233	222	291	250	330	344	289	204	315	309	333	311	387	315
TMX2	1686	1708	1517	2262	1778	1601	1539	1739	1611	1906	1516	1900	1907	2068	1430	1790	1959	1632	1381	1902	1996	1521	1880	1761	1839	1746	2063	1957	1623	2161	2119	1725	1705	1573	1467	1628	2037	1357	2159	1800	1847	1767	1610	1854	1660	2480	1965	2612	2104
BTBD18	7	7	0	0	5	7	7	8	6	4	8	5	5	6	4	2	13	2	12	1	10	2	13	2	6	8	14	2	2	8	14	13	6	6	9	11	0	1	0	4	4	14	3	7	0	32	5	9	11
CTNND1	6661	5462	4958	5750	6720	7303	5658	5891	5711	6473	6273	5801	6998	5231	5564	4274	5865	6341	4302	5056	6164	4958	5513	7276	8314	7432	6058	7595	6001	6372	5833	7981	7071	7499	7992	6713	6298	5559	6499	6273	5316	5653	6230	6341	6764	6950	7188	6133	7862
OR9Q1	0	0	0	0	0	0	0	0	0	0	0	0	0	0	0	0	0	0	0	0	0	0	0	0	0	0	0	0	0	0	0	0	0	0	0	0	0	0	0	2	0	0	0	0	0	0	0	0	0
OR6Q1	0	0	0	0	0	0	0	0	0	0	0	0	0	0	0	0	0	0	0	0	0	0	0	0	0	0	0	0	0	0	0	0	0	0	0	0	0	0	0	0	0	0	0	0	0	0	0	0	0
OR9I1	0	0	0	0	0	0	0	0	0	0	0	0	0	0	0	0	0	0	0	0	0	0	0	0	0	0	0	0	0	0	0	0	0	0	0	0	0	0	0	0	0	0	0	0	0	0	0	0	0
OR9Q2	0	0	0	0	0	0	0	0	0	0	0	0	0	0	0	0	0	0	0	0	0	0	0	0	0	0	0	0	0	0	0	0	0	0	0	0	0	0	0	0	0	0	0	0	0	0	0	0	0
OR1S2	0	0	0	0	0	0	0	0	0	0	0	0	0	0	0	0	0	0	0	0	0	0	0	0	0	0	0	0	0	0	0	0	0	0	0	0	0	0	0	0	0	0	0	0	0	0	0	0	0
OR10Q1	0	0	0	0	0	0	0	0	0	0	0	0	0	0	0	0	0	0	0	0	0	0	0	0	0	0	0	0	0	0	0	0	0	0	0	0	0	0	0	0	0	0	0	0	0	0	0	0	0
OR10W1	0	0	0	0	0	0	0	0	0	0	0	0	0	0	0	0	0	0	0	0	0	0	0	0	0	0	0	0	0	0	0	0	0	0	0	0	0	0	0	0	0	0	0	0	0	0	0	0	0
OR5B17	0	0	0	0	0	0	0	0	0	0	0	0	0	0	0	0	0	0	0	0	0	0	0	0	0	0	0	0	0	0	0	0	0	0	0	0	0	0	0	0	0	0	0	0	0	0	0	0	0
OR5B3	0	0	0	0	0	0	0	0	0	0	0	0	0	0	0	0	0	0	0	0	0	0	0	0	0	0	0	0	0	0	0	0	0	0	0	0	0	0	0	0	0	0	0	0	0	0	0	0	0
OR5B2	0	0	0	0	0	0	1	0	0	2	0	0	1	0	3	0	0	0	2	0	0	0	0	0	1	0	9	0	0	0	0	0	0	0	0	1	1	1	0	0	0	0	0	0	0	4	2	0	0
OR5B12	0	0	0	0	0	0	0	0	0	0	0	0	0	0	0	0	0	0	1	2	0	1	0	0	0	0	0	0	0	0	0	0	0	0	0	0	0	0	0	0	0	0	0	1	0	0	0	0	0
OR5B21	0	0	0	0	0	0	0	0	0	0	0	0	0	0	0	0	0	0	0	0	0	0	0	0	0	0	0	0	0	0	0	0	0	0	0	0	0	0	0	0	0	0	0	0	0	0	0	0	0
LPXN	317	418	583	528	433	335	437	348	422	470	351	428	534	363	530	513	308	358	768	635	319	570	308	350	575	393	328	367	438	506	419	282	443	301	204	326	292	401	370	485	303	510	432	491	335	424	399	307	222
ZFP91	2423	2436	1905	1725	2174	2038	2325	2279	2865	1760	2070	2790	2126	2038	1839	2560	2405	2071	1385	2136	2568	2573	3101	3031	2517	2179	2211	2330	2468	2487	2241	2672	1964	2146	2178	2563	2260	1692	1938	2116	2568	2109	2433	2246	2396	2789	1954	2007	2152
CNTF	7	10	1	10	21	8	7	12	21	5	9	15	11	35	7	2	18	12	1	5	17	7	28	20	6	5	17	19	25	23	13	49	16	1	20	35	9	3	16	9	19	5	27	5	11	33	14	4	15
GLYAT	0	0	0	0	0	0	0	0	1	0	1	0	0	0	0	0	2	0	4	2	0	0	0	0	0	0	0	0	0	0	0	2	0	0	3	0	0	0	0	0	0	0	0	0	2	0	0	1	1
GLYATL2	0	0	0	0	0	0	3	3	0	0	0	0	0	0	0	0	0	0	0	1	0	0	0	0	0	0	0	0	0	0	0	0	0	0	0	2	0	1	0	0	0	0	0	0	0	0	0	0	0
GLYATL1	0	0	0	1	0	0	0	0	0	0	0	0	3	0	2	0	2	0	0	0	0	0	1	2	1	0	0	0	5	0	0	0	2	1	7	0	0	0	0	0	0	0	0	0	4	0	0	0	0
FAM111B	48	8	6	5	8	7	0	43	17	10	1	0	10	0	1	8	16	1	7	14	41	0	15	23	1	9	11	51	7	3	7	41	16	5	11	15	2	1	12	19	5	2	2	6	0	7	7	44	16
FAM111A	1471	1343	2273	1640	1516	1302	747	1316	1241	1879	1410	1394	2116	1109	1881	2393	1168	1061	2719	1902	1290	1734	781	1662	1695	1511	1280	1233	1310	2019	1500	1540	1418	1290	982	1082	878	1908	935	2254	1278	1673	1241	1538	1056	1170	1386	813	985
DTX4	2189	1729	1536	1080	3182	1656	2069	1204	1072	4210	2480	765	3091	1155	2513	1695	1148	1400	2587	1606	1782	1812	1140	309	2323	2082	1170	467	1191	937	1572	1583	772	2663	4714	1700	1630	3067	575	3852	911	2046	1878	2980	2083	843	1296	1328	1601
MPEG1	230	143	61	195	83	161	212	112	190	101	68	323	72	106	22	53	139	226	25	70	29	7	209	878	326	111	137	1006	88	337	176	215	291	70	101	303	162	50	195	77	103	17	172	119	112	146	54	88	297
OR5AN1	0	0	0	0	0	0	0	0	0	0	0	0	0	0	0	0	0	0	0	0	0	0	0	0	0	0	0	0	0	0	0	0	0	0	0	0	0	0	0	0	0	0	0	0	0	0	0	0	0
OR5A2	0	0	0	0	0	0	0	0	0	0	0	0	0	0	0	0	0	0	0	0	0	0	0	0	0	0	0	0	0	0	0	0	0	0	0	0	0	0	0	0	0	0	0	0	0	0	0	0	0
OR5A1	0	0	0	0	0	0	0	2	0	0	0	0	0	0	0	0	0	0	0	0	0	0	0	0	0	0	0	0	0	0	0	0	0	0	0	0	0	0	0	0	0	0	0	0	0	0	0	0	0
OR4D6	0	0	0	0	0	0	0	0	0	0	0	0	0	0	0	0	0	0	0	0	0	0	0	0	0	0	0	0	0	0	0	0	0	0	0	0	0	0	0	0	0	0	0	0	0	0	0	0	0
OR4D10	0	0	0	0	0	0	0	0	0	1	0	0	0	0	0	0	0	0	0	0	0	0	0	0	0	0	0	0	0	0	0	0	0	0	0	0	0	0	0	0	0	0	0	0	0	0	0	0	0
OR4D11	0	0	0	0	0	0	0	0	0	0	0	0	0	0	0	0	0	0	0	0	0	0	0	0	0	0	0	0	0	0	0	0	0	0	0	0	0	0	0	0	0	0	0	0	0	0	0	0	0
OR4D9	0	0	0	0	0	0	0	0	0	0	0	0	0	0	0	0	0	0	0	0	0	0	0	0	0	0	2	0	0	0	0	0	0	0	0	0	0	0	0	0	0	0	0	0	0	0	0	0	0
OSBP	1797	2109	2003	1764	1663	2259	1971	1762	2122	2227	1564	1946	1684	1861	1587	1329	1617	2355	1379	1312	2242	1899	2585	2100	2291	1962	1977	2172	1831	1903	2149	2199	1767	2075	2706	2239	1968	1531	1701	1503	2212	2178	2067	2172	2561	2037	1989	2745	2389
PATL1	1682	1522	1627	1310	1451	1524	1903	1214	1544	1341	2227	1390	1582	1466	1671	2017	1107	1251	1537	1673	1478	1968	1490	1330	2393	1723	1187	1451	1528	1487	1421	1578	1124	1806	1999	1566	1742	1679	1237	1681	1450	1488	1445	1633	1745	1657	1377	2647	1358
OR10V1	0	0	0	0	0	0	0	0	0	0	0	0	0	0	0	0	0	0	0	0	0	0	0	0	0	0	0	0	0	0	0	0	0	0	0	0	0	0	0	0	0	0	0	0	0	0	0	0	0
STX3	1164	953	1210	1239	1170	938	1285	826	1108	1096	1043	740	1459	868	1581	938	1198	881	1226	896	951	1880	1048	707	1789	1335	1022	601	1631	721	706	1054	1186	814	1143	1144	1045	1288	951	2038	1120	861	1041	998	805	1249	844	808	764
MRPL16	735	670	632	677	894	962	803	764	698	726	635	702	917	633	591	615	640	752	663	730	770	717	615	707	710	811	828	750	554	893	952	992	810	736	635	807	759	689	746	804	776	863	785	742	813	745	850	885	982
GIF	5	0	9	16	10	6	0	4	6	4	2	10	9	8	1	12	12	3	5	1	0	9	0	1	5	3	12	4	7	0	7	16	5	2	12	6	2	15	14	15	0	0	2	14	4	7	4	6	3
TCN1	0	0	1	3	3	3	0	3	1	1	2	1	5	2	1	2	13	0	0	1	5	0	0	0	0	1	6	6	3	0	7	4	1	0	7	2	3	8	1	0	0	0	0	0	2	0	0	2	0
OOSP2	10	0	0	4	0	1	0	68	0	0	1	1	3	0	0	0	70	0	0	0	2	2	21	0	3	0	0	0	0	4	0	0	0	0	0	0	0	0	0	114	0	0	1	3	0	0	35	1	0
MS4A3	1	0	0	0	0	0	2	2	0	3	1	0	0	0	2	0	0	0	0	0	0	0	0	0	0	0	0	4	0	0	0	0	1	0	0	0	0	0	0	1	0	0	0	0	1	0	0	1	0
MS4A2	50	0	10	9	1	5	21	6	1	4	7	19	9	17	2	1	1	8	2	12	19	3	5	103	0	6	23	63	17	1	4	2	13	5	1	8	3	0	4	49	0	10	5	8	4	132	2	3	20
MS4A6A	311	383	169	353	137	203	723	203	297	199	443	511	85	159	35	174	226	247	45	133	165	30	198	1522	869	208	186	2480	177	206	271	443	429	283	494	460	325	126	282	120	227	66	212	189	274	277	169	144	396
MS4A4E	9	45	39	20	6	16	53	37	26	12	27	38	13	20	1	10	13	18	6	12	7	1	25	115	81	13	19	81	30	21	16	6	51	10	11	30	6	9	26	4	35	14	13	5	9	36	13	7	15
MS4A4A	160	178	76	287	18	124	304	154	152	123	176	409	28	117	11	80	140	234	15	27	111	17	138	626	410	92	106	1957	124	164	182	245	246	196	304	306	268	35	216	34	110	34	198	111	192	218	71	162	292
MS4A6E	0	0	0	1	0	0	0	0	0	0	1	1	0	0	0	0	0	0	0	0	0	0	0	3	5	0	0	19	0	0	0	1	0	1	2	3	0	0	0	0	0	0	0	0	0	4	0	0	1
MS4A7	123	148	117	645	75	123	257	118	221	97	181	663	54	177	24	143	149	229	10	49	55	21	153	821	651	57	105	1586	113	286	142	201	181	111	325	327	193	62	243	57	164	31	315	133	203	239	83	110	327
MS4A14	31	50	35	76	23	26	44	16	36	26	282	160	20	68	9	102	30	48	8	57	13	3	18	91	161	37	17	247	32	90	4	51	21	45	159	66	33	28	29	27	71	5	42	32	53	42	10	12	56
MS4A5	0	0	0	0	0	0	0	0	0	0	0	0	0	0	0	0	0	0	0	0	0	0	0	0	0	0	0	0	0	0	0	0	0	0	0	0	0	0	0	0	0	0	0	0	0	0	0	0	0
MS4A1	5	10	13	7	5	10	0	2	4	68	3	10	2	8	2	42	6	4	20	25	1	5	0	17	21	121	0	452	11	336	18	12	12	7	12	19	10	7	21	1	56	10	6	4	4	5	21	0	12
MS4A12	0	0	0	2	0	0	0	0	0	1	0	0	0	0	0	0	0	0	0	1	0	0	0	0	2	0	0	0	2	1	14	0	0	0	0	0	0	2	1	0	0	0	1	0	0	2	0	0	0
MS4A13	0	0	0	0	0	0	0	0	0	0	0	0	0	0	0	0	0	0	0	0	0	0	0	0	0	0	0	0	0	0	0	0	0	0	0	0	0	0	0	0	0	0	0	0	0	0	0	0	0
MS4A8	0	4	30	0	21	5	0	0	0	0	59	0	4	21	0	10	2	0	7	19	0	64	0	0	2	20	53	7	5	0	9	10	0	0	2	5	15	132	0	0	16	40	1	0	35	0	4	1	0
AP004243.1	0	0	0	0	0	0	0	0	0	0	0	0	0	0	0	0	0	0	0	0	0	0	0	0	0	0	1	1	1	0	0	3	0	0	0	0	0	4	0	0	0	0	0	0	0	0	0	0	0
MS4A15	4	5	70	0	23	18	0	0	0	2	82	1	2	0	0	2	0	0	11	10	0	21	7	0	8	1	85	20	46	0	9	20	0	2	0	23	2	96	0	5	44	66	15	0	39	10	20	0	0
MS4A10	0	0	0	0	0	0	2	0	0	0	0	0	0	0	0	0	0	0	0	0	0	0	0	0	0	0	0	0	0	0	0	0	0	0	0	0	0	0	0	0	0	0	0	0	0	0	0	0	0
CCDC86	425	418	422	322	355	407	418	380	437	461	349	509	355	422	257	307	378	477	390	282	502	413	383	442	395	352	439	552	331	455	498	516	386	477	510	430	506	279	481	369	701	533	472	340	374	565	393	1113	485
PTGDR2	32	43	38	32	38	38	42	24	33	41	28	46	28	34	27	37	38	30	51	34	65	57	29	29	31	23	60	34	26	56	43	46	29	41	42	49	42	29	35	17	62	81	29	31	44	67	36	116	35
ZP1	11	2	0	2	1	1	0	19	0	0	2	6	0	1	0	2	15	4	6	0	0	0	15	5	2	0	3	8	1	5	4	2	2	0	10	5	0	4	1	16	4	0	0	3	7	2	2	6	1
PRPF19	3123	2995	2485	2483	3082	3317	2863	2859	3071	4133	2076	2332	2582	2756	2555	1823	3033	2865	2130	2141	3116	2340	2965	2408	2934	3192	3508	2687	2596	2580	3977	3164	2513	3388	3607	3508	3382	2372	3080	2569	3253	2524	2795	2657	3315	3428	3036	4426	3653
TMEM109	3874	3280	2543	3498	4229	3522	3189	3309	3733	4072	2882	3422	3399	3151	2518	2259	3234	3540	1957	2000	3344	3045	3586	4357	3896	4979	3561	2970	2926	2726	3678	2715	3164	4317	3754	3840	3090	3155	3283	2935	2942	2436	4289	3662	3890	3695	4023	3048	3642
TMEM132A	2722	1092	596	1398	2485	1495	657	2172	971	1101	2312	431	2193	930	1690	720	1966	1446	1166	1373	753	1545	1891	374	1857	2127	1248	904	937	440	773	2623	2015	2253	3166	1149	1685	1100	1101	3179	638	603	644	741	3246	463	1321	874	1374
SLC15A3	908	865	963	1191	1313	853	932	911	889	964	1648	847	995	773	1071	1251	848	809	1377	1168	807	1092	988	713	1303	1050	934	946	863	914	1087	789	942	1099	1111	837	992	1498	830	1115	895	931	1052	1029	1361	717	993	1446	1131
CD6	56	32	52	25	63	19	36	44	19	27	20	40	77	21	39	21	27	7	48	98	19	21	47	83	75	37	44	109	28	35	23	12	38	17	10	24	16	42	48	56	21	25	33	32	28	23	36	39	32
CD5	32	27	16	31	13	47	19	10	8	5	16	17	14	10	40	17	15	11	49	51	7	16	14	46	52	16	9	68	18	16	24	11	5	4	3	21	2	28	23	9	32	28	13	60	20	24	26	2	19
VPS37C	844	669	1013	785	965	859	766	650	677	708	1101	682	909	643	981	913	654	864	1139	937	627	985	746	682	1087	827	762	861	748	667	689	743	820	891	827	625	891	898	816	1148	710	932	749	807	951	739	975	903	826
PGA3	127	29	366	205	230	600	6	306	924	264	17	652	287	199	1	155	527	90	239	150	158	281	82	201	365	137	183	259	376	68	348	359	233	152	612	257	62	107	571	394	2	1	80	223	228	210	143	48	240
PGA4	126	41	366	274	201	498	10	271	593	207	13	531	288	175	2	160	576	97	235	118	149	526	101	148	270	117	199	330	460	80	400	513	222	119	414	207	88	122	465	595	1	1	86	239	232	223	145	43	199
PGA5	157	52	337	174	262	476	23	315	702	229	36	623	268	136	28	137	475	186	183	105	76	239	76	141	247	98	155	237	266	85	263	231	176	126	367	227	73	93	370	428	8	10	119	202	230	163	118	51	263
VWCE	869	1731	1507	1808	967	1158	1881	673	1421	1003	1326	753	638	1071	1547	633	913	1050	1867	1561	480	1038	1294	381	1408	965	1189	254	1696	543	687	310	1417	324	223	1109	1095	834	916	932	884	1148	631	656	652	664	546	1231	1118
DDB1	8855	7840	7006	8228	7894	9498	7905	8085	8480	11473	6520	6291	7303	8228	7128	4473	7294	8327	6826	6720	8543	7031	8442	6998	9750	9125	9155	7664	7294	7788	10790	9823	7489	7654	5896	10050	8442	6446	7442	6683	8884	7915	7575	7188	8480	8884	9078	11894	11159
TKFC	1457	1010	1445	1353	1334	1517	1642	1372	1297	1186	969	810	1452	894	1127	810	846	1433	1423	1518	878	1046	1291	978	999	1419	1580	1032	951	1154	1805	1445	1719	808	613	1542	1063	1121	1388	1188	912	1285	1251	993	1048	1178	1501	1155	1366
CYB561A3	3008	1898	2199	2406	2605	2400	2931	1942	2248	2433	3170	1568	2414	1620	2353	1888	1845	1935	2383	3065	1545	1400	2340	1776	2182	3417	3693	2222	1861	2610	3315	3327	2795	1592	2011	3118	2208	2626	2355	2181	1415	2387	2243	1696	1636	2316	2746	2766	2609
TMEM138	1707	1221	2126	1356	1484	1456	1798	1183	1327	1916	2221	1284	1570	1252	1701	1476	1167	1580	2317	2551	1632	1926	1168	1068	1808	1571	2067	1427	1578	2356	1718	1993	1461	958	1054	1462	1570	1613	1298	1841	1667	3099	1464	1305	995	2062	1596	2470	1717
TMEM216	611	487	538	568	880	519	556	475	422	658	729	437	727	566	762	635	500	368	760	787	521	586	505	310	604	699	667	369	547	525	509	513	464	655	965	509	509	873	417	654	499	511	352	490	625	512	620	829	574
CPSF7	4099	4487	4667	4561	4090	4889	3699	4789	4007	4828	4698	5167	5397	5223	4812	6139	4832	3650	5476	3727	4544	4549	4065	4295	5625	5462	4315	4451	4609	5418	4812	3964	4129	5467	6081	4220	3621	5849	3977	5854	5015	4825	4167	5401	5019	5573	4377	4555	4470
SDHAF2	592	742	599	737	676	711	1157	759	690	640	570	697	609	850	520	556	734	743	745	622	710	720	736	703	628	617	837	728	692	693	864	792	738	628	515	699	780	630	751	569	945	785	789	684	583	899	791	853	914
PPP1R32	219	194	248	150	197	111	132	174	164	126	267	196	223	171	216	316	174	194	285	289	168	340	203	126	193	155	178	109	265	176	161	166	154	149	194	179	180	256	183	242	169	294	203	149	143	202	151	165	121
LRRC10B	25	24	13	73	11	36	49	99	52	29	10	235	29	89	20	224	38	96	7	61	13	62	39	306	107	13	34	145	124	114	74	41	327	15	41	52	130	33	269	31	43	40	156	106	39	206	56	35	24
SYT7	184	138	106	92	63	145	86	189	153	49	124	186	108	124	87	111	118	182	64	94	67	43	169	140	117	84	133	244	204	232	133	116	150	83	70	187	100	46	134	164	203	134	111	142	95	253	71	182	93
DAGLA	188	115	131	120	109	144	126	115	110	127	133	246	111	87	114	111	96	96	78	132	182	138	143	396	129	107	157	420	100	253	179	166	146	132	110	165	176	116	300	105	108	199	151	187	179	154	134	363	226
MYRF	666	4664	2149	2490	1471	1776	2592	998	1366	1712	4331	2356	762	7103	1798	2109	3102	3085	1329	752	3350	4849	1461	2661	990	1673	3653	2076	4124	507	958	3046	3226	1124	2050	2795	1760	2156	1608	843	2818	2614	2547	1391	1118	2508	2608	1268	3840
TMEM258	1209	1524	1525	1461	1966	1308	1667	1125	1329	1688	1273	1173	1387	1593	1294	1351	1172	1298	1032	1188	1725	1720	1441	1117	1185	1363	1091	1049	1181	937	1348	1170	1228	1264	1584	1172	1595	1472	1286	1336	1516	1627	1022	794	1684	1163	1323	1131	1513
FEN1	180	177	69	178	82	143	217	307	207	153	67	120	120	242	61	67	236	138	76	84	302	54	220	207	113	105	195	194	150	163	193	269	187	60	107	181	177	66	218	131	243	174	158	125	168	202	188	241	177
FADS2	1162	471	994	658	736	780	333	783	861	569	1626	1482	569	414	645	1649	514	1275	611	1022	1508	640	601	2164	478	717	463	2527	698	1222	1397	1823	996	398	412	1164	534	881	3484	705	1057	4124	1345	619	422	1932	2161	5037	1464
FADS1	2243	1652	2758	1325	1095	1115	1394	1458	1302	2427	2682	1758	1435	1267	2173	2545	1522	1953	1513	1958	3667	1593	1746	2476	1454	1086	1533	2305	2421	3566	2948	2863	1543	1707	1144	2316	1171	1610	5045	936	3469	5687	4225	2647	936	3423	2982	9315	1312
FADS3	1062	3007	2668	1469	743	1217	2551	1791	1924	1972	3234	4269	1193	2155	2868	3795	2319	1504	2668	3263	1939	1964	2007	2016	1638	1628	1988	2596	2828	5064	2447	1299	1799	1649	1850	2039	1440	2970	2169	1309	2237	3233	3348	3860	950	4407	1774	3012	1336
RAB3IL1	1434	1131	2011	880	1619	1702	3500	954	1237	1880	1666	1073	1745	927	2202	1223	1093	1289	1944	1671	926	1760	1479	686	2109	1784	1553	1387	1492	1660	1241	1205	922	1752	1494	1771	1755	2384	1063	1476	1016	1365	1563	1458	1157	902	1196	2450	1372
BEST1	15123	18472	18648	23828	19648	15062	28021	15746	17071	19745	21348	19085	19745	15339	21007	18993	22324	16407	24593	23536	12415	19085	19551	18299	25080	17744	15123	23536	16937	17977	15864	16289	16224	18134	20034	16609	20563	23828	16609	20240	18057	17661	17144	15566	17071	19551	15180	23677	18299
FTH1	19085	19551	24263	26226	22064	17357	31824	22194	22822	22194	27185	21696	20891	19368	22439	20452	26052	18472	28457	31062	13467	20674	29571	25874	34564	22558	17583	28021	21222	20891	19464	22194	21112	23970	21007	21942	22194	28688	19745	25080	21814	17977	22956	16472	22956	24117	16737	29125	22439
INCENP	426	317	193	240	225	361	165	259	320	228	276	183	254	185	173	172	212	278	168	128	379	251	259	217	275	308	275	226	257	217	250	266	155	277	269	265	289	167	139	239	184	215	273	295	386	219	255	197	235
SCGB1D1	0	0	0	0	0	0	0	0	0	0	0	0	0	0	0	0	0	0	0	0	0	0	0	0	0	0	0	0	0	0	0	0	0	0	0	0	0	0	0	0	0	0	0	0	0	0	0	0	0
SCGB2A1	0	40	0	0	0	0	1	0	0	0	0	0	0	6	3	0	0	0	0	4	0	41	0	2	0	8	0	0	0	0	0	0	0	0	0	0	33	0	0	0	0	0	0	2	0	0	0	0	0
SCGB1D2	0	40	0	1	0	0	0	0	1	0	0	0	0	5	0	4	0	0	23	0	2	31	0	49	1	9	0	0	0	1	0	0	29	0	1	0	1	0	2	0	1	0	0	0	0	3	2	4	0
SCGB2A2	0	0	0	7	1	1	17	0	4	2	2	0	2	5	0	1	0	2	49	1	3	2	0	0	1	0	0	1	2	7	9	0	40	1	0	2	3	0	0	0	7	3	7	2	3	8	5	7	0
SCGB1D4	0	0	0	0	0	0	0	0	0	0	0	0	0	4	0	0	0	0	0	0	0	16	0	0	0	4	0	0	0	0	0	0	0	0	0	0	1	0	0	0	0	0	0	0	0	0	0	0	0
ASRGL1	63	113	65	47	31	80	94	72	67	71	39	169	38	85	68	97	78	65	79	149	83	172	71	134	54	89	69	114	121	64	72	115	97	74	70	56	214	42	70	31	123	141	101	87	81	94	77	112	62
SCGB1A1	0	0	45	0	0	3	0	2	7	6	1	2	0	0	3	73	0	4	0	0	0	0	0	0	0	3	0	1	0	3	5	0	0	0	0	6	0	11	0	0	4	2	4	0	19	0	2	1	0
AHNAK	37028	41359	32103	44543	30811	59246	29793	43922	55743	46468	63580	75656	37402	62081	31824	31824	55743	41847	22064	29571	37402	35244	47126	65183	68672	55743	68672	45160	47801	63580	62081	36287	48571	47126	45160	84547	28225	39943	52752	38187	48571	43922	53693	84547	30565	84547	62081	48571	70705
EEF1G	29125	22064	22439	23536	29125	24117	28225	21814	28457	22822	20891	15918	25243	22064	30044	30811	18558	17977	26226	28457	21348	28688	24754	16156	27601	28021	24902	16095	22064	15805	24431	19839	20349	23536	19464	27601	27399	28021	22956	24754	21942	21222	19839	20240	24117	18299	24593	29793	25397
TUT1	879	918	802	906	784	960	950	738	718	971	756	870	1107	760	732	786	742	822	1009	954	815	810	1054	881	1093	967	928	682	679	1003	1016	859	765	820	1101	1038	831	772	661	1050	757	1080	1056	1100	984	968	1282	879	985
MTA2	2108	1864	1780	1589	1770	2610	2194	2481	2484	1704	2354	2052	2110	2445	2185	1267	2362	2487	1473	1457	2428	2000	2516	1950	2303	2471	2237	2210	2156	2456	2315	3248	2034	2412	2758	2490	2362	1844	1913	2133	2233	2262	2419	2257	1790	2555	1903	3256	3111
EML3	3090	1996	3364	2928	2208	3234	4338	2573	3079	3151	3781	3426	2642	2584	2917	3760	3110	3211	2580	4295	3518	3343	2566	2603	2719	2780	3828	4187	3781	3846	3642	3756	3338	3635	2689	3182	4451	3096	2527	2814	2783	4762	4220	3688	2754	4220	3025	4615	2944
ROM1	398	321	485	339	445	513	663	271	443	690	436	412	263	411	383	580	358	313	416	397	603	439	307	407	344	360	551	482	465	390	495	494	402	678	592	500	835	487	298	241	495	566	460	415	399	451	412	798	449
B3GAT3	951	610	738	782	880	843	906	684	612	702	1652	814	941	655	983	809	659	837	965	1001	820	703	983	557	889	1135	901	1342	633	1199	928	1041	711	1461	1499	797	979	1310	972	846	493	1030	865	907	875	913	765	1879	1193
GANAB	14015	10790	8674	9786	11446	11134	8339	11395	10516	11863	10215	9047	12008	9677	8971	8289	10341	9842	7312	8927	13126	9185	11502	10173	11863	12834	10516	11395	9185	10319	11608	12351	10050	11661	13544	11446	11446	8166	9267	10580	9625	9396	9677	10790	13930	8812	10050	12580	13881
INTS5	562	777	438	560	587	904	917	741	606	823	475	757	523	673	402	465	634	575	440	415	761	392	780	716	766	903	784	842	643	561	751	718	627	745	851	742	773	510	484	509	881	600	813	929	799	780	848	1113	890
C11orf98	414	358	315	313	349	334	492	350	360	341	373	433	323	420	335	363	385	408	341	388	534	321	365	360	293	330	372	546	366	492	497	499	352	401	341	447	469	360	404	290	491	462	384	391	390	709	322	699	524
LBHD1	845	545	529	503	536	513	793	588	540	567	634	617	586	621	528	590	572	606	561	641	758	465	539	555	492	535	631	854	527	721	771	940	566	616	542	688	695	578	634	551	679	764	582	654	569	972	506	1115	788
METTL12	279	216	218	242	210	193	204	162	200	250	332	209	207	192	255	319	178	189	215	220	208	353	166	86	219	197	147	153	195	191	310	178	114	307	265	239	282	242	202	163	179	228	206	332	280	221	171	424	186
UQCC3	305	226	239	223	280	289	407	210	215	327	329	212	242	272	253	279	231	208	308	266	296	196	263	207	229	318	282	243	214	325	365	271	233	337	345	281	242	340	229	241	298	327	237	265	275	325	271	443	328
UBXN1	3619	4002	3157	4769	3261	3540	5481	3423	4934	4207	3701	4259	4106	4042	4176	4976	3611	2701	4913	4060	3738	4552	3627	3795	4462	4053	3231	2035	4670	4060	4354	2522	2865	3727	2678	4331	3285	3547	2959	3515	4267	3708	4085	3909	4234	5418	3805	2704	2435
LRRN4CL	666	869	1042	953	1524	955	2738	714	1247	1306	882	973	843	679	940	896	831	839	981	1093	731	1253	1204	770	907	951	1251	671	1111	814	1061	471	773	967	872	1165	1277	1448	681	995	883	791	974	960	1496	484	1091	1380	1188
BSCL2	1793	1571	1275	1466	1864	1722	1144	1640	1310	1641	1895	1093	1562	1373	1562	1635	1980	1302	1602	2113	1223	1411	1930	1205	1412	2055	1337	1151	1273	1362	1539	1206	1440	1850	1889	1389	1252	1904	1453	1516	1208	1211	1264	1320	1651	1234	1475	1438	1325
HNRNPUL2-BSCL2	5592	4490	3472	3979	4802	5481	3461	4740	4720	5564	4812	3962	4910	4136	4202	3775	5367	4187	3716	4541	4357	3894	5418	4524	5001	6212	4535	4624	3915	4126	5223	5163	4302	5592	5481	5401	4391	4490	4162	4399	4162	3340	4154	4682	5284	4349	4802	5094	5550
GNG3	41	42	28	17	25	34	24	23	29	42	39	14	32	32	40	45	35	23	30	29	30	30	42	29	25	39	29	14	37	25	29	23	24	37	48	35	19	39	16	20	41	38	30	37	36	29	25	21	23
HNRNPUL2	4969	3972	3168	3512	4331	5199	3361	4180	4585	4990	3712	4852	4743	3826	3578	3279	4588	3805	3130	3443	4838	3549	4969	4838	4818	5375	4541	4889	3773	4609	5435	5541	4341	4708	4437	5375	4490	3571	3832	4013	4370	3800	4267	4655	4920	4849	4896	4972	5766
TTC9C	427	444	532	395	460	422	593	439	363	420	644	384	555	403	562	564	405	444	576	476	474	595	409	353	600	422	474	571	400	434	395	407	368	478	538	439	479	540	340	539	378	428	426	566	539	347	454	552	421
ZBTB3	89	100	79	76	77	107	100	100	131	132	132	79	132	118	81	85	76	57	99	58	74	101	114	65	119	102	139	118	53	123	152	75	73	93	140	155	60	110	62	77	104	111	80	128	114	135	131	108	168
POLR2G	1108	887	824	840	1109	979	1276	942	850	1233	741	866	1074	897	975	720	843	997	818	877	1109	753	1095	948	975	1023	1111	1084	874	1015	1037	1309	911	870	842	1054	1223	855	946	1073	914	952	915	1021	1017	828	1040	1434	1339
TAF6L	521	615	682	449	434	653	585	746	727	579	450	561	528	619	528	530	734	602	645	623	737	396	628	531	485	548	766	402	855	849	765	506	644	304	340	757	495	576	552	638	708	776	578	680	561	689	542	596	567
TMEM223	368	410	431	418	494	455	545	394	432	485	490	461	424	473	438	437	453	410	488	414	501	408	432	425	404	452	541	524	456	527	554	476	446	446	408	480	430	495	473	376	543	526	413	496	368	606	447	616	544
TMEM179B	630	729	642	807	841	773	1013	748	755	857	781	871	615	857	691	766	879	684	669	592	741	606	817	692	719	683	801	888	890	669	946	783	782	817	725	830	751	751	867	640	853	718	770	875	690	1126	698	846	884
NXF1	4948	4481	3826	6075	4695	5453	3586	5578	4859	5001	6840	6298	6540	7112	5060	8240	6856	4300	4103	5849	6266	3618	4282	5117	5109	6864	5316	5358	5467	5725	4779	4649	5155	5471	7509	3945	4256	5967	4689	7303	6194	4490	3420	3793	5610	6653	4420	4197	4695
STX5	1195	1687	1554	1748	1436	1384	1815	1702	1626	1415	1528	1424	1412	2005	1426	1744	1518	1558	1642	1496	1619	1825	1431	1154	1358	1316	1211	1104	1613	1030	1298	1382	1235	1385	1546	1404	1467	1439	1236	1447	2141	1696	1261	1348	1726	1469	1160	1284	1138
WDR74	874	1291	965	1708	859	914	1222	1415	1277	1022	845	1238	967	1428	878	1027	1793	1351	1291	838	1187	903	1144	878	999	923	1126	731	973	1248	1256	952	1159	690	752	1016	1018	741	1360	1403	1631	1550	1087	953	1038	1460	1369	1186	971
SLC3A2	2779	4065	3602	3102	2712	2239	4649	3084	2582	2468	2278	3292	2283	2425	3445	2823	3070	3196	3089	2273	1893	4185	5159	3445	5312	2695	2549	2844	2679	2392	2253	2206	2955	2782	3196	2786	1910	2120	2890	3014	1966	1898	3639	2609	2296	2301	2407	7509	3136
CHRM1	0	3	0	0	0	0	0	0	0	0	1	1	0	0	0	1	0	0	0	0	0	0	0	2	0	1	2	0	0	0	0	0	0	0	0	0	0	0	0	0	0	0	0	0	1	1	0	1	0
SLC22A6	0	0	0	0	0	0	0	0	0	0	1	0	0	0	1	0	0	0	0	0	0	0	0	0	0	0	0	0	0	0	0	0	0	0	0	0	0	0	1	0	1	0	0	0	0	0	0	0	0
SLC22A8	0	0	0	0	0	0	0	3	0	0	1	2	0	0	2	0	0	4	0	1	0	0	0	0	0	0	1	0	0	0	0	0	0	0	0	0	0	0	0	1	0	0	2	1	0	3	0	1	0
SLC22A24	0	0	0	0	0	0	0	0	0	0	0	0	0	0	0	0	0	0	0	0	0	0	0	0	0	0	0	0	0	0	0	0	0	0	0	0	0	0	0	0	0	0	0	0	0	0	0	0	0
SLC22A10	0	0	0	0	0	0	0	0	2	0	0	0	0	0	0	0	0	0	1	0	0	0	0	0	0	0	0	0	0	0	0	1	0	0	0	0	0	0	0	0	0	1	0	0	0	1	0	0	0
SLC22A25	0	0	0	0	0	0	0	0	0	0	0	0	0	0	0	0	0	0	0	0	0	0	0	0	0	0	0	0	0	0	0	0	0	0	0	0	0	0	0	0	0	0	0	0	0	0	0	0	0
SLC22A9	0	0	1	0	0	0	0	4	0	0	1	0	0	0	0	0	0	0	1	0	0	0	1	0	0	0	0	0	0	0	0	0	0	0	0	0	0	0	0	0	0	0	0	0	0	0	0	1	0
HRASLS5	122	170	117	250	111	102	85	218	89	75	193	100	108	378	91	103	210	218	32	104	118	57	154	62	50	94	165	353	122	36	145	270	179	112	60	133	289	98	221	55	117	89	113	51	172	110	69	267	193
LGALS12	4	5	0	6	1	8	2	2	5	0	41	14	0	29	6	1	8	10	2	2	3	2	9	9	1	0	22	154	4	5	11	14	20	8	2	13	66	2	20	0	3	3	5	1	4	14	4	35	19
RARRES3	1183	615	816	688	1958	646	785	643	583	873	839	328	809	714	922	948	633	624	895	1035	674	524	636	310	481	843	639	647	469	381	610	1010	684	1162	1192	607	1358	1228	600	731	655	561	455	382	706	475	649	885	558
HRASLS2	1	0	2	5	4	2	5	3	2	0	13	2	2	4	6	1	4	1	9	1	5	9	2	1	5	2	3	1	6	1	4	4	0	5	7	6	11	5	3	9	0	0	3	4	2	3	1	2	1
PLA2G16	2412	1940	1395	2586	3016	2073	4805	2374	2371	2135	2368	1105	2539	3370	2972	2191	2436	1691	2502	2286	1260	2134	2274	869	2541	2528	2443	2078	1697	1245	2273	2817	1870	3343	2349	3069	3463	3170	2483	2293	1357	1424	2297	1699	1852	2248	2581	2972	1901
ATL3	2613	1634	1872	1899	2412	2602	2388	1835	1970	1967	2426	3410	1978	1625	1770	2045	1684	3120	1161	2067	2617	2246	2222	3977	2039	2160	2198	5223	2290	2335	2031	2924	2093	2600	3106	2195	3455	1784	2636	1966	2267	2045	2966	2459	2464	2208	2493	2604	2891
RTN3	2129	1931	2185	1787	2654	1953	3785	2073	1928	2366	3145	2315	1976	1790	2560	2491	2167	2319	2324	2072	1454	1788	1828	2657	1927	2566	1833	3590	2137	2191	2289	2449	2174	3016	3471	2329	2740	3127	2250	2045	1674	1513	2124	2241	2287	2169	2296	3900	2616
C11orf95	3317	2771	2881	2523	4612	3822	4202	2989	3537	3807	2963	2219	3149	3061	3824	2133	3642	3218	2367	3090	2792	3769	4074	2056	3555	4582	3725	2023	3413	2178	2967	3256	2744	3868	4370	3957	4094	3657	3385	2913	2844	2891	3037	2863	2426	2678	3585	3385	4631
C11orf84	456	428	416	367	427	454	424	519	472	301	742	446	394	662	441	474	463	349	368	324	695	462	315	381	434	560	349	384	620	398	355	568	385	582	1615	302	512	555	421	471	712	446	297	404	458	483	284	532	392
MARK2	942	1013	1047	843	764	1255	683	862	905	882	1115	839	888	1113	827	768	834	898	816	676	1183	951	754	906	1125	1073	856	943	893	1107	805	1030	862	1208	1302	777	821	965	824	925	1110	933	890	959	1183	819	855	1106	1077
RCOR2	148	44	59	32	44	102	35	113	52	138	92	45	120	31	111	32	54	47	67	107	60	76	99	62	83	94	147	71	49	189	172	111	72	47	78	145	35	83	80	61	44	110	87	62	57	105	74	445	163
NAA40	677	431	613	489	494	591	489	607	526	502	693	416	580	522	578	461	647	462	501	706	505	621	467	584	524	546	668	802	564	669	460	1005	602	475	327	683	642	465	416	615	390	774	422	514	537	514	545	837	644
COX8A	1336	1367	1383	1648	1677	1371	1937	1438	1398	1901	1266	1344	1497	1588	1467	1608	1132	1384	1380	1572	1506	1621	1574	1430	1333	1379	1334	1733	1253	1252	1797	1319	1441	1498	1012	1409	1527	1809	1808	1459	1700	1215	1326	1095	1416	1729	1387	1842	1679
OTUB1	1529	1584	1873	1662	1817	1519	1408	1747	1573	1694	1625	1471	1632	1527	1615	1723	1625	1546	1959	2008	1930	1652	1684	1530	1572	1537	1563	1521	1538	1666	1698	1611	1589	1642	1189	1718	1673	1837	1571	1748	1786	1794	1581	1555	1591	1771	1683	1624	1723
MACROD1	634	894	1129	1045	1056	761	903	775	917	1201	1053	796	809	964	985	1067	724	610	1377	1207	831	1157	913	570	755	878	725	421	731	1182	1259	606	713	728	225	780	711	971	716	711	900	1176	898	810	1398	937	824	1180	635
FLRT1	34	43	56	58	26	26	13	16	10	24	91	32	39	60	45	152	31	17	52	41	19	28	46	82	28	43	14	21	42	26	17	23	15	81	180	38	28	119	25	26	29	28	24	48	38	50	21	33	37
STIP1	2746	2085	2033	1919	2489	2333	1239	2163	1940	2675	6554	1604	2554	2682	2416	1736	2480	2784	2414	1818	3497	2330	1522	1360	1991	3147	1874	2952	2149	2973	2552	3194	1684	5711	18299	1873	2246	3471	2299	2110	2388	1650	1389	2239	2829	2921	2113	4879	2861
FERMT3	356	254	129	239	151	309	369	219	355	174	243	492	133	186	116	187	155	361	89	189	271	112	251	497	409	251	198	1552	204	296	278	344	257	218	809	316	536	130	269	156	224	107	280	250	338	250	246	205	382
TRPT1	577	615	875	610	488	602	989	672	696	517	908	669	583	592	714	888	587	590	881	864	577	755	512	672	653	567	638	615	901	915	867	459	693	512	216	729	562	636	543	737	660	798	650	801	505	862	560	583	587
NUDT22	1000	762	995	791	678	956	1306	765	1050	860	814	942	811	767	877	1221	701	1045	924	935	1019	954	753	1029	795	841	960	1095	952	1103	1190	924	826	840	604	1022	1093	748	807	753	1071	1086	1002	1103	949	1017	797	1001	884
DNAJC4	1384	1216	1547	1452	1404	1063	1492	1104	1304	1308	1220	976	1509	1165	1603	1960	1032	983	2401	2417	1127	1639	1231	859	1389	1490	1182	806	1412	1126	1141	964	1257	890	815	1121	1108	1871	1033	1522	1239	1497	1208	1212	1065	1132	1184	914	864
VEGFB	2937	2882	3619	3390	3840	2051	4016	1588	2432	3084	3731	2424	2853	2448	4459	3159	2575	1781	3595	3733	2094	3367	2354	2743	4264	3179	2305	2456	3319	2684	2353	1964	2786	1916	2399	2460	2771	4171	2819	2511	2625	3611	1784	2018	2437	2885	2446	2524	1776
FKBP2	1209	1361	1778	1321	1309	1333	969	1117	1217	1943	1661	1439	1243	1460	1237	1403	1156	1447	985	1121	1894	1347	1260	1076	1012	1462	1306	1580	943	1596	2050	1064	1265	1503	2126	1184	1359	1589	1495	1250	1436	1471	1026	1155	1810	1727	1257	1886	1511
PPP1R14B	472	356	388	614	714	401	363	429	302	385	699	413	546	491	601	382	381	307	368	561	356	379	478	305	636	682	558	904	416	441	476	781	515	686	519	323	405	604	646	547	304	523	261	382	654	485	543	914	567
PLCB3	2266	1581	1556	1675	1198	1830	1120	1601	1238	2160	3527	1484	1779	1476	1955	1653	1887	1843	1488	1869	1627	1671	1384	1523	1889	1892	2034	2891	1574	2254	2323	2409	1636	2226	1860	1935	1958	2105	2178	1508	1169	1524	1898	2352	2057	2142	1771	2545	2091
BAD	613	550	839	781	822	646	1220	790	659	767	762	724	619	766	698	759	744	693	1035	1054	717	825	683	745	667	776	880	957	931	824	708	673	847	669	443	593	704	1004	744	753	846	1120	711	621	591	755	687	931	782
GPR137	1324	1023	1222	1180	1333	1106	1462	1136	1058	1266	1268	1188	1130	1181	1074	1567	1226	1297	1317	1464	1290	1135	954	1233	1059	1438	1284	1684	1285	1229	1132	1278	1226	1253	1602	1001	1329	1403	1223	1279	1134	1324	892	1209	1614	1048	1182	1144	1211
KCNK4	1	2	0	1	2	0	4	1	2	0	0	1	1	0	2	9	0	1	0	5	3	1	0	3	0	4	2	3	3	2	1	3	1	0	0	1	2	1	0	2	5	0	0	0	0	2	1	0	0
ESRRA	480	403	367	449	474	491	640	430	485	370	399	589	372	408	396	441	436	524	416	391	377	494	540	759	498	455	469	1099	459	473	408	691	458	568	547	441	668	377	476	393	429	376	585	438	534	519	436	568	560
TRMT112	2174	2374	2387	2361	3043	2042	2925	1935	2209	2782	2281	1884	2402	2262	2316	2239	2051	1920	2509	2293	2204	2311	2528	1839	2036	2144	2031	1581	1988	1961	2470	1854	1915	2454	3136	2152	2216	2589	2337	2346	2126	1955	1629	1853	2258	2312	2390	2226	2223
PRDX5	5341	5401	4756	5071	6439	4510	7095	3699	4815	7798	4453	3453	5041	4845	5677	5287	3949	4065	4541	4478	5211	6035	4658	3262	4131	5337	4404	3197	3791	3651	5504	4743	4069	6115	6493	4341	4893	6212	4903	4009	5074	3688	4239	3809	5308	4708	5015	6304	4515
CCDC88B	312	359	376	549	342	263	311	235	395	452	695	396	394	341	393	507	372	243	345	796	271	734	312	481	493	284	340	772	355	493	242	218	358	339	490	282	330	381	339	290	334	329	194	277	515	266	315	444	266
RPS6KA4	724	457	503	464	568	632	624	501	661	667	777	737	610	542	750	596	566	676	641	555	728	457	511	822	535	703	687	1374	630	1035	837	1086	537	950	1316	930	1156	789	810	572	602	740	626	662	592	835	666	1690	1044
SLC22A11	10	4	19	4	2	2	3	4	4	2	0	1	2	5	7	4	6	0	5	4	11	0	1	6	1	1	2	1	2	3	7	3	4	0	0	3	21	2	3	1	12	6	4	0	0	1	1	12	2
SLC22A12	0	0	0	1	0	0	4	0	0	0	1	0	0	0	1	0	0	0	0	0	3	1	0	0	0	0	0	0	1	0	0	0	0	0	0	0	0	0	3	1	1	2	0	0	0	0	0	0	0
NRXN2	1321	687	874	647	671	540	835	961	856	1130	1297	713	632	705	957	898	994	548	644	689	877	554	988	721	767	863	944	1288	1019	1116	661	983	665	1188	602	618	1052	760	658	750	965	964	758	753	900	986	505	1559	728
RASGRP2	156	219	131	267	72	216	247	281	247	138	286	1227	149	326	180	597	276	387	116	535	179	150	278	1390	323	137	175	1416	595	1045	265	212	540	165	83	268	196	143	541	197	289	217	584	511	178	865	412	146	137
PYGM	76	91	215	98	172	168	128	98	190	140	152	384	210	128	73	129	70	348	121	334	152	49	79	639	108	70	157	621	158	619	266	97	390	61	67	132	106	113	347	74	141	205	178	210	207	345	214	463	106
SF1	11691	18558	16224	14808	11979	13015	9001	17744	15339	13423	13351	13930	15180	17284	14237	11554	19464	15685	13973	14711	17357	12481	15232	11186	14520	13627	11979	7063	13235	19177	13351	11951	12798	11863	12903	10627	8467	12617	10536	16095	17744	17071	13504	15623	13423	15232	14061	9805	11554
MAP4K2	456	420	421	406	440	460	450	498	463	432	617	614	476	511	538	444	561	452	389	658	460	489	632	496	549	550	563	512	625	789	519	511	420	431	513	544	253	567	370	623	431	645	489	650	458	641	506	596	407
MEN1	1238	1113	1203	912	1068	1203	1167	1149	1115	1105	1240	1072	1202	1078	1193	885	1151	836	1223	1076	1577	906	888	761	1134	1327	1275	1299	1231	1294	1068	1376	1076	1221	1368	1145	1294	1280	786	1442	981	1114	941	1495	1581	879	1067	1285	1481
CDC42BPG	402	448	544	494	269	347	283	286	556	733	314	147	420	380	460	265	436	298	517	364	458	644	353	95	305	341	417	60	541	365	408	216	298	337	282	454	293	465	294	324	538	549	226	365	328	318	345	425	347
EHD1	941	451	750	588	665	1157	872	759	491	1209	1043	1408	733	551	967	624	504	699	986	820	708	589	478	1951	944	1142	843	3027	1112	1463	824	1201	1316	831	1298	944	799	1060	1380	677	778	792	695	1141	792	1490	1079	2316	1620
ATG2A	2561	4529	3176	2710	1986	2819	4110	2679	3769	3228	1979	2876	2494	3087	2673	2973	2884	3456	2684	1982	3887	4476	4359	2569	2335	2139	2610	1547	3170	2891	2859	2022	2399	2102	1835	3036	2531	2260	2067	2508	4906	3187	3293	3850	3791	2763	2295	2037	2532
PPP2R5B	420	503	499	529	444	432	459	435	544	503	718	606	428	507	496	758	557	393	632	667	571	659	395	561	524	548	527	757	627	634	478	417	559	588	794	347	381	677	446	579	657	469	393	466	554	695	325	673	350
GPHA2	10	5	104	13	17	3	3	10	15	131	2	4	32	10	32	3	5	19	42	35	58	11	7	2	1	5	23	0	3	23	15	4	11	0	1	9	4	74	5	12	45	64	5	3	16	8	3	69	15
MAJIN	0	1	8	2	1	1	5	2	3	14	0	0	0	0	0	0	0	0	13	4	0	3	0	0	0	0	0	0	0	0	0	0	0	0	0	0	1	1	0	0	3	3	0	0	0	0	0	3	0
BATF2	80	98	90	51	158	63	163	65	83	119	59	37	116	33	91	82	65	25	127	102	80	25	40	45	118	71	113	107	24	130	128	66	69	65	114	80	53	178	57	67	89	73	71	99	76	66	85	233	112
ARL2	1401	1299	993	2119	1877	1509	2218	1223	1622	1075	1526	1337	1011	1427	1097	1205	1287	1356	1237	1554	989	1466	1644	1610	1336	1834	1488	1640	1224	1227	1549	1211	1747	2624	1337	1316	1992	1007	2140	1059	1052	1012	1438	1032	1767	1555	2211	1871	2086
ARL2-SNX15	1225	1061	907	1407	1373	1259	1453	1058	1336	913	1120	1047	1005	1098	951	1051	1090	1198	897	1051	888	1106	1288	1206	1146	1468	1244	1089	1103	1000	1231	950	1163	1478	1068	1053	1284	1039	1348	964	911	728	1098	1236	1578	1049	1602	1244	1403
SNX15	584	598	594	689	576	658	600	633	628	481	678	682	644	664	601	592	641	620	601	527	612	636	601	522	653	730	770	546	709	719	632	457	550	496	530	511	440	744	588	651	533	498	545	943	861	586	712	632	612
SAC3D1	226	164	128	172	173	227	193	200	181	198	235	122	197	187	143	134	186	121	188	204	219	128	126	125	193	254	210	220	165	186	200	215	144	234	275	184	162	222	146	193	198	148	141	198	323	197	152	379	280
NAALADL1	409	275	237	304	544	381	362	348	252	338	488	266	551	269	460	283	317	202	354	528	299	338	342	264	402	523	306	306	272	228	156	331	307	425	292	309	349	540	242	632	159	293	247	385	475	226	427	191	333
CDCA5	143	38	27	33	28	48	26	151	56	36	17	18	64	22	21	25	52	32	27	30	32	18	52	49	28	28	37	82	20	29	24	136	26	20	33	32	42	47	33	69	31	22	32	52	51	13	39	37	30
ZFPL1	773	807	924	1052	904	985	1115	708	790	821	1238	877	948	821	816	856	874	820	1077	972	891	941	949	755	989	997	944	718	850	934	992	690	841	902	1194	695	735	1023	657	928	705	1021	812	1015	1287	831	923	637	819
TMEM262	719	751	909	995	885	900	974	663	729	760	1319	830	961	766	797	836	817	729	1094	976	843	956	859	682	901	928	886	649	747	916	905	638	784	853	1226	639	669	1031	597	948	667	1009	752	973	1194	793	838	581	733
VPS51	9185	9315	7829	10884	7489	9016	14237	7840	12194	10426	7674	6720	9396	7537	9364	9607	7959	7915	10299	8957	8289	11186	8942	5750	10932	8620	7509	3900	9078	6069	9330	4937	7006	7460	5435	9918	8416	9768	6817	9047	9534	7128	8957	10195	10071	7634	8430	6432	6610
TM7SF2	2407	4011	2455	4815	2011	2762	9480	3111	5219	2827	929	660	2084	1900	2765	2056	3492	1524	4521	2138	1189	3384	3613	841	3197	1802	1295	187	2799	647	949	2651	2209	953	1373	1920	1227	2179	885	2287	4038	1100	1960	3520	4222	1378	1042	1082	775
ZNHIT2	204	328	224	219	164	273	733	353	434	336	143	335	212	320	158	211	315	216	262	164	364	240	351	289	225	238	321	153	262	298	343	377	299	260	258	293	180	222	200	156	475	361	252	332	264	375	273	335	316
FAU	9155	9380	9140	10450	11314	9201	13087	9140	10403	11007	9095	9534	11742	10450	12224	10516	7146	7684	11033	11502	9677	12101	10173	8403	9954	10981	8467	5978	8840	8800	9516	6706	7047	10014	7819	9786	9446	12286	8555	9994	9001	9347	8812	8301	9823	10603	10473	8728	9110
SYVN1	3012	3894	3758	3850	3451	3688	4529	3635	3968	3826	4051	4564	3641	4634	3710	3938	3451	3298	3773	3559	4961	3850	3979	3552	3487	3675	3664	4164	3667	4708	4058	2975	3490	3923	6224	3314	3729	3894	3485	3828	4187	4828	3426	3832	4493	4115	3550	3522	4323
MRPL49	1618	1649	1349	1493	2067	1531	1767	1483	1542	1830	1283	1324	1624	1700	1725	1447	1621	1459	1766	1451	1583	1898	1759	1362	1823	1819	1766	1116	1460	1276	1352	1620	1068	1467	1654	1730	1556	1588	1414	1591	1761	1479	1499	1622	1621	1527	1796	1348	1590
SPDYC	2	0	0	1	0	0	0	4	0	0	0	0	0	0	0	0	5	0	0	0	0	0	3	0	0	0	0	0	0	0	0	0	0	0	0	0	0	0	0	3	0	0	0	0	1	0	0	1	0
CAPN1	2661	2755	2875	3092	2951	2902	3451	2663	2723	2864	2455	2611	2707	2801	2691	1835	2631	2994	2689	2973	2404	3115	2680	3059	2874	3033	3540	3820	2833	3079	3600	3291	2909	2890	2283	2840	3359	3167	3443	2349	2508	3027	2908	2811	2680	2967	3265	3785	3495
POLA2	550	623	647	610	544	576	481	750	614	551	517	488	612	486	476	427	599	574	730	598	643	682	626	452	533	568	549	383	575	583	618	471	459	440	328	538	517	496	504	430	557	567	530	546	627	618	596	515	497
CDC42EP2	449	512	530	264	534	520	617	581	571	489	391	499	364	496	440	421	770	565	414	277	358	363	596	822	334	445	563	525	587	442	421	478	705	265	552	724	455	367	943	345	706	533	321	341	254	642	575	575	900
DPF2	2132	2624	2170	2121	2323	3076	2401	2565	2720	3162	1907	2390	2668	2544	2079	2135	2406	2050	2053	1939	2882	2351	2324	2318	2792	2451	2771	1839	2349	2753	3032	2307	2322	2181	2814	2828	2161	2368	1851	2456	2906	2513	2616	2781	2676	2366	2563	2520	2712
TIGD3	9	25	7	13	2	11	40	19	17	34	1	2	5	10	6	6	29	6	24	1	19	3	10	7	17	12	5	1	14	24	7	21	7	8	12	14	3	12	6	2	17	15	10	6	2	13	17	8	11
SLC25A45	222	214	279	343	229	313	155	296	263	206	124	210	400	121	117	117	169	322	222	154	220	152	209	277	203	177	258	144	123	241	280	209	204	110	56	244	137	129	242	209	144	168	264	219	251	194	297	185	179
FRMD8	1416	1185	827	1009	974	1126	1194	1508	1132	871	1098	1403	1060	979	871	954	1249	1300	977	777	1492	864	1280	1253	1279	1054	1116	1343	1218	1022	1088	1977	956	1186	1236	1154	1484	788	1247	1097	1221	1038	1438	1497	1509	1077	1174	933	1172
SCYL1	3607	3657	3359	3120	3456	4094	4927	3569	4110	4621	2841	3870	3288	3834	3480	3422	3658	4312	3616	3201	5350	4404	3684	3960	3777	3701	4038	3752	4169	5060	4698	4044	3405	3838	3361	4954	4212	2983	3697	3335	5495	4555	3928	4399	4183	5037	3896	4789	4866
LTBP3	20786	15506	17357	16737	17357	21222	13197	17357	20240	20674	16037	15339	20786	12975	16609	13467	16609	19085	16224	18299	16352	14520	18821	17284	20563	19551	19177	12318	13197	17213	19177	17144	18384	18384	13047	19551	14762	15289	16095	21112	11288	17284	18057	16737	20240	13706	18821	14963	16540
SSSCA1	1364	1358	1311	1516	1739	1536	1784	1503	1597	1393	1832	1706	1687	1662	1788	1524	1479	1469	1836	1476	1496	1510	1416	1428	1646	1748	1451	1590	1451	1400	1480	1436	1497	1928	1516	1473	1558	1853	1730	1889	1641	1392	1350	1562	1602	1939	1466	1512	1749
FAM89B	1267	1181	1113	1319	1729	1419	1628	1332	1419	1221	1779	1596	1596	1628	1877	1374	1331	1204	1775	1422	1244	1318	1268	1224	1621	1671	1363	1417	1302	1227	1214	1251	1406	1809	1471	1348	1295	1998	1516	1809	1427	1175	1113	1403	1449	1724	1331	1266	1537
EHBP1L1	3079	2442	1815	2077	2420	3033	1696	1447	2272	2015	3022	5490	2366	1773	2956	3913	1843	3293	2573	3299	1660	2291	2036	7735	2656	3387	1800	9267	2178	3280	1589	2238	3212	3487	3571	3158	3200	2353	3992	2529	2010	2057	2571	3443	2655	3212	2841	2388	2484
KCNK7	19	59	32	12	26	34	36	34	45	40	77	57	18	46	71	62	36	60	77	43	75	46	37	35	56	25	49	15	52	70	51	17	27	35	195	49	40	46	28	13	75	63	46	71	27	81	38	42	29
MAP3K11	892	958	1011	848	824	1549	1140	1110	1061	971	952	1801	1043	1303	948	1229	961	1133	1022	1204	1144	591	1043	1821	1378	1146	1036	1573	1269	1337	1026	1180	1433	932	1361	1074	1080	983	1167	1158	1225	1336	1400	1463	1201	1467	1377	1105	1503
PCNX3	2709	2153	1798	1737	1762	2605	2088	2239	2448	2117	2167	2441	1939	2459	1879	1901	2335	2674	1465	1701	2934	1823	2158	2500	2267	2107	2302	2197	2471	3008	2553	2669	2140	2040	2502	2692	2479	1537	2041	2135	3053	2739	2006	2602	2225	3178	2307	2997	2789
SIPA1	1284	1083	756	1139	1077	1279	1259	1185	1011	1001	2321	1541	1047	1324	1228	1584	1276	1166	834	1369	837	1040	1093	1544	1511	1329	1001	2881	1520	1474	1296	1310	1400	1494	1343	1187	1054	1640	1437	1118	1250	710	1060	1534	1455	1469	958	1271	1289
RELA	3023	3205	2549	3061	2598	2692	3559	3502	3291	2637	3387	3517	2305	3458	2786	3259	3789	3644	2396	2053	3031	3903	3988	3472	3936	2992	2339	2473	3854	2300	2564	2606	2821	3810	3932	3167	3039	2780	2512	2723	4325	2384	3321	3783	2936	3439	2768	2174	2539
KAT5	1839	2007	1922	2118	1825	2234	1670	1821	1886	2207	1611	1857	2254	1753	1682	1988	2011	1750	1983	1988	2206	1955	1900	1969	2258	2098	1894	1270	1812	2067	2100	1595	1813	1745	1937	1865	1721	2011	1575	2264	2118	1607	1785	2296	2169	2124	2034	1455	1695
RNASEH2C	2132	2149	2434	2475	2433	2604	2144	2063	1954	2380	2668	2543	2685	2016	2528	3012	2282	1618	2925	2996	2528	2079	2095	2218	2301	2607	2368	2251	2221	3216	2494	2085	2341	2431	2296	1857	1967	3090	1967	2926	2472	2606	1957	2793	2603	2890	2471	2194	1963
AP5B1	438	366	231	423	267	392	480	426	480	388	387	562	289	466	330	345	400	382	160	116	380	327	577	833	547	410	340	707	540	266	302	436	369	536	539	467	460	320	292	326	557	166	372	482	427	585	231	306	377
OVOL1	3	9	4	2	1	0	13	1	6	3	1	2	2	4	5	1	4	2	5	2	4	2	2	1	4	1	9	0	11	5	7	2	2	2	4	3	1	1	7	5	5	5	3	3	3	1	4	1	3
CFL1	8178	5082	5128	8264	8040	9095	7480	6749	7766	6554	7267	8480	7006	7809	5582	5750	6224	7276	4274	7905	7981	4979	6018	10071	6335	7163	8518	16289	6285	8957	9972	12447	8289	9380	4862	7735	10215	5677	11314	6069	6998	7258	6575	5812	8240	11528	8505	13973	11528
SNX32	1224	639	422	865	884	1014	716	843	1012	644	611	618	739	758	465	507	618	862	285	696	845	520	712	1129	487	659	698	1407	570	551	910	1318	796	752	607	955	1552	469	1201	656	698	430	652	463	921	842	719	939	943
MUS81	1380	1254	2113	1310	1130	1313	1205	1208	1268	1577	2237	1592	1456	1337	1607	2391	1338	1388	1820	2219	1763	1744	1241	1449	1680	1455	1432	1579	1620	2026	1516	1364	1295	1753	1384	1253	1340	2002	1420	1778	1922	2119	1468	1641	1409	2364	1200	1911	1262
EFEMP2	4404	3034	4101	3484	5833	3777	4289	3181	3253	3233	5243	3006	4429	3350	4402	4007	3101	3463	4244	4969	3510	4649	3542	3388	3762	4815	3955	4779	3864	2339	3121	4246	4359	3555	3104	3221	4375	4692	3868	4673	3155	4034	3062	3158	3569	3190	4239	3302	3852
CTSW	28	20	55	2	67	4	21	1	9	20	4	10	15	27	18	17	11	23	22	34	16	9	20	82	58	44	5	83	26	7	2	5	13	15	13	3	5	30	12	10	52	35	15	23	29	32	20	5	14
FIBP	928	655	747	844	833	753	906	835	727	885	713	661	868	753	723	655	671	789	886	877	712	737	670	713	702	692	733	1123	627	737	914	953	794	841	535	710	1128	649	945	864	667	780	640	624	814	893	799	1322	966
CCDC85B	1252	875	1554	2071	927	885	3002	1304	1657	1817	1315	1448	1162	1355	1522	1380	1082	837	2652	1745	935	1664	1535	1691	2185	1493	1455	1502	1562	1309	1674	1273	1448	1651	687	1630	1745	1751	1799	1439	1422	1648	2163	934	1452	2244	1585	2597	1533
FOSL1	29	38	4	88	15	17	11	49	90	10	16	47	4	56	1	24	35	74	5	8	28	27	37	90	25	44	43	49	73	18	11	126	39	27	19	64	93	4	183	10	36	9	146	17	30	83	9	55	21
C11orf68	1513	1497	1433	1626	1970	1966	1900	1380	1660	1926	1504	1878	1975	1632	1546	1305	1409	1302	1466	1321	1627	1579	1814	1470	2269	2164	1671	1271	1466	1344	1889	1286	1354	1770	1678	1716	1463	1912	1370	1526	1784	1564	1556	1908	1898	2269	1980	1185	1528
DRAP1	1554	1171	1347	1227	1445	1106	1843	1144	1322	1541	1332	1484	1362	1467	1239	1385	1161	1488	1010	1528	1793	1491	1099	1550	1184	1267	1335	1621	1389	1728	1699	1649	1188	1431	1067	1455	1601	1289	1421	1120	1463	1292	1172	1102	1569	1784	1378	2094	1484
TSGA10IP	0	0	0	0	0	0	1	2	0	0	0	0	0	0	0	0	0	1	0	0	0	1	0	0	0	0	0	0	0	0	0	0	0	0	0	0	0	1	0	0	2	0	0	0	0	0	0	0	0
SART1	2172	1895	1619	1778	1533	1948	1439	1641	1942	2299	1539	1551	1936	1890	1542	2024	1612	1900	1698	2140	2172	1829	1707	1704	2004	2078	1781	1349	1871	2040	2126	1738	1480	2030	1856	1919	1892	1600	1642	1733	2110	1693	1831	1901	2171	2175	1781	1816	1705
EIF1AD	573	675	426	656	630	653	674	773	759	696	698	680	738	911	539	566	707	426	500	465	660	567	659	616	625	569	556	568	617	835	644	772	575	597	1253	717	627	597	551	638	894	598	658	667	661	908	693	710	773
BANF1	2080	1510	1846	1855	2468	1614	1081	1587	1294	2388	2265	1262	2365	1786	1824	2152	1600	1689	1844	2170	2034	1443	1562	1082	1457	2124	1428	1282	1218	1751	1861	1787	1381	2394	3775	1385	1652	2542	1937	1997	1272	1566	1282	1446	1681	1693	1644	1946	2005
CST6	1	38	12	12	34	14	21	8	22	19	33	2	6	8	28	5	4	6	13	4	19	3	20	0	1	5	11	3	2	9	9	2	23	94	13	27	17	1	30	7	9	18	14	14	24	9	22	16	84
CATSPER1	4	1	0	2	0	0	0	1	0	0	0	2	0	0	0	0	2	0	0	1	0	0	2	2	4	1	2	11	0	4	0	2	1	0	0	1	0	0	1	0	0	0	0	6	2	4	1	1	2
GAL3ST3	15	5	0	3	0	11	3	14	1	0	4	12	0	10	5	0	10	2	0	0	0	1	14	25	1	5	0	41	0	0	0	15	26	21	4	5	21	0	13	0	0	0	4	0	20	1	2	0	7
SF3B2	7674	6653	7405	7674	6533	7585	7195	6638	7258	8870	7312	6749	7414	7163	6802	6366	6878	6794	7992	7674	7735	8377	6779	6182	8957	7862	7087	5711	7339	8715	8942	7163	6840	7276	6115	7414	7547	6273	6720	7357	8190	8898	7528	7684	7575	9110	8403	8800	6966
PACS1	3807	2260	2417	2624	3443	2260	3132	2269	2147	3087	2191	2000	3045	2775	2807	2091	2149	2423	2482	2580	2114	2752	2889	2055	3141	3299	2520	2568	2608	1634	2051	3727	2153	2834	2342	2685	3001	2706	2235	2693	1904	2229	2343	2404	2795	2025	3159	2500	2066
KLC2	1945	2872	2260	1843	1854	1755	1191	1971	1814	1910	3325	2450	2089	2619	2842	3439	2218	1941	2834	2022	2553	2710	2062	1512	1965	2663	1240	1726	2244	2719	1862	1864	1937	2792	3767	1866	1694	3124	1916	2498	2746	1958	1951	2248	2218	2442	1324	2374	1969
RAB1B	5984	5284	4779	5634	6998	5606	6064	4478	5896	6012	4896	4969	6012	4883	4910	4621	5215	5806	5026	4487	5929	6224	5163	6069	5308	5995	5388	5064	4849	4990	6212	5074	4944	5453	4423	5750	5725	4676	5725	5037	5786	4872	5522	5481	6145	6164	6817	5481	5536
CNIH2	45	55	70	21	29	25	45	56	57	34	47	37	30	43	63	27	38	39	48	36	59	45	45	32	42	46	39	11	46	59	34	48	45	18	61	59	47	54	48	47	60	95	41	26	25	67	36	48	45
YIF1A	672	975	1003	1035	763	821	1078	916	940	1024	672	1009	635	1028	709	896	891	934	724	640	1006	1035	973	907	797	705	900	1155	896	1208	1320	845	919	847	634	813	924	726	1156	641	1191	1073	990	848	1012	1475	950	1569	1090
TMEM151A	0	18	7	1	7	55	0	3	6	0	25	12	0	16	16	6	1	2	0	0	29	5	28	33	22	78	0	0	2	0	2	7	3	38	134	1	17	5	2	0	9	2	3	0	17	0	1	1	122
CD248	1589	698	1149	882	1356	1252	1448	1159	1295	1727	1147	1173	1521	1669	1393	424	1404	1526	533	1275	1006	873	1120	1640	1161	1674	1813	6133	1837	1584	1422	1657	2047	613	409	1467	877	910	2018	1118	1131	1665	958	1156	762	1382	1484	2576	1918
RIN1	319	312	322	240	376	302	384	255	279	337	457	323	344	262	486	239	278	338	455	378	229	328	436	225	416	398	402	487	392	397	338	288	340	342	354	444	378	430	728	418	276	326	347	353	320	352	398	467	688
BRMS1	546	518	481	449	489	515	811	533	568	427	488	506	506	538	461	566	541	521	600	526	587	496	551	667	552	505	457	463	592	583	513	507	467	424	533	604	638	549	483	625	627	551	560	574	514	716	552	499	570
B4GAT1	1591	1347	1073	1061	1773	1441	1274	1476	1298	1622	1087	934	1166	1129	1250	800	1457	1466	905	1361	1706	1472	1627	1054	1151	1946	1512	840	1479	1057	1185	1149	1329	1129	1277	1353	1188	1188	1218	1045	1347	919	1266	1147	1395	846	1294	936	1435
SLC29A2	83	105	105	102	77	103	81	93	64	163	116	202	86	123	124	190	102	167	164	249	122	177	56	209	74	89	67	157	152	180	101	96	147	123	68	74	93	250	121	82	107	109	111	191	92	144	117	186	84
NPAS4	4	5	8	1	2	22	0	1	17	3	4	47	1	11	5	5	10	12	1	5	6	1	10	100	6	1	21	72	80	12	9	14	110	4	0	14	3	1	71	6	22	38	7	8	2	165	13	1	17
MRPL11	736	685	776	926	982	729	1116	665	693	797	625	608	744	735	767	845	695	666	1022	847	665	774	655	572	570	661	738	714	671	648	852	666	717	638	575	719	952	853	847	748	717	727	579	551	789	745	799	859	857
PELI3	761	1038	866	901	1036	791	1435	633	943	1548	868	809	933	952	1159	911	868	789	982	774	768	1295	1026	738	1092	1051	849	484	1007	708	729	510	752	981	724	944	685	984	619	867	1123	844	839	1006	895	1114	1013	711	666
DPP3	362	297	230	359	256	356	283	329	378	326	361	254	258	411	213	300	340	489	209	318	377	302	332	346	255	305	364	605	294	326	355	447	393	305	408	288	505	248	416	207	331	282	292	302	429	328	275	579	418
BBS1	2459	2110	2754	2151	2435	2321	1500	2158	2334	2567	1962	1537	2103	1849	2310	1986	2124	2199	2496	2162	2392	2612	2135	1791	2174	2562	2434	1272	2117	2069	2218	1816	1981	1977	1281	2277	2233	2029	2054	1989	2151	2322	2038	2241	2179	1954	2201	1825	2170
ZDHHC24	487	390	410	441	421	499	598	416	494	467	437	408	363	407	376	365	394	479	412	365	487	459	495	568	455	459	486	594	470	456	472	495	469	508	347	519	534	417	456	346	370	402	519	460	496	414	431	494	606
ACTN3	5	13	30	11	23	12	55	15	25	30	21	13	26	13	21	14	21	18	24	33	14	25	16	11	10	7	30	39	29	20	17	11	30	14	3	14	19	11	6	15	17	23	19	22	24	40	7	43	2
CTSF	7840	6840	7605	7566	9534	6266	12318	7214	8646	9786	5587	7664	10516	5597	8154	7674	7395	5934	8454	7724	7470	8301	9249	9267	7714	9935	5139	3065	8085	4612	7120	5354	7615	7103	4504	7654	5984	8130	3994	11186	9396	6802	9095	9935	7348	6533	7103	2464	3485
CCDC87	3	3	8	8	1	8	18	4	3	16	0	5	3	2	2	3	4	17	2	5	13	2	9	2	5	1	25	8	4	5	12	4	5	7	2	14	8	1	7	3	3	5	5	16	9	7	8	18	12
CCS	1498	1395	1947	1432	1596	1241	1160	1403	1090	1369	1892	1176	1765	1075	1522	1802	1079	1522	1837	2024	1427	1488	1240	814	1079	1335	1278	1498	1120	1387	1331	1518	1541	1135	991	1032	1266	1766	1042	1673	1269	1593	1379	1264	1507	1201	1153	1453	1412
RBM14	2241	2780	3376	3206	2297	2458	784	2490	1848	2404	3087	1799	2795	2350	2698	2340	2671	2473	2714	1615	2115	2766	2194	1193	2198	2481	1813	1835	1648	2107	2314	1726	1875	3053	3894	1513	1677	3771	2130	2270	2012	1815	2011	2214	3066	1939	1553	2104	2219
RBM14-RBM4	2073	2293	2250	2492	2363	2534	1553	2334	2124	2508	2823	1861	2381	2560	2135	2106	2543	2409	1996	1880	2588	2002	2025	1767	2119	2486	1997	2208	1767	1995	2256	2618	2042	2906	3600	1740	2013	2752	2141	1968	2500	1715	1841	1997	2875	1817	2022	2181	2477
RBM4	2564	2812	3162	3443	3049	3275	2264	2899	2565	3121	4615	2633	3580	3423	3218	3166	3136	2915	3361	3020	3263	2620	2378	2279	3104	3119	2725	3084	2396	3141	3136	3479	2808	3581	4501	2279	2585	4227	2742	3378	3255	2922	2559	2594	3479	2833	2926	3354	3204
RBM4B	1250	1382	1843	1522	1475	1691	899	1115	1190	1592	1731	1079	2158	1441	1851	1557	1280	1073	2116	1801	1445	1179	1214	900	1687	1630	1239	893	1153	1847	1519	1270	1306	1084	1589	1245	1177	1662	1165	2291	1158	1771	1105	1467	1672	1284	1514	1303	1370
SPTBN2	202	120	164	167	155	145	126	154	128	140	153	69	142	171	160	62	169	173	109	116	143	257	172	125	92	164	175	105	137	150	141	225	170	190	240	144	149	96	196	83	119	187	107	71	163	149	114	332	231
C11orf80	172	260	299	344	180	130	158	193	114	249	271	172	186	270	296	192	260	154	316	286	204	258	199	88	207	204	221	98	156	202	186	278	200	236	285	148	185	398	209	185	153	254	135	225	156	163	210	234	182
RCE1	669	884	979	981	861	622	592	767	658	739	1110	735	877	895	1024	774	878	729	1159	727	719	1173	689	526	807	771	533	504	743	672	559	732	675	764	1232	526	659	1097	788	1000	805	564	643	882	868	698	676	568	674
PC	643	860	758	573	481	464	421	704	883	828	616	520	551	683	872	564	592	908	737	674	525	627	724	538	663	519	776	874	673	730	821	554	568	625	677	893	518	626	959	402	1001	810	504	772	506	829	328	692	761
LRFN4	357	219	450	368	313	256	341	385	305	346	365	469	398	397	505	243	311	384	506	316	275	358	582	461	338	356	415	630	353	468	505	507	328	320	621	360	340	458	593	289	288	391	400	279	229	452	243	750	494
C11orf86	0	0	0	0	0	0	0	0	0	0	1	0	0	3	1	0	0	0	0	0	0	0	0	0	0	0	0	0	0	0	0	0	0	0	1	0	0	0	0	0	0	0	0	0	2	0	0	0	0
SYT12	3	3	8	8	7	13	1	1	5	3	25	16	4	3	11	1	1	2	2	3	4	30	7	19	18	56	2	8	0	5	1	43	5	19	115	3	9	4	1	2	3	8	5	0	7	2	6	5	321
RHOD	316	284	298	404	508	327	484	237	312	119	406	285	427	318	415	322	255	297	368	350	324	474	302	254	310	410	236	334	317	29	299	384	332	251	413	237	457	388	350	342	236	309	132	331	435	301	416	313	378
KDM2A	4828	4292	4473	5258	4081	5929	3311	4930	5159	3874	6887	4896	5555	5203	3795	4876	4600	4420	4042	4591	7777	5262	4305	3925	5410	6164	6698	3913	4828	6092	4886	5796	4195	4670	6316	4913	3945	6285	3720	5630	5094	4940	4391	6023	5203	4459	4364	4167	5358
GRK2	3218	3109	3401	2303	2916	3308	4094	2819	3039	2836	4792	4443	3259	3075	3840	3530	2949	3367	3507	3396	3882	4113	2941	4402	4476	3296	3062	4507	3376	4695	2962	3708	3009	3791	5444	2811	3343	3512	3072	3611	3337	3810	3686	4420	3375	3149	2847	3434	3461
ANKRD13D	1576	1526	2231	1268	1600	1856	1625	1292	1500	1568	3616	1728	1938	1467	2406	2076	1652	1598	2372	2280	2366	2117	1127	1246	1821	1924	1647	1838	1459	2470	1446	2096	1382	2220	2744	1416	1651	2376	1386	1877	1574	2491	1469	2050	1922	1411	1383	2078	1826
SSH3	2295	2421	2522	2134	3046	2665	3684	2216	3174	2877	2795	2304	3009	2410	3793	2634	2223	2077	3642	2656	2592	4042	2409	2009	2657	2918	2655	1355	2615	2497	2702	2179	1988	2135	2055	2748	2294	2807	1919	2754	2632	3211	2807	3347	2649	2897	3249	2202	2387
RAD9A	1122	959	912	1099	1024	791	783	1297	911	636	1238	835	1140	868	1251	1030	843	952	1433	1277	1053	1558	846	740	768	1538	889	953	981	922	686	949	821	574	905	770	1000	872	658	1490	1063	1162	787	1346	1100	862	907	586	889
POLD4	917	1045	857	873	1060	873	1701	790	914	738	829	1231	956	895	1055	1849	857	779	1177	1256	687	1253	867	1358	1073	738	814	1875	1102	715	872	874	852	957	837	878	1230	1237	769	965	1042	741	1432	1503	887	1053	962	439	719
CLCF1	177	306	140	283	370	244	420	252	255	79	297	534	327	412	279	264	335	352	147	137	243	343	308	418	375	340	275	537	416	210	162	412	241	314	267	283	426	286	381	328	433	174	568	679	174	437	278	110	297
PPP1CA	1429	1113	806	1125	1282	1462	2091	1466	1207	1233	904	1340	1267	1167	917	887	1412	1552	874	893	1415	783	1336	1872	1231	1388	1245	2616	1183	1400	1607	2226	1500	1121	1652	1441	1595	840	1857	1404	1218	860	1321	1496	1564	1524	1421	1522	2047
TBC1D10C	77	88	109	76	107	117	153	58	116	56	104	115	65	50	40	90	54	154	38	179	129	62	42	219	174	76	105	311	122	221	124	67	106	37	51	118	63	71	69	83	176	89	65	93	155	128	74	115	44
CARNS1	46	84	83	47	91	457	83	56	101	43	125	326	71	74	97	164	40	128	50	217	257	150	229	375	356	502	67	108	171	236	134	59	272	172	170	86	91	66	133	90	112	88	173	166	182	180	228	62	750
RPS6KB2	889	1034	1415	1160	826	929	1009	1045	1018	906	1162	1242	1109	1160	873	1335	998	1126	1140	1358	1087	1259	790	998	966	803	875	1008	1184	1241	960	913	982	756	748	857	931	977	874	1318	1394	1380	964	1016	904	1272	957	927	881
CORO1B	2738	2771	2306	2661	2958	2385	2957	2192	2747	2686	1764	2562	2450	2132	2513	2406	2393	2618	2555	2947	2225	2344	2767	2992	2732	2352	2288	3367	2778	2129	3033	2349	2803	2314	1835	2619	2716	2045	2837	2826	2431	2340	2441	3308	2556	2631	2639	2397	2692
PTPRCAP	271	505	316	277	428	243	261	260	274	201	226	288	287	173	380	234	231	124	456	537	236	263	455	298	354	219	238	322	280	201	279	167	209	174	178	276	272	304	202	459	236	334	334	512	243	207	241	177	219
GPR152	1	1	0	3	0	0	2	0	0	0	0	0	0	0	1	3	0	1	0	0	0	1	0	2	0	0	0	3	0	2	2	0	0	0	2	2	1	2	0	0	0	0	0	0	3	0	0	0	0
CABP4	10	11	3	17	0	6	24	4	10	6	12	27	9	7	5	13	8	24	4	13	4	1	9	21	29	1	9	39	12	31	16	7	16	5	14	27	20	7	13	13	3	6	21	37	14	47	20	8	8
TMEM134	599	489	833	606	749	630	693	592	525	616	738	690	893	566	746	675	455	507	896	836	660	988	526	456	772	687	580	480	597	800	544	572	568	475	406	488	554	823	446	1066	448	901	582	700	644	544	644	508	619
AIP	2446	2861	1859	2374	3350	2104	2777	1737	1989	2401	2293	2215	2444	2076	2734	3158	2276	2069	2685	2575	1881	2356	2480	2210	2213	2557	1531	1516	2289	1388	1974	1315	1955	2353	2462	1929	2272	2231	2049	2580	2251	1450	2159	2731	2647	1799	2430	1028	1555
PITPNM1	458	267	103	414	320	199	184	540	219	70	617	426	185	349	157	389	555	244	76	366	180	256	541	431	388	513	171	1039	352	224	111	640	360	526	511	292	382	160	384	309	161	96	417	292	246	338	220	94	258
CDK2AP2	659	1062	1283	1324	504	797	961	1375	801	1036	1588	1157	532	1143	678	1190	1205	1285	686	671	1122	730	958	1188	845	762	1057	1689	933	1191	1229	798	1081	1441	3590	851	832	832	1797	571	1727	1064	926	1507	1139	1534	880	939	845
CABP2	0	0	0	0	0	0	0	0	0	0	0	0	0	0	0	0	0	0	0	0	0	0	0	0	0	0	0	0	0	0	0	0	0	0	0	0	0	0	0	0	0	0	0	0	0	0	0	0	0
GSTP1	6109	6188	6164	6720	9110	7095	7798	6127	6786	8314	6212	7303	7432	6366	6638	6310	6942	6610	6720	7095	8240	7735	6568	7294	6386	6322	6676	6582	5444	7756	10516	7537	6176	8390	7451	6950	8543	7112	7414	6335	7171	6506	6817	7585	8215	7644	6486	8942	8715
NDUFV1	4005	3633	4702	4972	3892	4018	3809	3998	4103	3860	3598	3522	5139	3590	3985	3746	3957	4081	5101	5397	4190	4383	3223	3298	4346	3996	4065	2847	3919	4795	4133	3648	3750	3084	2763	3394	3830	3953	3573	5812	3365	5151	4002	4092	3951	4487	4101	3212	3549
NUDT8	51	68	121	124	62	89	120	53	96	144	173	109	68	128	114	174	95	71	140	68	146	134	42	76	86	114	126	89	127	172	164	70	66	138	45	113	109	132	165	44	137	156	107	137	129	182	104	189	85
TBX10	0	0	0	0	0	0	0	0	0	0	1	0	0	0	0	0	0	2	0	0	0	0	0	0	0	0	3	0	0	0	0	1	0	5	0	2	2	0	3	0	0	0	0	3	0	4	2	1	0
ACY3	2	5	4	3	13	3	6	0	2	4	0	2	5	2	4	1	0	3	4	4	0	2	0	2	0	2	8	0	3	0	0	2	3	3	3	0	2	3	2	2	3	2	0	0	0	0	0	2	3
ALDH3B2	0	1	2	5	3	9	11	0	7	11	4	3	7	1	3	2	4	5	2	4	5	9	0	0	5	3	5	2	6	4	7	4	0	5	7	6	8	0	16	1	3	3	9	9	5	9	1	4	18
UNC93B1	220	232	176	342	307	203	499	318	292	210	438	380	196	319	299	223	306	208	227	268	208	347	371	476	517	378	295	663	377	362	233	258	266	420	248	398	266	356	285	166	268	169	282	274	268	305	267	186	373
ALDH3B1	160	156	89	314	239	208	296	127	169	138	458	210	117	225	182	121	104	284	81	158	153	402	175	337	285	293	390	341	228	215	160	189	342	215	243	475	349	236	310	79	144	77	261	191	173	194	224	217	304
NDUFS8	678	737	920	1026	892	752	1374	792	827	913	948	1016	601	969	720	914	715	767	932	976	1184	982	746	991	680	737	1064	1137	911	1171	1128	991	960	1041	786	718	1068	987	1114	778	1146	1242	770	730	834	1319	937	1484	957
TCIRG1	4418	4692	5231	4600	5109	4284	5371	4124	4886	3642	8620	5950	4420	4090	5418	7575	3930	4143	4948	8467	4178	6236	3588	4746	5541	5207	5207	6764	4627	6164	3894	3942	4197	6446	4380	3549	4822	5663	3932	5601	3189	6157	4600	5990	7695	3432	4236	3635	4042
CHKA	1010	1405	1920	1334	1654	1343	1046	1543	1393	993	1490	1118	1284	1560	2396	1054	1897	1217	2173	1742	1029	1122	1607	838	1177	1831	1721	666	1388	1495	915	1001	1454	1064	1404	1386	879	1541	1064	1355	1230	1822	831	971	1074	1186	1250	958	1620
KMT5B	1939	1966	2248	1873	1990	2373	1568	1846	1620	1849	2141	1542	2243	1715	2050	1716	1932	2005	2000	2140	2395	1496	1996	1607	2094	2044	2142	1256	1520	2346	1937	2228	1683	1426	2070	1882	1704	2073	1652	2333	1784	2131	1825	2119	2067	1547	1878	1742	2053
C11orf24	653	544	618	588	758	813	863	679	780	599	557	793	610	748	524	588	613	821	519	709	838	544	649	957	550	737	754	1628	709	799	807	864	823	537	619	726	933	585	966	709	751	1015	712	515	766	1024	758	1123	1026
LRP5	4615	2869	1515	2481	4561	3335	3494	3934	3095	2857	2798	2898	4152	2973	2803	3138	3212	3970	1991	2396	2590	3014	3561	4018	3598	4307	2789	3007	2941	1744	2992	3658	3127	5287	6817	3919	4526	2633	3155	3347	2006	1351	3724	4772	4097	2481	3720	1846	3658
PPP6R3	2967	3423	3718	3936	3485	3896	2746	3639	3301	3309	4529	3722	4058	3915	3816	3048	3826	4018	4062	3043	4056	3417	3285	2990	3419	3930	4249	2742	3544	4714	3507	3397	3712	3414	3842	3301	3049	4357	3081	3796	3680	4011	3328	3703	3964	3733	3682	3104	3435
GAL	0	1	9	0	0	12	0	0	0	0	1	0	2	18	6	4	11	0	0	0	6	15	0	0	4	3	0	0	0	0	0	6	0	5	12	2	41	0	1	1	3	0	6	0	3	0	1	0	0
TESMIN	58	67	98	80	100	57	58	82	42	130	91	23	131	71	115	57	100	51	128	87	116	132	83	30	78	57	107	23	69	79	106	67	53	76	82	59	109	125	52	89	63	100	66	92	46	38	78	118	59
CPT1A	1769	1783	1550	1046	1135	2079	2201	2471	1650	1404	1064	2300	1445	1883	2041	1517	2020	1654	972	1049	1067	1520	2550	3288	1551	1681	1523	3020	1569	2124	1483	2288	1891	2131	1343	2226	1632	1400	1668	1155	1461	1235	2485	2679	970	1482	970	1313	2092
MRPL21	911	576	1173	898	1049	651	667	636	619	725	1193	658	738	694	1245	784	600	564	1825	1126	707	776	630	494	749	598	575	683	568	614	919	760	457	939	525	705	752	1100	691	982	792	1127	631	460	596	814	770	793	661
IGHMBP2	568	921	770	974	496	682	359	831	681	553	1018	818	1080	1030	553	1018	840	862	690	738	857	812	453	630	602	747	516	577	780	846	587	566	964	678	993	423	679	692	642	1082	823	654	678	870	1092	609	499	582	431
MRGPRD	0	0	0	0	0	0	2	0	0	0	0	1	0	0	0	0	0	0	0	0	0	0	0	4	0	0	0	0	0	0	0	0	1	0	0	0	0	0	0	0	0	0	0	0	0	0	0	0	0
MRGPRF	1669	943	1046	1875	780	1804	1882	2049	2076	1752	1055	2829	892	2148	885	906	1685	1163	545	1142	1243	787	1199	5414	1298	1372	2336	5324	3327	2015	1868	1638	5008	1075	1082	2463	1987	1054	4020	763	2470	1682	1286	1784	760	3748	1742	1891	1767
TPCN2	1208	2280	1797	3186	883	1188	1094	1797	1401	1329	2169	2553	1427	3029	1444	1773	1454	1444	1481	1544	1193	2050	1982	1877	1388	1209	1153	1297	1374	1424	1552	1206	1709	1061	731	1121	1122	1636	1417	1337	2181	1861	1603	1882	1365	2416	1193	1193	1104
MYEOV	1	11	4	3	0	2	3	0	10	0	8	4	4	5	2	1	5	2	8	9	1	24	0	2	7	2	9	0	19	9	10	2	5	2	2	3	2	1	2	4	5	18	10	3	4	12	4	18	2
CCND1	245	399	294	466	1138	389	464	261	345	219	575	491	355	298	530	425	333	342	366	756	373	749	422	986	653	575	435	328	306	476	250	298	438	323	737	452	286	416	574	455	193	318	310	397	1309	335	735	205	1162
ORAOV1	704	1102	1157	959	1018	970	711	783	942	961	1386	1110	1105	924	1032	1237	965	946	1098	1285	991	948	789	892	996	926	1181	611	844	1351	992	911	823	733	892	956	774	1030	773	1067	870	1177	999	1041	1061	1088	958	895	863
FGF19	0	0	0	0	0	0	0	0	0	0	0	0	0	0	0	0	0	0	0	0	0	0	0	0	0	0	0	0	0	0	0	0	0	0	0	0	0	0	0	0	0	0	0	0	0	0	0	0	0
FGF4	0	0	0	0	0	0	0	0	0	0	0	0	0	0	0	0	0	0	0	0	0	0	0	0	0	0	0	0	0	0	0	0	0	0	0	0	0	0	0	0	0	0	0	0	0	0	0	0	0
FGF3	0	0	0	0	0	0	0	0	0	0	0	0	0	0	0	0	0	0	0	0	0	0	0	0	0	0	0	0	0	0	0	0	0	0	0	0	0	0	0	0	0	0	0	0	0	0	0	0	0
ANO1	149	69	110	96	74	105	133	78	121	68	93	703	198	121	99	314	79	167	57	241	71	142	101	1389	222	104	61	1045	127	276	150	121	146	76	78	78	97	53	245	107	126	170	230	243	86	305	129	54	120
FADD	265	276	180	164	269	379	453	233	355	391	168	300	280	305	208	165	245	194	153	150	324	165	363	329	295	371	377	403	211	232	314	358	266	381	465	379	294	272	199	192	392	227	299	320	328	314	331	385	469
PPFIA1	2437	2092	1626	1739	1583	2398	2075	2147	2381	1609	1999	2175	2029	2562	1854	1875	2079	2310	1566	1690	2073	2119	1993	1953	2419	2056	1855	1720	2355	1977	1983	2444	1754	2218	2388	2037	2383	1602	1859	2156	2236	1658	1735	1818	2235	2259	1784	1880	1800
CTTN	10112	10132	13047	10536	11922	9994	10956	8416	11083	9768	16289	10071	14473	10426	13015	13235	10695	8364	13162	14520	12653	10257	9935	8203	13015	13047	13162	8203	10695	13162	10426	13087	11772	9589	10071	11632	9047	14520	7423	13423	9696	16407	9881	11134	8646	11473	11395	11691	9935
SHANK2	16	16	10	5	4	26	12	15	10	4	6	1	13	15	9	10	22	2	5	11	0	48	18	87	1	17	3	7	7	10	1	7	1	5	9	6	11	2	1	26	5	9	5	14	1	2	9	3	48
DHCR7	1400	3887	3116	7905	1152	1346	1826	4115	2459	1004	2692	2952	843	7777	2277	2669	3796	2233	1526	1365	3637	2053	2217	2523	1039	847	1382	1583	4579	1223	2665	2565	3942	1221	869	1494	1649	1592	7705	750	6926	4818	2066	1274	2070	2856	2803	7312	1539
NADSYN1	1906	3268	2712	2825	2183	2079	1561	2394	2251	1699	2719	2899	1865	3613	3390	4025	2982	2218	3866	3115	1726	2544	2415	1992	2571	2406	1877	2335	2617	2063	2316	2514	2180	1868	2740	2145	2098	2620	2172	2802	2460	2852	2554	2866	1891	2649	1445	1351	1681
KRTAP5-7	3	0	0	0	1	0	3	1	1	1	0	2	0	0	0	0	0	0	0	2	0	0	3	0	0	0	1	1	2	0	0	0	1	0	1	2	1	0	0	0	0	3	1	1	0	0	2	0	2
KRTAP5-8	2	0	0	0	1	0	0	1	0	0	0	0	1	1	1	0	0	0	1	2	0	1	4	1	0	2	0	0	0	0	3	0	2	0	0	2	0	0	1	0	2	0	1	2	0	1	1	0	0
KRTAP5-9	3	5	0	2	9	0	0	2	1	0	0	2	0	1	3	4	2	1	3	8	0	0	12	5	2	1	3	0	0	2	3	3	3	0	1	4	3	3	0	0	1	10	3	1	1	11	1	0	2
KRTAP5-10	0	4	2	0	3	0	0	0	0	0	0	7	0	0	2	0	0	0	1	2	3	0	4	1	3	0	2	0	1	0	0	2	1	0	1	2	0	0	1	0	3	4	0	2	1	0	0	1	0
KRTAP5-11	0	0	0	0	0	0	0	0	0	1	0	0	0	0	0	0	0	0	0	0	0	0	0	0	0	0	4	0	0	0	0	0	0	0	0	0	0	0	0	0	0	0	0	0	0	0	0	0	0
FAM86C1	135	90	143	74	122	138	86	89	128	171	75	82	151	81	110	78	92	145	95	100	128	114	106	85	71	73	153	126	78	112	151	118	124	118	69	159	108	130	141	76	102	122	104	114	92	158	105	268	158
DEFB108B	0	0	0	0	0	0	0	0	0	0	0	0	0	0	0	0	0	0	0	0	0	0	0	0	0	0	0	0	0	0	0	0	0	0	0	0	0	0	0	0	0	0	0	0	0	0	0	0	0
RNF121	585	598	521	575	536	605	467	518	657	565	546	436	544	652	447	497	598	523	439	428	544	643	595	490	512	585	612	557	556	488	575	479	588	524	526	643	579	419	473	506	548	500	390	536	609	590	628	540	607
IL18BP	2525	3550	3665	3568	3087	3084	2071	3081	2508	2814	3682	3456	3588	2963	3487	2867	3147	2479	5012	3193	2729	2730	2860	2689	4023	3265	3005	2613	3031	3529	2757	2147	3101	2672	2885	2412	2733	4051	2284	4067	3204	4051	2728	3742	3233	2816	2574	1639	2241
NUMA1	19464	21222	20891	24754	14762	25397	13467	21222	20891	20349	24263	18299	24902	21222	18472	17504	21814	16868	21007	17357	16407	16540	21942	18472	32375	23828	18734	12617	20134	22687	22956	14148	22687	17744	16673	23828	13627	20349	12691	28225	24754	23248	19368	29125	23828	18910	17583	13544	16937
LRTOMT	657	585	441	646	571	599	559	510	547	487	425	445	580	538	505	462	512	466	468	506	519	474	712	572	557	556	522	340	434	556	589	446	519	547	539	605	523	449	546	511	469	510	536	555	582	570	535	456	585
LAMTOR1	1671	1584	1647	2279	1703	1686	3054	1536	1860	2048	1642	1686	1816	1699	1784	1681	1768	1517	1987	1843	1685	1712	1778	1870	1787	1528	2043	2059	1598	1753	2284	1534	1767	1499	1455	1929	1951	1856	2013	1574	1801	2011	1770	1518	1680	2320	1820	2066	1953
ANAPC15	428	359	340	498	355	447	512	303	386	412	273	324	440	382	325	309	366	336	317	367	421	273	469	482	434	333	426	293	251	421	518	387	416	361	218	448	393	303	459	375	397	456	364	371	361	530	404	390	400
FOLR3	0	0	0	0	0	0	0	0	0	0	0	0	0	0	5	0	0	0	0	0	3	0	0	10	0	0	0	13	0	9	5	0	1	0	2	1	9	0	0	0	2	0	0	0	0	0	0	0	0
FOLR1	3	13	2	0	3	0	1	0	1	1	0	1	1	15	9	4	11	0	0	12	5	47	10	3	1	64	0	12	1	2	1	0	1	4	2	5	7	1	0	3	0	0	4	2	1	0	2	0	4
FOLR2	202	94	80	107	96	135	275	150	81	183	129	268	33	69	12	56	96	149	7	40	94	9	138	449	348	129	94	837	86	125	160	240	194	129	145	274	105	62	137	53	81	16	126	78	58	152	83	118	140
INPPL1	6617	7809	9315	6596	7798	8027	7054	6379	7788	7862	9155	8543	8364	8040	9170	9364	7926	7664	9516	11473	9954	10650	5350	6393	7442	8454	8942	6230	8027	10745	8492	8051	6982	6918	7442	7258	6661	9861	6121	9155	9330	12798	6335	8674	8203	8251	7128	8027	7232
PHOX2A	0	0	2	0	1	0	0	1	0	0	1	1	1	1	0	1	0	0	2	2	2	0	0	0	1	0	2	0	0	1	1	1	0	2	0	0	1	5	0	1	3	3	0	0	0	4	0	1	2
CLPB	210	165	149	212	124	145	115	153	173	137	197	147	121	181	123	137	142	219	119	94	173	257	152	135	167	146	145	302	189	127	224	173	119	222	202	168	188	124	216	112	164	135	141	179	236	171	177	267	158
PDE2A	537	325	507	513	136	602	558	747	284	385	799	2137	496	440	255	1441	534	639	343	533	342	289	493	3544	1261	302	266	1701	733	1538	572	437	1032	318	324	560	304	451	968	928	545	568	1644	1189	398	1165	599	433	370
ARAP1	3994	3704	4062	4056	4018	3890	3147	3688	3637	4756	6164	2556	4597	3121	3866	4987	3540	3429	4468	4661	2579	4470	2926	2693	4185	4092	3322	3864	3367	2852	3578	3100	3396	4217	5518	3527	3495	6248	2727	4307	3095	2560	3375	3669	5215	2402	3534	2807	3557
STARD10	491	1038	876	1381	800	641	1680	722	969	1206	1061	941	761	1055	926	1048	1083	527	1563	1157	776	1405	634	881	674	683	846	400	1167	669	663	392	884	903	711	610	790	1512	567	686	1171	1048	725	730	999	682	780	724	549
ATG16L2	2517	2737	5012	2831	2424	1897	1196	2012	2016	3111	4869	2440	3337	2344	3854	7537	2545	1528	5750	5215	2377	3915	1541	1889	3828	2850	2456	1712	2802	2813	2263	1794	2358	2740	1616	2009	1473	6486	1537	3439	2516	2694	2097	3578	2251	2073	2090	1884	1416
FCHSD2	2158	1817	1699	1607	2763	1989	2095	2102	1811	2055	1793	1805	1966	1805	1809	1376	2112	2220	1846	2102	1739	2275	1727	1895	2369	2473	2169	1815	2351	1891	2002	1807	1922	2153	1696	2127	1728	2033	2197	1819	1651	1303	1905	2496	1741	1638	2755	1672	2105
P2RY2	8	15	30	7	6	26	15	12	4	46	6	21	2	13	12	20	4	24	16	19	23	2	9	18	8	1	46	19	6	46	19	4	31	11	6	20	3	25	25	1	22	8	35	39	15	30	19	94	42
P2RY6	15	12	1	6	7	10	14	6	6	15	11	20	4	3	0	5	2	18	2	16	4	2	15	14	11	6	7	73	5	28	7	19	13	20	21	16	20	7	8	10	5	8	5	13	35	4	4	12	18
ARHGEF17	4490	4295	4056	3012	5431	5207	5545	4020	5384	4730	5397	6698	4944	4267	5663	5358	5151	5766	4695	5098	5287	4573	4724	7851	6012	5771	4822	6771	5854	6668	5183	4129	5287	4591	8264	6069	4582	5972	4714	4866	5109	5427	6098	10091	3101	7079	7249	3981	5476
RELT	233	282	89	1085	133	75	85	681	321	56	120	175	79	672	127	141	628	316	89	101	141	142	219	225	279	104	64	325	600	147	131	261	278	163	169	130	245	44	371	92	1288	95	132	104	174	341	102	86	79
FAM168A	2921	1883	1290	2042	2845	2299	2056	2469	2033	2053	2437	1724	2564	2353	2290	2224	1952	2290	1658	2026	1659	2532	2278	2204	2533	3099	2300	2657	2229	2038	2371	2205	2468	2368	2002	2708	2142	2070	2476	2467	1490	1467	2047	1864	2545	2336	2532	1953	2220
PLEKHB1	49	108	168	51	48	101	77	51	54	187	118	74	41	72	107	316	83	56	188	176	80	155	38	166	27	54	30	65	97	124	136	60	87	173	90	97	63	174	120	47	161	103	79	81	79	133	105	128	179
RAB6A	3141	3037	3305	2407	3701	2829	3756	3217	3119	2834	2799	2962	2865	2672	3422	2408	3145	2904	2428	3001	2549	3474	3605	3458	2944	3070	2795	3231	3139	2711	2660	3204	2604	3186	3146	3327	2725	2892	3381	2636	2797	2979	2928	2841	2964	2762	2616	2776	3181
MRPL48	418	342	448	388	537	399	247	351	365	415	638	248	520	340	471	310	353	363	686	632	390	469	287	241	397	433	400	283	348	503	473	334	258	477	439	358	376	623	442	528	378	521	348	404	387	335	419	577	393
COA4	703	538	735	578	840	590	728	542	611	692	673	571	767	630	822	771	569	686	730	787	604	763	557	596	577	633	576	714	575	782	648	699	655	611	557	602	769	713	739	744	773	857	656	542	588	646	676	921	706
PAAF1	672	639	1156	898	740	880	858	766	750	1089	486	578	992	806	962	644	662	760	1553	894	860	1052	522	620	803	633	1014	537	805	895	847	637	929	436	386	743	566	902	652	722	741	1306	790	689	685	769	1011	834	654
DNAJB13	4	12	19	0	4	4	2	16	4	3	16	4	9	14	14	4	23	2	10	29	3	129	6	5	9	23	9	8	0	8	2	7	4	4	5	9	29	4	14	23	5	4	11	8	3	6	13	9	3
UCP2	225	164	119	177	75	122	280	220	234	164	28	194	60	89	65	85	108	131	51	123	69	113	163	568	212	149	90	651	94	229	148	209	182	174	95	199	204	73	128	110	146	68	161	170	135	136	131	121	135
UCP3	50	72	35	43	43	47	41	58	42	47	73	71	54	89	57	52	61	39	49	51	106	14	54	41	48	77	104	57	52	118	63	29	35	44	143	60	66	68	51	63	47	70	47	52	81	62	51	59	92
C2CD3	1103	1057	873	1095	869	785	490	850	736	767	1214	752	927	1130	1129	1500	786	823	1030	1251	811	823	905	675	1291	1080	732	726	789	876	816	790	802	1023	996	708	857	1049	844	1162	712	681	873	947	818	813	741	781	795
PPME1	1213	1410	1337	1321	1230	1254	1070	1394	1277	1162	1310	1390	1163	1455	1281	1119	1269	1446	1360	961	1649	1590	1453	1217	1570	1380	1265	1430	1458	1578	1352	1347	1200	1463	1408	1204	1476	1110	1379	1138	1355	1654	1290	1191	1533	1576	1334	1719	1281
P4HA3	99	71	49	78	174	54	99	108	69	70	99	168	91	144	81	69	88	223	26	54	94	66	109	121	98	100	65	397	85	57	73	107	226	80	80	73	96	58	78	114	61	84	65	76	129	89	183	93	163
PGM2L1	220	159	150	240	105	130	102	129	164	128	250	231	112	187	145	183	185	202	122	110	169	154	121	176	138	163	149	226	231	107	135	174	194	263	187	120	246	175	81	205	201	119	201	252	216	130	108	100	104
KCNE3	547	393	900	276	574	430	602	342	257	725	668	396	350	300	548	794	246	452	686	456	593	419	211	344	310	532	484	669	357	487	515	450	428	392	625	550	419	588	289	396	553	939	371	601	455	238	493	990	677
LIPT2	42	36	35	26	26	47	98	50	56	99	33	22	41	31	34	33	27	19	42	32	79	36	77	34	61	64	102	18	32	47	73	33	38	42	51	87	42	68	22	45	56	30	49	43	67	45	62	95	72
POLD3	623	561	587	495	485	548	493	529	512	528	573	575	503	555	605	634	581	621	597	467	648	534	564	455	507	566	436	644	559	510	553	668	437	743	799	522	600	485	463	514	502	464	525	556	672	481	412	571	523
CHRDL2	12	1	5	8	5	8	6	19	23	3	6	60	7	24	6	88	18	50	2	6	38	3	9	345	8	31	12	1911	11	0	2	30	71	7	14	45	16	5	51	16	2	25	2	9	14	0	8	8	12
RNF169	1420	1252	1242	1001	1139	1262	733	826	944	1448	1990	1168	1370	850	1166	1443	910	1188	1215	1243	983	1266	1098	893	1399	1306	948	902	884	875	1134	963	774	1578	1315	1138	1040	1224	680	1301	959	1019	1041	1561	1298	973	978	957	1107
XRRA1	837	863	941	1228	1117	1051	570	654	694	1327	1752	1183	1052	805	979	1123	924	764	1268	1431	730	1084	840	756	1181	1199	684	753	911	769	1053	716	569	1448	1036	731	769	1572	544	1016	927	1094	746	1515	1459	871	861	924	1069
SPCS2	876	828	1025	947	920	836	997	917	906	1083	972	849	860	914	876	923	915	855	869	795	1181	834	781	880	759	791	898	1358	755	1051	1286	838	838	907	1566	873	1016	1017	1034	812	1054	1110	829	701	1037	1025	800	1185	977
NEU3	620	810	658	746	645	796	476	588	705	814	644	557	827	694	774	699	701	657	741	555	669	636	795	477	721	740	629	526	498	639	736	605	638	724	693	752	574	597	609	757	579	718	754	681	746	680	705	676	800
OR2AT4	0	0	0	0	0	0	0	0	0	0	0	0	0	0	0	0	0	0	0	0	0	0	0	0	0	0	0	0	0	0	0	0	0	0	0	0	0	0	0	0	0	0	0	0	0	0	0	0	0
SLCO2B1	1143	671	418	924	339	604	857	1426	690	450	1047	1976	849	460	224	783	768	1261	68	275	485	224	1054	2494	2143	413	444	5078	700	819	670	1202	832	510	946	1358	880	198	829	1260	447	247	1215	1151	941	1142	578	403	1051
TPBGL	38	25	7	23	12	19	57	25	15	18	19	10	15	11	16	4	20	3	12	7	14	16	64	77	17	19	10	40	20	8	6	26	16	50	8	29	25	5	20	7	5	10	21	9	12	11	29	13	33
ARRB1	499	385	550	448	464	389	846	469	416	657	444	444	643	438	390	323	434	483	334	294	354	419	489	620	545	361	431	558	446	361	411	341	422	447	227	625	377	474	472	384	572	444	466	594	268	624	655	415	382
RPS3	62081	65183	66887	75656	78427	62081	102942	66887	78427	78427	62081	59246	78427	88194	84547	84547	47126	45770	97407	92598	70705	78427	59246	37778	75656	68672	66887	37778	62081	58044	84547	54678	56926	59246	53693	65183	73093	118390	62081	60605	66887	78427	51846	47801	66887	81324	63580	73093	68672
KLHL35	31	30	13	10	25	8	6	37	1	7	24	3	43	12	18	10	24	10	0	24	0	6	55	3	8	17	16	16	7	3	5	24	10	15	38	9	9	15	13	35	6	12	4	14	18	10	10	10	11
GDPD5	310	329	228	453	240	253	514	275	315	184	706	828	248	517	337	541	307	598	252	463	321	390	392	542	318	278	346	1095	386	279	327	565	417	620	587	433	690	406	362	439	151	355	564	597	273	402	418	327	318
SERPINH1	7547	2214	2988	1799	4862	4429	2141	5074	2377	3838	22439	2283	5865	2910	3150	2523	2617	6582	2343	2876	6127	2693	2834	2278	3114	5117	3600	10745	3754	4147	4621	9918	5280	6631	32935	2992	5358	4434	4717	6086	2490	2828	2962	3484	4440	3087	3428	10580	6023
MAP6	561	279	621	530	613	374	265	513	432	460	256	280	608	352	456	182	487	377	453	502	565	623	595	293	397	560	633	342	466	544	407	404	385	531	252	348	260	458	387	536	551	577	466	267	378	420	314	446	303
MOGAT2	0	0	0	1	0	0	0	0	0	2	0	3	0	0	0	0	6	0	0	0	0	0	0	0	0	0	0	5	0	0	7	2	0	0	8	0	2	0	0	0	0	0	0	0	3	0	0	0	0
DGAT2	54	62	70	77	107	44	60	66	61	126	62	46	84	94	147	50	168	50	132	29	73	81	68	30	53	59	95	63	42	99	121	88	88	128	125	84	66	121	55	62	94	68	60	54	71	65	74	206	70
UVRAG	714	609	637	579	590	413	697	581	582	621	647	792	623	639	664	752	622	866	611	796	819	748	688	936	880	672	644	664	744	755	727	638	572	686	505	762	606	654	613	640	691	754	792	844	546	780	574	621	565
WNT11	85	239	434	202	167	71	118	407	366	494	96	158	66	257	259	118	325	23	159	87	104	206	389	206	102	172	104	171	151	586	204	156	108	257	241	204	104	348	124	63	1080	286	43	23	39	109	59	587	88
THAP12	878	1022	891	946	814	1071	1684	1361	1353	1193	659	1360	754	1428	753	718	1459	863	707	885	1378	672	1253	1384	949	959	1334	924	1241	1467	1429	1452	1155	1047	1185	1502	1119	887	1300	845	1632	1384	1040	1071	744	1803	1080	1855	1466
EMSY	1019	1187	1116	1319	883	1044	783	996	1153	1028	1760	1044	1140	1234	1218	1241	1014	1092	1155	845	1200	1207	747	853	1070	1098	909	839	1225	1119	991	907	804	1211	1318	1343	1016	1283	756	1116	1216	1079	907	1258	1367	937	829	1000	933
LRRC32	633	290	290	423	390	379	596	453	317	464	347	1714	378	485	416	904	397	981	312	426	262	460	1296	2964	854	383	273	3425	1205	994	509	627	1274	386	732	578	1096	231	1529	309	500	345	1115	1075	307	1225	1181	577	567
TSKU	1102	1495	1172	2673	2525	1054	1378	3299	1637	917	620	2335	938	3373	749	2395	2438	934	575	713	1550	1376	2373	8108	1168	1448	1802	2182	3437	1112	1731	2948	3097	1287	2600	1181	1541	653	3602	1070	1471	2903	2046	1264	2616	1367	1821	1404	1623
ACER3	513	465	354	385	314	290	358	470	443	303	445	755	366	675	388	576	411	477	262	361	506	381	487	927	388	340	518	968	500	593	522	732	415	469	510	464	522	396	661	339	530	613	635	466	297	678	410	711	409
B3GNT6	0	0	0	0	0	0	0	0	0	1	0	0	0	0	0	0	0	5	0	0	0	0	0	0	0	0	0	0	1	0	1	0	0	0	0	0	1	0	0	1	0	0	0	0	0	0	1	0	0
CAPN5	1132	781	1030	1495	1493	1841	1126	1053	933	1306	896	1059	1006	778	1300	410	1013	1240	932	1002	382	842	3293	1279	701	1167	1281	2185	848	1323	1032	1556	1080	553	446	2053	823	873	3138	722	711	1793	1530	596	433	1516	2154	1531	1971
OMP	3	1	5	2	0	1	0	1	1	0	0	1	0	2	5	6	3	2	3	0	0	3	0	2	1	0	0	2	0	1	1	2	1	3	1	0	1	5	0	0	1	0	1	2	1	3	1	0	2
MYO7A	306	465	776	537	335	390	644	404	564	763	744	463	469	292	477	589	366	659	1067	547	312	666	327	332	299	268	325	835	457	632	633	348	383	581	2011	681	432	1033	562	316	513	362	815	390	634	361	690	274	278
GDPD4	4	5	4	1	4	5	2	10	11	13	14	3	12	3	25	6	10	3	16	7	1	15	1	0	10	5	3	6	7	19	14	5	10	8	40	17	64	13	7	7	17	1	35	19	10	7	17	1	14
PAK1	1639	2352	1269	1713	1845	1494	1622	1823	1423	1239	1591	1588	1924	2220	2006	1673	1730	1597	1451	1525	1314	1457	1736	993	1490	1633	1351	1449	1423	1318	1584	1956	1989	1493	1239	1559	1395	1694	1691	1785	2581	1138	1482	1345	2060	1364	1665	1393	1793
CLNS1A	2247	2123	1931	2014	2679	2111	2466	2029	1816	2509	1850	1435	2161	1957	2388	2089	1925	1795	2437	2936	2076	2304	1784	1478	1938	2202	2132	1513	1787	1863	2042	2185	2264	2092	1730	2119	2681	2359	2210	1985	1876	1733	1833	1815	2106	1666	2517	2823	2385
AQP11	285	197	218	201	289	285	224	267	209	285	506	156	378	173	354	240	217	281	334	257	246	190	232	67	175	367	282	146	143	361	416	352	406	321	274	389	161	295	228	324	157	266	295	238	262	163	394	567	554
RSF1	2478	1847	1617	1343	2041	2338	1634	1766	2204	1992	2014	1556	1875	1544	1942	1601	1793	2055	1685	1790	1763	1857	2392	1770	2197	2218	1745	1368	1820	1639	1809	2116	1704	2265	2070	2347	1741	1769	1722	1793	1594	1425	1790	2067	2337	1486	1891	1205	2177
AAMDC	501	493	532	577	577	439	682	494	504	553	441	419	614	558	551	561	426	521	513	556	457	534	439	416	374	447	427	256	422	414	588	610	457	489	425	482	500	634	527	505	488	482	521	388	554	485	482	474	482
INTS4	849	643	893	897	756	751	702	782	606	916	1143	614	1077	802	946	937	675	744	1221	1042	655	907	572	544	1063	854	663	865	871	750	874	738	733	867	834	681	803	972	684	1080	755	900	633	1018	992	822	823	853	638
KCTD14	21	26	11	21	28	36	35	17	13	26	59	43	25	31	38	32	17	15	17	30	38	18	18	114	14	32	41	73	24	41	26	35	35	48	86	21	24	43	45	29	17	21	36	44	34	28	27	56	49
NDUFC2-KCTD14	513	649	551	568	719	629	867	746	751	759	535	633	548	749	504	500	723	577	485	543	738	569	779	728	511	619	655	786	626	581	847	646	664	773	651	660	580	680	669	552	889	599	569	524	638	686	660	797	870
THRSP	2	2	0	0	0	8	3	0	7	7	1	1	3	11	4	2	14	6	6	4	4	2	1	6	0	0	1	2	0	4	4	2	2	6	13	6	3	2	1	3	3	2	2	1	4	0	1	10	3
NDUFC2	983	1238	1083	1157	1540	1236	1528	1370	1306	1528	1000	1243	1249	1347	1084	1012	1394	962	1055	1127	1310	1016	1369	1156	1036	1267	1403	1450	1098	1213	1642	1289	1292	1489	1240	1311	1051	1513	1330	1196	1588	1237	1037	967	1136	1316	1347	1773	1722
ALG8	663	658	673	799	704	615	484	700	676	707	584	488	604	672	524	599	567	621	703	604	701	602	532	412	621	630	668	622	518	748	739	648	537	663	641	608	809	582	710	522	509	610	503	467	809	577	609	944	689
KCTD21	505	526	349	420	524	589	678	421	601	580	357	426	596	585	589	491	419	289	470	372	496	577	533	291	574	758	598	531	557	485	589	455	424	471	852	633	285	699	341	406	606	422	359	518	528	553	486	599	580
USP35	635	293	496	509	507	589	404	581	493	270	704	418	554	465	737	459	470	394	442	648	343	1104	430	355	752	648	510	577	730	500	412	756	422	843	569	372	431	566	387	528	406	337	478	496	745	463	341	523	408
GAB2	3928	2429	1070	1714	2423	3448	2664	2513	2172	1720	2110	1956	3892	2486	2444	2708	1952	2882	1453	2262	1257	2973	3451	1980	4686	2909	2065	1560	2666	1220	1929	3034	2107	2359	2409	2316	2182	2318	1856	3894	1879	939	3315	3046	2601	1652	2820	1502	2027
NARS2	591	410	467	520	603	521	444	469	479	550	467	341	523	533	543	473	508	521	531	675	424	520	387	316	565	570	391	378	439	328	462	531	403	599	602	428	523	580	463	591	627	416	402	483	603	362	450	579	472
TENM4	5885	5034	2453	3456	4676	7537	1596	5247	5658	3866	3894	1247	4535	2488	2768	2047	3305	3604	2909	3994	2113	2480	6554	250	3740	6115	3848	668	1948	1955	4526	3012	4372	5211	3738	6098	5304	3832	3923	4099	1733	1910	3581	1627	4879	1591	4501	3346	5838
FAM181B	54	76	13	62	150	142	140	50	55	85	78	63	106	56	95	49	51	49	48	52	32	53	111	58	83	138	145	54	55	41	43	52	64	145	108	85	56	94	38	100	36	20	76	101	69	68	121	52	106
PRCP	2433	1883	1680	2426	2457	2471	2314	2194	1853	2811	1843	2281	2050	2227	2246	2036	1915	2503	1529	2351	1496	2056	1980	2803	1721	2128	2758	4609	2482	1699	2334	2716	3259	2369	1632	2230	3141	2212	3370	1843	2059	1748	2346	1927	2073	2235	2536	2564	2833
DDIAS	32	6	14	13	15	32	10	21	14	16	15	8	25	20	13	15	23	30	8	11	16	20	12	15	12	13	26	14	13	27	23	44	6	8	13	26	22	13	17	24	7	28	28	36	14	34	30	34	21
RAB30	684	693	698	593	762	747	575	356	523	746	795	554	684	288	680	466	452	485	664	1031	406	713	803	555	554	807	850	561	371	544	559	424	431	655	506	607	480	802	398	621	501	592	674	601	705	363	580	639	683
PCF11	2062	4020	3909	2861	2777	3627	2902	2898	3186	2903	3824	4513	3371	3265	4115	3921	3005	2478	4346	3793	3362	1849	3996	3673	2558	3217	3127	2763	3106	5045	3552	2981	3036	2983	4429	3358	2661	3903	2869	3842	3442	4558	3322	3242	3228	4108	2890	2848	3561
ANKRD42	544	647	605	434	542	461	507	325	490	567	790	640	534	550	705	854	501	759	756	495	791	755	458	537	568	616	513	521	703	587	406	438	387	671	1049	484	636	679	510	477	650	480	496	442	564	441	455	566	589
CCDC90B	984	745	973	743	1353	744	787	690	589	942	1124	615	1003	684	1195	936	665	659	1068	1237	643	857	702	506	912	1115	730	758	611	633	617	835	579	1066	1355	693	750	1349	693	1134	470	557	597	803	1008	481	756	869	788
DLG2	815	580	490	592	1524	905	352	893	798	375	501	455	909	634	982	446	619	583	934	600	347	710	1080	610	691	1074	654	872	640	203	237	340	557	895	550	816	623	615	819	799	397	411	517	355	970	380	691	320	755
TMEM126B	853	735	1220	813	962	899	1452	770	969	1002	931	1022	1217	756	1285	968	852	771	1387	1174	912	1124	740	943	1061	914	1129	1191	948	1128	842	977	927	1029	886	904	911	1294	728	1212	951	1413	912	881	904	1054	949	1225	962
TMEM126A	353	382	501	457	435	390	549	429	390	378	538	424	378	455	429	553	396	383	446	491	424	546	326	398	405	334	494	489	420	540	512	383	401	365	359	390	445	497	478	396	540	460	365	397	410	585	372	610	401
CREBZF	4859	6926	5653	6412	4154	6069	5634	6493	6833	5254	5121	8351	6499	7926	4190	7163	7171	5527	4564	6764	7766	5211	6353	6236	6291	5019	5701	3807	6817	9464	7644	6366	6224	3750	3781	5026	4786	3842	4631	7386	6310	9217	7120	7386	5940	7873	6133	4212	4965
CCDC89	86	97	52	28	107	128	64	46	74	171	59	39	134	43	66	54	56	75	52	60	83	39	62	22	72	108	124	40	44	55	115	63	73	115	70	121	57	103	61	55	41	55	56	101	103	53	73	164	139
SYTL2	311	278	236	253	168	218	134	268	204	277	352	823	353	187	367	465	241	301	283	562	148	201	339	589	374	282	201	1186	386	376	249	239	417	342	351	278	143	304	314	321	187	191	500	684	180	472	358	121	153
CCDC83	0	0	0	0	0	0	0	0	0	0	1	0	0	0	0	0	0	0	1	0	0	0	0	0	0	0	0	0	1	0	0	0	0	0	0	0	0	0	0	0	0	0	0	1	0	0	0	1	0
PICALM	5559	3750	5171	4720	4594	5687	4948	4367	5001	5086	3588	4717	5312	3432	5880	4549	4564	6499	4627	3979	4772	4906	3903	6242	5592	4465	4251	5822	5105	4600	4799	5243	4769	6764	5495	4312	5291	4349	4618	4750	5504	4737	6690	9283	4802	4940	4808	5643	4110
EED	1005	967	1426	996	904	901	733	655	717	1151	1595	876	1418	732	1146	1104	675	779	1473	1395	1132	1337	632	608	830	992	825	755	780	962	894	1118	768	1064	1227	552	844	1302	616	1250	1199	1350	897	971	1092	879	894	1054	685
HIKESHI	1152	1238	1704	1442	1377	1235	1363	1212	1141	1374	1332	1487	1715	1376	1858	1555	1344	979	1899	2104	1833	1695	889	972	1422	1286	1566	1120	1472	2052	1418	1366	1191	1073	1099	943	1238	2036	1128	1778	1274	2278	1245	1429	1195	1683	1312	1645	1238
CCDC81	48	35	91	51	33	51	22	47	31	59	147	57	64	63	71	92	37	48	136	125	86	134	21	36	34	64	41	86	60	99	30	41	35	56	124	43	58	112	62	78	52	65	23	53	46	69	39	65	25
ME3	1577	1275	2443	1929	1634	1639	1628	1584	1463	1432	1325	1645	2851	2097	2220	2806	1549	1506	3173	2428	2070	1564	1125	765	1823	1291	1641	764	1840	1883	2342	2162	2546	1131	969	1309	1926	2304	1551	3224	1387	2758	1902	1654	1616	1891	1897	1636	970
PRSS23	4174	1167	1016	1281	3385	2021	1448	3175	1447	1144	982	2366	3139	1490	1490	1441	2114	2204	718	1711	910	1309	2002	2022	1931	2187	1601	3482	1727	933	1251	4782	2723	1744	1831	2473	2148	1193	2274	2583	612	875	2903	2981	1197	2079	2403	1043	1677
FZD4	1870	1807	936	1389	2949	2154	2499	1741	1703	2038	3485	3347	3475	2002	1702	4126	2144	1499	1304	2342	869	1455	2146	4743	1671	2229	2151	4162	1932	1610	1882	1883	2719	1534	2564	2830	1668	2043	1517	3109	1647	1047	2758	2503	2181	2106	2827	1274	2764
TMEM135	972	913	609	1167	912	1183	667	879	815	530	968	557	823	674	673	844	978	1048	667	690	576	1018	849	551	1155	954	553	633	895	525	596	807	680	906	641	514	1004	597	619	1256	672	577	740	1096	892	452	742	402	552
RAB38	74	75	66	69	130	49	41	32	39	12	49	27	43	30	76	37	45	40	55	26	53	40	31	22	107	78	45	44	39	22	37	45	32	280	116	55	145	59	58	62	32	28	18	65	101	3	49	12	112
CTSC	1962	454	537	1069	647	877	1229	980	838	596	516	909	627	675	519	837	594	845	326	644	1124	681	375	2206	1184	833	695	7079	642	972	1068	2107	480	4097	2059	872	3130	743	942	681	774	509	584	549	1452	783	727	1449	903
GRM5	0	3	0	1	1	0	0	5	0	0	0	3	0	0	0	1	4	0	1	0	0	0	0	7	0	0	0	0	0	0	0	0	0	0	0	0	0	1	0	5	0	3	0	0	0	1	6	0	0
TYR	0	0	0	0	0	0	2	0	0	0	0	0	0	0	0	0	0	0	0	0	0	0	0	0	0	0	0	0	0	0	0	0	0	0	0	0	0	0	0	0	0	0	0	0	0	0	0	0	0
NOX4	49	12	19	83	93	93	144	59	42	17	50	139	127	74	42	57	40	71	29	39	47	110	34	204	94	45	76	105	130	21	32	46	65	136	22	32	90	68	71	91	32	36	67	122	70	55	82	32	40
TRIM77	0	0	0	0	0	0	0	0	0	0	0	0	0	0	0	0	0	0	0	0	0	0	0	0	0	0	0	0	0	0	0	0	0	0	0	0	0	0	0	0	0	0	0	0	0	0	0	0	0
TRIM49	0	0	0	0	0	0	0	0	0	0	0	0	0	0	0	0	0	0	0	0	0	0	0	0	0	0	0	0	0	0	0	0	0	0	0	0	0	0	0	0	0	0	0	0	0	0	0	0	0
TRIM64B	0	0	0	0	0	0	0	0	0	0	0	0	0	0	0	0	0	0	0	0	0	0	0	0	0	0	0	0	0	0	0	0	0	0	0	0	0	0	0	0	0	0	0	0	0	0	0	0	0
TRIM49D1	0	0	0	0	0	0	0	0	0	0	0	0	0	0	0	0	0	0	0	0	0	0	0	0	0	0	0	0	0	0	0	0	0	0	0	0	0	0	0	0	0	0	0	2	0	1	0	0	0
TRIM49D2	0	0	0	0	0	0	0	0	0	0	0	0	0	0	0	0	0	0	0	0	0	0	0	0	0	0	0	0	0	0	0	0	0	0	0	0	0	0	0	0	0	0	0	1	0	1	0	0	0
TRIM64	0	0	0	0	0	0	0	0	0	0	0	0	0	0	0	0	0	0	0	0	0	0	0	0	0	0	0	0	0	0	0	0	0	0	0	0	0	0	0	0	0	0	0	0	0	0	0	0	0
TRIM49C	0	0	0	0	0	0	0	0	0	0	0	0	0	0	0	0	0	0	0	0	0	0	0	0	0	0	0	0	0	0	0	0	0	0	0	0	0	0	0	0	0	0	0	0	0	0	0	0	0
UBTFL1	0	0	0	2	0	0	0	0	0	0	0	0	0	0	0	0	0	0	0	0	0	0	0	0	0	0	0	0	0	0	0	0	0	0	0	0	0	0	0	0	0	0	0	0	0	0	0	0	0
NAALAD2	656	917	1731	721	1209	1040	950	783	785	1693	636	546	1218	663	1308	851	648	793	2075	1909	665	766	429	520	335	1764	1514	693	518	1215	642	724	1524	665	683	380	626	1499	631	1523	792	1371	655	349	723	292	699	591	694
CHORDC1	1654	2244	2484	1785	1407	1682	981	1528	1615	2024	6052	1575	1802	2254	2021	1630	2131	1739	2243	1651	2364	2634	1025	1212	1619	1731	1269	1443	2174	2533	1779	1759	1662	3021	10014	1087	1382	1916	1625	1725	2387	1918	1474	1744	1722	2134	1491	2409	1316
FAT3	110	79	46	67	32	85	50	119	199	55	30	393	70	78	70	80	36	91	23	120	38	14	59	494	21	39	67	475	74	174	46	124	132	40	60	86	59	13	162	46	48	194	78	81	53	142	56	32	39
MTNR1B	0	0	0	0	0	0	0	2	0	0	0	0	0	0	0	0	0	0	0	0	0	0	0	0	0	0	0	0	0	0	0	2	0	0	0	0	0	0	0	0	0	0	0	0	0	0	0	0	0
SLC36A4	648	940	912	848	740	668	990	855	898	648	638	641	588	963	663	878	827	699	744	809	829	808	783	865	656	638	700	702	893	646	594	915	710	558	575	575	1088	665	658	688	1026	1220	748	517	778	749	677	626	622
DEUP1	5	10	1	4	29	13	11	11	18	23	1	1	5	7	29	0	5	20	13	16	16	18	14	3	2	25	10	1	2	0	0	9	7	26	13	5	0	4	8	11	3	7	10	0	15	0	24	3	13
SMCO4	291	402	478	380	966	299	372	261	310	599	415	172	316	351	592	367	240	357	572	434	496	850	268	202	262	425	287	273	208	185	214	394	297	638	614	270	365	601	288	295	359	312	222	164	606	177	414	359	316
CEP295	679	671	1001	702	734	777	654	676	638	818	1093	720	983	677	988	1008	701	694	1502	1303	921	927	584	638	616	690	863	567	699	832	625	630	721	497	567	638	552	1043	550	1072	723	1091	574	606	771	702	667	581	593
TAF1D	3157	4126	5211	4256	3021	3067	4051	4195	2560	3170	6176	4597	3900	4202	4524	5324	3740	5667	5211	3940	6575	7423	3186	2127	4720	3091	2629	3485	3583	3737	3293	4049	3862	4269	4667	2173	4136	3648	2862	4202	5001	4357	3246	4159	6218	3379	2508	3451	2709
C11orf54	1319	1378	1524	1237	1256	1291	1840	1604	1137	1509	964	1089	1373	1205	1460	1218	1390	1563	1526	1130	1870	1038	1095	1003	1076	1349	1671	1073	1307	1464	1413	1119	1526	1101	1035	1414	1139	1203	931	1201	1504	1245	1245	1322	1544	1360	1268	1224	1105
MED17	985	1623	1126	1401	1063	1337	1271	1746	945	1330	1487	1371	1256	1506	1312	1411	1587	1229	1418	1374	2014	1075	1386	883	1438	1334	1208	929	1152	1213	1208	1265	1413	1304	1499	920	1134	1316	1067	1435	1750	1032	1130	1591	1730	1149	1096	1287	1161
VSTM5	7	9	4	7	47	9	10	15	2	8	2	12	4	7	15	0	6	6	1	2	8	0	27	20	4	23	7	25	1	4	0	21	6	10	5	4	6	0	3	10	0	2	4	2	12	4	16	0	16
HEPHL1	8	3	5	4	9	9	10	2	5	15	0	14	13	3	20	5	12	4	2	2	20	1	1	6	4	11	11	5	8	21	12	12	4	4	10	3	14	4	7	7	5	5	0	6	7	10	19	24	9
PANX1	466	321	250	291	340	358	315	331	318	300	238	243	253	255	222	266	308	504	248	240	257	310	284	258	308	403	296	350	297	167	216	357	350	433	452	343	387	281	451	271	267	145	336	241	324	237	294	348	391
IZUMO1R	1	0	4	3	5	0	0	1	2	2	0	0	1	0	0	1	3	0	4	1	0	0	1	0	0	4	0	0	0	0	0	0	0	2	5	2	2	4	0	2	0	1	0	0	2	0	5	0	2
GPR83	3	9	21	6	9	7	8	3	10	14	9	13	1	5	8	25	3	8	27	10	2	6	8	9	19	19	8	9	8	8	13	3	2	6	23	3	12	15	2	14	1	8	3	18	10	8	5	6	5
MRE11	1119	1063	1294	1539	835	1181	1103	961	1422	938	1139	783	1143	1499	972	861	1533	1124	1126	1105	1051	1113	716	1179	1055	1104	1228	916	1202	942	1113	1214	1301	790	717	1078	1409	1004	999	1095	972	1180	1329	1023	1054	826	1162	763	1237
ANKRD49	553	762	607	612	676	826	1081	719	890	737	1052	1122	865	918	745	1325	843	482	872	1162	733	682	808	731	718	783	912	649	567	968	927	661	595	780	1343	777	635	1067	597	1035	992	1195	715	756	775	1172	719	665	780
C11orf97	0	0	0	0	0	0	0	0	0	0	0	0	0	1	0	0	0	0	0	2	0	6	0	0	0	1	0	0	0	0	0	0	0	0	0	0	0	0	0	0	0	0	0	0	0	0	0	0	0
PIWIL4	178	276	226	207	252	236	202	231	257	211	325	307	264	283	252	226	251	238	292	257	246	251	350	221	245	356	221	225	312	227	231	147	232	239	246	225	136	251	182	270	250	246	288	308	186	297	216	219	219
FUT4	271	290	208	274	317	380	335	327	341	306	330	399	365	375	243	268	284	291	219	219	459	246	379	349	343	365	383	374	313	285	368	271	302	259	365	411	286	364	243	289	388	213	346	303	462	337	390	407	405
AMOTL1	1506	713	247	520	680	1006	597	912	918	374	562	1344	817	598	495	748	746	767	261	500	370	446	1263	1884	1216	1032	531	1607	610	622	400	800	914	1305	921	870	909	386	939	852	474	372	943	901	704	907	916	492	1026
CWC15	1227	1132	1579	1134	1531	1168	1433	1164	1124	1380	1954	1140	1543	1231	1626	1657	1262	933	1982	1938	1210	1345	1139	1051	1134	1178	1143	863	1000	1305	1181	1174	1126	1323	1734	1202	1266	1978	1234	1512	1382	1232	1068	1080	1324	1298	1120	1223	1119
KDM4D	42	50	55	38	66	72	71	34	39	63	12	21	46	24	39	17	38	58	38	34	56	36	54	40	62	58	104	22	20	31	64	33	48	28	6	59	37	41	13	34	40	35	56	34	71	32	74	70	44
KDM4E	16	6	9	9	14	11	1	8	3	7	3	6	10	7	5	4	3	4	14	4	7	6	18	0	7	15	6	3	8	1	0	4	11	9	16	7	5	12	5	8	1	5	0	2	23	0	12	4	9
SRSF8	1296	1730	1482	1280	1690	1980	2698	1817	2422	2493	1337	1875	1459	1814	1617	2003	1747	1210	1344	1816	1678	1287	2345	2321	1837	1864	1975	1335	1739	1914	1844	1545	1845	1504	1902	2353	1500	1977	1743	1457	2335	1775	1707	1650	1588	2460	2037	1696	1946
ENDOD1	1304	880	652	808	1156	883	1555	1141	888	1808	920	1820	770	1131	1038	1259	1055	1071	499	923	1302	733	1009	2902	1162	1269	1295	2887	1209	1320	1055	1746	1470	1328	1527	1465	952	1121	2082	716	1174	511	1050	1426	658	1551	1132	1388	1246
SESN3	3440	2864	3544	3153	5972	3648	2028	2166	2228	3523	2780	1774	4147	2092	3507	2139	2587	2767	1785	4399	2228	2518	3358	1666	2669	3278	3754	1609	2876	1516	3155	2886	4269	1875	2271	2004	2060	5139	3015	4232	3375	2658	2063	2438	2958	1991	3676	3432	2117
FAM76B	1271	1567	1802	1570	1090	1443	1577	1259	1710	1147	1439	1680	1555	1643	1154	1937	1677	1437	1326	1541	1722	1911	1635	1588	1491	1055	1293	746	1376	2016	1620	1379	1434	967	886	1498	1317	1031	915	1471	1337	1832	1844	1624	1379	1679	1382	766	1209
CEP57	2545	2890	3181	2274	2719	2565	2416	2349	2679	2815	2402	2073	2934	2432	3248	2673	2548	2257	3301	2497	2459	3176	2701	1729	2758	2555	2635	1541	2565	2195	1755	2154	2255	1924	1879	2406	2248	2630	1780	3322	2371	3081	2161	2510	2522	2049	2635	1659	2344
MTMR2	1170	843	1119	941	981	770	793	917	725	837	1152	831	1007	719	1085	1149	680	953	950	1087	783	1096	949	814	1080	811	751	983	835	810	813	1740	750	802	714	729	869	1119	889	937	811	829	849	988	939	855	746	843	740
MAML2	1321	539	288	683	943	1038	836	717	704	373	680	580	913	516	588	698	574	782	378	654	406	797	1100	786	1384	1268	610	634	693	318	521	846	650	1139	936	815	831	520	515	1091	366	262	844	907	1245	386	810	288	830
CCDC82	1121	1251	1164	1691	1376	1388	1934	1712	1482	1172	1226	1369	1866	1271	1318	1128	1398	1152	1076	1734	1323	1279	1121	1384	1086	1116	1264	1117	1228	2473	1395	1299	1434	1229	1207	1388	990	1088	1115	1433	1274	1111	1252	1253	1359	1613	1846	1028	1379
JRKL	437	459	407	215	499	389	342	248	390	443	525	380	422	320	410	721	292	274	290	544	316	403	407	261	463	436	436	501	258	279	419	356	299	502	650	485	389	489	276	400	369	250	309	451	473	378	484	557	532
CNTN5	4	3	0	2	23	10	14	22	0	0	4	14	21	1	3	10	3	0	1	16	0	2	5	21	1	1	0	8	1	3	0	3	1	10	3	3	3	0	1	15	1	3	1	4	0	0	16	1	7
ARHGAP42	344	263	182	440	280	411	226	369	406	150	143	276	277	269	270	217	301	230	147	204	115	366	332	365	524	335	246	296	343	173	245	371	269	331	245	387	246	250	205	346	158	142	247	264	330	165	276	132	172
TMEM133	150	172	87	239	202	236	159	218	219	97	83	178	182	206	164	126	211	119	89	138	98	170	199	218	249	201	190	183	198	120	181	219	159	146	160	158	177	141	114	242	105	78	162	125	200	136	158	87	129
PGR	4261	2147	2364	2574	5716	2316	946	2832	2545	2082	2274	1664	5545	2413	2334	3824	2389	2051	1402	3535	1366	1449	2461	1280	2469	4434	1305	1144	1868	1156	2060	3208	2131	2271	2392	1562	2019	1698	2628	8190	1380	3382	2594	2674	6064	1065	1512	960	2675
TRPC6	236	97	41	247	83	105	45	302	85	30	103	148	231	86	56	101	145	155	50	55	42	50	183	178	224	187	64	90	152	111	153	191	107	141	119	118	124	51	127	381	99	40	170	407	180	146	108	15	65
ANGPTL5	999	245	831	327	137	599	197	1209	412	717	227	227	1042	470	426	424	241	630	445	753	455	382	258	35	604	218	392	23	516	249	731	188	191	268	348	551	613	510	266	672	1453	683	979	1071	358	383	100	505	132
CEP126	910	824	1232	1100	615	941	600	1052	977	1051	763	717	1195	1076	1010	1431	857	811	1305	1219	748	1030	731	610	726	719	857	473	897	1190	1008	635	744	839	851	859	691	1445	682	1115	720	979	1250	1317	945	832	658	691	549
C11orf70	71	81	218	99	129	78	145	75	82	163	100	60	97	81	178	119	98	86	243	166	91	155	87	55	65	96	112	94	109	99	129	78	124	134	71	77	77	194	98	88	145	157	114	102	54	112	104	171	73
YAP1	8467	4906	4498	4965	9954	7087	4388	6075	5643	5271	5380	4759	7777	4789	5776	4069	6771	4714	3746	6242	4349	6291	6426	5701	7605	10516	6075	5907	5822	3714	4507	7128	6188	7432	7038	6991	6360	6329	5190	7214	3962	3535	4484	4631	6121	4972	7851	3860	6266
BIRC3	199	237	273	288	254	314	194	90	190	453	235	307	115	132	202	519	120	214	419	342	262	273	162	373	268	420	204	632	159	338	244	189	180	367	294	276	577	367	307	118	270	237	256	209	201	211	389	327	413
BIRC2	1371	1309	1237	1247	1582	1256	1287	1397	1138	1417	1687	1145	1508	1250	1210	1606	1553	1383	1071	1851	1190	922	1215	1028	1133	1470	1319	1423	1157	923	1187	1649	1321	1389	1859	1226	1342	1596	1411	1561	1130	900	1274	1303	1577	1096	1359	1250	1299
TMEM123	4202	3574	2474	2773	4351	3365	5155	3665	4377	3443	2955	3065	2794	3001	3252	2790	4103	2781	2553	3569	2295	3718	4470	3812	3279	3848	3384	3387	3405	2133	3211	4521	3109	4567	4547	4016	4210	3630	2915	2904	3266	1806	3385	3060	3754	2444	2979	2328	3828
MMP7	0	37	1	3	1	1	5	1	23	6	1	1	0	2	4	7	0	0	4	21	0	26	1	1	8	34	5	2	0	2	0	0	5	0	1	0	18	0	11	4	8	2	12	0	4	5	1	2	3
MMP20	0	0	0	0	0	0	0	0	0	0	1	0	0	0	0	0	0	0	0	0	0	0	0	0	0	0	0	0	0	0	0	0	0	0	0	0	0	0	0	0	0	0	0	0	0	2	0	0	0
MMP27	0	0	0	0	0	0	0	1	0	1	1	0	0	0	0	0	0	0	0	3	0	0	0	1	1	0	1	1	0	0	0	1	0	0	1	0	0	0	0	1	0	2	0	1	0	0	0	2	0
MMP8	0	0	5	0	0	0	0	0	0	8	0	0	0	0	10	0	2	0	0	0	2	0	0	0	0	0	0	70	1	0	0	5	1	3	2	0	3	0	0	0	1	1	0	4	4	1	0	4	0
MMP10	0	0	0	3	0	0	0	0	6	0	3	0	0	4	0	1	0	0	43	0	0	0	0	0	2	15	0	1	0	0	0	0	0	4	0	0	0	0	0	10	0	2	0	0	0	0	0	1	0
MMP1	0	0	1	0	0	0	0	11	0	0	0	6	0	0	0	0	0	1	0	0	0	2	0	0	3	0	0	13	0	2	2	0	0	0	0	0	0	0	9	6	0	0	0	0	0	1	0	12	0
MMP3	0	0	2	3	9	1	0	3	1	6	9	9	17	0	2	0	2	0	1	0	23	0	0	78	2	0	0	8	3	0	5	0	1	0	0	5	15	15	5	1	17	5	17	4	4	3	2	40	0
MMP12	0	0	0	0	0	0	0	0	0	1	0	0	0	0	0	0	0	0	0	0	0	3	0	0	0	1	1	1	0	2	0	0	0	0	1	1	0	0	0	0	0	0	1	0	0	0	0	0	1
MMP13	0	0	0	0	0	0	0	0	0	0	1	0	0	0	0	0	0	0	0	0	0	0	0	0	0	0	0	0	0	0	0	0	0	0	0	0	0	0	0	0	0	0	0	1	1	2	0	0	0
DCUN1D5	310	242	327	268	309	280	397	350	228	325	310	295	334	319	315	335	292	256	321	338	337	308	246	273	270	321	291	418	317	272	305	417	304	304	321	221	351	359	356	335	407	357	253	268	315	336	247	523	324
DYNC2H1	1931	1735	1519	1405	1659	2029	1835	1812	2129	1776	2282	1590	1662	1924	2330	2480	1753	1662	2729	1955	1385	1599	1894	2057	1634	1999	1838	1585	1795	1326	1540	1426	2145	1783	2831	1981	2244	2250	1600	1759	1606	1198	1418	1900	1894	1480	1509	1230	2765
PDGFD	3174	3429	3106	4212	2848	3535	7862	3722	5509	2034	1831	2375	3234	3204	4588	3139	4269	6182	3343	2032	3132	3213	3282	2239	2686	2181	3106	2771	4994	1650	4229	1863	3142	1721	1195	5056	3555	3055	2962	3331	6480	1888	7128	5706	2502	4913	2974	2945	3848
DDI1	0	3	1	0	4	0	2	0	0	0	0	1	4	7	5	0	1	12	1	1	4	7	0	0	0	0	0	0	14	0	16	10	0	0	5	2	6	2	0	4	11	3	1	1	0	25	3	3	0
CASP4	1578	1317	1382	1313	1656	1402	2216	988	1040	1246	1505	1200	2007	973	1675	1816	1032	1339	1845	2178	981	1613	1233	1037	1393	1434	947	2135	1178	878	1152	1679	1234	2222	3231	1245	2105	1753	1290	1942	1045	1149	1669	1284	1462	1163	1391	1013	1009
CASP5	9	5	6	8	8	5	5	6	5	6	7	3	4	4	8	7	4	8	18	9	7	5	5	4	7	8	8	11	7	7	5	9	6	19	23	7	16	11	6	6	6	4	7	11	10	7	6	13	4
CASP1	278	245	291	310	500	329	335	191	200	318	475	275	344	223	289	342	237	352	367	504	204	264	199	265	325	335	245	550	190	281	356	406	329	379	580	230	318	494	356	382	271	182	281	264	309	289	452	372	382
CARD16	284	174	136	170	416	207	214	213	132	160	222	149	409	214	255	250	155	194	249	295	135	199	159	136	153	260	149	190	143	108	185	139	227	262	202	211	193	437	298	382	148	89	152	177	143	183	373	130	197
CARD17	0	0	0	0	0	0	0	0	0	0	0	0	0	0	0	0	0	0	0	1	0	0	0	0	0	0	0	0	0	0	0	0	0	0	0	0	0	0	0	0	0	0	0	0	0	0	0	0	0
CARD18	0	0	0	0	0	0	3	0	0	0	0	0	0	0	0	0	0	1	0	0	0	0	0	0	0	0	0	0	0	0	0	0	0	0	0	0	0	0	0	0	0	0	1	0	0	0	0	2	0
GRIA4	6	11	27	14	11	5	16	6	9	11	30	11	9	12	7	3	5	7	10	5	42	29	13	9	9	16	12	6	11	10	10	11	3	2	3	15	6	8	5	12	10	66	12	16	4	5	14	25	8
MSANTD4	412	484	332	382	446	538	503	452	515	613	324	414	390	514	396	427	514	380	307	446	446	298	543	513	409	465	480	533	379	444	506	490	464	492	639	527	427	395	405	379	558	360	376	429	440	597	546	650	612
KBTBD3	146	227	246	197	240	176	314	187	184	258	208	162	241	177	247	239	207	140	291	257	190	235	177	130	177	174	188	142	159	187	234	119	143	226	200	204	183	310	143	171	202	187	218	267	213	200	209	166	159
AASDHPPT	1235	1580	1806	1751	1575	1326	1348	1701	1365	1460	1802	1497	1607	1462	1831	1297	1966	1186	1884	1369	1358	1768	1441	1242	1660	1285	1456	1197	1362	1432	1284	1361	1464	1392	1810	1334	1207	1393	1334	1415	1398	1366	1142	1481	1517	1139	1487	1209	1373
GUCY1A2	465	106	190	169	144	201	155	297	166	130	311	869	289	135	212	284	208	251	102	261	221	64	233	1281	345	147	132	1514	261	197	196	372	317	160	125	193	134	98	343	387	144	437	381	526	139	362	157	167	130
CWF19L2	759	782	724	721	587	788	798	624	640	921	587	599	701	680	684	618	707	799	851	770	714	776	672	537	864	754	582	397	793	691	796	524	596	664	548	658	664	692	499	731	777	585	817	853	599	804	708	624	504
ALKBH8	288	279	254	157	288	249	238	161	277	333	219	249	270	190	279	234	205	254	245	320	254	165	230	233	218	249	248	220	188	315	293	235	195	221	209	321	232	270	285	287	231	333	255	278	247	283	321	349	319
ELMOD1	1	8	0	0	1	3	6	8	4	8	10	3	8	3	4	3	6	8	0	0	7	11	1	16	0	8	1	12	1	0	1	2	3	9	2	0	10	1	0	5	7	7	2	12	3	11	5	9	0
SLN	0	7	13	0	43	14	27	0	18	5	0	4	38	8	0	7	3	15	4	57	4	0	1	6	3	0	0	18	0	5	7	1	4	0	2	11	15	7	0	1	5	3	16	0	33	2	0	6	31
SLC35F2	276	191	109	226	412	305	190	242	225	167	316	273	214	213	277	187	228	283	164	234	175	314	284	236	272	403	302	214	231	182	201	303	226	486	439	272	372	230	257	313	160	164	207	181	248	249	434	340	399
RAB39A	0	0	0	2	0	0	5	0	0	2	3	0	0	2	0	1	0	3	0	0	1	0	0	2	0	0	2	15	0	2	4	2	1	0	10	0	0	0	0	1	0	0	0	1	4	2	0	1	2
CUL5	1563	1718	1551	1564	1614	1770	1456	1631	1579	1834	1627	1610	1818	1411	1460	1413	1717	1450	1528	1799	1684	1271	2021	1542	1450	1578	1616	1455	1265	1943	1971	1692	1537	1330	1754	1641	1377	1573	1652	1857	1590	2115	1730	1663	1629	1688	1635	1621	1867
ACAT1	1298	1598	1665	1722	1615	1673	2832	1465	1845	2407	1141	1900	1380	1705	1921	1251	1635	1578	1595	1368	1692	1593	1709	2082	1493	1210	1660	1849	1798	1645	2285	1413	1733	1378	1038	1837	1847	1477	1876	1145	2134	1272	1678	1783	1418	1967	1593	2365	1619
NPAT	641	893	677	650	559	657	592	855	730	713	612	620	615	715	568	665	888	690	570	463	734	673	773	709	766	688	538	479	723	639	615	599	565	623	491	735	598	514	639	596	941	674	662	930	661	765	604	495	725
ATM	3226	4212	4370	3911	3420	3371	1697	3102	3737	4507	6934	2674	3814	3791	4207	5422	3870	3118	4670	3775	3307	4027	3015	2183	4119	3684	3182	3201	3331	4207	3527	2728	3106	3495	8659	3312	2699	4808	3051	3650	2908	2689	2765	3609	4487	3038	3252	3086	3404
C11orf65	63	85	125	78	50	44	24	65	70	110	110	41	61	72	73	80	68	59	117	48	63	107	50	30	64	63	53	36	76	65	62	51	53	66	133	56	60	59	47	61	58	77	52	83	83	53	67	59	62
KDELC2	1875	1552	1740	1670	2705	1808	1541	2149	2254	1518	1913	2261	1902	1548	1793	1660	1766	2392	1246	2002	2154	1749	1860	2792	1732	2056	2480	2506	2318	1755	2219	1584	1809	1858	1210	2201	2078	1658	2495	1761	1881	1697	1811	2082	1945	1763	2055	2381	2726
EXPH5	11	137	56	66	37	72	42	34	65	59	48	71	21	42	60	178	34	50	133	48	53	56	46	72	29	47	33	39	55	70	40	30	52	73	119	36	41	62	47	14	88	62	40	48	32	40	64	22	39
DDX10	819	775	740	691	577	695	651	614	565	878	793	619	684	872	712	486	642	898	699	724	923	885	610	563	726	636	826	713	635	611	835	934	653	879	663	662	889	617	757	576	863	690	721	665	788	707	701	1112	646
C11orf87	0	3	3	0	0	0	0	0	0	0	1	6	0	0	1	3	3	1	0	0	4	0	0	33	0	0	0	0	0	0	0	0	0	0	0	0	0	0	0	0	0	12	0	0	0	1	0	9	0
ZC3H12C	564	1171	737	989	759	732	1170	1158	1095	887	960	1123	725	1362	735	1137	1379	857	556	544	1309	678	1269	1271	638	632	1117	977	1079	1012	722	707	1330	749	872	991	851	746	1050	652	1186	1101	992	588	910	949	1037	605	971
RDX	3194	2497	2927	1722	3754	3147	2581	2437	3082	4131	2498	1722	3034	1937	3453	2082	2902	4023	2880	2711	2489	2619	2526	2102	2613	3244	2476	1854	2474	2626	2897	4034	2919	2722	3072	3607	1970	3157	2344	2668	2468	1895	2558	2464	3060	2216	2658	2329	3393
FDX1	551	343	340	241	260	297	528	547	347	309	264	339	221	450	301	257	300	332	269	251	357	281	406	402	285	268	299	268	353	390	321	1529	314	365	392	253	337	359	357	288	503	376	281	270	291	362	221	447	374
ARHGAP20	181	69	129	84	190	151	165	71	88	102	229	189	108	66	151	76	77	330	82	125	33	85	135	208	212	190	83	209	121	69	92	198	110	247	270	247	237	85	176	126	75	90	165	253	113	241	289	69	188
C11orf53	1	30	167	8	0	2	0	0	23	43	13	17	0	6	3	8	0	8	30	6	2	8	21	10	0	5	1	6	0	6	12	2	14	3	1	3	0	8	7	1	21	10	1	0	0	18	14	59	12
COLCA2	148	277	583	248	270	205	293	136	269	558	352	398	170	241	308	234	129	317	671	262	383	301	232	274	188	223	275	273	156	750	398	144	279	181	152	311	190	430	242	164	217	450	206	153	307	231	367	576	448
POU2AF1	40	33	44	50	50	48	65	15	18	80	76	24	7	21	33	28	13	36	69	39	22	50	32	46	26	95	36	128	11	99	44	8	56	31	19	43	48	51	38	16	24	23	12	15	84	36	52	73	79
BTG4	0	1	1	0	0	0	0	2	0	0	1	2	2	0	0	0	0	0	0	0	0	2	0	0	1	1	0	0	0	0	0	0	0	0	0	0	0	0	0	0	1	0	0	0	0	0	1	0	0
C11orf88	0	1	7	2	2	0	8	0	0	3	0	15	2	6	6	1	0	3	10	20	9	46	5	3	3	8	11	3	6	6	7	0	4	2	2	5	5	18	1	3	0	12	7	3	2	5	0	11	2
LAYN	510	1107	831	625	1079	581	1418	707	1020	1238	509	903	748	647	1272	1009	884	475	1616	1117	847	1996	1045	810	724	949	835	600	1144	728	633	481	407	853	1064	1097	730	1371	502	622	1030	966	916	621	863	436	665	727	713
SIK2	2248	5476	2230	5978	1911	2274	2370	6743	6452	2119	2052	3155	2028	9589	1822	4496	4044	3114	1734	1491	2107	3889	2956	2112	2565	1864	2251	1288	4431	1511	3012	1707	4117	1886	2111	3159	1749	2160	3407	1728	7038	2013	2843	2680	2690	3676	2071	1545	1902
PPP2R1B	803	1500	1208	2971	981	1243	1035	2888	1948	1346	892	1364	1402	3198	833	1409	3138	1387	996	1177	1238	1847	903	729	1169	937	1867	602	1693	1129	1247	1093	3397	810	1019	1292	825	897	1864	1566	1971	714	1085	2134	1146	1898	1161	803	704
ALG9	749	840	1041	926	906	821	852	733	685	978	927	763	895	813	870	750	817	852	1035	827	800	859	787	739	1052	824	797	704	880	931	823	741	669	708	718	751	782	752	751	914	888	1174	674	891	918	770	836	982	850
FDXACB1	78	67	64	71	70	95	128	79	80	112	49	44	125	80	82	78	87	61	94	50	101	50	89	46	62	98	109	81	47	111	91	87	84	69	79	122	67	97	86	112	89	115	54	71	84	122	107	122	117
C11orf1	204	286	468	249	351	292	460	257	308	430	216	190	296	271	366	256	220	199	602	313	250	387	268	185	200	311	246	134	236	273	306	189	319	198	208	284	278	387	342	224	311	316	217	195	174	341	367	289	258
CRYAB	555	597	1416	1213	1159	1101	1590	761	1242	1098	6006	4192	1189	1502	1625	2561	771	1395	2583	2110	951	1152	743	4948	832	1100	1304	5312	2175	2623	2142	975	2350	1363	4462	1182	861	2768	2677	714	1259	1175	2248	1586	744	3503	1837	2293	1309
HSPB2	251	264	465	412	396	357	557	239	410	420	509	784	387	360	526	590	249	450	557	378	337	421	334	924	339	361	392	688	798	474	561	301	672	318	433	465	383	657	576	267	622	369	782	697	223	764	594	396	368
HSPB2-C11orf52	170	176	362	301	248	242	425	194	279	278	391	562	244	273	370	401	182	295	425	309	230	305	254	671	235	266	300	540	598	364	417	235	495	229	305	309	250	505	409	176	443	291	537	475	149	600	407	320	281
C11orf52	31	16	73	41	19	25	91	33	32	56	35	41	34	22	50	37	25	40	80	38	30	53	44	62	19	39	30	30	59	48	82	47	46	22	80	42	22	64	28	12	63	36	77	72	18	95	37	65	41
DIXDC1	736	653	707	599	1025	643	1457	659	1019	1080	779	1986	817	652	874	856	895	648	787	835	521	816	977	3076	838	910	862	1483	1098	917	1026	525	817	890	1093	1244	725	1005	906	682	986	561	1112	1235	695	1028	1068	762	1055
DLAT	621	571	540	543	623	638	660	540	576	633	646	471	510	537	650	450	588	597	461	460	683	405	606	623	601	680	612	903	573	632	598	736	545	664	662	596	669	561	656	494	608	492	472	706	742	601	620	787	732
PIH1D2	94	99	114	97	99	110	89	47	69	88	67	65	82	102	105	93	98	70	108	92	130	95	74	63	79	109	124	72	84	120	110	82	99	91	82	80	124	113	110	97	104	115	82	95	111	83	81	131	89
C11orf57	934	957	754	719	953	852	944	805	929	885	912	832	1056	824	898	1141	945	648	979	999	794	970	956	814	1126	920	928	775	730	899	761	746	705	737	868	1088	819	973	714	1007	918	841	837	1028	862	858	834	711	900
TIMM8B	347	290	347	355	495	354	424	355	287	375	393	299	428	358	367	411	328	287	400	344	333	364	260	287	325	307	352	530	270	356	445	429	341	345	346	319	366	457	456	357	391	365	263	273	414	436	370	524	385
SDHD	1532	1267	1241	1363	1707	1460	2496	1755	1484	1556	1195	1455	1379	1327	1569	1612	1643	1445	1243	1382	1216	1367	1604	1705	1557	1715	1460	2140	1501	1279	1659	1407	1279	1509	1528	1671	1818	1595	1586	1440	1626	997	1575	1692	1528	1553	1474	1580	1729
IL18	39	101	49	98	37	111	138	46	104	26	135	127	14	64	26	70	65	48	34	44	48	49	47	179	127	145	52	230	59	111	71	57	85	82	103	110	93	50	119	8	82	7	42	23	83	71	69	63	116
TEX12	4	6	9	11	3	8	14	8	7	9	13	9	5	10	15	6	6	6	4	9	25	9	7	10	8	9	13	1	19	11	10	9	17	8	1	12	12	0	9	8	12	28	15	9	11	16	5	10	8
BCO2	87	100	227	142	119	98	82	104	97	230	234	123	118	128	148	121	142	115	307	219	162	221	76	80	74	142	120	118	134	163	72	129	139	160	347	76	138	166	131	101	172	186	49	85	131	97	98	175	120
PTS	370	515	525	726	311	301	214	572	351	358	438	426	436	821	415	517	651	413	486	478	403	586	335	295	368	375	307	410	506	425	384	405	502	349	335	258	336	444	614	440	678	483	224	335	376	497	292	423	343
PLET1	0	2	0	5	0	0	0	2	0	3	1	1	0	7	2	0	0	3	6	0	4	2	2	0	0	0	0	0	0	4	2	7	0	0	0	0	0	0	0	0	9	4	3	2	0	9	5	1	1
NCAM1	8771	6386	6188	7423	6103	10695	5203	4067	7566	8228	4097	4049	5262	7883	6480	3641	4979	8027	3936	5730	8568	5215	6623	5527	4437	4241	12131	4053	6533	2830	5239	4359	8505	5004	6735	5151	8659	6092	8442	4481	4341	5672	5380	1738	9498	5026	3921	7079	8942
TTC12	421	621	800	760	692	562	333	494	740	938	561	460	960	430	562	745	458	557	654	419	760	734	565	379	473	497	647	132	758	618	542	436	741	533	269	510	508	526	519	629	578	664	505	693	391	725	741	535	468
ANKK1	27	43	97	39	57	32	28	29	51	99	55	67	20	42	101	59	39	32	103	90	21	111	21	21	37	24	49	9	50	49	79	19	30	36	22	46	36	57	39	27	58	90	53	50	15	40	50	29	14
DRD2	10	11	6	14	19	10	8	2	24	4	38	5	12	6	8	5	5	8	14	22	4	5	15	27	5	5	12	5	13	5	4	12	5	3	7	5	7	11	1	9	6	6	5	0	14	8	11	4	8
TMPRSS5	24	42	57	77	47	54	54	49	45	30	62	40	43	63	42	69	48	56	83	35	55	59	39	39	56	27	29	21	61	53	87	14	19	37	29	45	35	49	28	43	56	89	68	62	70	60	32	58	16
ZW10	443	444	459	441	393	485	367	411	359	469	502	425	458	413	421	459	457	454	560	553	550	380	348	356	437	437	430	496	379	425	493	477	322	522	400	328	534	426	397	424	550	403	387	494	550	492	366	570	444
CLDN25	0	0	0	0	0	0	0	0	0	0	0	0	0	0	0	0	0	0	0	0	0	0	0	0	0	0	0	0	0	0	0	0	0	0	0	0	0	0	0	0	0	0	0	0	0	0	0	0	0
USP28	820	670	810	737	861	848	513	737	710	844	901	716	972	749	931	868	869	823	728	706	906	718	551	599	916	804	884	619	861	898	848	848	731	953	746	820	674	942	604	974	686	836	672	1055	834	663	755	725	743
HTR3B	0	0	0	0	0	0	0	0	0	0	1	0	0	0	0	0	0	0	0	0	0	0	0	1	0	0	0	0	0	0	0	0	0	0	0	0	0	0	0	0	0	0	0	0	0	0	0	1	0
HTR3A	0	0	0	0	0	0	0	0	0	0	0	1	0	0	0	0	0	0	0	0	0	0	0	0	0	0	0	1	0	1	0	0	0	0	0	0	0	0	2	0	2	0	0	0	0	2	0	0	0
ZBTB16	406	2741	1004	1360	315	1687	1183	1735	2365	461	1135	3023	1187	1907	269	3216	1048	2858	1678	370	2273	1317	2105	3344	1156	465	1158	2016	2712	1331	1242	677	1277	1645	666	1325	1165	126	1563	410	2506	1247	2792	2349	1963	2029	2568	1001	1868
NNMT	814	1057	515	1532	175	816	4370	706	836	171	1028	6942	281	946	289	2848	582	2607	1006	393	1050	519	994	5531	469	405	596	13584	1590	679	429	788	1262	4246	1747	1119	6439	182	1889	208	1060	1159	1426	1384	1147	1347	409	805	1024
C11orf71	353	277	359	320	332	354	472	233	269	411	283	277	381	196	353	498	119	445	561	450	237	387	274	240	277	289	278	159	257	294	393	244	267	429	267	298	303	447	221	265	271	427	399	340	245	332	290	303	190
RBM7	878	1012	1032	994	864	799	984	1015	907	847	797	907	770	770	837	1022	906	1179	987	863	616	901	1022	715	863	685	915	762	1005	608	824	739	799	1147	1047	953	917	803	894	839	1031	808	1009	983	820	958	876	564	732
REXO2	1565	1870	1958	2416	1808	2110	2978	1824	1897	2310	1176	2387	1901	1914	1777	2319	1656	1877	1596	2058	1943	2357	1975	1563	1546	1691	1925	2307	1722	1508	1962	1730	1748	2599	1908	1537	2564	2226	1553	1679	2337	2263	2076	1729	2349	1793	1356	2363	1540
NXPE1	6	3	4	7	1	4	4	2	4	5	1	1	2	0	2	4	4	13	15	2	3	13	3	1	4	0	4	4	6	2	19	6	6	12	16	2	8	1	4	2	4	2	9	2	8	10	2	1	9
NXPE4	1	2	7	1	3	3	0	0	1	3	5	4	2	4	3	3	1	7	6	0	2	11	1	1	6	1	5	4	7	1	12	4	1	9	25	0	9	4	3	3	0	2	3	3	8	5	0	4	7
NXPE2	11	3	6	1	9	0	6	1	6	2	5	0	3	2	4	11	1	17	10	1	4	4	11	1	2	5	2	1	2	2	0	1	5	9	10	5	6	3	5	2	2	4	0	0	5	0	2	0	0
CADM1	742	700	412	842	1034	587	310	615	641	537	522	374	411	477	530	579	689	383	385	523	452	431	1041	451	787	864	482	144	472	394	526	332	631	925	783	864	477	532	692	559	416	347	543	460	518	411	557	425	793
BUD13	600	670	567	553	546	727	772	574	676	743	612	596	686	698	639	807	644	599	599	714	725	610	614	650	819	728	640	493	596	639	686	635	563	645	640	633	612	716	508	721	823	652	672	721	725	847	646	649	599
ZPR1	975	1110	849	988	951	944	958	1088	961	1020	897	980	956	1347	1018	862	1058	1011	1054	985	1063	902	1137	1092	971	964	997	1043	1070	1172	999	1099	1005	893	1065	1033	1172	963	1298	995	1235	944	1086	1043	923	1213	1103	1447	1089
APOA5	0	0	0	0	3	2	0	0	2	0	0	1	1	0	0	0	4	0	1	0	0	0	0	0	0	0	4	0	0	0	0	5	0	0	8	0	0	3	0	0	0	0	0	2	5	0	0	0	1
APOA4	0	0	14	0	9	1	1	0	9	0	8	0	4	2	1	0	23	0	6	1	0	2	0	1	0	0	2	0	0	0	3	14	9	9	16	1	2	1	3	0	0	8	0	4	17	1	0	5	6
APOC3	5	0	11	5	15	28	0	0	44	0	5	4	17	0	0	3	81	1	3	5	0	1	3	0	2	5	9	0	0	0	0	67	3	3	84	30	2	6	12	8	0	3	0	7	54	0	3	2	7
APOA1	731	245	190	900	1696	1324	154	1100	484	214	227	89	1224	409	467	70	947	680	251	541	252	378	481	122	259	1048	1108	68	257	112	195	1230	965	407	375	515	126	208	846	687	76	140	484	152	360	97	1932	171	558
SIK3	1907	2236	1399	1643	1665	2205	2091	1924	2060	1906	2450	3211	2070	2212	2066	2745	1921	1880	2183	1836	2409	2028	2504	2247	2319	2425	2125	1639	2053	1885	2031	2208	1905	1952	1969	2339	1856	2008	1703	2236	3111	1973	2826	2407	1950	2415	2225	1883	1904
PAFAH1B2	1844	2225	1642	1898	2456	2174	2236	1917	2322	1999	1837	1969	1603	2110	1800	1601	2298	2072	1777	1611	1864	1459	1913	2111	1786	2057	1928	2019	2146	1657	2038	2095	2133	2796	2436	1992	2392	1620	2105	1679	2386	1916	2080	2187	1757	1899	2184	2080	2188
SIDT2	5109	4643	4845	6527	3550	4852	5375	4310	3468	6103	6058	3439	4504	6298	4429	7214	5001	5458	6406	3691	4420	6176	3653	3354	5427	4643	3480	2842	4377	2578	4016	5247	4106	7894	4113	3921	5037	6291	3981	3972	6224	3781	6006	8203	4808	6582	4143	3903	2906
TAGLN	10695	7615	5117	25397	10403	29347	21942	7223	18472	13162	15123	60605	7664	23394	10672	22687	12513	20674	9786	15390	11608	5405	12318	92598	17004	12415	18299	81324	26226	28903	12547	29793	45770	28021	5648	23677	24754	10112	58044	7285	16224	8646	28903	28021	6035	70705	29793	12415	15062
PCSK7	5555	4724	4176	14762	5504	14061	14963	5128	9823	7460	10836	35950	4621	14424	6757	12903	7180	10812	7644	10112	7188	4197	6212	39943	10299	7321	11742	54678	16224	15566	7809	14330	27399	14520	3477	11608	13706	7047	32375	4541	9750	7777	13838	14564	4331	41359	15623	9249	9283
RNF214	1304	1026	954	1081	1201	1187	993	865	923	891	1181	771	1251	967	1129	1257	1111	1097	988	1290	962	1230	1018	861	1241	1261	993	1274	1136	880	881	1193	1085	1315	1384	997	1071	1054	998	1321	823	843	874	1057	1429	916	1088	1045	1074
BACE1	3279	2516	2041	2375	3826	2599	3364	2229	2804	2220	2746	2056	2694	2415	2676	2037	2876	2676	2121	2256	2340	2816	3365	2425	2903	4065	2826	3230	2919	1918	1939	3525	2629	3015	3263	3076	2974	2108	2676	2700	1871	2135	2523	2154	2800	1892	3043	2169	3146
CEP164	2001	2138	2706	2368	1893	1800	1087	1730	1637	1802	2893	1633	2197	1995	2193	2589	1967	2146	2332	2597	2129	2179	1506	1465	1839	2267	2308	1652	1796	2228	1759	1967	2010	2438	2073	1578	2131	2612	1730	2420	1300	2293	2116	2335	2113	1719	1633	1755	1747
DSCAML1	354	786	1102	729	343	1017	450	315	1002	1390	1347	506	384	538	739	768	516	296	1855	1106	926	759	599	489	492	644	1045	171	866	745	813	263	724	240	182	951	424	915	383	681	477	959	555	371	242	529	604	811	414
FXYD2	198	339	559	224	117	228	120	249	115	210	584	252	304	149	264	386	295	150	861	232	256	377	92	64	242	119	186	107	246	357	180	108	155	273	151	129	232	289	161	177	203	383	159	240	116	268	123	271	155
FXYD6-FXYD2	1768	1259	1756	1767	780	1512	830	1351	1341	2935	1186	1159	1142	1113	1155	1391	1180	1650	1055	974	1544	934	1199	1637	1167	1283	1820	1099	985	1538	2029	842	1304	1551	696	1842	1309	1655	1563	1054	1760	1301	1224	1121	935	1085	1418	1948	1603
FXYD6	9935	8190	13504	11108	5940	10516	4832	8467	7883	18384	10112	9233	8715	8062	9696	8912	8771	9267	11802	9140	12008	6069	6743	10558	7840	9110	12867	7862	6439	16037	13662	6764	9283	11288	4510	11288	7348	13930	10112	7705	11238	13544	8190	8085	6486	9001	9430	15390	11421
TMPRSS13	7	5	21	9	8	5	8	7	6	13	9	11	4	2	7	11	3	8	13	8	7	15	2	6	19	4	8	12	0	15	13	5	12	0	3	4	4	0	11	4	13	9	9	11	4	7	9	17	32
IL10RA	182	205	160	415	168	132	329	133	342	173	239	544	79	201	51	219	163	170	40	141	89	47	244	899	937	145	114	1042	168	303	254	185	336	117	237	356	166	91	252	69	251	52	270	156	217	236	203	89	210
TMPRSS4-AS1	0	0	1	0	1	0	0	0	0	5	2	9	0	0	0	0	0	0	0	0	0	0	0	3	9	0	0	7	0	1	0	0	0	0	1	0	0	0	0	0	0	0	0	0	0	3	0	0	0
TMPRSS4	4	17	9	16	3	5	2	3	5	6	12	8	5	4	10	8	5	4	8	9	0	22	3	1	17	4	6	4	21	8	18	7	1	3	12	2	5	8	15	7	4	4	13	11	6	3	2	8	7
SCN4B	44	37	45	20	37	20	57	25	26	53	33	76	88	7	40	66	35	13	20	28	13	5	34	159	33	31	19	210	27	18	20	52	39	51	27	25	42	36	44	93	29	35	33	10	25	21	32	14	10
SCN2B	99	86	50	43	78	75	15	93	46	171	26	35	139	35	120	24	64	84	69	73	35	61	55	43	16	68	63	108	44	42	87	41	83	145	87	74	28	68	95	59	41	28	51	28	123	15	40	93	126
JAML	83	81	56	205	60	60	163	36	104	59	43	200	29	68	33	125	79	30	11	119	32	22	61	607	630	77	76	415	95	154	67	39	84	40	22	102	41	48	125	40	125	10	48	53	59	131	128	44	36
MPZL3	41	32	33	37	24	30	15	35	22	19	31	77	35	31	32	46	30	89	13	112	18	81	27	89	107	28	8	78	63	48	14	21	45	13	20	23	33	19	36	54	15	31	58	73	25	81	18	17	42
MPZL2	133	68	107	112	20	83	101	80	83	86	24	364	33	95	84	334	63	187	101	126	86	118	66	1072	212	48	40	447	171	89	51	133	328	33	71	45	176	20	280	40	202	220	186	220	56	219	59	185	86
CD3E	66	33	34	27	50	29	37	10	15	13	19	50	7	24	14	66	10	12	10	129	22	4	19	140	180	61	29	207	53	58	2	10	22	10	15	12	26	29	35	5	66	20	15	18	20	65	7	11	6
CD3D	9	3	9	3	17	4	10	0	0	2	0	23	4	7	0	4	0	2	5	36	0	1	0	39	47	22	0	64	5	11	2	0	3	0	0	14	1	5	12	0	11	3	0	1	4	13	0	5	0
CD3G	12	8	6	10	15	2	12	0	4	1	6	14	0	0	0	4	1	6	5	11	0	0	2	26	30	5	1	33	2	7	2	0	2	4	0	5	0	5	3	1	10	3	6	1	1	10	0	1	1
UBE4A	2237	2485	2571	2826	1756	2172	2290	2415	2556	2436	2206	2748	2679	2982	2309	2456	2710	2261	2858	2239	2407	2190	2126	2545	2332	2092	2183	2524	2910	2865	2556	2261	2329	1827	2217	2456	2131	1927	2283	2827	3119	2747	2262	2755	1954	3049	2202	2000	2083
ATP5L	2146	1849	2254	2543	2702	1780	4440	2131	2164	2278	2307	2399	2422	2695	2989	2962	1697	1766	2646	2820	2098	2500	2130	2260	1810	2302	2135	2357	2224	1975	2398	2023	1919	1979	1623	2093	2502	3312	2778	2384	2240	2172	1776	1630	1795	2920	2092	2816	2060
KMT2A	5672	5362	4652	4162	5163	5978	4476	4835	6617	5388	5735	4866	4886	5071	5711	6218	4900	4679	6452	5004	4470	5648	6638	4606	6098	6596	4515	3245	5550	5175	4740	3394	4498	5410	6631	6631	4157	5929	4138	5896	4740	4058	4624	5625	5280	4621	5291	3979	5854
TTC36	49	16	46	28	31	41	69	29	41	68	39	16	50	29	34	22	26	10	36	20	26	23	31	17	35	41	49	14	27	26	80	32	21	34	25	36	26	61	21	44	26	30	39	17	55	43	17	75	42
TMEM25	1050	740	1018	765	1359	985	641	1007	770	1171	1397	571	1438	681	1089	876	896	924	1019	1077	791	1022	598	521	792	1183	923	763	766	1026	1007	697	840	1340	1194	994	692	1252	896	1281	684	906	672	996	1369	644	901	1214	1141
IFT46	993	817	1014	840	1026	835	869	661	653	1010	877	559	907	621	1057	964	835	718	1311	1010	829	935	578	622	822	1024	778	722	717	707	751	588	547	869	962	705	931	1098	753	867	750	721	617	729	967	628	745	807	839
ARCN1	3459	3495	3173	3315	3777	3894	3962	3632	3592	3928	2958	3508	3325	4013	3032	2751	3517	4113	2390	2675	4359	4013	4023	4124	4180	4038	3921	5251	3738	3463	3934	4399	3410	3735	3870	3951	4197	2832	4498	2841	3974	3259	3235	3542	4470	3785	4000	4828	4476
PHLDB1	6341	9299	5781	6103	4133	8016	5606	7905	6910	3142	5934	10603	4333	9625	4261	4724	7654	6412	4367	5672	4307	3775	7489	8702	4845	5467	6012	7915	8674	9498	8430	7509	8492	3205	3994	7518	4812	2878	7480	5312	13235	6676	9464	4637	2715	11979	7214	5648	8040
TREH	1058	2004	1404	1160	1070	1479	1189	1550	1191	690	1633	2687	1053	2039	1227	1189	1592	1194	1455	1590	999	899	1220	1432	962	1159	1434	1706	1794	2327	1669	1657	1865	668	983	1421	1070	938	1736	1221	2889	1961	1834	850	580	3006	1536	1365	1540
DDX6	4282	5271	3714	4627	5131	3876	3171	4473	4251	4906	4295	3261	4287	4271	4652	3416	4594	3760	3559	2727	3907	3988	5375	3919	4529	5060	4119	3182	4027	4085	3727	3402	3327	4271	4795	4210	3716	4217	3630	3746	4362	3474	3903	4510	4108	3858	4110	3805	4143
CXCR5	1009	1089	981	941	1206	2170	1326	1483	1223	830	1556	1520	1304	1662	1497	1239	1446	1690	1362	1110	1484	1065	1023	1713	1563	1625	1568	2064	1992	2509	1448	1515	1721	963	1801	1310	1246	1286	1389	1482	1443	1225	1819	1889	890	1601	1788	1408	2488
BCL9L	3350	2942	2296	2473	2868	6540	3530	4083	4106	2412	3787	3791	3522	4643	3492	3186	3474	4646	2563	2464	3890	2669	3304	5320	4815	4782	3934	5536	5223	6139	4110	4126	4591	2863	4886	4412	3365	2833	3760	3979	3633	2423	4940	5716	2685	4297	4990	4005	7684
UPK2	19	13	8	12	10	33	20	22	35	14	21	14	14	28	14	10	6	21	14	4	27	16	14	18	21	19	27	16	30	17	22	10	16	18	19	27	23	9	15	14	28	5	22	32	19	31	19	22	38
FOXR1	12	0	0	0	0	0	0	97	0	0	0	0	11	0	0	0	133	0	0	0	0	0	16	0	7	1	0	0	0	0	0	1	0	0	4	0	0	1	0	155	0	0	6	0	0	0	31	0	0
CCDC84	714	1020	1602	976	798	868	772	979	865	735	1289	1288	1010	984	1310	1201	895	1008	1977	1575	1132	960	615	1009	844	825	959	645	1126	1984	944	1297	958	658	1199	728	989	1317	691	1172	1436	2488	1131	1014	657	1519	987	710	709
RPS25	21007	19368	19551	18821	24117	19368	25554	18821	21942	20134	20134	17004	23677	18821	23677	21348	13793	15390	25714	24902	19745	24117	20452	13087	19464	21007	18384	10319	15339	18384	19937	19368	12318	16472	18134	20674	20034	25080	15506	21007	14910	19745	17213	14424	18734	15685	20674	18910	19464
TRAPPC4	984	1191	1246	1464	944	1162	1113	1861	1022	1125	1164	1172	1138	1536	1167	1096	1448	910	1069	852	1291	1208	1243	1049	1229	1044	1222	1113	1159	1346	1330	1586	1123	1101	1196	823	1028	1110	1013	1310	1484	1390	1054	1211	1245	1472	1051	1724	1431
SLC37A4	614	396	559	569	577	634	628	641	550	563	836	391	658	439	625	527	588	343	807	602	755	830	387	656	639	632	963	529	583	573	607	567	606	646	432	505	594	682	464	499	367	748	487	477	735	438	580	875	617
HYOU1	2511	1819	1950	2247	1794	2426	1417	2933	2134	2696	1694	2178	1589	2821	1010	1602	2099	2899	788	991	4129	1650	2201	2384	1517	1760	2291	4910	1729	2580	3026	3104	2239	2910	9413	1777	2897	1090	3289	1457	3099	2704	1570	1612	3710	2609	2077	4210	3132
VPS11	2018	2023	1574	1975	1924	2393	1917	1959	2100	2609	1634	1803	2156	1941	1651	1590	2206	1948	2228	1922	2222	1548	1616	2035	1897	1958	1883	1602	2063	2079	2032	1958	1947	1755	1806	1841	1959	1992	1590	2309	2157	1885	1793	2267	2382	1879	1950	1566	2204
HMBS	173	93	103	155	101	151	170	114	195	148	240	176	155	164	108	109	165	229	94	195	253	121	127	170	122	192	302	460	106	274	377	250	228	220	144	178	272	91	244	108	173	309	154	112	124	302	195	575	299
H2AFX	688	903	522	779	687	642	1061	1539	1106	860	693	705	542	1325	681	508	992	603	666	517	1107	649	1013	570	684	734	904	646	999	942	845	1081	754	1007	1660	767	634	854	1004	650	1650	865	762	703	810	896	672	948	916
DPAGT1	1118	770	883	862	919	844	539	773	707	880	1752	830	1087	885	991	1060	908	861	1020	1160	1110	959	649	574	930	1158	763	1315	807	888	833	1283	766	1534	1811	672	1056	1145	744	1140	725	1068	703	957	1341	725	743	1126	965
C2CD2L	390	460	377	418	359	380	413	569	528	332	599	613	353	661	483	467	528	447	422	416	641	430	484	433	515	498	395	628	545	563	397	511	426	597	876	368	449	435	445	485	604	516	477	493	485	472	316	429	452
HINFP	804	902	1030	919	887	796	667	793	595	744	1535	828	1171	849	1190	1222	906	720	1197	1132	989	777	729	592	1008	985	723	719	696	1154	780	1016	622	1089	1133	636	847	1231	652	1241	883	1381	931	997	936	751	793	702	714
ABCG4	10	7	8	14	6	6	14	9	4	3	16	14	5	13	18	4	11	3	0	5	18	28	33	34	8	11	12	35	8	9	2	51	25	32	24	5	18	15	11	10	11	12	9	3	23	2	9	5	23
NLRX1	476	343	284	482	708	567	509	407	321	441	317	417	465	352	415	280	467	459	317	369	328	352	701	655	509	558	438	576	343	241	356	465	495	443	346	557	562	352	544	376	279	289	492	503	432	400	706	377	599
PDZD3	0	0	0	1	0	20	0	3	0	0	6	8	0	1	5	3	2	3	0	2	4	13	7	105	8	17	3	1	4	3	2	1	1	8	12	5	1	2	0	1	0	3	4	1	3	4	0	0	77
CCDC153	24	19	27	18	18	37	12	9	11	18	29	25	37	23	41	40	20	12	5	36	18	35	18	46	28	34	17	19	27	18	17	25	27	32	25	26	27	50	20	30	13	26	19	33	9	41	11	21	53
CBL	1066	571	528	491	624	860	430	762	645	449	958	878	633	876	728	1148	714	677	324	640	557	633	671	1336	1061	855	547	1162	1117	723	550	1105	789	1078	981	834	643	580	801	801	734	493	578	926	593	836	570	659	931
MCAM	2076	915	674	2045	598	1379	1279	1848	1182	568	750	10473	1766	1248	937	7330	1613	3265	360	6653	799	623	2071	15232	3133	564	500	10516	3609	6266	1580	2154	6086	604	1100	1382	1293	480	5677	1820	1514	1076	3791	5320	734	6446	4312	538	745
RNF26	749	908	625	958	839	1031	1123	781	1103	1110	466	851	684	797	529	454	823	811	592	505	980	762	1132	1107	961	841	1001	866	843	644	1069	752	835	746	806	1095	930	589	760	544	902	622	975	931	862	920	1186	763	833
C1QTNF5	335	113	145	525	255	194	705	175	146	218	125	461	261	157	222	342	246	278	153	210	129	225	226	699	384	191	78	1053	490	185	147	429	673	241	153	184	282	116	359	319	217	143	269	230	158	348	229	178	198
MFRP	225	75	103	375	165	136	473	128	97	149	90	318	176	115	148	241	168	178	112	162	85	154	156	476	279	132	58	770	364	134	106	292	485	174	104	123	193	91	239	229	152	103	191	159	105	255	153	137	148
USP2	76	308	180	811	42	94	119	654	264	110	58	397	54	856	247	328	722	295	240	161	164	214	149	1243	98	55	121	250	1063	412	408	46	879	45	82	156	108	56	815	69	486	160	195	160	73	425	213	252	153
THY1	750	178	150	403	731	223	245	410	125	91	243	526	813	398	200	169	297	225	40	317	323	210	265	2897	283	489	530	7585	378	99	134	1467	2094	391	185	234	382	227	584	536	124	387	92	149	168	166	296	110	207
NECTIN1	366	256	96	293	170	168	142	1022	210	151	182	259	177	539	168	127	349	249	121	98	196	123	416	160	152	275	220	255	270	265	233	391	260	267	299	253	204	190	378	224	313	163	194	227	146	383	204	250	207
TRIM29	15	42	29	68	65	103	130	49	126	51	47	35	72	51	43	29	93	88	47	22	73	106	35	18	55	28	56	41	88	68	100	44	85	49	39	51	76	29	170	35	61	61	103	69	87	54	37	65	58
OAF	4011	2162	1639	1522	3246	2498	3737	3037	1688	1439	2554	1294	1386	1553	1973	1864	2291	2453	2696	3150	1708	1386	4362	562	1242	2237	1357	3393	1321	2149	1803	2789	2304	3025	4108	1834	4961	1728	3876	2626	928	1132	2098	751	1784	2841	2595	2001	4399
POU2F3	2	5	2	25	8	5	18	6	6	6	13	4	5	5	7	6	7	7	9	4	26	9	10	10	3	2	12	4	1	5	7	5	3	6	1	6	9	13	3	2	1	22	15	9	11	5	9	28	8
TMEM136	513	1072	708	735	621	522	514	467	679	448	463	953	586	667	624	1522	748	453	1171	736	508	738	696	475	499	544	446	500	671	659	568	428	911	420	543	463	640	727	742	616	782	479	591	783	530	619	727	341	411
ARHGEF12	4431	3385	2372	2832	3500	3149	3712	3143	4269	2558	2890	4124	2802	3376	2974	4217	3244	3701	2631	3182	2833	3261	4229	4618	3616	3919	3101	3411	3642	3312	3347	3249	3331	3614	3109	4034	3468	3237	3595	3190	3740	2343	3840	3517	2857	4236	3588	2811	3475
GRIK4	262	268	411	256	256	342	163	306	407	396	299	83	370	135	359	199	177	176	498	400	153	263	466	28	181	294	253	12	175	319	431	94	244	275	73	487	114	399	306	372	261	258	241	136	334	134	262	430	176
TBCEL	1349	1482	1086	1197	1216	1442	1784	1331	1449	1031	835	1164	1285	1182	830	716	1299	1491	842	1059	1284	879	1588	1336	1285	1334	1413	1057	991	1217	1218	1389	1533	1076	977	1440	1303	700	1024	1472	1178	1445	1633	1417	1134	1155	1615	782	1049
TECTA	184	180	149	168	214	160	123	161	196	154	134	97	209	159	187	133	137	165	193	129	136	160	257	82	133	129	138	83	133	116	126	121	147	108	135	136	135	103	121	205	132	226	164	140	129	126	148	77	152
SC5D	862	649	1044	591	768	560	1241	920	904	828	533	730	582	843	838	893	821	883	658	661	836	799	770	863	647	649	679	674	934	979	707	840	808	641	547	909	784	632	1437	646	1109	1344	1104	600	703	960	1049	2111	809
SORL1	1455	1667	2312	1056	2774	2103	605	1915	1936	2165	566	681	1466	1000	1716	1216	1515	2268	953	2386	795	1597	1845	1441	815	1483	2033	814	1250	1418	655	930	1425	1288	1794	1647	1177	1453	2604	1032	1180	1360	973	559	2104	644	2206	1492	1268
BLID	1	0	20	1	2	4	0	0	0	5	7	0	2	9	12	4	0	2	14	5	3	7	0	0	0	2	1	0	5	11	11	9	0	0	1	0	3	11	3	2	18	14	1	0	1	6	0	13	4
UBASH3B	27	29	14	61	10	22	47	30	72	21	40	47	9	52	29	22	15	17	19	27	32	12	51	85	30	38	30	132	33	50	22	59	27	91	80	43	54	31	43	15	67	21	45	23	34	60	12	57	47
CRTAM	6	8	9	0	3	0	13	0	1	2	2	7	0	0	0	3	0	2	0	9	0	0	0	7	6	8	0	12	0	2	0	0	1	0	3	1	0	1	2	0	2	7	0	0	2	4	0	3	0
C11orf63	122	151	235	113	237	138	139	106	152	170	182	98	171	164	234	184	94	149	299	234	186	305	131	124	129	178	200	88	162	97	130	115	128	189	246	118	163	419	142	119	133	158	148	126	138	57	133	148	118
BSX	0	0	0	0	0	0	0	0	0	0	0	0	0	0	0	0	0	0	0	0	0	0	0	0	0	0	0	0	0	0	0	0	0	0	0	0	0	0	0	0	0	0	0	0	0	0	0	0	0
HSPA8	15390	12286	13312	13351	20034	14910	12072	15864	13015	15446	53693	10319	14808	17213	15232	9625	17583	14963	12447	12580	20452	12939	10362	10494	9768	18221	14910	23970	12008	15339	13544	32935	11894	30044	47801	10907	15390	19273	17071	19273	15805	9125	11058	9249	21112	14148	13197	32103	26052
CLMP	2689	619	464	693	1760	810	661	1006	910	764	2055	778	1857	747	569	711	1363	579	510	814	511	420	1427	918	1071	1960	1475	1508	1185	463	900	1062	609	1020	966	1290	949	1255	683	1748	987	601	884	847	474	1063	507	682	1207
GRAMD1B	2018	1638	823	1521	2588	1004	799	1460	674	2683	1213	691	901	1133	1302	919	1017	1749	1251	1010	639	1238	1957	735	1314	1630	750	821	428	603	776	5280	1148	1087	1218	1683	1250	1218	1148	1424	578	638	559	493	918	436	1840	1033	1406
SCN3B	136	258	150	222	209	135	97	181	111	103	88	241	126	303	138	99	247	310	94	98	98	53	216	118	101	121	133	184	218	56	52	221	274	125	247	118	161	137	197	214	87	113	204	151	150	110	183	48	159
ZNF202	631	615	602	604	659	732	431	643	687	721	1071	810	902	827	885	660	726	558	748	732	758	421	648	461	688	848	686	513	553	930	723	701	598	808	1241	710	590	925	542	1043	656	804	545	741	796	816	687	1124	778
OR6X1	0	0	0	0	0	0	0	0	0	0	0	0	0	0	0	0	0	0	0	0	0	0	0	0	0	0	0	0	0	0	0	0	0	0	0	0	0	0	0	0	0	0	0	0	0	0	0	0	0
OR6M1	0	0	0	0	0	0	0	0	0	0	0	0	0	0	0	0	0	0	0	0	0	0	0	0	0	0	0	0	0	0	0	0	0	0	0	0	0	0	0	0	0	0	0	0	0	0	0	0	0
TMEM225	0	0	0	0	0	0	0	0	0	0	0	0	0	0	0	0	0	0	0	0	0	0	0	0	0	0	0	0	0	0	0	0	0	0	0	0	0	0	0	0	0	0	0	0	0	1	0	0	0
OR8D4	0	0	0	0	0	0	0	0	0	0	0	0	0	0	0	0	0	2	0	0	0	0	0	0	0	0	0	0	0	0	0	0	0	0	0	0	0	0	0	0	0	0	0	0	0	0	0	0	0
OR4D5	0	0	0	0	0	0	0	0	0	0	0	0	0	0	0	0	0	0	0	0	0	0	0	0	0	0	0	0	0	0	0	0	0	0	0	0	0	0	0	0	0	0	0	0	0	0	0	0	0
OR6T1	0	0	0	0	0	0	0	0	0	0	0	0	0	0	0	0	0	0	0	0	0	0	0	0	0	0	0	0	0	0	0	0	0	0	0	0	0	0	0	0	0	0	0	1	0	0	0	0	2
OR10S1	0	0	0	0	0	0	0	0	0	0	0	0	0	0	0	0	0	0	0	0	0	0	0	0	0	0	0	0	0	0	0	0	0	0	0	0	0	0	0	0	0	0	0	0	0	0	0	0	0
OR10G4	0	0	0	0	0	0	0	0	0	0	0	0	0	0	0	0	0	0	0	0	0	0	0	0	0	0	0	0	0	0	0	0	0	0	0	0	0	0	0	0	0	0	0	0	0	0	0	0	0
OR10G9	0	0	0	0	0	0	0	0	0	0	0	0	0	0	0	0	0	0	0	0	0	0	0	0	0	0	0	0	0	0	0	0	0	0	0	0	0	0	0	0	0	0	0	0	0	0	0	0	0
OR10G8	0	0	0	0	0	0	0	0	0	0	0	0	0	0	0	0	0	0	0	0	0	0	0	0	0	0	0	0	0	0	0	0	0	0	0	0	0	0	0	0	0	0	0	0	0	0	0	0	0
OR10G7	0	0	0	0	0	0	0	0	0	0	0	0	0	0	0	0	0	0	0	0	0	0	0	0	0	0	0	0	0	0	0	0	0	0	0	0	0	0	0	0	0	0	0	0	0	0	0	0	0
VWA5A	951	555	374	633	697	846	900	529	632	1010	493	670	452	503	723	772	548	661	505	592	592	527	616	414	642	904	488	1099	519	457	546	547	587	2891	1637	708	1457	608	560	562	430	532	652	659	1141	467	750	698	781
OR8G1	0	0	0	0	0	0	0	0	0	0	0	0	0	0	0	0	0	0	0	0	0	0	0	0	0	0	0	0	0	0	0	0	0	0	0	0	0	0	0	0	0	0	0	0	0	1	0	0	0
OR8G5	0	0	0	0	0	0	0	3	0	0	0	0	0	0	0	0	0	0	0	0	0	0	0	0	1	0	0	0	0	0	0	0	0	0	0	0	0	0	0	3	0	0	0	0	0	0	0	0	0
OR8D1	0	0	0	0	0	0	0	0	0	0	0	0	0	0	0	0	0	0	0	0	0	0	0	0	0	0	0	0	0	0	0	0	0	0	0	0	0	0	0	0	0	0	0	0	0	0	0	0	0
OR8B4	0	0	0	0	0	0	0	0	0	0	0	0	0	0	0	0	0	0	0	0	0	0	0	0	0	0	0	0	0	0	0	0	0	0	0	0	0	0	0	0	0	0	0	0	0	0	0	0	0
OR8B8	0	0	0	0	0	0	0	0	0	0	0	0	0	0	0	0	0	0	0	0	0	0	0	0	0	0	0	0	0	0	0	0	0	0	0	0	0	0	0	0	0	0	0	0	0	0	0	0	0
OR8B12	0	0	0	0	0	0	0	0	0	0	0	1	0	0	0	0	0	0	0	0	0	0	0	0	0	0	0	0	0	0	0	0	0	0	0	0	0	0	0	0	0	0	0	0	0	0	0	0	0
OR8A1	0	0	0	0	0	0	0	0	0	0	0	0	0	0	0	0	0	0	0	0	0	0	0	0	0	0	0	0	0	0	0	0	0	0	0	0	0	0	0	0	0	0	0	0	0	0	0	0	0
PANX3	0	0	0	0	0	0	0	0	0	1	1	1	0	0	0	0	0	2	1	0	1	0	0	0	0	0	1	0	0	0	0	0	0	0	0	0	0	1	0	0	0	5	0	0	0	0	0	1	0
TBRG1	1193	1488	1792	1657	1605	1459	1594	1558	1665	1285	1733	2291	1696	1772	1783	1825	1724	1328	1958	2020	1516	1639	1483	1697	1578	1412	1561	1862	1714	2038	1425	1632	1323	1381	1336	1358	1473	1586	1343	1898	1956	2505	1655	1600	1463	2179	1418	1422	1372
SIAE	739	733	780	719	911	794	786	725	815	898	773	1214	750	768	1001	1096	842	588	918	973	708	645	866	1194	643	710	957	1531	761	932	869	909	866	1199	1361	853	815	1097	959	745	866	948	861	779	664	1232	686	1093	973
SPA17	57	26	50	37	50	50	35	57	53	61	34	45	31	49	52	34	27	52	29	45	38	39	51	60	34	62	48	96	41	56	50	49	47	52	33	64	60	28	66	21	48	48	43	45	29	89	33	49	62
NRGN	131	152	115	145	117	160	201	145	165	98	164	319	362	106	149	341	96	357	132	948	98	40	207	815	232	89	122	239	307	504	257	112	399	130	38	175	101	95	238	179	150	168	443	459	151	485	397	103	82
VSIG2	18	27	13	18	20	47	16	26	14	9	46	64	30	31	32	49	19	45	13	64	18	29	27	165	55	11	23	27	36	38	23	26	21	20	20	15	18	23	28	29	15	16	24	54	22	42	25	12	49
ESAM	651	330	204	417	197	381	422	632	285	238	403	1569	442	345	268	1054	471	888	193	825	290	218	588	1726	1063	298	263	1467	706	916	443	487	873	208	361	493	331	172	632	619	363	271	1007	1368	390	924	677	313	233
MSANTD2	704	837	1026	674	834	775	440	699	675	720	1417	981	1044	699	904	1387	851	636	1093	1377	1138	529	589	581	759	922	955	655	612	1307	797	831	671	858	1184	618	679	1152	611	1074	798	1513	641	808	859	787	671	659	896
ROBO3	4154	3856	8702	3221	9217	4637	5716	2496	4496	12447	6646	4295	6757	4711	10516	7883	4254	4053	14564	8942	2302	5844	3662	3359	3258	4331	3007	2529	3618	4399	4402	2493	4727	4538	4034	3217	3471	12383	3033	6360	3662	7014	3822	5555	3724	3706	6918	3525	4271
ROBO4	555	281	278	393	250	372	910	443	278	336	319	930	525	392	260	709	392	822	261	505	362	153	424	2002	994	259	300	758	528	605	379	580	848	184	185	521	367	262	445	763	385	357	809	1052	346	652	475	457	287
HEPACAM	0	12	0	5	4	4	8	0	5	12	11	1	1	1	3	21	4	0	5	5	6	2	1	21	1	5	0	10	0	6	2	0	1	1	0	6	2	10	3	0	12	13	6	0	6	7	10	14	3
HEPN1	1	7	0	2	2	3	3	0	4	12	7	0	0	0	2	15	3	1	6	2	5	0	0	9	0	3	0	4	0	4	1	0	1	0	0	5	0	3	3	0	4	5	4	0	5	6	6	7	2
CCDC15	81	57	101	93	52	55	28	89	64	105	88	35	86	69	78	39	63	73	101	53	29	75	48	45	80	62	77	47	65	53	82	47	58	52	56	73	33	83	42	56	53	71	57	117	70	70	67	79	54
SLC37A2	93	82	62	238	68	70	73	61	93	81	85	116	71	58	47	48	61	95	66	47	54	60	91	144	446	60	63	214	78	85	100	91	104	62	85	120	55	60	85	38	102	56	83	82	75	90	43	42	90
TMEM218	741	443	668	686	593	543	552	553	471	686	661	478	701	560	661	722	510	594	708	790	592	588	422	381	597	682	656	703	472	697	702	664	491	656	530	458	568	640	610	945	412	648	442	567	666	523	564	857	609
PKNOX2	1217	633	612	622	1127	503	557	973	844	717	921	356	1304	579	724	555	782	821	639	863	537	585	812	499	729	874	872	517	694	503	815	933	663	674	535	1031	734	787	910	1084	654	772	744	686	579	921	1024	654	483
FEZ1	465	441	594	520	329	274	903	386	266	838	425	674	606	495	629	741	405	382	591	629	350	525	466	679	451	493	364	1182	643	510	708	427	546	609	345	604	347	753	461	583	717	635	669	755	343	721	397	603	345
EI24	1766	1213	1191	1591	1633	1480	1666	1533	1576	1364	1507	1665	1441	1553	1244	1373	1536	1320	1130	1463	1561	1447	1593	1693	1534	1441	1899	2026	1462	1455	1686	1711	1534	1543	1643	1579	1663	1429	1577	1428	1551	1427	1526	1491	1726	2016	1654	1926	1858
STT3A	4195	2899	3308	3302	3791	3737	2972	3451	3200	4965	3293	2463	3787	3176	2763	2485	2937	3658	2170	2191	4990	2863	3249	2702	3646	4147	3522	4377	3231	3450	4544	3890	3266	3844	5045	3442	3880	2632	3586	2956	3040	3394	2727	2589	5870	3053	3911	5786	4490
CHEK1	192	204	294	176	158	157	281	227	159	269	231	136	233	158	280	266	132	92	337	271	136	227	145	97	154	180	155	135	160	164	201	141	125	199	134	160	153	329	135	195	233	234	144	195	160	148	174	190	132
ACRV1	1	0	0	1	2	5	0	0	0	0	0	2	4	0	1	0	0	0	5	3	2	0	0	1	2	0	0	4	3	2	2	2	1	3	2	3	0	2	0	3	1	4	0	4	1	0	1	0	4
PATE1	0	0	0	0	0	0	0	0	0	0	0	0	0	0	0	0	0	0	0	0	0	0	0	0	0	0	0	0	0	0	0	0	0	0	0	0	0	0	0	0	0	0	0	0	0	0	0	0	0
PATE2	0	0	0	0	0	0	0	0	0	0	1	0	0	0	0	0	0	0	0	0	0	0	0	0	0	0	0	0	0	0	0	0	0	0	0	0	0	0	0	0	1	0	0	0	0	0	1	0	0
PATE3	0	0	0	0	0	0	0	0	0	0	0	0	0	0	0	0	0	0	0	0	0	0	0	0	0	0	0	0	0	0	0	0	0	0	0	0	0	0	0	0	0	0	0	0	0	0	0	0	0
PATE4	1	0	0	0	2	0	0	0	0	0	0	2	0	0	0	1	0	0	1	0	1	1	0	0	0	0	0	0	0	3	0	0	0	0	1	0	0	0	0	0	0	4	0	0	0	0	0	0	0
HYLS1	86	75	91	54	84	100	119	108	91	140	137	129	115	112	76	108	118	65	120	100	143	97	93	65	67	153	115	65	105	163	89	101	77	94	146	91	44	139	57	116	169	121	93	143	82	119	99	143	127
PUS3	224	177	186	203	173	181	306	170	228	213	236	226	191	288	175	274	229	240	236	214	216	279	170	200	149	200	199	228	178	202	182	223	174	450	313	208	284	207	198	226	244	171	185	182	253	298	224	375	236
DDX25	107	57	24	34	110	86	43	109	23	15	55	42	47	91	46	13	100	41	18	17	8	10	180	32	13	43	15	69	11	30	5	52	40	81	36	30	23	8	40	124	8	13	14	9	67	3	68	13	43
CDON	4117	2134	2643	2428	4150	6023	2302	3781	4547	3477	5287	2404	3738	2127	2557	1220	3061	5074	2187	4227	2784	3358	3907	1740	2098	3251	7442	2931	2546	3474	6661	4274	4287	2191	1607	9062	2077	2583	6399	2419	991	3951	2309	1525	2533	3627	5541	4730	5384
RPUSD4	1142	1122	790	1129	1115	977	1483	943	1054	950	1244	1095	1066	1222	1204	1542	1156	832	1301	1272	1056	1155	926	864	1076	1045	1073	861	971	1001	950	780	987	1019	964	1057	1350	1065	945	1208	926	884	1026	1175	1265	1141	1185	1046	1041
FAM118B	377	311	232	290	494	363	487	376	253	262	384	360	257	417	369	283	404	248	229	254	334	306	349	307	349	432	324	525	392	322	271	517	279	509	555	318	420	389	332	384	432	295	242	295	344	429	366	531	381
SRPRA	3675	4060	3930	3844	3913	3375	4117	4490	4295	3379	3278	4521	2901	4740	2949	3200	4375	3564	3028	2623	4637	4058	4323	5124	3461	3607	3295	5121	4886	4786	4131	3998	4264	3331	3249	3722	4407	2513	4287	3213	6018	4983	3779	3170	4284	5766	4391	4792	4420
FOXRED1	829	798	962	993	687	810	472	920	801	825	740	565	894	745	928	799	955	733	1202	883	669	639	678	531	895	838	695	643	679	865	984	768	681	729	793	504	682	1005	722	1002	711	921	728	1016	851	895	711	670	789
TIRAP	314	392	317	316	332	388	318	269	352	350	275	238	340	366	249	314	268	296	274	215	358	240	356	258	320	371	330	213	273	298	335	273	225	259	270	349	314	278	245	323	358	316	397	411	333	296	372	283	283
DCPS	311	298	340	258	293	342	203	308	226	269	249	204	296	343	267	256	257	294	256	253	273	290	205	229	264	258	246	279	261	282	331	260	240	347	204	231	356	255	289	256	313	226	262	257	306	242	257	318	247
ST3GAL4	4023	5504	2477	3347	5555	4136	4284	4470	3535	1485	2204	2146	2993	5163	3198	3049	5012	3408	2074	3332	1227	4106	5716	1321	3932	3379	2717	1793	3712	1724	2161	5536	2738	3630	2480	3911	4997	1963	3518	3552	3783	1810	3590	1451	2806	1794	2873	2751	2327
KIRREL3	62	124	27	64	85	138	36	60	46	29	94	34	67	146	55	42	112	62	44	48	30	41	83	20	56	64	61	56	75	40	65	119	51	124	92	122	110	23	116	51	71	34	53	37	73	43	104	63	105
ETS1	3568	1244	893	1119	1366	1902	2425	1748	2113	1739	1517	1758	1682	948	1305	1821	1473	2049	789	1710	993	884	2079	2849	2667	1949	1246	2169	1914	1494	1700	1628	1778	1387	1509	2642	1621	1635	2131	1903	1778	756	2447	2470	1298	2079	1766	1492	1253
FLI1	447	187	118	281	141	225	261	384	202	132	184	760	270	193	119	454	275	385	93	240	148	89	232	934	689	160	187	712	395	375	229	302	396	137	155	300	223	100	303	415	256	123	505	587	222	571	240	189	127
KCNJ1	0	0	0	0	1	2	5	0	2	0	6	8	0	1	2	0	3	2	1	0	2	0	0	14	8	1	0	5	3	6	0	0	7	0	0	8	0	0	0	3	1	3	11	0	0	2	3	1	0
KCNJ5	35	131	154	43	97	16	87	36	66	245	11	22	44	48	131	22	34	16	58	28	91	28	102	254	184	30	44	12	55	56	48	47	49	33	37	229	28	99	21	34	46	190	26	34	20	35	52	522	64
C11orf45	29	37	62	24	38	20	27	27	23	77	16	15	36	24	51	12	17	18	29	27	25	15	45	30	36	29	43	25	19	28	20	22	38	32	32	64	14	58	19	31	19	57	23	34	14	20	34	83	38
TP53AIP1	3	5	6	2	1	3	8	2	11	4	7	4	3	2	10	1	4	7	6	12	10	18	11	7	3	7	3	1	1	2	5	2	6	3	3	7	5	8	4	5	1	11	7	2	1	3	3	4	5
ARHGAP32	1738	1696	2019	2360	1371	1612	1707	1599	1618	1649	1612	1459	1503	2094	1641	1953	1604	1568	1799	1270	1386	2111	1876	1356	2008	2328	1447	866	1564	1502	1534	1158	1469	1825	1333	1543	1503	1569	1517	2080	1741	2448	1607	1497	1442	1394	1760	1627	1277
BARX2	4	1	0	5	1	8	0	15	1	4	1	2	1	4	2	0	19	4	1	2	0	12	1	0	6	0	0	0	8	0	5	4	2	3	3	0	0	2	18	11	2	3	11	8	8	2	3	1	32
TMEM45B	17	19	22	20	21	19	19	14	27	17	34	17	24	18	26	21	17	13	35	21	44	33	11	29	24	20	32	9	17	28	30	15	10	17	19	15	14	36	13	22	17	37	19	25	22	15	17	19	17
NFRKB	1807	1654	1982	1608	1767	1975	1609	1315	1612	1420	2558	1491	2354	1504	2019	2227	1577	1619	2097	1840	2326	1878	1437	1207	2130	2214	1602	1304	1694	1660	1845	1396	1618	1884	2047	1761	1686	2488	1211	2582	1477	1821	1399	1597	1893	1419	1685	1508	1595
PRDM10	412	352	478	488	445	473	239	408	449	377	545	369	498	417	358	474	420	544	379	425	606	605	304	303	446	390	501	242	456	485	421	379	332	318	238	386	411	375	347	463	379	508	341	391	549	395	380	396	397
APLP2	15339	11212	9881	9553	10767	13504	12726	13197	14473	12580	9516	13047	12939	10672	10603	8659	11238	12617	7171	8607	13706	12798	12513	17071	12383	12072	12072	15390	13973	11033	13706	14015	12975	12481	9430	15390	10536	9299	12224	10494	11395	8620	14762	14963	11108	12415	12286	11108	13388
ST14	66	73	18	100	16	120	69	55	68	21	63	44	14	63	24	21	69	40	19	32	21	177	53	430	171	86	19	421	36	29	54	51	49	99	164	57	90	13	88	26	36	12	71	50	51	42	24	30	370
ZBTB44	2302	2344	2423	2154	2095	2469	2034	2311	2606	2385	3157	1985	2443	2113	1813	2142	2580	2176	1818	2316	3071	1729	2357	2302	2272	2310	2426	1285	2238	2712	2410	2068	1974	2701	3014	2314	2068	2004	1549	2324	2515	2549	2650	2825	2681	1708	2123	1273	1966
ADAMTS8	47	20	13	16	24	6	25	20	62	20	5	184	30	30	12	43	20	11	9	15	50	14	30	204	12	18	10	352	20	17	17	24	44	21	12	28	22	10	77	15	31	28	24	9	10	13	13	17	19
ADAMTS15	134	76	32	429	25	97	177	442	150	14	17	714	67	518	53	131	185	284	33	43	85	20	78	2219	28	48	121	1753	236	139	187	360	366	44	71	373	264	9	734	56	110	81	126	84	66	364	88	74	120
SNX19	1992	1592	1787	1524	1810	2635	1864	1754	2239	1620	2022	2274	1473	2091	1981	2319	2380	2480	1431	1739	2679	1674	1460	2608	2030	1785	1840	2783	2429	1744	2056	2721	1580	2221	2516	1809	2586	1456	2285	1594	2490	2318	1379	1530	1666	2660	2015	3053	2587
NTM	4	8	24	4	14	18	2	5	6	5	6	28	1	0	6	17	13	4	2	12	9	0	0	33	4	6	2	32	3	8	2	4	9	5	7	6	8	17	9	24	3	32	11	5	7	27	20	11	13
OPCML	4	4	23	1	5	4	0	10	2	0	5	65	49	6	6	13	21	7	4	24	6	0	10	48	4	3	5	39	7	15	11	3	8	1	0	3	2	7	7	10	5	20	15	33	5	22	23	9	2
SPATA19	0	0	0	0	0	0	0	0	0	0	0	1	0	0	0	0	0	0	0	0	0	0	0	0	1	0	0	0	0	0	0	0	0	0	0	0	0	0	0	0	0	0	0	0	0	0	0	0	0
IGSF9B	49	142	87	52	21	95	21	35	41	137	44	195	45	128	55	254	27	74	27	77	49	42	91	329	30	27	35	239	93	94	60	2	138	72	130	56	36	59	222	20	122	58	85	179	33	192	104	56	54
JAM3	4570	3573	3407	4473	4051	3569	2775	5725	4267	3248	3440	3535	3241	6182	3245	3053	5254	3568	3055	3227	3781	3293	3183	3397	3217	4087	3852	3561	4879	3269	4047	3375	3440	4609	8702	3597	4541	3695	4106	3319	5592	3029	4136	3564	3632	4825	3781	4154	3175
NCAPD3	1140	753	768	1119	821	932	848	1247	967	763	851	846	835	1328	739	859	985	944	805	731	835	869	730	1001	783	902	842	1107	1066	726	840	967	779	1158	2139	791	1068	812	877	905	1042	793	865	939	1053	999	813	952	785
VPS26B	1919	1492	1709	1559	1628	1714	1945	1657	1628	1856	2298	1595	1928	1880	1899	1660	1619	1644	1758	1680	1890	2150	1491	1459	1988	1929	1920	2046	1956	1572	1533	1946	1749	1778	2528	1721	1504	1921	1312	2067	1476	1608	1616	1862	1750	1558	1673	1554	1702
THYN1	1131	1193	1646	1226	1622	1281	1884	1247	1181	1588	1465	1302	1665	1292	1902	1811	1422	1028	2274	1924	1418	1691	1051	1115	1360	1475	1720	1175	1354	1708	1396	1225	1251	1611	1735	1356	1369	1945	1169	1754	1376	1740	1237	1173	1350	1629	1402	1542	1371
ACAD8	988	1135	1190	1151	711	1100	999	1044	1142	1083	1326	1265	1192	1300	1069	1224	1215	969	1316	967	1411	1263	748	1038	1012	965	1128	1279	1392	1425	1198	1332	1116	1125	1266	1050	1013	1109	958	1197	1366	1230	1090	1297	1084	1517	953	1356	1231
GLB1L3	4	2	2	0	6	0	3	10	36	14	4	5	0	15	0	2	9	0	20	12	2	2	0	15	1	0	5	3	3	5	0	4	1	0	0	1	0	13	0	6	23	5	1	0	0	0	0	29	0
GLB1L2	651	636	715	1322	746	734	1369	836	1130	736	549	524	650	1432	941	445	630	1460	774	422	1122	747	617	631	428	679	879	274	1897	724	971	1029	1898	580	289	1451	1027	831	1022	540	1450	1004	1311	924	557	1839	660	1094	632
B3GAT1	16	64	18	36	19	19	38	14	26	20	41	20	10	69	23	38	38	14	10	17	14	25	55	68	24	33	28	15	43	22	8	20	46	60	5	53	31	24	27	23	37	28	35	32	9	24	34	22	9
TUBB8	43	5	2	11	3	3	3	252	1	15	9	6	50	5	14	23	240	7	6	3	14	15	65	0	13	7	10	6	1	24	6	13	11	3	3	4	3	16	12	193	3	8	14	0	5	3	120	2	11
ZMYND11	3826	3095	3070	2385	3555	3271	3164	3074	4056	3160	3221	3627	3299	3077	3215	3479	3105	3206	2933	3425	3569	3592	3413	3655	3196	3375	3429	2624	3245	3492	3145	3211	2845	2714	2454	4042	2915	3352	3183	3616	3056	3006	3163	3077	3064	3466	3347	3275	3522
DIP2C	1930	2030	1482	2221	1574	1567	1692	1982	2264	1705	1735	1823	1959	1657	1753	1533	1837	1522	1273	1190	1729	1511	2638	1789	2409	1858	1715	1285	1674	1044	1464	1292	1510	1686	1561	1849	1566	1485	1725	1922	1644	1414	1527	1796	2121	1483	1623	1213	1662
PRR26	80	51	69	62	55	77	116	40	88	101	49	64	31	85	36	124	47	77	60	23	122	38	56	122	60	40	54	77	86	41	84	101	87	52	85	95	100	62	53	44	117	68	73	81	55	107	79	82	54
LARP4B	1865	2176	2404	1865	1571	1977	1676	2139	1909	1941	2038	2202	2079	2156	1932	1661	1944	2126	2218	1676	2240	2399	1918	1822	2276	1713	1940	1810	1955	2021	1946	2245	1818	1772	1596	1778	1678	1534	1747	2068	2542	2864	1997	1989	1707	2183	1804	1774	1865
GTPBP4	1229	1267	937	1080	1093	1352	1106	1318	1287	1241	994	1277	1025	1422	829	733	1295	1476	860	673	1378	1003	1417	1312	1099	1011	1147	1335	1243	1300	1356	1700	1320	1234	1325	1135	1328	755	1432	959	1663	1153	1381	1040	1111	1648	1271	2164	1489
IDI2	88	151	84	80	159	136	145	143	180	157	98	197	116	186	113	64	123	132	149	86	203	118	194	100	126	94	196	109	135	196	184	163	191	96	66	154	130	131	159	110	202	184	147	128	78	269	174	316	181
IDI1	1252	919	2880	1010	491	577	753	1654	1038	871	902	984	675	1025	1417	1163	1387	1761	1317	1459	1735	807	711	1427	641	475	885	840	1522	1407	1161	2107	1359	650	591	1080	562	883	4686	660	2131	5219	1571	908	583	1747	2448	4862	1006
WDR37	855	897	1141	868	983	874	884	972	1118	825	1229	908	955	715	967	891	874	763	1210	1018	970	1034	1362	874	1017	869	1059	813	805	917	833	912	1133	703	875	983	778	943	946	1118	842	1199	1044	798	1023	905	1073	819	1127
ADARB2	13	23	15	6	79	17	15	33	9	72	12	37	16	41	6	66	10	9	16	30	29	11	13	64	5	28	11	10	25	20	25	22	25	1	0	3	5	2	20	51	24	21	6	2	17	9	27	14	48
PFKP	1049	880	334	1014	818	644	917	1233	747	827	764	1103	566	1273	568	432	1285	464	300	405	476	593	1727	1491	1798	977	909	1553	855	272	504	1558	1900	1541	1392	818	1393	530	1340	859	605	279	1274	683	480	2024	998	287	575
PITRM1	3348	3812	4567	4399	3217	3434	2771	4792	3836	3729	2892	4229	3658	4470	4020	3701	4147	3305	5592	3503	4370	3955	3793	3205	4200	3724	3836	2605	3974	5658	4232	3569	3735	3803	2084	3500	3731	3899	3242	4377	4825	4849	4040	3680	3469	5333	4038	3315	3028
KLF6	4016	4766	2808	3542	2650	3517	4906	5267	3125	2933	3291	5745	3192	3632	2499	3505	3160	8825	2120	3246	3139	2449	4591	5691	3079	4124	5541	7746	8912	4876	2969	6291	6266	3554	3763	4317	5796	2996	9553	3070	3949	2780	6926	7087	3364	6617	4126	3872	3311
AKR1E2	62	54	69	55	27	34	29	35	41	101	42	64	79	49	48	46	28	51	84	26	70	70	62	86	44	27	63	52	31	90	32	54	67	66	34	28	46	36	59	37	64	58	52	62	48	53	25	94	47
AKR1C1	161	245	426	252	310	747	580	312	594	831	225	561	439	340	466	431	315	1206	729	656	557	391	150	871	148	367	550	1091	942	1093	1329	581	1120	362	219	628	458	846	993	213	790	432	558	496	483	958	391	1062	342
AKR1C2	39	104	357	123	133	309	452	149	238	623	199	509	235	257	297	297	131	595	562	455	390	236	55	434	53	187	263	427	652	730	982	266	620	169	179	297	277	529	462	104	362	353	413	269	180	561	240	810	232
AKR1C3	149	164	255	68	379	883	416	197	300	339	149	553	306	228	391	334	189	1161	412	694	241	138	106	711	114	507	241	560	740	461	652	500	793	435	331	658	516	893	622	201	411	205	489	217	365	655	290	381	192
AKR1C4	0	0	0	0	0	7	1	0	2	2	0	0	0	0	1	3	2	13	7	5	1	1	0	3	0	1	5	4	3	3	6	3	4	2	4	4	2	6	4	0	0	2	5	0	3	4	1	9	2
UCN3	0	0	0	0	0	0	0	0	0	2	0	0	0	0	0	0	0	0	0	0	0	0	0	0	0	0	0	0	0	0	0	0	0	0	0	0	0	1	0	0	0	0	0	0	0	0	0	0	0
TUBAL3	0	0	0	1	0	0	1	0	0	0	0	0	1	0	0	0	0	0	0	0	1	0	0	1	0	0	3	2	0	0	2	0	0	1	0	0	1	0	0	0	0	0	0	0	0	0	0	0	26
NET1	1273	1175	950	1706	2074	1364	1011	1811	1052	1139	968	2822	1534	1578	1128	1166	1343	1659	809	1999	1715	1091	1901	2997	1106	1323	1538	1259	2288	3276	1766	1576	3373	1309	1086	1461	2580	849	3054	1253	1538	1400	2704	3735	1002	2235	2921	721	1427
CALML5	0	22	0	15	38	44	60	6	75	29	16	0	39	10	2	5	16	22	13	0	48	1	12	1	0	1	3	9	0	16	32	8	29	18	2	23	71	0	6	8	20	39	18	6	72	14	3	41	29
CALML3	4	4	4	10	7	25	14	10	36	15	6	17	12	7	6	9	31	10	2	6	11	19	10	0	16	2	16	7	24	16	46	8	7	5	13	17	15	9	64	17	9	8	24	40	29	10	12	9	11
ASB13	673	739	604	669	875	993	1217	880	703	1037	596	1304	819	659	656	774	605	478	861	722	1039	634	823	1304	751	746	1019	874	785	1436	1018	868	790	589	564	860	767	1085	748	799	1022	1296	1174	1051	607	990	1088	778	855
FAM208B	1966	1780	1533	1314	1630	1760	1322	1728	1872	1745	2268	2208	1829	1899	1904	2316	1849	1670	1860	1889	2174	1512	1784	2132	1834	1909	1541	1865	1917	2898	1920	2151	1674	2197	2882	1763	1399	1760	1875	2151	2448	2490	1857	1803	1379	2544	1722	3069	2070
GDI2	4720	4152	3272	3340	5175	3600	4490	3043	3699	4521	3578	3387	3720	3235	5139	5555	3338	4049	4661	4426	3445	5060	4129	3623	4065	3740	4267	4720	4087	3331	3951	4679	3716	4042	3909	4205	4538	5078	4081	3962	3874	2711	3635	4407	4106	3513	4333	4591	4487
ANKRD16	329	381	571	319	431	353	361	329	310	438	457	340	432	389	494	378	385	441	554	405	462	449	324	254	401	426	409	221	449	410	401	331	356	350	284	322	319	425	304	458	414	502	350	431	369	374	343	362	343
FBXO18	2614	2611	2565	2101	2354	2472	2589	2606	2713	2562	2515	3153	2378	2849	2530	2749	2785	2889	2337	2328	3299	2165	2456	3648	2668	2684	2710	3318	3547	3072	2647	2418	2853	2758	3064	2629	2698	2597	2481	2458	3507	2720	2368	3259	2624	3013	2169	2125	2735
IL15RA	143	95	258	101	95	74	353	90	123	99	100	513	76	166	150	618	68	246	190	140	112	69	120	533	167	98	44	941	301	228	160	152	243	154	219	116	129	103	154	104	326	172	217	233	136	262	112	142	128
IL2RA	17	3	0	11	2	6	13	6	8	1	0	3	2	2	0	1	1	14	2	1	5	2	7	17	5	6	5	68	1	8	4	23	11	3	6	9	26	2	2	6	1	0	29	4	0	14	1	0	3
RBM17	2555	2756	2533	2758	2359	3146	2831	2654	3256	3020	2690	3420	3748	2799	2822	2861	3022	2390	3097	2665	3245	2143	2710	3036	2829	2533	2631	2523	3072	3230	3168	3079	3119	3036	2912	3075	2730	3043	2532	3664	3727	3346	2919	3134	2834	3712	2535	2708	2492
PFKFB3	1911	1209	2050	2011	1782	1612	1337	1789	1656	1667	1840	986	1451	1137	1627	1142	1919	1682	1399	1197	1452	1831	1254	1215	2839	1442	1073	1362	1408	978	1209	2499	1333	1912	1867	1370	1754	1498	1408	1393	1570	1242	1888	1249	2134	1115	1139	1989	1005
PRKCQ	86	76	91	91	103	81	44	78	67	123	51	28	82	83	81	29	130	33	70	115	69	96	70	54	90	72	90	55	71	44	78	102	55	142	86	77	89	67	45	75	95	95	60	49	82	38	67	80	65
SFMBT2	898	1528	1683	1286	1051	1190	934	882	1445	1088	1157	1215	1125	1226	1134	1151	1041	1375	1306	1084	1286	1323	1223	782	1020	900	1274	704	1183	875	1611	962	1282	1057	1095	1306	1001	1544	982	1113	984	1350	1397	805	666	931	1543	1254	919
ITIH5	1182	894	1053	834	1805	798	428	589	589	1309	517	973	1793	1284	2227	843	708	788	1351	1295	781	973	1574	1703	802	1894	806	1949	1380	338	525	777	1450	916	1390	1213	420	1727	1200	1943	957	1054	1152	393	643	471	1119	1187	827
ITIH2	5	4	6	9	21	9	6	9	12	3	30	11	19	11	13	11	17	2	14	12	7	8	16	7	13	8	22	12	11	5	9	17	5	13	28	10	12	10	8	9	3	29	7	9	15	15	17	14	14
KIN	455	432	510	347	463	507	471	363	398	491	631	499	587	440	494	517	499	435	642	597	470	352	399	415	434	464	556	433	433	590	491	485	373	402	530	459	406	479	426	678	558	691	521	456	408	490	433	573	436
ATP5C1	2257	1768	1868	1968	2403	2144	3206	2278	1927	1614	1657	1916	2134	2159	2064	1898	1846	1871	1807	1965	2267	1970	1983	2263	1934	2144	2399	2846	1987	2193	2241	2945	2254	2076	1694	2027	2886	1941	2399	2067	2010	1982	1830	1865	2007	2332	2146	2753	2409
TAF3	655	644	476	479	581	632	506	455	649	567	555	533	457	542	481	468	465	597	457	579	648	620	646	581	693	592	532	401	607	532	554	363	460	663	672	636	583	574	514	473	547	429	531	628	651	558	552	440	522
GATA3	6	14	5	8	17	11	17	8	12	4	10	14	11	3	4	8	8	14	3	24	12	10	4	12	28	12	2	20	5	15	8	6	9	4	2	8	13	5	4	15	5	5	12	9	13	11	3	9	2
CELF2	3245	5262	4940	4743	2820	5518	5711	4349	5891	4354	2154	3868	4302	3858	4900	5001	4029	4883	4582	3515	2922	3994	4799	4005	4197	2688	3044	2583	4937	3171	4547	1813	4532	2146	1316	5701	3630	3639	3118	4740	5243	2898	5564	9534	4302	3644	3182	1960	4423
USP6NL	622	630	463	950	638	708	596	859	952	562	424	395	451	821	502	368	696	597	430	538	471	701	1024	764	780	898	729	369	686	488	552	716	634	571	365	827	605	469	725	476	429	482	609	447	442	534	785	557	680
ECHDC3	269	165	205	237	469	326	322	340	340	320	186	389	345	227	257	91	524	125	134	159	333	684	658	588	595	286	838	224	551	405	249	213	418	460	222	315	490	357	160	248	235	116	474	413	388	333	584	418	363
PROSER2	84	130	43	151	136	120	144	214	87	89	98	130	89	144	112	55	196	82	61	69	88	126	214	100	117	130	91	53	115	49	61	123	79	257	230	104	106	110	60	121	117	42	145	109	162	105	103	118	115
UPF2	1960	1606	1490	1296	1553	1658	1377	1473	1534	1630	2089	1314	1958	1316	1744	1917	1539	1649	1852	2154	1405	1772	1809	1373	1791	1791	1464	1203	1470	1266	1635	1496	1254	1480	1655	1769	1546	1917	1188	1798	1183	1036	1638	1875	1768	1281	1481	1376	1548
DHTKD1	1218	1357	1372	883	853	1239	948	1243	1314	1424	1004	938	1076	984	1365	1080	1170	1495	1198	926	1279	1072	1283	988	1295	1083	1299	721	1430	1557	1544	833	958	718	517	1466	963	912	1203	834	1341	1043	1215	1762	1047	993	838	856	1280
SEC61A2	467	489	747	382	461	429	272	464	439	486	765	483	376	641	696	605	564	486	751	562	653	585	341	406	435	503	429	261	535	771	502	516	395	503	595	327	425	637	444	531	718	1024	383	470	365	603	353	588	394
NUDT5	734	694	780	622	628	657	835	601	596	785	1155	801	627	635	774	968	714	687	922	934	878	702	644	813	839	774	765	1195	699	1063	823	961	598	1027	1353	665	792	881	654	714	915	999	763	786	694	856	622	1097	837
CDC123	778	654	674	612	737	757	1180	870	685	850	696	767	775	759	675	599	815	820	776	823	850	564	829	910	672	822	943	1221	732	869	909	1206	908	868	733	798	930	713	878	785	855	834	806	763	689	975	831	1064	954
CAMK1D	544	197	373	363	193	165	608	251	435	399	251	464	350	254	435	251	215	317	234	139	383	349	426	1039	532	388	326	411	534	375	332	390	515	613	402	433	323	225	328	339	377	356	605	574	219	386	238	411	196
CCDC3	3253	2473	3725	3767	4838	5393	1756	3325	3147	4889	1975	3848	7624	1812	4220	1788	2372	4036	4673	4879	1463	2286	3338	3040	2447	4157	3740	3321	2463	2058	3852	2813	4412	2430	1106	3554	3178	4612	4825	5109	1791	2680	5171	3785	1607	2116	6406	2758	1583
OPTN	4481	4391	5559	4440	5179	4504	6757	4289	4576	6069	4426	4117	5634	4256	5896	5186	4065	4916	6127	6145	3530	5682	4289	3733	3760	4965	5008	2934	5397	4879	5328	4140	4987	4661	3703	5527	4828	8016	3619	4822	4720	3192	5109	4205	4034	4354	5037	4437	3437
MCM10	47	23	13	34	7	15	14	69	33	7	7	19	18	60	17	7	28	8	30	12	2	15	36	14	10	11	8	31	22	9	24	53	19	5	7	15	7	5	16	3	94	10	21	12	3	27	6	12	10
UCMA	1	0	0	15	4	5	8	10	10	0	3	0	19	0	50	2	7	0	53	18	4	9	2	0	1	6	0	0	0	3	0	4	0	0	0	22	0	32	0	22	6	0	30	0	11	13	37	10	5
PHYH	721	802	1144	1165	895	1031	1933	1042	1240	1542	708	605	1134	880	978	491	827	840	904	953	723	1146	884	685	749	829	1142	676	1049	1132	1346	913	958	689	425	1484	722	1051	931	750	1235	694	1269	774	835	972	935	1481	920
SEPHS1	1381	1002	987	885	1258	1272	1399	1371	1550	1046	930	889	1120	936	820	723	1175	1216	821	1121	1197	826	1256	1185	898	1135	1271	753	1023	1131	1238	1124	1118	1055	949	1462	1034	781	1290	1051	1168	993	1094	966	1136	1276	1343	1018	1155
BEND7	434	682	758	581	537	603	1115	542	757	591	688	748	531	665	713	1002	714	634	923	671	826	912	602	1195	586	544	779	285	750	712	632	523	503	688	766	719	657	932	405	706	731	675	823	768	621	616	581	468	538
PRPF18	426	361	385	376	405	313	484	350	386	382	420	266	354	345	356	412	427	495	379	425	392	385	318	391	403	340	352	339	386	271	336	368	322	447	407	350	474	325	358	384	409	286	348	400	364	329	315	380	316
FRMD4A	678	616	553	1198	835	734	472	821	505	624	622	863	1117	609	798	685	896	612	639	978	416	526	700	968	956	708	585	1039	449	651	660	921	914	584	553	561	503	1116	882	1044	317	484	702	745	796	625	835	501	557
FAM107B	410	327	278	321	336	264	263	339	357	282	221	470	341	354	284	360	380	321	183	398	274	238	560	667	431	331	287	494	387	330	328	470	335	262	213	389	255	334	395	371	441	242	371	395	181	451	242	362	310
CDNF	60	112	176	88	90	105	178	82	165	142	39	50	100	57	105	37	60	120	203	106	122	127	122	72	73	58	131	18	88	95	151	49	103	24	11	162	67	41	86	64	134	224	165	130	68	99	111	82	87
HSPA14	439	490	501	519	425	452	581	679	541	541	425	555	501	662	550	512	551	503	482	456	582	371	602	541	526	438	619	498	532	741	654	538	564	424	474	585	501	458	601	563	786	625	570	568	475	876	496	628	551
SUV39H2	174	138	116	125	127	169	118	178	155	165	153	93	137	180	131	123	170	180	132	128	181	119	131	94	111	157	170	162	171	147	178	164	116	153	155	156	170	96	163	144	144	139	130	144	143	142	130	251	176
DCLRE1C	211	221	276	180	155	203	254	195	218	223	237	196	243	255	232	206	235	264	298	197	281	202	210	199	236	249	269	266	187	268	252	229	146	266	239	240	257	259	180	254	224	252	237	327	214	213	189	223	220
MEIG1	2	4	4	0	0	0	1	0	0	2	1	0	0	0	6	4	0	0	9	5	0	0	0	0	4	1	0	1	0	1	1	0	0	1	1	0	0	7	0	2	2	0	0	2	2	0	0	1	3
OLAH	1	7	5	2	0	3	6	10	5	1	1	72	3	11	6	21	7	6	10	5	6	0	2	63	5	0	1	150	9	34	5	7	8	3	1	5	4	2	7	2	7	3	29	44	4	23	5	3	3
ACBD7	6	8	1	0	6	2	2	4	0	6	8	0	4	0	2	0	0	0	1	0	4	1	5	6	10	4	16	0	3	3	6	4	1	4	0	6	1	1	2	2	12	0	7	14	7	7	2	3	4
RPP38	293	337	372	242	344	306	481	315	325	405	641	360	360	326	430	469	367	260	450	459	370	322	335	266	340	366	420	283	262	420	346	353	263	409	499	354	286	551	232	431	459	371	333	418	328	385	305	392	371
NMT2	833	860	917	553	898	944	769	810	641	1124	1348	817	903	711	1147	1211	880	817	1009	1231	791	869	797	774	909	1029	935	741	823	958	844	711	632	957	1110	926	793	1436	645	971	827	695	802	1054	879	786	715	1070	867
FAM171A1	1097	941	709	673	900	752	1147	1073	941	1120	958	944	1117	771	959	764	1010	654	667	1230	724	698	1172	795	1079	1000	1048	820	955	927	1044	883	901	1074	884	1055	735	1029	686	1085	648	867	957	824	628	1065	1010	1418	832
ITGA8	436	334	201	188	396	982	174	593	340	222	256	2477	208	190	320	356	217	345	267	1054	175	101	502	7285	205	302	163	4481	460	1095	244	86	1207	255	302	354	318	204	1520	306	335	405	286	428	338	628	1030	324	255
MINDY3	670	755	870	819	741	731	831	658	701	782	583	648	747	680	907	662	840	671	828	819	737	726	748	783	754	706	751	737	809	857	742	691	763	709	693	659	719	765	835	791	768	782	631	650	707	696	675	732	612
PTER	119	144	77	109	187	197	202	94	113	169	166	121	100	107	169	80	106	202	114	166	80	118	172	229	131	159	137	261	116	74	96	159	139	203	213	100	228	161	188	100	69	87	116	80	110	110	199	91	246
C1QL3	9	8	0	5	6	18	5	4	10	6	11	2	2	1	6	2	3	0	0	4	8	3	6	4	10	5	19	0	0	7	9	3	7	16	13	9	2	9	7	4	9	0	4	6	17	13	17	3	16
RSU1	1796	1356	1346	2105	1730	1662	2207	1904	2090	1815	1437	1962	1376	1745	1296	1398	1513	1777	824	1854	1657	1167	1499	2750	1454	1521	1912	3455	1832	2061	2661	2518	2073	2564	1360	2148	2010	1304	2949	1077	1374	1425	3338	1972	2166	2618	2235	3338	1660
CUBN	651	670	634	767	579	395	341	497	607	447	680	443	936	763	798	1106	537	482	1049	639	802	554	694	224	542	659	386	197	556	568	429	478	435	591	852	591	467	650	460	989	710	834	461	480	417	599	760	321	375
TRDMT1	430	265	550	410	269	394	410	415	328	526	399	286	432	369	305	321	350	482	401	334	474	431	236	278	333	304	474	199	402	406	530	312	342	421	241	368	431	315	374	400	373	441	415	379	352	364	379	609	275
VIM	295807	193367	102942	73093	129497	84547	142569	142569	161226	193367	161226	161226	295807	142569	295807	295807	193367	109743	193367	295807	142569	193367	193367	88194	295807	161226	129497	65183	193367	161226	118390	102942	84547	193367	142569	161226	129497	161226	109743	193367	193367	109743	193367	193367	161226	161226	161226	109743	97407
ST8SIA6	11	8	6	3	12	6	5	7	7	7	6	16	6	6	10	29	28	10	5	7	4	6	12	13	1	6	8	7	9	10	12	6	8	8	7	9	3	5	6	7	0	2	15	17	8	7	11	1	3
HACD1	41	185	144	125	60	108	130	99	153	130	31	272	116	172	198	222	99	93	186	101	113	186	138	295	145	70	119	371	201	152	164	86	169	128	106	108	120	114	196	115	216	118	94	163	99	202	78	126	83
STAM	684	760	714	671	502	604	877	575	657	656	654	670	629	531	671	670	542	750	751	594	559	1041	846	557	767	559	625	488	670	504	605	526	656	621	585	674	644	508	512	680	719	579	695	737	712	735	636	629	557
TMEM236	11	14	10	27	9	11	47	5	20	17	65	45	2	29	4	18	22	43	13	11	10	3	9	50	21	9	26	82	13	33	39	17	30	9	35	50	12	7	30	7	18	3	26	21	8	23	35	12	27
MRC1	404	345	130	354	89	399	589	400	388	172	352	1479	110	270	44	227	389	689	34	79	250	43	445	2058	454	142	296	5375	387	427	448	500	697	269	536	1255	625	56	791	173	196	93	453	388	392	586	245	288	774
SLC39A12	0	0	0	0	0	0	0	4	0	0	2	0	0	1	0	0	3	0	0	0	2	0	1	2	0	0	0	14	0	0	2	0	1	0	2	0	0	0	0	1	0	2	0	0	0	0	2	1	3
CACNB2	967	1015	1107	1452	868	1928	930	886	1663	858	705	873	935	1591	1074	1120	1115	1131	1378	888	1633	1873	1262	842	1314	1179	1274	526	1208	1074	983	635	751	1260	950	1005	1390	779	641	811	1589	1188	559	1063	1583	791	755	947	923
NSUN6	522	764	1002	831	555	574	480	623	630	713	907	507	680	913	1007	898	741	632	1235	1236	690	790	618	422	559	591	770	352	542	796	691	570	729	564	777	558	518	734	595	819	560	1123	492	526	470	604	597	628	484
ARL5B	1443	1885	1584	2020	1377	1309	963	1720	1665	1131	1496	1223	1457	1610	1490	1060	1704	6145	1946	930	1077	2076	1808	805	1640	1085	1333	899	1478	1226	1080	1449	1588	1208	1516	1463	1123	778	1736	2463	1434	1172	1840	1530	1368	1346	1177	799	1102
MALRD1	36	28	211	34	64	19	48	37	38	29	73	25	125	31	81	7	36	83	226	65	25	67	45	1	3	65	19	20	57	12	56	29	19	70	46	22	64	16	44	81	22	47	78	70	58	17	25	56	38
PLXDC2	2715	1707	1240	1749	3371	1969	1607	2472	2255	765	1477	1539	2366	1445	1283	897	1751	1430	1380	1652	736	1412	3353	1963	2327	3602	1491	947	1707	894	1292	2062	1590	1852	1429	1920	1864	1221	1837	2812	1274	520	1548	1066	1623	999	2451	453	2252
NEBL	163	194	165	207	306	238	202	331	172	162	231	86	303	215	198	103	131	486	68	138	439	259	190	99	108	163	297	121	271	131	486	228	248	148	113	175	119	201	208	217	355	181	384	141	152	535	768	107	272
C10orf113	0	0	0	0	0	0	0	0	0	0	0	0	0	0	0	0	0	0	0	0	0	1	0	0	0	0	0	0	0	0	0	0	0	0	0	0	0	0	0	0	0	0	0	0	0	0	0	0	0
CASC10	157	59	127	53	194	119	85	142	48	136	222	36	126	115	148	52	70	163	67	109	124	98	75	32	79	164	260	62	138	79	165	186	163	80	87	144	79	256	143	132	59	124	96	97	41	106	171	152	167
SKIDA1	79	75	134	97	133	90	101	112	109	265	131	86	189	117	144	136	75	79	135	140	159	99	71	39	78	146	236	80	119	201	205	123	102	79	71	121	52	193	97	91	165	161	83	117	88	189	127	204	146
MLLT10	1879	1677	2093	1440	1902	1886	1513	1927	1819	1800	2626	1860	2180	1846	2377	2399	1951	1789	2076	2167	1837	2158	1986	1588	2052	2464	2000	1730	1897	2137	1845	1604	1970	1630	1705	2033	1497	2684	2014	2390	1314	1563	1806	2084	1669	1981	1850	1748	1857
DNAJC1	495	600	644	538	433	430	788	504	572	621	612	712	449	674	532	979	509	527	646	680	668	848	553	791	619	560	519	852	872	548	647	449	509	621	575	526	669	666	530	508	713	562	642	562	565	715	455	651	430
EBLN1	0	0	0	0	0	1	0	0	0	0	0	0	0	0	0	0	0	4	1	1	0	0	1	0	0	0	0	0	0	0	0	0	2	0	0	0	0	0	2	0	0	0	0	0	0	0	0	0	0
COMMD3	881	556	768	950	905	651	1049	854	524	606	804	718	1188	522	936	642	815	592	687	923	584	646	881	696	965	971	652	1002	559	831	726	956	825	835	778	750	731	800	671	1293	431	706	727	731	669	781	702	624	813
COMMD3-BMI1	1174	588	590	795	856	721	804	991	649	562	959	741	1012	535	780	640	783	727	467	728	530	536	1079	837	1122	1186	618	1091	638	630	668	1020	780	921	1150	1022	734	568	720	1111	404	459	703	934	763	745	782	579	944
BMI1	1850	919	727	843	1231	1073	867	1506	988	662	1883	1266	1335	790	993	896	1192	1103	427	947	639	599	1610	1354	1656	1705	907	1666	885	803	962	1553	1115	1377	2239	1567	1099	709	1072	1511	510	546	1020	1382	1084	1128	1123	633	1412
SPAG6	0	0	2	0	0	0	0	5	0	0	0	5	0	8	3	2	9	0	0	2	0	36	0	6	0	28	3	2	0	1	0	1	0	0	0	0	0	5	0	6	0	0	4	3	1	0	3	1	0
PIP4K2A	809	514	484	524	364	410	625	622	425	364	441	1256	472	506	441	617	417	479	332	528	444	393	621	1879	654	541	465	1799	644	729	507	741	689	675	584	534	610	528	702	471	625	497	627	697	338	1015	449	626	451
ARMC3	0	1	0	0	0	0	0	0	0	0	0	1	0	4	0	2	0	0	0	0	0	51	0	20	1	16	0	0	2	0	0	0	0	0	0	0	6	0	0	2	0	0	0	0	0	1	0	0	0
MSRB2	435	530	605	505	584	494	615	482	529	684	476	596	535	566	603	616	495	451	655	563	588	547	502	613	496	560	660	1029	517	572	598	486	567	637	446	521	421	790	627	428	610	873	526	438	490	706	526	761	512
PTF1A	0	0	0	0	0	0	7	2	1	3	1	2	0	1	0	0	2	0	1	3	2	0	0	4	0	0	0	0	8	0	0	1	2	1	0	3	0	0	8	0	0	7	1	3	0	4	2	0	1
C10orf67	22	15	26	26	37	9	24	18	14	44	22	12	16	14	19	6	10	13	68	13	20	32	22	3	11	18	21	2	7	16	14	8	18	19	12	28	14	34	12	19	20	42	6	13	0	17	31	22	22
OTUD1	636	721	504	476	752	621	924	638	613	1175	493	590	756	491	597	606	586	553	638	492	535	543	995	540	897	703	657	310	780	470	611	477	633	646	1213	891	492	646	507	658	664	410	680	828	694	554	1063	266	518
KIAA1217	1728	2210	1320	2305	2115	3347	1021	1619	1972	1475	1603	807	1989	1504	1608	809	1706	1757	1407	1863	1298	1326	2033	1513	1236	1779	1551	789	1106	897	1180	1302	1726	1363	2046	1618	2737	1205	1782	1888	884	1508	1274	745	2378	479	1913	557	2237
ARHGAP21	6446	5750	9217	5761	7330	6086	4468	5467	5527	4714	9750	6452	8377	6023	9155	7348	6480	5870	8108	8074	5833	7006	5956	5300	5682	7451	5121	4558	5440	7375	5128	4776	5171	8543	10650	5945	4886	8825	5658	9283	5086	8543	4849	6802	7405	5687	5124	7294	5658
PRTFDC1	641	593	822	557	898	612	710	753	660	628	530	374	782	424	623	703	561	588	805	617	554	755	814	224	482	760	635	241	487	682	627	606	558	463	366	623	438	532	427	868	550	570	587	525	483	413	647	529	520
ENKUR	31	13	41	18	38	37	18	22	13	34	15	8	47	19	45	16	14	17	29	29	16	31	25	6	14	40	26	6	13	28	27	21	18	17	15	19	15	22	15	36	9	28	18	44	26	24	27	30	16
THNSL1	303	210	197	138	328	231	197	202	149	442	253	152	422	151	224	181	156	183	272	285	226	179	221	60	285	385	270	87	95	251	297	192	148	307	292	248	175	321	167	343	167	217	247	264	279	159	333	458	292
GPR158	10	11	17	9	7	6	14	17	7	18	7	13	12	2	17	2	18	3	11	5	18	0	11	11	6	6	8	3	0	5	15	7	1	16	6	6	7	19	0	23	4	6	6	19	2	18	9	19	9
MYO3A	0	0	7	2	0	0	1	1	0	9	0	27	2	0	0	15	0	0	3	7	0	17	2	45	2	6	2	4	0	5	0	0	4	7	11	0	4	4	6	0	0	6	4	15	3	12	18	3	3
GAD2	0	11	0	4	2	0	5	20	0	0	1	1	2	0	0	2	4	0	0	0	0	0	0	22	1	2	0	0	0	0	0	0	0	0	0	0	0	4	0	5	1	4	0	3	0	2	4	2	1
APBB1IP	70	108	31	114	48	62	124	43	157	74	76	80	8	62	40	54	34	77	7	103	55	25	52	282	216	84	40	524	47	154	107	61	100	66	111	107	103	66	134	9	82	6	43	69	166	50	67	58	100
PDSS1	92	99	159	134	94	114	98	72	92	118	181	84	121	112	116	81	84	123	138	132	157	119	84	90	113	105	128	112	99	135	151	109	87	91	85	99	121	140	146	112	108	143	93	125	124	140	106	209	126
ABI1	1627	1389	1582	1315	1757	1451	1744	1395	1544	1449	1198	1428	1678	1292	1632	1109	1370	1621	1577	1447	1511	1526	1409	1383	1626	1527	1338	1309	1542	1279	1344	1509	1401	1460	1333	1622	1674	1474	1433	1623	1250	1531	1502	1549	1451	1311	1524	1117	1547
ANKRD26	759	732	990	877	778	794	464	707	670	723	1398	506	743	866	900	1029	829	780	1001	735	684	1057	451	453	592	963	620	608	866	755	802	634	761	928	1310	679	678	1138	713	835	640	548	576	643	912	547	589	797	591
YME1L1	3633	3327	3309	3060	3775	3007	3682	3664	3182	3637	2767	3089	3120	3304	3200	2828	3396	3317	2734	2752	3155	3084	3852	3502	3428	3286	3298	3673	3208	3064	3245	3515	3121	2812	2945	3361	3733	3037	3453	2871	3611	2679	3192	2896	3102	3515	3368	3928	3983
MASTL	284	336	272	338	245	190	295	398	371	175	214	225	245	289	207	259	386	280	241	272	191	335	333	334	250	160	242	208	352	234	246	191	459	140	191	287	309	219	312	195	416	246	324	247	228	269	202	172	214
ACBD5	598	451	520	346	574	556	503	365	449	588	404	350	487	291	482	384	397	535	445	568	470	407	492	416	506	530	419	361	441	412	441	463	370	327	406	490	454	434	366	470	397	436	465	547	592	276	472	351	492
PTCHD3	0	0	0	2	0	0	0	0	0	0	0	0	0	0	0	0	0	23	0	0	0	0	0	2	0	0	0	0	10	0	0	0	0	0	0	0	0	0	0	0	0	0	9	6	0	7	0	0	0
RAB18	2208	2645	2601	2364	2683	2404	2406	2721	2610	2599	3094	2545	2291	2465	2708	2309	2822	2254	2560	2383	2904	2628	2725	2455	2354	2569	2374	2419	2721	2431	2573	3015	2457	2691	2837	2336	2241	2762	2607	2361	2926	2661	2278	2401	2612	2636	2404	2278	2504
MKX	289	379	569	288	302	318	341	368	419	405	279	309	306	322	388	336	255	499	290	354	910	322	415	180	306	248	253	172	404	592	416	335	257	468	366	377	384	274	252	254	1174	511	583	599	204	382	303	733	225
ARMC4	49	46	155	94	68	76	58	73	58	135	25	88	101	111	84	75	30	138	83	83	242	101	39	43	50	66	90	44	76	89	147	43	87	93	30	72	80	117	78	55	192	132	84	100	76	76	69	181	66
MPP7	111	394	381	393	198	207	438	128	375	444	210	743	175	351	320	361	143	316	409	231	219	381	145	690	262	202	170	518	275	279	381	71	236	294	162	307	293	376	253	144	361	267	251	293	217	290	336	215	338
WAC	4997	5333	5956	4549	4325	5271	5833	4564	5555	5231	6419	6266	5444	4815	5320	5462	4402	4976	4766	5328	6133	5791	5155	5449	6109	5531	5183	4541	5121	4727	4753	5105	4241	4924	5026	5186	4994	6145	4005	5262	5235	5350	5384	6347	5504	5078	4692	4564	4349
BAMBI	2324	3988	2562	1808	4333	5817	3534	2458	2731	5287	3167	1594	3552	2143	3137	1658	4034	1364	3673	4606	1652	2393	3890	755	3899	5781	3396	356	1628	1409	2327	3482	985	4178	3789	3752	1948	5060	1007	2405	2676	1786	2647	2768	4279	1934	2722	1202	2526
LYZL1	0	0	0	0	0	1	0	0	0	0	0	0	0	0	0	0	0	0	0	1	0	0	0	0	0	0	0	0	0	0	0	0	0	0	0	0	0	0	0	0	0	0	0	0	0	0	0	0	0
SVIL	12939	8016	9347	8715	9185	14104	7423	11554	12617	10132	8108	8364	11894	8430	8568	7695	9283	9364	8005	10516	7809	6653	12040	9315	10981	12447	11186	7499	8062	9972	11212	7079	10236	10860	7528	10650	8040	9267	9185	10907	10536	8454	7959	7258	11951	10112	11421	9881	9201
JCAD	2059	1252	521	1575	5995	1999	1020	1344	999	406	1645	1670	916	1583	1590	923	2212	878	831	1881	511	1556	3475	3641	1909	4377	1708	1431	1367	612	424	1552	2257	2258	2274	1232	1972	1423	2268	1592	444	587	811	517	2304	827	3096	654	2802
MTPAP	533	862	799	713	485	708	698	603	582	707	646	876	671	691	563	541	638	677	607	529	830	484	761	639	641	594	728	533	443	961	745	785	601	541	579	673	676	519	556	591	930	1138	817	685	604	825	669	860	711
MAP3K8	189	264	274	359	126	278	575	259	471	325	277	791	188	259	244	567	164	887	327	223	247	326	315	803	368	283	230	1763	733	225	298	478	692	613	561	656	659	217	477	146	851	384	511	558	310	856	328	248	277
LYZL2	0	0	1	0	0	0	0	0	0	0	1	2	0	0	0	0	0	0	1	0	0	0	0	0	0	0	0	0	0	0	0	0	0	0	0	0	0	0	0	0	0	0	0	0	0	2	0	1	0
ZNF438	336	286	338	402	343	408	365	314	296	341	427	357	408	325	394	467	269	369	354	450	242	304	314	410	360	439	366	498	362	342	377	250	369	424	315	333	326	409	335	383	301	288	398	349	393	402	351	318	307
ZEB1	1504	1127	603	710	1041	1016	1058	952	1258	721	1028	1621	814	771	881	1078	913	961	481	1184	633	643	1834	2589	1260	1436	920	2518	909	865	681	1040	1207	1389	1445	1279	1032	835	1305	944	742	669	1094	1065	979	1070	1316	579	1269
ARHGAP12	1087	1138	1730	1124	1316	1452	1133	1081	1300	1525	1283	905	1598	844	1502	1012	1269	1019	1454	1417	1292	1479	1140	738	1387	1391	1470	780	1347	1275	1325	1026	1145	1248	1270	1420	1064	1654	1049	1567	1051	1323	1199	1527	1389	849	1214	1241	1210
KIF5B	2785	2635	2624	2362	3020	2806	2139	2715	3314	2643	3200	3520	2364	2896	2785	3276	2833	2768	2135	2817	3020	2688	2992	4157	2796	2676	2343	4658	3311	3106	2254	3335	2739	2871	3564	2801	2567	2711	3535	2554	3480	2536	2527	2867	2725	3435	2317	2699	2925
EPC1	2590	2753	2650	2589	2272	2835	1865	2227	1785	2373	3607	2780	3166	2318	2551	2470	2381	2083	2787	3230	2896	1409	2316	1966	2404	3318	2545	1619	2154	3113	2577	2479	2142	2242	2137	2214	2370	2957	2334	3420	2319	2897	2518	3644	2941	2791	2832	2504	2168
ITGB1	10215	5105	3765	5203	6145	6406	5781	7926	7285	6157	4538	7862	5677	5458	4535	4122	6029	8454	2433	4147	7375	4429	6676	12224	5978	6764	6856	15864	7788	5527	6826	10745	8403	6568	5806	8178	6720	4140	8203	5131	5615	3317	7756	7905	6957	7348	5891	6513	7948
NRP1	7348	1627	2148	3132	4493	3874	1932	5053	2153	2419	2530	1721	4965	2366	2760	1428	3655	3224	1243	2421	1203	2355	3623	4085	4576	3361	3344	5745	2692	1832	3130	6081	3974	5701	4585	4440	4478	2729	3882	4478	1088	1620	4526	2541	3319	2023	3655	2948	4465
PARD3	2845	3150	3084	3015	2836	3048	3689	3241	3179	3517	2659	2981	2654	3322	2911	2737	2944	2948	2830	2570	3367	3777	4190	2746	3539	3328	3530	1850	3977	4083	4437	2323	3072	3228	2970	4119	2847	3431	2751	2444	4312	2467	3618	2877	2867	3936	3137	3586	2982
CUL2	617	681	671	572	744	741	635	758	784	744	874	667	650	724	810	693	706	727	766	755	683	702	657	707	839	681	653	876	691	589	680	728	667	863	699	654	667	774	692	650	695	576	596	811	787	619	620	783	847
CREM	666	2897	1127	6052	1142	420	654	4380	2452	608	588	1578	479	4987	2013	1847	4076	1031	1910	1172	865	912	925	970	600	443	563	667	3119	481	944	524	2695	542	624	772	766	592	3880	513	4297	671	628	531	898	1384	697	513	419
CCNY	2220	1689	1326	1814	1989	2026	3381	1983	2317	1873	1580	1773	1662	2019	1584	1505	2029	1847	1270	1709	1866	1908	2293	2151	2088	2299	2212	2069	2066	1839	1927	1798	2023	1757	1714	2478	2566	1799	2203	1960	1749	1509	1942	1695	1720	1740	2373	1895	2083
GJD4	3	0	0	4	1	0	1	0	0	0	0	0	3	0	2	0	0	0	0	0	0	1	1	1	0	0	0	0	0	2	0	1	0	1	1	1	0	0	0	0	0	0	0	0	0	0	1	0	0
FZD8	136	146	112	240	148	156	143	263	171	142	78	309	147	293	138	112	326	178	125	66	239	86	161	459	147	168	134	771	253	112	135	231	391	319	556	198	188	114	362	113	218	142	190	145	118	182	342	159	161
ANKRD30A	0	1	0	4	0	0	0	0	0	0	1	1	1	0	0	0	2	0	0	0	0	3	0	0	3	0	1	0	0	0	0	0	0	0	0	0	0	0	0	0	0	2	0	1	0	0	0	1	0
MTRNR2L7	1	2	1	0	0	1	1	0	0	1	0	0	0	0	1	2	0	0	0	0	0	0	0	0	0	1	0	0	0	0	1	0	0	0	2	1	1	2	0	0	1	0	1	0	0	1	1	2	0
ZNF248	1438	1411	2112	2236	1609	1581	625	1387	1180	1504	2385	1553	2213	1488	1946	2203	1775	1200	2356	2381	1625	2182	673	748	1709	1641	1226	988	1280	1679	1363	1246	1369	1499	1880	918	1230	1948	1109	2102	1287	1665	985	1550	2026	1176	1137	1272	1085
ZNF25	902	956	1015	962	1050	856	1163	860	860	1061	1048	1323	1072	870	994	1244	957	983	915	1468	1001	1012	1077	911	1288	1063	1173	804	1283	1217	1035	844	918	869	637	1128	777	1115	801	1140	905	1228	1200	1217	913	1039	1106	990	943
ZNF33A	1634	1676	1502	1565	1516	1598	1404	1349	1697	1673	1292	1454	2042	1382	1450	1540	1250	1581	1480	1582	1631	1231	1559	1507	1533	1460	1810	792	1339	1696	1605	1564	1752	999	901	1663	1274	1270	1123	1813	1486	1669	1718	1774	1359	1425	1829	1150	1189
ZNF37A	962	1070	1201	889	1180	971	831	1021	1250	941	1130	1036	1086	912	1280	1379	1088	946	1548	1428	795	792	1072	843	817	830	950	933	896	1095	935	914	929	936	1201	1181	833	969	857	1160	1114	1223	1078	983	947	1162	948	909	945
ZNF33B	1580	2135	2024	1817	1607	1454	1991	1383	1632	2068	1235	1357	2208	1599	2108	2293	1282	1246	2655	2126	1600	1931	1613	1055	1678	1763	1668	505	1836	1809	2188	1112	1321	1167	1074	1658	1295	2102	1137	2084	1391	1616	2298	2765	1426	1371	1556	1217	912
BMS1	1430	1450	1295	1201	1324	1498	1176	1240	1288	1532	1555	1291	1516	1434	1420	1082	1469	1470	1492	1376	1549	1140	1362	1433	1252	1502	1352	1599	1388	1501	1651	1488	1422	1623	1786	1477	1654	1398	1541	1277	1487	1250	1352	1292	1605	1793	1562	2002	1561
RET	41	70	42	60	64	59	23	40	36	72	52	14	63	35	44	26	51	43	38	40	43	79	117	6	36	41	81	7	57	34	77	31	45	123	68	80	35	52	38	47	45	43	37	27	39	49	31	41	32
CSGALNACT2	1503	1815	1571	2043	1760	1693	1725	1754	1747	1864	1755	1870	1421	2426	1494	3635	1776	1776	1236	1692	1566	1726	1843	1836	1950	2216	1542	1970	1721	1718	1562	1443	1674	1878	1816	1753	1636	1317	1776	1664	1734	2020	2287	2053	1778	2406	1549	2077	2049
RASGEF1A	35	91	110	93	91	60	61	43	25	171	23	101	57	41	117	58	68	35	117	81	43	123	83	103	44	68	55	72	56	131	58	28	127	81	142	82	83	175	48	75	46	150	28	88	36	64	97	155	103
FXYD4	0	0	0	0	0	0	0	0	0	0	1	0	0	0	0	0	0	0	4	0	0	0	0	0	0	0	0	0	0	0	0	0	0	0	0	0	0	0	0	1	0	0	0	0	0	0	0	1	0
HNRNPF	4264	3800	2577	2720	2875	3609	3919	4637	4404	3650	2027	3181	2175	3545	2793	3321	4051	5223	1764	2127	3744	2813	4227	3680	3228	2702	2724	3258	3695	2486	3832	4772	3104	3957	5687	4254	4746	2101	3725	2285	5167	2040	4051	3487	3518	3173	2783	4110	3932
ZNF239	189	119	142	75	219	134	129	79	105	186	167	120	173	144	151	132	102	117	148	179	126	97	116	54	106	170	171	137	90	105	152	121	110	183	247	137	125	156	107	182	128	139	96	130	162	136	141	281	164
ZNF485	116	112	142	85	102	80	83	60	106	175	172	98	172	110	174	152	78	81	219	137	121	154	71	32	98	125	144	100	72	162	148	95	59	123	128	122	118	173	81	126	93	149	100	122	126	124	147	200	136
ZNF32	933	910	989	1062	1283	970	1312	750	999	951	1033	944	1110	908	1170	1169	980	716	1298	1321	969	1039	923	740	953	1163	1109	541	898	1075	1038	757	798	1067	1227	861	760	1390	799	1369	1160	1132	831	971	953	1002	883	962	724
C10orf142	15	1	4	9	2	3	19	6	3	5	9	5	7	2	5	15	1	10	5	12	7	9	7	11	12	11	8	14	9	6	10	9	14	20	8	9	13	10	1	6	10	3	16	20	10	5	5	21	6
CXCL12	4396	800	571	817	1542	1926	730	3235	1802	758	1859	1299	4920	434	1645	1585	1258	2962	439	2081	964	454	1675	2496	1620	3564	1353	8634	1536	761	2309	4862	1443	3194	3542	3206	2254	480	2943	3497	570	499	5427	4448	1966	1243	2750	764	1019
TMEM72	0	0	0	0	0	1	2	1	0	1	0	0	2	0	2	0	0	3	0	0	0	0	0	4	0	1	0	0	0	0	2	2	0	0	0	1	1	0	0	1	0	1	0	3	2	0	0	1	0
RASSF4	476	502	381	711	286	343	574	483	774	394	483	564	431	491	311	739	542	718	397	546	407	353	449	1714	800	452	480	1479	694	604	614	817	1045	594	426	517	522	413	487	544	600	319	539	623	517	419	409	288	375
C10orf10	11370	13162	2004	15123	1346	16352	12547	8005	12040	2920	3347	25554	3328	8301	1948	10720	3919	65183	2576	1498	5251	9062	10071	12513	12415	3760	2534	16609	7489	1858	4150	10907	3722	161226	32103	18134	46468	1484	4051	2714	16352	11580	22558	31824	27822	9155	1632	4183	1338
ZNF22	1075	836	604	670	864	884	1279	926	1049	902	644	770	786	700	643	1058	846	758	589	1044	694	733	1276	879	888	918	1065	830	657	800	1242	887	787	867	1136	1282	745	931	640	876	963	663	974	947	941	1064	805	970	911
OR13A1	1	1	6	1	1	1	6	6	3	2	7	1	1	5	3	1	2	4	6	1	5	0	3	0	6	0	10	5	11	5	5	2	5	1	1	1	3	10	1	0	7	11	5	1	2	18	2	4	1
ALOX5	123	196	60	191	35	142	186	158	252	118	109	356	41	130	33	124	116	178	20	97	112	25	178	587	275	79	115	746	102	203	167	161	169	120	135	249	227	36	261	45	175	43	160	130	122	181	118	95	149
2019-03-08	1384	1224	1919	1885	1366	1115	1411	1203	1284	1691	1375	1133	1623	1234	1711	1759	1151	1056	1560	1619	1177	1281	1292	1338	1734	1687	1320	1141	1350	968	1312	944	1305	1427	1346	1135	1134	2183	984	1736	1195	1068	986	1494	1568	928	1191	660	835
ZFAND4	188	294	317	218	236	289	321	233	246	294	233	189	242	272	269	199	226	273	341	321	250	246	297	183	222	281	257	150	215	300	241	253	222	275	211	263	254	280	208	219	275	307	233	284	214	256	190	370	239
WASHC2C	2990	1957	2456	2315	2400	2437	2280	2381	2798	3026	2133	1782	2708	2606	2221	2586	2676	2461	3157	2821	2215	2900	2039	2000	2836	3105	2661	2351	2887	2499	2288	2658	2706	2084	2430	2511	2289	3081	1912	3150	2286	1888	1922	2198	2622	2258	1996	1671	1789
AGAP4	694	695	893	820	745	512	479	481	799	507	1054	717	981	971	682	1095	557	390	1017	1314	684	623	545	572	789	751	940	478	619	1031	817	663	826	573	709	473	551	1431	544	990	606	1181	567	636	634	1221	614	691	553
TIMM23	379	439	479	357	462	491	574	548	448	437	359	483	398	482	364	332	474	525	365	365	570	315	509	552	354	385	543	606	415	532	570	624	501	477	412	409	541	387	540	340	676	559	414	363	429	604	448	771	592
NCOA4	3049	2730	2085	2497	2472	2817	4176	3171	3375	3252	1570	3048	2235	2592	2231	2158	2997	2822	1835	2223	2731	2185	2804	4087	2763	2814	3266	3307	3100	2613	3220	2893	3328	2197	2079	3754	2506	2070	3202	2141	3370	1904	2713	2836	2443	3440	3113	3293	3224
MSMB	5	0	7	7	0	11	0	0	18	19	2	51	0	5	5	6	0	0	0	6	0	10	0	0	3	1	20	0	9	0	0	0	2	0	0	14	0	0	0	16	0	16	0	5	4	1	2	15	0
ANTXRL	0	0	0	0	0	0	0	0	0	0	0	23	0	0	0	1	0	0	0	2	0	6	0	10	0	2	3	8	0	0	0	0	1	2	0	0	0	2	7	0	0	0	6	1	0	3	1	2	4
ANXA8L1	28	31	10	31	109	301	34	34	72	18	57	22	72	61	63	8	28	93	28	26	121	125	82	34	120	290	107	16	50	10	65	55	65	122	269	92	86	139	80	47	8	14	74	21	64	28	107	8	752
NPY4R	0	0	0	1	3	7	0	1	4	0	0	0	0	0	0	0	0	5	0	2	0	0	0	0	0	3	7	1	0	0	0	2	3	0	3	4	0	6	1	1	0	1	3	0	0	0	1	0	9
GPRIN2	7	7	0	0	4	0	1	0	3	1	1	1	0	3	1	0	0	0	0	0	4	5	10	1	4	6	6	0	0	1	0	47	4	11	10	0	5	3	0	0	0	0	3	0	5	0	0	0	48
SYT15	122	63	80	69	170	101	140	64	86	44	110	209	136	82	69	91	88	142	83	82	117	122	76	440	101	127	167	185	110	74	153	185	142	170	99	150	102	181	93	105	99	59	189	167	53	107	157	68	137
PTPN20	72	116	188	69	104	113	164	98	119	60	126	21	57	91	103	95	120	106	192	40	150	66	27	11	41	88	131	18	79	44	113	57	36	68	172	71	68	162	92	66	71	145	118	114	98	92	115	117	90
GDF10	3	8	4	17	54	3	13	6	55	8	7	18	8	49	10	10	9	8	18	5	30	57	11	50	14	51	8	43	21	7	3	1	8	11	11	38	5	8	16	9	30	1	9	0	6	8	5	4	14
GDF2	0	0	0	0	0	0	0	0	0	0	0	0	0	0	0	0	0	0	0	0	0	0	0	0	0	0	0	0	0	0	0	0	0	0	0	0	0	0	0	0	0	0	0	0	0	0	0	0	0
RBP3	1	2	0	0	4	1	6	2	3	1	0	2	2	0	3	0	1	1	3	5	0	6	0	0	0	1	6	0	0	0	0	0	2	1	2	4	0	6	0	0	0	1	5	4	0	0	7	0	0
ZNF488	23	12	2	19	55	31	26	11	20	19	15	9	51	35	39	10	14	43	25	20	27	25	17	9	13	50	47	10	24	5	15	15	35	22	30	42	16	37	20	34	7	10	12	32	4	25	75	4	25
ANXA8	3	12	6	6	61	306	15	16	36	14	39	17	20	39	38	2	8	49	14	13	84	93	56	36	90	280	66	5	23	10	21	16	47	93	207	42	61	45	58	17	10	7	27	15	65	6	55	8	522
FAM25G	0	0	0	0	0	0	0	0	0	0	0	0	0	0	0	0	1	0	0	0	0	0	0	0	0	0	0	0	0	0	0	0	0	0	0	0	0	0	0	0	0	0	0	0	0	0	0	0	0
AGAP9	383	998	440	892	771	771	469	652	1092	682	372	464	601	833	1182	968	704	504	1971	1300	297	1010	612	492	699	660	952	741	719	947	1071	463	629	606	783	694	415	1833	624	954	830	968	859	1106	663	929	937	392	464
NPY4R2	0	1	0	0	1	3	1	1	2	0	0	2	1	2	0	0	0	7	0	2	0	0	0	0	0	2	3	2	0	0	0	3	1	3	3	1	0	3	0	1	0	0	1	0	0	1	1	0	8
FAM25C	0	0	0	0	0	0	0	1	0	0	0	0	0	0	0	0	1	0	0	0	0	0	0	0	0	0	0	0	0	0	0	0	0	0	0	0	0	0	0	0	0	0	2	0	0	0	0	0	0
FRMPD2	0	0	36	0	0	24	0	0	0	0	1	0	0	0	0	0	0	22	0	1	61	65	0	0	0	1	7	0	0	0	0	0	0	0	0	0	1	1	0	0	0	0	21	3	0	1	0	0	0
MAPK8	2039	2472	1943	2410	2176	2392	2045	2514	2240	1602	1721	1671	2768	2360	1920	1645	2153	2311	1887	2063	1902	1948	2258	1265	2116	2358	2205	1105	1999	1454	1749	2265	2037	1892	1897	1940	2099	1647	1613	2901	1997	2306	1980	1911	2059	1380	1936	1245	1403
ARHGAP22	319	181	292	272	573	518	225	289	191	272	202	111	502	278	260	95	199	571	230	360	133	187	116	60	415	392	342	152	188	106	256	511	343	314	151	429	427	336	288	218	113	82	340	207	181	160	638	124	140
LRRC18	15	0	0	0	1	0	0	15	0	0	1	1	19	0	0	0	0	0	0	3	2	0	0	0	2	0	0	0	0	0	1	1	0	0	0	0	3	0	0	3	0	0	0	0	0	0	0	1	0
VSTM4	6266	2626	2018	2885	7267	3432	3660	4812	3930	3206	2625	1517	6393	3701	2901	2174	4154	4733	3099	3459	3382	3279	3779	2178	4027	5405	4496	1741	4117	1987	3365	3828	4451	2867	3498	3838	3128	2268	4087	3822	2285	1975	3033	2364	2901	2574	4404	2491	3099
FAM170B	0	0	0	0	0	0	1	0	0	0	0	0	0	0	0	0	0	0	0	1	0	0	0	0	0	0	0	0	0	0	0	0	0	0	0	0	0	0	0	0	0	0	0	0	0	2	0	0	0
C10orf128	104	72	45	73	55	148	160	88	110	72	126	373	104	87	77	187	73	227	62	174	34	42	98	465	166	68	46	400	173	143	135	66	228	61	104	196	121	48	167	152	99	40	210	256	63	259	168	70	71
C10orf71	0	1	0	0	9	0	14	3	6	2	0	8	9	3	0	1	1	2	4	10	0	0	0	8	1	0	2	2	0	2	2	0	2	0	0	0	3	1	0	4	0	0	3	0	3	0	0	1	9
DRGX	0	0	0	0	0	0	0	0	0	0	0	0	0	0	0	0	0	0	0	0	0	0	0	0	0	0	0	0	0	0	0	0	0	0	0	0	0	0	0	0	0	0	0	0	0	0	0	0	0
ERCC6	661	737	679	725	578	638	470	460	597	765	834	498	833	521	636	669	578	664	802	675	774	619	510	395	764	772	454	444	574	527	747	528	487	779	644	489	578	665	395	940	597	614	725	942	844	426	617	395	423
CHAT	0	0	0	0	0	0	0	0	0	0	0	0	0	0	0	0	0	0	0	0	0	0	0	0	0	0	0	0	0	0	0	0	0	0	0	0	0	0	0	0	0	0	0	1	0	0	0	0	0
SLC18A3	0	0	0	1	0	0	0	0	0	0	0	0	0	0	0	0	0	0	0	0	0	1	0	0	0	0	0	0	0	0	0	0	0	0	0	0	0	0	0	0	0	0	0	0	0	0	0	0	0
C10orf53	0	0	0	0	0	0	0	0	0	0	0	0	0	0	0	0	0	0	0	0	0	0	0	0	0	0	0	0	0	0	0	0	0	0	0	0	0	0	0	0	0	0	0	1	0	0	0	0	0
OGDHL	73	205	340	171	262	129	118	102	203	328	52	12	211	111	252	53	154	112	312	131	96	167	153	42	128	142	111	12	58	55	46	76	133	321	175	95	94	225	99	125	196	195	55	30	117	28	101	118	230
PARG	490	404	398	468	494	527	432	541	444	488	477	389	447	441	443	368	519	493	465	521	515	467	447	457	471	492	475	541	526	487	539	524	461	444	522	554	497	438	540	439	394	521	385	446	498	483	483	584	534
TIMM23B	339	371	538	363	253	385	233	385	425	302	311	346	324	435	291	302	447	499	370	303	446	384	335	320	277	242	304	288	387	469	443	370	342	297	219	298	320	202	447	313	506	570	370	314	285	462	346	425	276
AGAP6	662	1060	1188	888	808	943	464	799	974	791	1502	1270	999	733	1232	1271	1095	945	1580	1796	1143	863	765	667	846	819	1188	768	833	1922	1176	992	814	928	1114	800	787	1414	778	1042	1021	1981	876	785	796	1222	785	1114	870
WASHC2A	2659	1947	2406	2663	2031	2609	2920	2020	2625	2847	2291	1888	2996	2285	2563	2212	2537	2512	3003	2590	2231	2488	2106	2479	2523	2845	2134	2299	2561	1963	1778	2347	2412	2233	2718	2483	2022	2775	1699	3053	2022	1882	1926	2491	2766	1978	2271	1617	2289
ASAH2	95	111	108	60	112	108	87	76	92	134	92	61	101	85	109	62	62	86	136	134	77	84	92	45	76	108	96	49	67	95	128	99	58	97	105	93	84	111	57	107	81	156	118	108	82	87	109	122	82
SGMS1	940	745	724	400	967	619	704	702	711	984	859	647	720	615	795	672	569	905	628	780	704	620	941	639	773	846	845	713	727	794	819	838	589	775	923	1017	730	889	722	628	795	717	842	809	640	615	845	745	840
ASAH2B	165	187	253	193	193	212	177	146	143	221	175	108	178	154	224	214	181	167	266	243	232	179	185	92	149	193	228	121	170	231	163	176	121	172	179	168	200	208	128	185	176	247	166	184	162	170	233	305	171
A1CF	2	4	4	9	5	3	0	2	7	4	1	3	2	8	3	0	8	2	4	2	0	2	2	1	2	2	13	0	7	3	2	6	4	3	15	7	7	2	1	0	0	5	7	4	7	8	2	8	5
PRKG1	235	300	447	236	193	370	350	193	475	310	338	1140	195	196	252	486	148	435	360	419	307	266	308	1331	168	197	104	953	576	829	450	139	517	459	135	346	367	241	558	196	519	462	541	506	157	544	491	470	744
CSTF2T	988	1009	465	625	783	1258	1148	987	1282	1155	833	934	667	1035	674	813	1020	965	450	709	851	500	1234	943	917	959	1198	1561	814	884	1231	1045	943	1211	1456	1391	1148	727	921	649	1068	641	913	990	911	1582	1206	1650	1725
DKK1	0	3	5	6	248	5	3	9	265	37	2	20	0	325	138	2	1	9	33	83	5	51	2	17	22	148	6	42	43	25	6	1	15	42	0	4	9	58	16	6	4	7	6	7	0	24	6	108	10
MBL2	0	0	0	0	0	0	0	0	0	0	0	0	0	0	0	0	5	0	1	0	0	0	0	0	0	0	0	0	0	0	0	3	0	0	1	0	0	0	0	1	0	0	0	0	0	0	0	0	0
PCDH15	4	3	0	5	1	1	2	17	0	1	1	5	4	0	0	10	28	0	2	3	0	2	7	1	2	1	10	4	5	3	0	1	0	0	0	0	0	2	1	20	1	3	4	4	2	4	9	3	11
MTRNR2L5	0	2	0	0	0	1	1	0	1	4	0	2	0	1	0	2	0	0	1	1	0	1	1	0	0	1	0	0	1	1	1	0	0	0	2	1	1	0	0	0	2	1	0	1	1	0	1	2	0
ZWINT	232	45	64	70	120	118	34	262	109	25	34	15	203	52	49	29	106	135	78	52	68	38	78	36	32	76	69	110	29	78	59	237	75	40	50	75	91	57	63	153	21	19	47	60	96	31	92	87	108
IPMK	159	163	177	133	153	132	161	111	182	157	225	148	135	129	172	235	149	162	161	130	171	255	126	144	149	145	152	130	160	134	125	177	104	304	210	191	250	153	133	140	170	154	271	189	165	150	100	107	134
CISD1	495	328	379	381	533	442	850	360	457	460	529	477	355	347	501	561	376	427	448	357	374	504	424	381	369	438	397	1197	418	357	425	547	391	1357	914	438	1283	513	516	389	391	401	588	373	463	534	434	574	555
UBE2D1	586	540	578	613	539	562	848	572	699	586	602	572	492	587	603	494	610	579	497	526	536	589	498	505	561	557	469	808	593	588	649	814	510	899	910	581	759	518	559	497	691	473	737	613	595	658	384	686	608
TFAM	1159	1250	785	772	1004	1202	1268	1225	1467	1181	812	1243	870	1169	930	882	1301	1074	694	816	1004	869	1503	972	1018	1050	1159	909	975	1238	1271	1091	890	1024	1199	1583	1346	762	1205	815	1375	1041	1236	1017	1004	1251	1243	1416	1533
BICC1	2234	1104	760	1224	1666	1958	1415	1235	1135	840	1696	1106	1628	976	1163	1014	1078	1983	837	1013	892	1079	1302	1076	1438	1707	1262	1851	1343	705	1470	1662	1441	1860	1175	1780	2721	1077	1331	1594	840	878	1490	1600	1319	1090	1877	1040	1380
PHYHIPL	509	480	654	529	726	833	796	430	601	621	667	486	952	303	627	424	584	571	1113	1164	807	902	435	644	431	568	564	506	426	516	772	401	517	543	302	535	465	747	701	673	359	687	602	637	838	348	646	263	431
FAM13C	763	582	747	674	872	1148	975	598	987	799	769	671	1139	380	694	572	717	788	1157	1347	990	1077	668	957	646	868	748	744	601	602	1048	522	670	713	371	903	588	863	1032	773	456	729	797	834	1186	435	941	366	553
SLC16A9	2559	738	1444	840	2062	967	1209	1804	1262	2795	544	434	2929	730	1380	705	869	1565	821	1355	1104	1348	2815	774	1302	1435	1427	532	736	1092	1753	2830	1902	962	824	1460	584	844	2134	2504	699	1279	3031	1531	1526	1109	988	2285	1243
MRLN	0	0	0	2	0	0	1	0	0	2	0	1	2	0	0	0	0	0	1	0	1	7	0	0	0	2	0	0	0	2	0	2	0	0	0	0	2	0	0	0	0	4	2	1	1	1	3	2	0
CCDC6	1622	1095	1314	959	1401	1432	1030	1035	1227	1462	1719	1226	1613	787	1322	1408	1022	1313	1373	1449	1145	1632	1271	1450	1543	1382	1362	2288	1047	1065	1334	1519	1175	1896	1729	1614	1384	1430	1165	1537	921	1214	1512	1637	1779	1161	1204	1224	1520
ANK3	1324	624	1022	957	841	758	969	1018	1186	1002	412	710	1220	1184	1229	1228	948	936	1051	843	1350	994	1184	1279	1080	860	1462	725	1325	679	1338	1261	1283	1017	717	1059	1006	1031	882	1755	1470	846	1347	1365	1048	1042	1179	612	1129
CDK1	315	71	84	181	88	82	82	301	113	150	73	87	166	105	82	86	106	62	108	64	133	114	109	130	120	120	170	158	111	100	114	364	83	153	86	66	75	121	68	194	96	61	120	180	127	90	97	127	67
RHOBTB1	996	594	940	1569	1120	1053	1303	776	598	783	731	809	996	775	635	601	613	593	854	1102	765	784	779	869	1776	1828	1136	734	865	439	492	1513	1447	1060	1034	568	748	1291	723	1037	604	1244	935	732	880	860	1119	695	681
TMEM26	82	41	97	25	79	54	113	44	35	90	63	36	46	40	80	40	29	48	73	60	73	19	60	103	73	101	69	65	20	59	43	112	72	40	82	66	58	133	64	59	22	125	40	12	42	40	81	78	145
C10orf107	4	16	3	1	0	2	25	2	13	2	0	7	1	0	9	0	0	7	24	9	9	11	7	53	6	10	5	5	4	9	4	3	4	4	6	2	8	17	4	1	2	6	9	3	2	10	8	7	2
ARID5B	2702	2926	1184	2814	1649	2636	1976	2045	2842	1305	1774	4069	2052	2271	1414	3348	2251	4338	946	1657	1643	3420	2828	2528	1935	1605	2309	3226	4507	791	1805	1853	3382	5449	3635	2986	3562	1395	3375	1660	3619	1246	2804	2749	3727	4789	2200	954	1006
RTKN2	156	39	17	59	40	55	11	61	39	25	50	15	66	24	34	30	85	48	30	19	34	13	63	20	58	83	16	31	39	30	25	136	24	51	28	52	88	30	25	98	6	27	16	22	76	25	29	1	20
ZNF365	25	23	4	21	10	18	9	11	3	6	15	9	17	12	8	11	8	4	2	10	14	9	35	18	19	31	13	6	9	29	10	17	15	42	8	24	9	6	16	12	3	12	3	0	21	13	10	4	32
ADO	528	419	292	271	607	518	591	659	682	439	409	410	487	494	433	285	537	380	222	392	429	375	779	439	513	603	603	534	411	370	471	518	570	559	760	743	353	504	532	499	533	342	440	392	440	532	517	636	698
EGR2	191	609	77	111	98	211	211	229	159	79	18	69	106	169	47	55	141	981	31	76	49	16	131	46	71	132	322	155	179	73	25	95	664	67	39	253	366	10	536	2661	87	11	259	65	187	243	70	37	194
NRBF2	330	356	292	343	305	379	576	404	279	312	291	448	317	399	330	347	447	390	366	305	294	286	401	351	322	323	367	380	323	261	296	354	300	371	407	358	364	348	395	395	391	279	363	442	340	389	363	323	316
JMJD1C	3507	2637	1871	3075	2960	2659	2660	3384	3280	3000	2023	2636	3381	2642	2370	2859	2827	2900	2276	3089	2026	2023	3714	2733	3037	3025	2547	1781	2477	1889	2653	2322	2748	2320	2125	2990	2461	2365	2624	3505	2800	1790	2598	2717	3781	2626	3109	1618	2319
REEP3	926	1078	732	755	715	967	1485	1036	1081	845	1281	1327	625	1068	761	828	1139	1215	533	610	1093	765	1059	2055	950	754	904	1756	1330	1113	1337	1159	1054	886	1121	1153	872	639	974	640	1253	954	1317	1113	756	1359	1167	880	1132
CTNNA3	336	66	60	52	91	68	108	115	110	112	49	58	274	88	212	59	57	176	56	112	146	150	132	53	131	91	124	34	310	46	105	196	77	44	28	78	33	77	117	229	120	106	132	203	28	172	52	27	23
LRRTM3	150	14	99	58	20	48	10	123	56	117	25	4	293	41	115	19	21	89	7	60	81	159	16	3	47	26	85	0	158	17	171	110	36	25	9	36	25	45	121	225	116	76	88	101	94	68	14	40	3
DNAJC12	202	209	259	329	327	327	322	231	247	314	212	161	276	208	305	253	231	231	281	339	302	381	152	146	121	192	283	174	283	204	336	208	203	317	234	180	617	347	275	237	287	250	201	174	494	129	195	279	183
SIRT1	1079	1401	1079	1073	929	1091	1149	1214	1194	1281	1350	1087	1139	1095	1139	1066	1264	1137	969	1021	1175	1037	1395	1058	1655	1232	1059	563	1157	897	1046	930	972	939	1215	1168	1125	1087	1037	1248	1355	813	1179	1676	1274	950	1083	738	954
HERC4	1695	1981	2324	1924	1734	1680	1553	2088	1525	2052	3115	2165	1818	2146	2485	2533	2243	1882	2579	2451	2059	2046	1551	1574	2015	2398	2214	2221	2301	2297	1840	1874	2206	2665	4983	1684	1722	2987	2020	2080	1533	1926	1570	2077	2151	1781	2065	2260	2066
MYPN	18	4	7	3	13	5	11	14	15	10	2	1	26	5	0	1	0	8	14	12	16	2	2	0	2	1	10	1	4	7	4	40	7	3	3	2	5	2	3	9	23	3	8	4	10	2	1	10	14
ATOH7	3	0	1	1	7	5	7	4	0	3	3	1	4	0	2	4	1	0	0	1	1	5	2	4	0	2	0	0	3	2	0	8	3	0	4	2	4	5	0	6	2	4	1	0	2	2	2	0	6
PBLD	210	188	222	202	183	227	282	270	299	135	136	138	255	200	139	176	188	311	156	90	200	213	298	176	190	152	204	140	256	158	266	259	318	140	132	255	135	99	180	239	217	216	254	199	189	230	220	148	161
HNRNPH3	7819	9125	9078	7375	7537	6291	4538	6864	7489	7547	8728	8005	8728	8555	9642	9516	9994	6157	8518	7634	7339	7905	7840	5796	7873	8301	6018	5555	7103	9140	7357	6887	6646	7357	11186	7180	5550	9347	6794	8840	7981	7163	6419	7348	7087	8786	6285	6069	6041
RUFY2	1337	1684	1987	1634	1484	1408	1008	1417	1180	1420	1984	1428	1668	1454	1933	1697	1586	1450	1871	1567	1499	1693	1654	1095	1482	1567	1223	1115	1443	1798	1433	1223	1151	1388	1806	1324	1285	1891	1191	1578	1365	1795	1549	1592	1471	1335	1251	1288	1290
DNA2	145	85	120	107	120	75	83	170	67	102	290	141	159	190	160	167	172	95	144	176	163	194	99	71	103	165	147	107	132	134	78	140	115	125	233	61	135	168	100	116	105	163	97	104	134	118	99	129	116
SLC25A16	387	562	534	501	411	564	513	513	567	427	317	456	424	477	427	326	533	650	417	329	546	443	522	468	475	319	541	567	486	567	609	449	497	376	299	521	458	403	509	371	575	593	549	456	491	560	400	567	443
TET1	249	128	244	177	224	190	119	130	143	200	259	51	380	81	283	62	167	245	261	166	178	165	100	61	195	231	155	81	129	219	230	229	112	163	96	138	137	210	144	378	74	228	131	224	206	82	161	211	117
CCAR1	2671	2840	2979	2229	2695	2890	2265	2105	2393	2242	3211	2532	2822	2341	3208	2922	2626	2790	3611	3549	2869	3102	2144	1859	2397	2670	2403	2386	2127	3094	1931	3529	2248	2857	2995	1963	2643	3293	2029	2908	2271	2955	2306	2211	3092	1904	2354	2597	2460
STOX1	27	39	57	76	11	35	23	45	53	58	48	45	19	45	48	68	68	81	59	75	104	46	28	67	25	70	37	28	152	106	50	28	67	40	43	55	19	43	42	28	131	70	34	99	44	97	55	18	45
DDX50	1339	1344	1267	1283	1269	1325	1535	1248	1209	1595	1114	1179	1323	1313	1179	1391	1335	1268	1420	1267	1329	1379	1401	1187	1365	1415	1301	1108	1360	1084	1398	1388	1279	1424	1248	1413	1412	1180	1326	1110	1543	1090	1196	1351	1341	1396	1395	1686	1253
DDX21	1908	2170	1250	2028	1185	1334	1494	2344	2437	1255	1050	2411	938	2894	1116	1785	2253	2515	734	1058	1919	1390	2404	2661	1382	1197	1385	2513	2590	1569	1794	2767	1748	2332	2150	1797	2726	769	3110	1023	3818	1569	2897	1281	1562	2892	1400	3295	1965
KIF1BP	706	817	649	1066	689	847	805	838	734	795	597	719	567	825	617	528	848	719	575	535	908	492	818	883	676	713	812	892	898	760	697	996	874	1038	1044	793	1078	654	947	543	885	738	802	649	758	800	964	1047	1015
SRGN	1645	669	382	1482	440	399	891	1137	1064	313	436	2218	225	530	317	1236	663	1175	311	549	509	297	801	2417	1354	388	363	5258	1037	752	557	766	1132	645	774	693	1883	329	1544	323	898	409	1157	864	1006	1316	626	571	423
VPS26A	1270	1529	1284	1388	1213	1299	1800	1490	1567	1392	1035	1607	1088	1475	1293	1144	1642	1551	1201	1091	1417	1290	1512	1513	1281	1175	1429	1346	1539	1350	1431	1469	1275	1282	1180	1382	1492	1175	1375	1055	1695	1303	1613	1357	1231	1503	1181	1568	1392
SUPV3L1	635	1046	974	919	704	803	700	876	772	806	873	941	969	981	900	747	923	822	1112	859	1034	651	828	707	750	683	825	563	773	1107	807	779	795	701	642	656	880	843	803	1030	1094	1300	899	918	903	1063	911	822	727
HKDC1	0	8	1	2	0	0	0	2	0	0	0	3	2	5	0	2	1	0	5	2	0	18	0	36	1	13	0	9	11	1	1	0	0	7	10	0	14	1	0	0	2	0	0	4	1	0	3	0	15
HK1	2031	960	646	766	1231	1130	1211	1522	1078	1370	864	1791	1053	1042	1003	1195	1316	1295	584	819	1206	961	1156	2278	1388	1198	1352	3619	1500	1684	1302	2423	1321	2955	2845	1461	1626	836	1756	720	1148	992	1612	1384	1342	1802	1530	1648	1356
TACR2	51	58	69	68	99	45	83	49	122	47	35	124	69	66	61	48	56	80	70	91	97	66	75	89	78	33	81	65	84	49	78	26	27	32	24	101	72	71	75	53	47	55	64	42	91	66	49	68	61
TSPAN15	99	59	39	57	52	69	97	70	48	65	70	196	69	66	28	140	54	69	16	72	36	44	38	384	159	59	34	402	57	61	71	103	52	46	46	86	98	47	163	103	30	53	101	88	79	69	55	76	108
NEUROG3	0	0	0	0	0	0	1	0	0	0	0	0	0	0	0	1	0	0	0	0	0	0	0	1	0	0	0	1	0	0	2	2	1	3	0	1	3	0	2	0	0	0	0	0	1	2	2	0	0
C10orf35	30	59	35	51	72	49	110	45	66	106	18	23	32	40	66	31	57	35	90	47	57	63	102	46	25	28	51	11	13	7	12	51	52	104	75	49	87	58	36	34	14	33	50	16	90	21	96	44	71
COL13A1	114	25	19	34	30	47	48	75	21	18	37	147	62	28	39	74	18	97	28	77	31	13	50	174	30	29	29	87	30	66	33	45	61	79	52	34	84	24	78	71	34	17	82	59	42	74	46	27	110
H2AFY2	830	538	561	599	652	456	520	864	525	764	410	257	579	825	566	315	672	356	468	521	719	503	623	289	584	618	922	321	362	433	456	1085	492	636	706	531	522	628	513	703	570	418	382	415	451	504	304	416	721
AIFM2	375	436	543	326	613	465	596	353	393	418	658	386	416	422	568	453	435	581	638	532	472	457	888	364	414	556	364	414	459	586	376	572	364	385	501	487	533	581	376	406	489	540	443	424	360	466	541	424	370
TYSND1	514	500	612	578	568	694	634	548	536	711	614	601	692	543	503	539	495	629	601	528	800	588	520	368	599	610	660	554	483	749	826	656	436	715	443	501	659	703	327	533	403	811	633	746	776	541	640	784	700
SAR1A	2122	2760	2564	2958	2987	2728	2686	3176	2703	2615	2271	3218	2720	3312	2543	1921	3419	2738	2616	1910	2918	2789	2953	2419	2472	2492	2768	3796	2839	3235	2881	2621	2980	2300	2712	2556	2526	2465	3272	2709	3262	2773	2432	2489	2528	3282	2912	3186	3079
PPA1	1108	1041	888	2298	1326	861	926	1413	1259	965	1489	1467	979	1446	1340	1861	1512	1189	1153	1339	966	1180	1270	1041	686	873	1170	1777	1286	1022	1500	1403	1331	1752	1660	1170	1630	1081	2182	864	1955	963	958	990	1252	1427	1318	1993	1459
NPFFR1	10	14	63	29	13	23	2	15	6	18	55	13	3	14	16	54	12	4	40	1	9	3	20	6	17	12	10	8	3	5	15	0	6	16	92	10	4	11	6	0	64	9	6	12	10	8	22	1	37
LRRC20	336	137	246	238	301	226	269	264	184	263	294	115	275	228	315	97	210	191	315	267	151	199	164	117	294	318	270	157	200	191	191	225	199	261	266	202	213	341	208	268	122	196	128	155	240	174	241	335	283
EIF4EBP2	5755	5171	4903	4832	4394	4879	8130	5687	5630	5316	4708	5518	4698	5568	4338	6109	4802	5139	3923	4481	4510	5634	6086	6170	5639	5358	5750	5215	6310	5071	5113	4779	4845	4664	5620	5833	4910	4852	4437	5026	6631	4277	6353	5865	4437	5791	4202	4069	5312
NODAL	23	56	16	13	15	25	59	24	29	9	13	52	30	24	33	18	25	24	13	11	57	33	67	36	62	24	43	10	64	52	26	15	19	15	9	37	33	2	18	22	47	79	91	91	8	43	18	16	20
PALD1	854	371	177	215	147	286	305	830	340	274	294	674	650	308	207	558	346	362	235	492	508	219	596	630	444	214	239	440	321	692	611	517	447	243	425	462	333	271	516	590	381	320	664	754	318	591	459	445	294
PRF1	72	24	26	31	51	10	56	6	32	26	11	52	11	21	29	25	6	41	11	40	17	5	18	132	95	29	14	148	20	26	23	19	25	15	15	18	18	27	31	8	67	18	14	17	30	27	14	27	21
ADAMTS14	204	7	4	11	2	1	5	348	7	3	5	8	79	11	0	28	3	24	5	22	7	11	30	6	3	14	6	32	7	5	15	195	8	5	6	4	7	11	6	74	4	6	26	14	15	9	5	4	3
TBATA	0	0	0	0	0	0	0	0	0	0	0	0	0	0	0	0	0	0	0	0	0	0	0	0	0	0	0	0	0	3	0	0	0	0	0	0	0	0	0	0	0	0	0	0	0	0	0	0	0
SGPL1	1193	1183	1086	1047	1162	1415	1108	1093	1100	1019	1525	1222	1212	1116	1187	991	1090	1118	1058	960	1169	1043	978	1335	1197	1252	1585	1317	921	1192	1227	1468	1084	1354	1805	1117	1221	1298	1093	1217	897	1219	1139	1135	1292	968	1120	1694	1420
PCBD1	815	810	1518	777	1112	627	1021	579	722	1511	1300	742	778	741	1248	1604	532	688	1823	1283	715	1102	663	731	638	1034	758	816	718	1020	755	656	735	1078	2268	702	826	2191	1072	690	814	738	829	690	701	748	1018	1368	838
UNC5B	474	511	177	541	409	422	279	465	461	343	522	517	279	368	236	336	448	314	217	303	226	286	669	277	493	656	281	577	329	229	277	523	322	564	625	708	316	340	377	311	197	129	463	317	317	349	523	2151	696
SLC29A3	462	441	421	389	524	573	619	380	383	613	437	277	386	387	459	405	414	398	424	379	317	289	412	255	505	503	490	266	357	300	393	423	297	604	721	346	566	480	283	358	387	325	477	517	641	248	346	528	419
CDH23	1929	4582	14104	7981	7766	7547	1833	4011	4394	5730	8119	2043	6786	4197	6661	6603	3013	6991	10215	4835	5990	2568	5541	2794	1336	2811	4195	1035	1703	12383	7518	4621	10299	3540	976	3545	4615	6480	4862	7258	3576	10558	4498	1412	5345	3675	11446	4053	7470
C10orf105	86	381	364	492	236	354	144	143	213	229	439	167	177	235	171	196	192	401	258	158	193	188	217	76	97	113	182	81	112	213	364	172	288	187	102	188	194	268	214	160	132	209	308	153	292	262	361	226	246
VSIR	1547	1484	1181	1381	1926	1725	3787	1647	1398	1748	2490	3574	1391	1979	1688	2308	1614	2620	1415	1745	1750	1309	1926	3085	1902	2073	2583	4431	2261	1886	2136	1572	2122	3269	6426	2849	2810	2434	2540	1350	2018	1271	2904	3791	1770	3500	2567	2496	2999
PSAP	42320	29347	26775	36287	34194	37402	34564	37778	33567	35244	24117	32375	33880	29347	28021	25714	40416	33238	17744	26775	30565	30565	40416	42814	42320	40900	38187	43922	39015	30044	37028	43321	51846	30311	37028	35244	28457	25874	39943	31824	39484	25080	36647	30565	40900	32649	31062	36287	45160
CHST3	2562	3228	1610	2631	3296	4049	2887	2642	2569	2130	2424	2285	1923	2362	2640	2241	3046	2785	2300	1712	2301	2906	4210	3379	3295	3298	2320	3490	2613	1710	1849	4169	2750	6304	3682	3343	4357	1726	3854	1810	1428	1268	3974	2086	3168	1446	3278	3081	4459
SPOCK2	180	270	666	634	774	1259	356	560	568	300	652	1303	187	639	451	645	174	563	457	865	491	480	1171	3697	359	578	637	934	198	478	244	108	274	356	1076	137	243	183	913	321	277	577	531	127	1195	171	154	721	4434
ASCC1	693	852	686	867	701	897	1100	784	805	664	937	1006	599	880	663	1111	788	872	786	760	780	944	778	853	879	637	802	952	881	752	933	727	723	799	887	795	749	610	863	601	785	587	865	776	1076	673	885	1114	913
ANAPC16	2925	3461	4007	3350	3900	3252	4930	3204	3025	3518	6188	4465	3459	3224	4673	6322	3439	3060	6298	5545	3242	3844	3129	3738	4011	3887	3581	2977	3540	5151	4025	2708	3059	3549	4388	3850	2920	6298	4002	3259	3054	3697	3703	3998	3379	3974	3729	3983	3186
DDIT4	10173	48571	6749	39943	13747	24593	26983	31062	21112	7285	26226	26052	2852	25874	13662	22064	32103	31579	22558	14193	43922	19273	32649	8251	23970	6713	13930	14330	31330	31824	18910	14910	15446	33238	10836	13544	41847	3228	18993	3263	18558	6520	33238	37778	84547	8840	23677	41847	13351
DNAJB12	1241	1564	1368	1832	1521	1643	2151	1749	1904	1413	1986	1569	1320	1847	1402	1424	1818	1906	1695	1740	1773	1600	1793	1633	1195	1231	1893	1425	1712	1445	1357	1452	1669	1112	1068	1444	1665	1271	1741	1431	1759	1792	1544	1290	1465	1526	1709	1387	1593
MICU1	1944	1551	1572	1960	1944	2073	2286	2016	1700	1914	1225	1534	1856	1790	1763	1303	1616	2012	1481	1630	1723	1542	1665	1843	2045	1948	1930	1972	2072	1231	1775	1875	1805	1982	1481	1786	2369	1660	1760	1553	1756	1497	1592	1841	2395	1532	1567	1463	1638
MCU	464	308	367	308	415	390	289	375	317	292	522	446	445	347	418	375	324	407	412	460	411	461	349	388	447	458	427	597	364	426	382	465	394	552	442	423	454	397	395	463	383	422	389	412	477	443	349	371	421
OIT3	29	3	0	6	2	1	5	8	1	10	5	1	9	0	0	0	0	5	0	1	17	2	0	1	5	0	10	9	1	25	2	26	2	2	10	2	4	25	0	12	6	0	0	3	1	0	3	0	3
PLA2G12B	0	0	0	0	0	0	0	0	0	0	1	0	0	0	0	0	0	0	0	0	0	0	1	0	0	0	0	0	0	0	0	1	0	0	1	0	0	0	0	0	0	0	0	0	0	0	0	0	0
P4HA1	2400	1144	1457	1294	2926	1370	999	1228	910	1580	4920	1094	1620	901	1503	2116	1674	1658	1304	1555	1621	2062	1136	874	2606	2330	1235	1886	1260	1076	1185	1377	1028	2250	10257	984	1516	2158	1213	1793	1042	964	1027	1156	3114	894	1173	1292	1397
NUDT13	126	108	177	172	139	181	133	144	137	120	189	111	186	137	164	154	99	142	231	192	160	143	105	106	131	149	154	117	136	211	221	137	125	131	109	165	153	170	91	161	131	162	129	177	169	158	166	147	144
ECD	746	790	712	1012	676	795	657	851	595	727	725	717	835	920	795	594	899	889	862	756	771	674	744	766	887	716	516	735	829	873	791	805	650	693	552	537	805	708	856	849	1039	863	823	893	721	796	776	945	605
FAM149B1	1614	1300	1799	1540	1724	1333	1558	1374	1193	1405	1953	1213	1748	1318	1963	1691	1432	1264	2292	1927	1188	1533	1272	1134	1459	1589	1320	1214	1241	1540	1492	1343	1235	1358	1525	1311	1261	2090	1333	1771	1035	1402	1239	1485	1510	1286	1431	1595	1320
DNAJC9	1334	1149	1010	1442	1267	1160	1820	1246	1152	1048	1734	1163	1256	1381	1238	1727	1335	1093	1394	1624	1328	1205	1197	1089	1331	1522	1324	1228	1068	1393	1263	1365	967	1217	1785	1211	1285	1562	1043	1376	980	1184	1039	1208	1355	1315	1488	1220	1239
MRPS16	1155	955	868	1009	1168	1039	1506	994	1176	1073	806	852	1014	856	852	930	1093	1220	819	916	1134	946	1170	1116	1003	930	1304	1266	872	1158	1247	1303	1054	914	900	1326	1334	860	1120	901	1045	1093	969	1076	1219	1054	1170	1624	1380
CFAP70	313	960	907	526	813	491	233	443	477	375	373	297	477	609	720	452	432	352	1967	897	381	1002	529	269	300	545	306	188	336	383	321	287	272	680	734	379	358	619	199	524	539	693	398	281	331	269	386	136	404
ANXA7	2834	2781	2741	2408	2940	2990	3852	2952	3022	3796	1671	3109	2265	2958	2605	2019	3390	3549	1963	1797	3996	2595	3226	3621	3031	3009	3105	2921	3256	3118	3651	3738	2556	3809	3125	3574	3573	2415	3129	2013	4236	3329	3347	3396	2444	4038	3331	4147	2960
MSS51	178	185	348	187	281	219	189	139	167	172	689	223	338	250	367	224	146	219	500	358	287	179	173	125	223	243	261	170	200	353	226	270	183	210	371	169	225	582	161	307	227	607	203	198	231	216	202	269	204
PPP3CB	2117	2040	2958	2008	2522	2062	2125	2094	1940	2208	2602	2265	2306	1894	2510	2002	2160	2485	2665	2612	2237	2322	1645	2242	2296	2268	2371	2152	2188	2414	1982	2102	2083	2177	2130	1993	2250	2606	2155	2289	1954	2420	1987	2333	2329	1901	2174	2154	2057
USP54	857	2080	953	2786	760	1231	578	1881	1741	735	1333	2557	687	2119	836	2029	1516	1546	1032	992	2171	1365	1310	1865	960	1068	1266	1464	1450	1273	1355	795	1410	871	682	991	907	738	1118	736	1625	1461	1207	929	1938	1528	994	1284	1032
MYOZ1	23	43	37	20	85	29	72	22	71	36	14	134	119	40	32	43	15	66	52	130	34	26	62	98	27	29	19	72	80	120	72	39	105	18	18	37	27	32	64	22	41	29	83	124	47	98	66	20	28
SYNPO2L	18	13	17	16	27	27	23	17	37	40	6	28	43	22	20	17	11	19	11	34	25	14	37	64	22	24	28	76	32	104	41	20	38	12	28	20	21	23	50	22	39	28	39	58	30	62	38	32	51
AGAP5	382	440	695	341	362	365	231	399	420	404	703	402	652	435	538	542	357	375	727	633	410	494	349	268	383	374	529	335	369	668	566	347	402	318	449	326	311	694	291	480	327	757	362	420	372	433	404	412	378
SEC24C	3482	3450	3159	3693	3401	4380	3592	3604	3627	4631	3796	3947	3899	3977	2967	3354	3917	4106	3111	3903	5143	2845	3545	3800	4133	4162	4402	4535	3518	5101	4772	4473	3758	3578	4643	3689	4126	3179	3450	4133	4249	5131	3335	4234	5056	4377	4136	5254	4544
FUT11	457	414	295	306	554	425	465	415	376	413	645	453	408	403	360	358	438	363	320	248	422	435	531	501	627	469	418	735	519	377	388	504	406	439	651	463	384	357	361	380	373	387	376	373	514	517	453	439	537
CHCHD1	273	294	343	364	413	375	459	384	391	428	442	403	397	382	403	455	380	274	372	414	402	352	296	318	283	395	394	505	323	438	504	443	386	430	481	307	418	642	405	322	475	387	246	313	367	540	339	584	467
ZSWIM8	5243	4346	4396	3805	4074	4529	3014	3708	3964	3725	4113	4013	4658	3925	3532	4410	3852	4162	4113	4053	4529	4174	3515	3947	4271	4567	3592	3957	4171	4627	3231	3838	3994	4249	4232	3142	3706	3686	2786	5817	4110	5467	3463	4256	6316	3272	3344	2711	3583
NDST2	1231	1212	1347	1164	1029	1277	1216	1380	1423	1241	1230	1392	1273	1401	1131	1264	1280	1057	1220	996	1481	1213	1237	1225	1276	1251	1041	1320	1353	1465	1252	1186	1037	1338	1186	1285	1279	1028	1067	1352	1534	1411	1302	1402	1295	1632	1128	1326	1199
CAMK2G	743	482	696	591	828	945	699	670	576	779	895	1972	657	542	845	594	571	877	766	978	685	555	661	2293	651	924	941	2376	823	1360	847	827	1277	586	684	969	687	760	1377	705	363	722	617	879	633	879	1326	799	946
PLAU	159	13	20	56	68	61	46	67	75	19	53	100	45	16	14	25	29	53	8	50	42	40	40	515	94	96	39	770	27	44	24	214	66	83	64	107	120	67	242	48	13	43	57	26	34	25	50	37	160
C10orf55	40	1	2	11	12	8	15	10	11	7	2	20	7	1	1	4	3	6	0	4	1	2	10	112	16	21	2	139	5	8	5	39	13	14	10	19	20	8	37	9	4	10	4	5	8	6	7	9	35
VCL	6513	3346	4049	5481	4357	5573	5978	5481	5291	5940	4040	8154	3947	5822	4126	3362	5163	5124	3205	3304	6903	5568	5701	12580	5972	6075	5625	13312	7038	5008	5812	9413	6218	6310	4094	7047	5008	5019	8971	3015	7664	6266	5074	5518	3650	10426	6273	6139	6360
AP3M1	1203	1181	1200	979	1086	1396	1114	1101	1183	1298	1333	1239	1079	1260	1030	921	1087	1407	914	1122	1629	952	939	1323	1056	1256	1314	1669	1054	1493	1482	1728	1238	1344	1347	1169	1403	1095	1363	1065	1302	1388	1129	1145	1180	1250	1103	1899	1623
ADK	213	215	306	227	240	217	278	247	214	284	253	180	227	214	268	248	213	194	335	297	231	237	218	210	188	211	255	282	194	234	280	234	290	214	182	212	227	278	247	191	224	275	233	252	215	178	210	310	205
KAT6B	2887	2031	2199	2598	2464	2802	1709	2185	2646	2210	2940	1346	3037	1938	2527	1951	1989	2439	1869	2180	1840	2237	2813	2063	2722	2495	2292	1315	1964	1823	2380	1443	2258	1814	2517	2625	1627	2433	2027	3217	1435	1726	1876	2411	3549	1298	2391	1836	2212
DUPD1	0	0	0	0	0	0	0	0	0	0	0	0	0	0	0	0	0	0	0	0	0	0	0	0	0	0	0	0	0	0	0	0	0	0	0	0	0	0	0	1	0	0	0	0	0	0	0	0	0
DUSP13	0	0	1	0	7	6	5	0	0	0	1	0	3	0	0	0	0	0	0	6	0	0	0	0	0	0	2	0	2	0	2	0	0	0	0	0	0	0	0	0	0	0	0	0	3	0	0	1	0
SAMD8	1746	2265	2072	1956	1350	1534	1700	1402	1891	1664	1590	1513	1151	1551	1687	1818	1785	1674	2002	1112	1795	2890	2251	1536	1790	1692	1440	1505	2212	1477	1470	1397	1509	1970	1795	1522	1836	1423	1321	1120	2471	1421	1752	1938	2104	1645	1337	1553	1110
VDAC2	1347	1790	1434	1470	1633	1467	2178	1461	1873	1421	1725	1461	1459	1645	2076	2078	1443	1186	1995	1607	1470	2274	1562	1473	1506	1602	1427	1321	1895	1143	1499	1239	1385	1262	1547	1645	1662	1852	1520	1406	1559	1272	1667	1704	1371	1536	1497	920	1192
COMTD1	142	354	369	495	242	233	421	187	363	398	567	406	277	419	449	467	260	208	548	429	310	426	388	260	407	316	439	222	368	355	467	217	292	580	272	379	242	768	444	224	279	345	515	340	399	332	327	481	335
ZNF503	1707	4564	4852	4034	2298	2387	6121	2149	2868	5179	4805	2624	2094	3072	5304	1283	2460	1579	3129	3343	2269	1691	9347	3000	8130	3304	3110	2483	1933	3459	3464	2193	3695	1315	1475	4011	2023	5333	2557	1677	2948	1677	3390	2412	2794	1916	4287	1973	4484
LRMDA	284	162	396	332	303	258	292	254	213	147	322	92	313	315	333	138	110	217	407	239	230	420	246	124	180	209	230	87	269	160	233	256	248	296	140	206	325	285	236	163	294	243	214	150	326	166	270	333	190
KCNMA1	1347	469	1154	654	552	996	255	1330	968	1844	105	1677	584	434	508	299	454	634	130	614	1354	248	1590	1756	556	615	1754	1269	962	592	564	700	1023	340	351	863	389	1200	1943	495	587	971	366	332	972	587	767	1863	564
DLG5	5663	3081	3872	3968	2865	3917	2913	3737	3731	3970	5495	2796	4357	3394	4714	4362	3872	3080	3588	3866	3175	4320	3860	3876	4609	4720	3637	2795	4476	3202	3362	3682	2785	4282	4115	3209	2924	3580	2980	4284	4637	3854	3537	4150	4615	3758	3143	3322	4808
POLR3A	876	665	890	745	863	943	725	649	743	805	1007	593	922	717	905	570	857	901	864	746	1023	803	609	735	763	764	848	779	752	963	965	946	764	989	895	858	909	773	873	943	835	969	800	751	1066	789	917	1175	873
RPS24	40900	35244	40900	33567	51846	37778	33567	33238	39015	34564	35244	25397	41359	32375	40416	35555	27399	26775	35950	42320	33567	41359	33880	20452	32935	33880	34906	21222	26775	33567	33567	31062	28225	30565	35555	37028	39484	42320	30565	32935	28457	35950	32935	26580	37028	32103	28903	35244	37402
ZMIZ1	7766	5026	3324	3309	7079	5019	5513	5822	6335	6950	3261	3545	6446	5147	4872	3102	6794	5573	3549	4020	3844	4708	6164	4507	6856	6513	8143	3822	4370	4013	4524	4157	4538	5587	9571	7386	5195	4185	5630	5337	4200	3569	5231	5235	4126	4388	7146	3727	6895
PPIF	802	586	440	615	598	775	1106	1019	747	604	563	700	574	600	640	692	711	917	452	455	673	615	1016	723	543	642	622	1156	548	664	873	1385	659	849	878	763	983	509	678	558	635	479	725	568	861	595	574	1352	1043
ZCCHC24	3379	1425	1588	1234	1719	2573	4133	1850	2626	2563	1942	3642	1741	1910	2503	1843	2116	2201	1271	1559	1858	1351	2749	4274	2329	2573	3239	5098	2552	2320	2448	2295	1969	4274	2860	3431	4023	2423	2293	1708	2119	1858	3029	2499	2260	2490	1666	2884	3479
EIF5AL1	739	637	557	821	682	711	799	768	756	565	615	766	563	1042	491	500	718	738	503	481	786	671	858	809	579	604	766	1369	815	716	867	1051	815	673	579	742	1110	479	1134	585	909	746	824	583	592	1013	732	1153	990
SFTPA2	3	31	158	13	38	46	21	3	67	42	16	0	41	43	15	86	1	22	2	3	11	0	6	6	1	5	4	3	0	16	63	3	3	10	0	32	11	54	2	2	83	15	25	0	98	31	10	0	26
SFTPA1	0	34	141	0	39	37	13	3	55	33	11	1	35	23	14	77	2	27	0	0	7	1	8	8	0	4	1	3	0	21	52	2	2	16	0	18	10	34	1	0	64	11	27	2	78	35	3	0	14
NUTM2B	71	96	74	52	73	94	76	54	63	99	20	49	64	82	56	47	46	92	67	69	94	51	102	60	68	45	82	40	64	73	126	62	66	55	37	64	53	50	43	73	99	118	101	115	52	105	87	70	20
SFTPD	12	14	26	19	20	36	13	14	6	16	12	27	30	6	27	12	13	11	8	9	17	15	15	14	16	73	10	11	3	15	15	7	19	39	13	18	11	15	16	7	13	37	20	11	16	26	12	12	42
TMEM254	539	404	620	499	548	526	326	452	337	702	584	348	552	454	526	435	384	408	528	509	482	427	366	360	389	578	512	441	356	495	491	527	459	334	550	389	393	681	414	508	348	431	346	415	470	347	468	538	495
PLAC9	36	34	135	44	40	52	75	35	60	105	50	302	79	44	58	157	13	68	66	109	68	29	53	534	89	25	46	349	101	214	123	69	160	59	27	75	63	71	201	42	237	206	125	148	50	163	78	205	32
ANXA11	3791	4187	3763	4210	5045	4396	5967	3725	4786	5243	4016	4944	4367	3936	4903	3080	3874	4426	4462	4058	3537	4893	4637	5518	4331	5615	5143	6145	3880	4643	5750	4009	4490	5124	5615	5155	4362	4689	5578	3798	3407	4328	4937	4099	3311	5159	5555	5854	4969
MAT1A	40	403	1261	260	164	146	269	63	268	933	55	172	195	111	517	331	145	340	2271	145	219	356	12	27	40	126	250	16	163	498	819	103	258	76	132	74	58	365	182	104	496	413	86	86	148	97	125	1786	68
DYDC1	0	0	0	0	0	0	2	0	0	0	0	0	0	0	0	0	0	0	0	0	0	1	0	0	0	0	0	0	0	0	0	0	0	0	0	0	0	0	0	1	0	0	0	0	0	0	0	1	0
DYDC2	1	4	0	1	4	0	21	11	1	1	0	0	2	5	12	5	0	1	14	12	0	31	5	1	1	15	5	0	0	0	2	2	0	0	1	3	5	8	0	0	0	0	0	0	6	0	0	2	4
FAM213A	875	1338	1717	1203	1212	978	2982	835	1357	1484	1188	1134	1080	1238	1569	1368	1350	1056	1879	1124	1507	1572	1058	2271	1158	1090	1260	1224	1776	1549	1381	1096	1348	952	928	1137	1096	1646	1231	1045	1365	1791	1226	1173	986	1168	1432	2355	1874
TSPAN14	2725	3762	3979	3171	2108	3773	4893	3539	3890	3542	2681	2846	3075	3253	3729	2218	3938	3535	4295	2169	4159	3124	3472	3787	4727	2951	4150	2541	4603	4031	3826	2931	3332	2246	1967	3451	2364	2381	2440	2210	4092	3573	4750	6439	2611	2849	2409	3498	2676
SH2D4B	0	0	0	0	2	0	2	4	0	0	0	0	0	2	0	3	0	0	0	0	0	0	4	2	6	0	0	5	0	0	0	1	0	0	0	2	0	0	0	0	0	0	0	3	0	2	0	3	2
NRG3	0	0	0	1	0	0	0	0	0	0	0	11	0	0	0	0	1	1	0	3	1	0	0	5	0	0	0	6	4	0	0	0	0	2	0	0	5	0	0	3	0	0	3	0	2	0	2	0	0
GHITM	2818	2871	2677	2851	3215	2765	3671	2884	3133	3371	2079	3168	2721	2803	3231	2326	3142	2863	2737	2060	2723	2585	3220	3480	2953	3001	2877	3502	3048	2715	3248	2908	2840	2903	2855	3099	3571	3744	3327	2649	3328	2348	2995	2911	2797	3375	3070	3472	3321
C10orf99	0	0	0	1	0	3	0	1	2	0	0	0	0	0	0	0	1	5	1	0	0	5	0	0	4	0	2	3	3	2	16	0	0	2	1	1	2	2	10	0	0	0	3	2	3	0	0	0	1
CDHR1	56	165	18	121	2867	9	29	180	56	22	74	10	227	182	116	18	86	25	60	236	193	155	79	29	113	549	230	28	90	54	30	292	75	300	209	95	60	43	87	221	32	24	175	16	76	19	181	39	448
LRIT2	0	3	0	2	28	0	0	0	0	0	0	0	0	0	1	0	0	0	1	9	4	0	0	0	3	3	2	0	1	0	0	2	0	2	0	0	0	0	0	0	0	0	2	0	0	1	0	0	2
LRIT1	0	0	0	0	0	0	0	0	0	0	1	0	0	0	0	0	0	0	0	0	0	0	0	0	0	0	0	0	0	0	0	0	0	0	0	0	0	0	0	0	0	0	0	0	0	0	0	1	0
RGR	0	0	0	0	0	0	0	0	0	3	1	2	0	0	0	0	0	0	0	0	0	0	0	5	0	0	0	0	0	0	0	0	0	0	0	0	0	0	0	0	0	0	0	1	1	0	0	1	0
CCSER2	2096	1819	1715	1597	2049	1857	1637	1756	1718	1489	1715	1836	1748	1806	1724	2346	1596	1897	1714	2082	1537	1768	1771	1786	1915	2030	1655	1642	1881	1582	1488	1488	1677	1606	1275	1626	1362	1838	1821	1900	1771	1495	1558	1734	1501	1694	1726	1748	1494
GRID1	55	126	117	114	79	86	119	61	42	235	60	198	133	78	29	140	69	97	38	88	211	46	250	296	127	110	188	396	70	159	77	43	80	272	147	95	96	88	131	69	39	122	167	159	35	92	86	220	12
WAPL	1354	1439	1105	1079	1161	1343	1217	1337	1499	1240	1068	1207	1050	1316	1051	1104	1319	1339	886	1125	1440	1170	1732	1498	1392	1271	1269	1185	1290	1164	1310	1432	1163	1283	1351	1634	1215	1054	1207	1003	1502	1062	1387	1387	1246	1416	1241	1148	1457
OPN4	0	1	0	1	0	0	0	0	2	0	0	2	0	2	0	1	0	1	0	1	0	0	1	4	2	1	0	3	0	2	3	0	5	2	1	6	0	2	2	0	0	0	2	5	0	5	1	0	0
LDB3	146	339	132	221	177	269	253	193	295	112	288	1949	245	346	196	526	166	1093	207	1109	202	50	245	1912	140	71	204	1580	380	1276	425	140	906	135	38	239	166	62	743	166	289	244	835	938	193	1004	395	72	246
BMPR1A	1246	1220	1053	1113	1237	1129	1286	1425	1414	1077	1872	1464	1388	1076	1210	1025	1204	1064	1213	1330	1226	1092	1321	1477	1321	1537	1368	1441	1167	1296	1496	1241	1211	1460	1236	1604	1049	1383	1413	1402	1383	1198	1093	1653	1062	1673	1318	1030	1286
MMRN2	781	429	492	422	423	505	1009	537	589	594	359	1321	642	400	457	830	406	1156	526	624	499	513	753	2468	942	459	540	1104	689	765	635	650	952	303	676	846	697	648	607	524	537	479	1391	1395	428	750	871	512	361
SNCG	163	493	564	838	1333	869	548	227	677	671	706	1242	733	366	723	1363	374	1099	798	1199	393	558	475	1684	319	336	864	1095	400	1410	741	385	780	382	372	770	640	665	1310	332	460	602	912	467	354	950	2432	951	821
ADIRF	1516	3198	4795	3299	3822	2956	6341	1632	3292	5896	2884	6661	2829	2667	4375	8154	1387	3513	5462	7031	3903	4493	2457	8314	3014	2439	3183	2940	3280	7285	5405	1459	5601	4377	1619	4951	4759	6582	7188	1879	4394	3322	7303	5371	2044	5620	5711	4549	2795
FAM25A	0	0	0	0	0	0	0	1	0	0	1	0	0	0	0	0	1	1	1	0	0	0	0	0	0	0	0	1	0	2	2	0	0	0	1	2	0	0	8	1	0	1	0	0	2	0	1	0	1
GLUD1	3676	3006	3344	2869	3642	3346	5019	3428	3844	3590	2652	3124	3662	3002	4081	2668	2910	3921	3234	2928	3226	3621	4013	3510	3618	3644	3838	3554	4167	2833	3942	3471	3146	3508	2997	4487	3960	3598	3437	2855	4013	3241	3864	4451	3490	3356	3246	3913	3388
FAM35A	913	747	891	850	778	923	1138	907	1014	890	719	854	930	801	842	735	805	874	967	867	827	771	1208	894	977	931	1062	1054	930	1068	1081	917	905	852	720	1134	917	792	1086	985	782	897	1018	935	829	974	971	1204	990
NUTM2A	106	147	145	98	76	136	139	125	66	155	27	51	109	113	86	67	90	150	124	93	180	79	149	102	91	86	80	61	96	108	179	103	92	73	80	96	95	61	84	76	140	156	138	129	97	143	109	121	7
NUTM2D	161	237	220	149	116	188	203	186	134	226	50	56	192	168	134	112	158	212	203	182	246	135	316	162	155	110	98	84	136	176	236	150	121	96	84	192	149	106	125	122	210	284	200	202	112	170	201	144	10
MINPP1	452	446	472	398	573	399	489	369	291	423	524	350	492	333	523	410	385	429	490	429	453	287	436	286	441	520	403	433	419	358	317	557	377	555	648	376	501	513	305	451	494	458	432	610	509	327	410	448	488
PAPSS2	3106	1753	1814	1572	1321	1824	2335	2846	3055	1351	1015	1313	1966	2106	1679	2727	1307	3977	1620	1778	1926	1513	1398	1233	1326	1535	2348	3022	2271	1673	3255	3733	2287	1663	1374	3425	1759	1673	2325	1214	2678	1552	4375	2505	2252	2426	1671	1860	1688
ATAD1	1834	1739	1685	1408	1996	1777	1989	1762	1892	1775	1559	1502	1568	1478	1657	1347	1683	1714	1582	1698	1779	1654	1774	1736	1684	1832	1558	1517	1872	1616	1548	1644	1532	1769	1594	1802	2007	1336	1750	1572	1693	1891	1612	1474	1814	1443	1703	1917	1872
KLLN	24	21	15	23	19	29	42	11	21	37	16	28	28	25	21	40	7	34	25	21	27	20	34	33	15	24	40	93	18	46	42	15	33	17	15	22	29	26	30	17	13	27	22	35	28	22	33	45	50
PTEN	3727	3353	3261	3576	3614	4766	5663	3621	3850	3102	5296	6406	3809	3729	3586	4451	4241	4655	3145	5074	4603	3682	3635	7556	4018	3669	6242	12072	5471	5833	5397	5124	5766	3058	3485	4541	4225	3892	7023	3600	3513	4152	4415	4415	3966	6058	4987	4845	7766
RNLS	241	269	391	365	325	318	298	221	266	336	320	174	259	328	252	197	226	337	370	231	264	314	204	246	220	250	291	315	208	200	371	223	271	315	286	254	375	272	357	259	259	285	196	200	278	259	235	384	371
LIPJ	6	13	4	12	0	14	47	3	9	3	1	8	1	0	0	4	1	12	12	11	6	8	12	13	7	2	5	10	7	7	12	0	9	2	0	9	6	7	17	0	11	11	2	3	2	10	2	1	7
LIPF	40	7	118	111	72	211	0	179	196	88	4	312	88	106	0	73	327	47	199	49	43	196	31	74	155	56	89	171	235	39	233	244	153	47	247	41	29	62	277	252	6	0	45	93	57	108	65	16	115
LIPK	0	0	0	0	0	0	0	0	0	0	0	0	0	0	0	0	0	0	0	0	0	0	0	0	0	0	0	0	0	0	0	0	0	0	0	0	0	0	0	0	0	0	0	0	0	0	0	1	0
LIPN	0	0	0	0	0	0	0	0	0	0	0	0	0	0	0	0	0	0	0	0	0	0	0	0	0	0	0	1	0	0	0	0	0	0	0	0	0	0	2	0	0	0	0	0	1	0	0	0	0
LIPM	0	0	0	0	0	0	1	0	1	0	0	0	0	0	0	0	0	0	0	0	0	0	0	0	0	0	0	1	0	0	0	0	0	0	0	0	1	0	0	0	0	0	0	0	0	0	0	0	0
ANKRD22	5	30	4	8	9	6	12	3	25	1	3	6	3	0	3	0	2	3	1	1	19	6	2	13	18	2	3	42	3	8	34	0	2	3	2	6	7	4	18	1	35	3	8	1	8	4	1	3	3
STAMBPL1	485	413	1112	281	809	543	646	297	462	1214	488	411	844	249	687	710	299	655	1032	1036	506	668	374	148	583	500	415	195	425	561	538	570	435	910	526	416	563	1324	296	759	1162	767	551	559	460	400	665	776	317
ACTA2	9972	2893	5950	8659	4261	13351	11951	5098	11134	10173	5761	47801	8742	8390	7470	12547	4655	8108	4585	15805	10812	4200	6610	84547	11395	6341	10426	118390	18299	19085	10450	18134	42320	7981	3742	12481	11894	9607	40416	5990	10695	14473	14473	14283	3312	55743	18558	11832	7112
FAS	1837	1346	2975	1728	1273	1389	1608	1267	1415	2550	1991	1433	2053	1140	1762	1883	1017	1999	2227	1803	1395	2617	1557	1043	2163	1893	1593	1295	2202	1940	1953	1645	1668	3547	1535	1781	1891	2250	1464	1634	3440	2031	2060	2238	1348	2809	1423	1929	844
CH25H	40	90	94	126	32	15	78	131	99	101	1	65	13	34	29	110	25	494	39	8	29	25	60	46	31	11	51	69	76	49	43	41	42	393	29	84	114	11	186	21	398	32	168	34	45	65	35	109	1
LIPA	1315	761	679	1278	881	926	1461	1167	992	1181	843	862	994	790	810	824	841	1183	649	1068	706	676	821	1337	1645	1076	1043	2349	882	1035	1261	1103	1176	1102	725	1282	1213	848	1504	832	911	788	1248	1101	979	940	1076	1629	1378
IFIT2	411	312	144	146	387	262	397	172	228	576	187	227	430	126	251	246	151	209	221	203	178	134	359	124	489	357	282	235	115	176	288	222	186	250	375	426	137	351	93	250	292	160	334	452	190	183	358	180	264
IFIT3	839	616	251	408	760	537	1154	534	473	673	308	381	1078	210	346	402	425	397	348	454	356	310	647	237	1057	615	549	402	277	291	507	619	481	505	525	684	424	492	185	551	472	236	990	1153	470	378	692	357	424
IFIT1B	0	0	0	0	0	0	1	0	0	0	1	0	0	0	0	0	0	0	0	1	0	0	0	0	0	0	0	0	0	0	2	1	0	0	1	0	0	0	0	0	0	0	0	0	0	2	0	0	0
IFIT1	686	358	237	158	540	227	301	582	198	643	485	284	1033	117	408	450	330	225	454	441	304	241	268	276	719	561	372	320	210	331	272	461	302	470	669	340	187	464	126	460	390	289	559	992	249	261	422	436	393
IFIT5	499	641	371	295	572	451	1091	624	705	703	443	689	506	459	501	638	412	490	462	522	427	861	697	664	745	384	544	832	613	515	552	432	460	834	782	770	357	587	375	318	764	433	791	887	425	782	622	898	683
SLC16A12	8	363	404	117	167	17	604	53	149	212	30	637	80	379	106	109	67	62	102	65	895	312	26	1635	38	20	217	103	381	347	45	44	127	32	20	30	30	74	95	9	609	619	341	74	13	145	47	112	35
PANK1	120	86	122	53	83	139	104	124	102	177	179	117	118	97	166	171	114	103	142	122	185	65	77	145	114	125	208	130	207	184	151	98	97	105	108	124	72	184	167	92	212	179	153	210	94	170	100	333	178
KIF20B	414	308	254	287	275	324	225	332	403	348	263	166	336	286	256	192	313	374	305	266	298	268	317	238	349	314	276	154	297	260	358	307	226	164	216	409	329	275	282	380	190	225	297	348	462	291	396	253	362
HTR7	29	6	1	6	2	21	11	4	2	3	1	8	4	4	0	7	8	14	0	4	7	2	9	10	32	2	5	12	3	7	4	30	9	35	9	8	16	0	18	0	4	0	2	3	11	5	4	6	7
RPP30	486	496	591	562	500	609	804	553	530	655	591	525	668	546	641	514	578	501	726	592	603	537	448	503	531	501	565	527	496	749	656	571	559	534	577	521	615	631	472	671	677	747	607	539	489	617	556	630	517
ANKRD1	13	38	4	5	57	31	157	3	181	62	13	10	87	39	2	19	11	45	26	8	17	11	6	19	26	12	3	13	20	50	85	46	29	54	2	35	50	53	2	1	64	21	62	11	109	56	15	65	160
PCGF5	1405	3245	2240	2611	2079	1606	2817	2451	3274	1955	1940	3114	1159	3213	2162	2306	2439	2178	1735	1905	1966	2818	3034	3002	2237	1730	1899	1711	3062	2240	2058	1589	2269	2471	2508	2859	2214	1790	2304	1399	4122	2284	2810	2556	1889	2349	2085	1365	2233
HECTD2	1449	1760	1584	1720	1387	1684	1254	1274	1117	1245	1707	1765	1455	1356	1553	1482	1675	1415	1220	1374	1521	1395	1398	1713	1616	1753	1704	1740	1595	1519	1525	1491	1971	1479	1450	1456	1682	1208	1556	1767	1178	1710	1522	1691	1670	1442	1847	1120	1487
PPP1R3C	200	149	172	111	189	210	220	90	208	356	308	572	293	152	170	302	106	173	186	228	96	212	116	604	297	228	248	783	152	305	373	159	272	279	370	385	125	348	174	140	216	191	191	260	146	441	308	546	406
TNKS2	2793	3289	3251	2399	2929	2889	2277	2647	3494	3482	2283	2686	2924	2717	2849	2578	2799	2693	2877	2634	3385	4069	3288	2653	3202	3242	2965	1977	3233	2471	2540	2453	2843	2443	2110	2783	2267	2293	2319	2579	2952	3557	2718	2898	2786	2365	2597	2440	2401
FGFBP3	60	79	75	73	91	88	74	85	110	125	18	63	134	67	70	79	59	48	86	80	79	78	148	58	36	77	63	35	50	117	127	50	64	56	76	108	34	104	79	45	100	126	80	51	60	87	96	123	55
BTAF1	2363	3706	4259	4297	2551	4328	5776	4202	4627	3532	4117	5597	4664	4679	2604	3368	3588	3585	3064	4207	5776	5401	3795	4079	3868	2869	4564	3259	4049	5817	5578	3878	3566	2826	2288	3708	3332	2619	3422	4717	5917	5761	4886	4737	4766	6668	5499	5865	3777
CPEB3	264	427	485	545	410	501	285	440	342	409	467	270	406	427	327	319	465	457	417	337	683	350	410	339	263	370	331	200	465	439	464	333	334	342	324	294	371	297	353	394	379	593	468	391	496	282	446	321	270
2019-03-05	1288	1296	1404	1447	1236	1227	1316	1572	1391	1024	1498	1202	1431	1340	1332	1289	1332	1363	1446	1039	1454	1587	1381	976	1400	1340	1012	869	1443	1280	1265	1614	1093	1195	943	1087	1319	1325	1083	1602	1481	1567	1285	1434	1309	1188	955	1125	1013
IDE	644	565	666	464	612	589	645	647	651	643	866	696	512	621	614	483	683	782	587	565	853	777	488	767	538	595	662	1050	828	782	698	794	578	658	862	638	760	599	615	552	751	917	553	584	520	768	572	933	702
KIF11	258	73	63	69	65	64	50	259	89	95	47	33	126	51	52	42	128	50	67	52	72	47	118	106	73	97	88	134	54	82	65	234	73	36	41	83	46	65	65	120	57	52	72	79	66	71	68	96	73
HHEX	78	63	49	51	42	58	145	121	81	84	76	215	64	38	58	108	108	88	47	73	69	66	105	250	131	30	45	250	122	151	91	94	110	68	61	103	75	68	69	103	103	40	88	160	53	163	93	75	69
EXOC6	426	293	235	313	182	338	351	332	224	244	266	546	349	307	231	434	278	413	275	273	343	222	272	330	410	244	199	441	446	366	302	636	416	310	168	299	411	204	308	404	261	226	363	549	247	395	343	298	234
CYP26C1	4	4	0	11	0	0	1	2	2	2	0	5	2	0	2	10	3	2	4	0	0	0	0	9	9	3	0	0	6	2	2	12	8	0	1	2	1	0	2	2	11	0	0	5	0	14	3	0	1
CYP26A1	2	0	0	0	0	0	0	0	0	0	0	2	1	0	0	12	0	3	0	1	0	0	0	0	14	2	2	0	2	0	0	6	5	0	0	2	0	1	0	0	6	0	1	2	1	4	0	0	0
MYOF	2112	1141	1030	1922	2156	2515	1201	874	1291	1512	1544	2037	1433	1046	1249	1689	833	1515	1345	1345	1185	1330	1341	4588	1512	2763	1313	5049	1486	913	2073	1966	2964	1416	678	1924	2051	1352	3130	1552	675	759	2243	1394	1661	1545	2808	1615	3292
CEP55	84	6	0	3	1	12	5	64	26	6	2	9	26	1	0	6	6	7	4	12	0	0	13	32	6	11	6	76	8	23	8	97	13	9	3	15	4	0	28	16	7	0	8	4	0	0	6	19	5
FFAR4	0	1	0	2	0	0	5	0	0	0	0	0	1	0	0	0	1	0	0	0	0	0	0	1	3	0	0	2	0	0	0	1	0	1	0	1	0	0	0	0	0	0	2	5	2	0	0	0	0
RBP4	23	31	265	111	129	78	30	67	68	51	54	35	62	46	44	19	142	21	30	70	30	79	162	47	40	107	206	103	123	15	161	120	43	160	473	93	47	65	34	20	13	52	113	21	116	11	25	28	110
PDE6C	26	38	48	34	45	62	31	32	32	37	80	41	55	33	45	41	19	32	82	55	85	47	42	22	47	48	78	28	46	104	36	36	25	34	46	47	48	63	23	73	42	90	77	65	44	47	37	58	27
FRA10AC1	1640	2284	2532	2541	1759	1901	1662	1627	1989	2691	1873	1787	2174	1680	2032	2146	1841	1805	2781	2412	2034	2930	1419	1303	2381	1732	1969	1235	1947	3097	1011	1433	1975	1556	1380	1654	1457	2239	1890	2094	1643	2008	2337	2179	1979	2251	1723	1848	1515
LGI1	0	3	12	2	0	2	3	0	4	5	3	10	0	5	0	1	1	0	6	1	1	1	0	29	0	1	7	4	15	6	0	0	0	1	0	0	0	1	7	1	13	8	0	2	0	3	0	9	2
SLC35G1	281	171	499	156	274	265	343	339	412	324	183	124	393	219	360	235	245	188	230	509	351	471	219	120	178	350	425	122	296	351	250	450	128	200	107	317	175	338	141	322	561	505	293	183	211	283	211	357	193
PLCE1	981	642	600	1163	467	754	527	1101	1044	583	972	607	1439	1138	824	1011	643	681	390	756	766	1210	431	545	559	657	1166	556	655	814	593	686	895	1159	654	986	723	770	980	771	641	612	1325	707	732	589	874	835	1371
NOC3L	700	770	795	767	729	660	665	730	807	696	649	587	755	729	552	494	685	869	705	787	860	714	705	708	582	566	799	661	572	717	782	935	675	697	609	737	770	515	961	690	876	1367	676	571	736	878	896	1310	802
TBC1D12	432	452	500	429	363	491	446	433	476	512	608	499	480	440	475	471	492	409	471	401	572	530	429	530	579	478	450	433	518	499	433	407	451	542	503	446	387	461	418	545	481	542	488	515	428	413	348	432	391
HELLS	399	381	471	431	314	271	111	437	277	297	459	176	483	405	419	266	442	371	346	350	432	297	279	200	304	379	327	188	350	606	434	447	346	277	255	322	402	281	389	423	271	414	252	245	274	428	262	261	321
CYP2C18	1	0	3	2	0	3	0	7	0	0	0	3	4	0	0	1	15	0	1	0	0	2	2	0	2	1	4	0	1	0	3	0	0	0	8	1	0	0	3	5	0	0	0	1	0	3	3	0	0
CYP2C19	0	0	0	0	0	0	0	0	0	0	0	0	0	0	0	0	0	0	0	0	0	0	0	0	0	0	0	0	0	0	0	0	0	0	0	0	0	0	0	0	0	0	0	0	0	0	0	0	0
CYP2C9	0	0	0	1	7	5	0	0	6	0	1	5	9	0	0	1	18	0	2	0	0	0	0	0	0	1	0	0	7	0	0	15	1	0	17	6	0	4	4	0	0	0	0	1	14	0	0	0	3
CYP2C8	10	23	6	1	48	18	3	11	19	0	9	14	20	5	24	6	22	3	9	16	6	17	24	8	6	11	13	9	9	11	2	24	7	21	25	12	12	2	19	4	1	3	0	7	22	3	23	2	23
ACSM6	0	0	0	0	4	0	0	0	0	0	0	0	0	0	0	0	0	0	0	1	0	0	0	0	0	0	0	0	0	0	0	2	0	1	0	0	0	0	0	0	0	0	0	0	0	0	0	0	0
PDLIM1	974	393	172	923	788	584	564	694	688	130	739	2091	320	423	332	852	439	926	284	754	386	976	699	4065	1099	1179	437	2930	666	570	327	866	878	1206	997	553	2042	202	1179	481	315	538	1110	739	554	710	641	303	549
SORBS1	560	906	566	814	417	1089	783	561	1222	494	490	11580	506	1016	457	2035	640	875	499	817	1461	533	1201	17144	562	546	655	15918	1314	2190	857	549	1966	893	1781	787	622	612	3258	391	2219	1369	1486	1282	731	2942	1233	684	593
ALDH18A1	1233	771	764	951	1350	1095	862	1211	803	1078	1010	731	995	1049	783	666	907	959	661	668	943	913	1048	697	1003	1409	990	1787	938	880	1119	1726	857	1579	1524	1062	1284	807	1202	788	722	966	680	719	1378	723	1217	1533	1285
TCTN3	1641	1569	1265	1751	1808	1439	1612	1807	1381	1438	1355	1266	1441	1644	1452	1195	1929	1520	1503	1342	1526	1460	1675	1319	1725	1791	1630	1828	1558	1307	1485	1628	1573	1704	1173	1525	1971	1318	2208	1400	1438	1610	1294	1261	1722	1618	1795	1918	2079
ENTPD1	420	299	307	419	281	391	186	359	364	293	485	902	510	394	436	703	318	399	431	657	327	260	314	1352	464	401	403	2030	442	671	404	332	644	344	403	322	296	424	770	470	393	442	431	619	285	606	529	404	284
CC2D2B	34	31	30	54	21	39	47	42	27	32	37	69	55	45	27	60	36	48	36	97	23	26	38	92	43	23	29	90	121	42	75	34	61	19	11	42	20	16	52	42	59	49	42	97	21	125	75	25	21
CCNJ	204	234	130	324	180	218	225	365	294	251	129	270	224	420	171	113	378	165	104	118	299	111	320	247	231	241	295	189	237	391	255	344	317	128	279	231	234	204	256	271	390	219	248	196	235	432	237	325	334
ZNF518A	2448	3338	4038	2774	2889	2497	1153	3056	2347	2578	3237	2277	3477	2657	3822	2446	3216	2687	4205	2840	2433	3202	2004	1871	2440	3104	3365	1964	2095	4277	2567	2687	2903	2504	4418	2448	1733	2868	2393	3911	1944	3159	2140	2191	3417	2156	2853	3299	3066
BLNK	21	21	18	39	36	21	57	7	34	52	42	25	16	10	6	25	21	14	12	38	4	4	10	75	57	39	31	62	6	101	40	22	34	38	39	53	14	42	26	22	21	4	8	29	31	22	49	18	17
DNTT	0	0	0	0	0	0	0	0	0	0	0	0	0	0	0	0	0	0	0	0	0	0	0	0	1	0	0	0	0	0	0	0	0	0	0	0	1	0	0	0	0	0	0	0	0	0	0	0	0
OPALIN	4	9	0	0	3	0	5	6	0	6	8	0	0	0	0	2	3	0	0	0	0	0	3	6	0	0	0	0	0	0	0	0	0	0	0	0	1	7	0	1	1	4	0	0	0	1	0	1	0
TLL2	101	56	35	27	64	31	14	187	23	54	54	8	65	28	47	30	57	21	33	26	29	8	55	3	31	50	52	7	28	36	25	162	32	95	31	26	12	54	40	56	25	8	29	46	12	15	24	20	17
TM9SF3	6255	5995	4825	5388	6809	6081	5345	6596	6974	5817	4000	5806	5766	5791	4979	3417	7232	5663	3785	3930	6617	5418	7470	5643	5880	6366	5967	4954	6676	5730	6206	6170	5796	5284	5280	6856	5518	4429	5950	5275	6304	5105	6046	5860	5706	5745	6218	4900	6520
PIK3AP1	337	375	263	224	456	360	240	512	282	160	198	127	212	121	184	127	304	284	197	251	175	169	536	193	296	563	319	368	164	330	227	354	278	302	171	499	261	319	422	209	259	149	230	211	342	173	343	378	523
LCOR	1095	1255	1231	1031	1168	1476	827	1130	1274	1229	2041	1120	1463	1143	1256	1323	1355	989	1068	1057	1137	1000	1632	908	1133	1266	1295	861	1083	1434	1441	1157	1117	1200	1656	1391	741	1331	1164	1437	981	1097	1176	1104	1105	1133	1353	1216	1322
SLIT1	20	58	224	23	32	28	23	8	27	34	56	59	13	14	37	107	25	14	26	67	15	47	65	55	20	5	76	30	34	12	19	13	23	51	33	50	17	104	18	11	20	37	23	36	17	26	32	74	21
ARHGAP19-SLIT1	155	166	136	97	111	134	114	100	156	138	101	56	96	127	70	129	101	162	66	64	151	138	179	89	127	121	125	34	101	56	106	86	95	133	109	234	102	75	100	102	104	39	114	144	131	99	125	110	151
ARHGAP19	799	1028	1031	903	851	804	603	684	723	841	857	616	822	716	633	988	825	840	1121	715	985	1045	925	525	963	795	938	372	617	635	718	672	788	776	683	1054	725	618	711	909	628	805	894	749	882	603	918	730	825
FRAT1	139	317	293	335	173	139	238	246	216	324	85	231	95	280	183	134	333	211	180	135	419	152	133	175	158	165	262	164	260	135	187	168	406	138	165	307	160	159	415	128	230	176	161	195	164	162	368	97	129
FRAT2	87	118	61	122	85	89	145	164	170	157	66	146	137	189	111	112	150	81	92	60	137	91	98	90	101	104	130	162	96	97	158	136	145	163	218	149	83	130	126	91	177	90	104	122	124	145	93	111	137
RRP12	952	857	761	981	661	731	559	783	704	623	921	705	763	977	726	628	812	1054	699	738	1037	1056	771	525	767	904	874	865	678	815	1024	1044	846	906	1195	674	991	633	1493	758	830	1107	835	520	1039	1073	820	1893	766
PGAM1	2003	1522	1868	1766	2177	1876	2061	1706	1705	2267	2031	1450	1287	1747	1503	1356	1960	1756	1191	1171	2251	1904	1657	1696	2104	1891	2371	2715	1621	1742	2361	2359	1957	1802	1728	1719	1898	1522	2374	1137	2291	1948	1568	1314	1837	2080	1875	2887	2221
EXOSC1	512	517	687	478	524	477	674	431	462	569	634	463	544	558	539	595	474	493	684	558	635	612	404	417	567	489	509	535	548	646	571	514	459	567	482	467	522	577	412	532	743	724	507	551	484	582	502	750	448
ZDHHC16	751	654	760	799	855	865	658	647	672	655	991	475	754	666	747	615	650	658	782	726	704	1002	540	427	654	724	690	974	623	617	660	691	678	938	715	619	867	738	647	719	678	705	534	515	1017	656	684	884	823
MMS19	2674	2700	2752	2473	2418	3040	2138	2367	2382	2526	3376	2821	2952	2477	3070	2829	2383	3006	2980	3628	3120	2778	2004	2288	3058	2885	3076	2723	2715	3657	3151	2741	2442	3065	2724	2330	2720	3087	2616	3321	2186	3604	2556	3116	3040	3009	2763	3036	3075
UBTD1	231	258	294	165	375	414	742	203	312	250	375	480	204	326	464	256	284	375	376	219	391	338	361	482	419	394	384	615	504	261	240	317	343	501	438	381	400	318	339	249	401	394	393	346	217	369	299	395	554
ANKRD2	9	2	2	8	29	0	17	6	29	3	4	3	46	22	2	2	4	18	60	9	29	12	11	1	0	6	3	7	11	23	9	7	49	9	27	9	28	5	3	4	9	3	14	13	37	23	7	6	5
HOGA1	1	6	3	5	3	1	0	1	5	4	3	84	1	3	2	6	2	18	3	3	10	6	2	27	0	2	2	6	14	23	13	5	7	3	3	10	0	3	13	0	8	1	18	25	2	35	12	2	4
C10orf62	0	0	2	0	0	5	0	0	0	0	0	1	1	0	0	0	1	0	0	0	0	2	0	0	3	0	2	0	7	0	0	0	0	0	1	0	0	3	1	1	0	0	0	2	0	0	0	1	0
MORN4	390	430	550	388	650	412	335	294	307	582	319	263	420	341	419	357	377	255	682	622	546	474	300	199	553	621	548	168	261	477	347	328	335	375	396	344	409	574	304	483	302	581	263	362	439	257	393	597	345
PI4K2A	695	857	719	756	757	713	749	1005	948	543	551	821	527	1012	599	541	971	806	546	453	1049	699	852	896	737	756	646	749	963	537	599	880	785	1000	835	671	817	559	953	622	1234	811	667	669	728	840	1042	687	621
AVPI1	398	3498	4549	6170	4396	763	1374	4394	2406	1931	1010	1143	794	7095	3508	2685	5990	1152	5541	1524	2646	1930	875	1159	558	556	861	290	3816	539	865	795	4162	417	454	1118	1126	1219	7112	450	3777	755	481	1045	2447	643	3840	263	372
MARVELD1	2641	3019	3962	2566	4615	2739	3611	2545	2523	4481	5067	4232	4236	2802	3890	3676	2420	2997	3381	3805	3854	2836	2546	3915	3309	4323	3510	4110	2882	2941	3258	3329	3428	2468	4640	3503	2929	5550	3729	3269	2335	3268	3479	4101	3554	2444	4195	3370	4473
ZFYVE27	1302	1791	1715	1753	1752	1281	1148	1535	1464	1235	1259	1374	1359	1696	1524	1852	1623	1283	2237	1872	1568	1735	1724	1090	1538	1551	1216	996	1506	1481	1129	1338	1437	1385	1550	1096	1465	1500	1213	1606	1660	1854	1436	1401	1508	1337	1275	949	1264
SFRP5	1	2	7	5	1	117	22	2	20	5	23	61	5	55	7	197	11	23	2	14	12	13	5	181	9	1	0	18	74	31	60	2	9	4	3	7	22	13	89	7	15	23	48	17	19	28	33	28	48
GOLGA7B	8	20	22	14	9	9	24	1	13	13	18	18	11	12	10	39	7	7	11	11	13	14	5	36	10	8	6	44	13	17	18	9	7	10	9	11	10	11	15	8	12	16	13	9	8	15	18	21	25
CRTAC1	12	31	15	21	18	33	37	18	22	92	25	103	18	44	11	46	23	19	19	33	18	80	12	93	9	48	18	89	31	27	23	6	36	55	18	13	32	11	36	24	25	14	32	20	21	26	35	26	17
R3HCC1L	437	419	440	428	436	466	384	368	407	510	528	406	479	382	442	455	400	442	554	601	380	404	429	382	539	445	363	420	411	372	413	470	320	572	453	355	469	435	367	407	384	421	433	508	505	369	371	426	379
LOXL4	370	575	571	505	820	546	738	443	502	454	350	366	535	414	587	374	507	482	570	463	438	751	532	454	466	598	635	344	391	362	474	392	463	454	616	592	762	508	441	451	372	641	621	665	542	354	859	320	573
PYROXD2	536	615	1314	878	701	495	546	613	526	1033	1428	449	1031	772	954	1061	514	618	1087	1466	566	664	503	488	598	866	905	426	583	916	1167	853	887	608	812	472	345	1907	856	1039	417	955	407	528	539	441	540	540	640
HPS1	1916	1566	2105	2167	1870	1695	2909	1685	1911	1491	2249	1835	1876	1698	1913	2547	1774	1539	2775	2734	1550	1852	1680	1807	2116	1907	2095	2725	1922	1637	2128	1913	2010	2000	1813	1650	2165	2471	1886	2207	1517	2346	1706	1698	1630	1970	1614	2055	1558
HPSE2	5	7	59	6	7	0	17	30	19	5	0	8	6	0	6	11	29	4	7	3	4	11	5	171	3	7	7	30	6	20	6	7	11	7	2	8	5	9	10	15	5	13	1	5	6	7	14	0	6
CNNM1	196	295	511	397	475	177	194	197	164	251	428	118	135	216	330	213	317	260	397	202	149	253	258	97	138	199	158	38	252	146	204	129	228	258	413	128	267	390	262	219	224	207	124	146	235	123	260	282	258
GOT1	595	1275	818	1208	545	535	639	943	990	604	399	646	486	2304	795	610	1308	800	665	519	971	632	469	715	506	532	590	527	1316	710	695	588	839	712	532	496	640	536	1233	451	2465	842	509	568	715	745	525	1626	474
NKX2-3	2	2	2	10	2	4	0	1	0	2	2	0	0	3	3	0	1	0	3	0	0	1	1	0	10	2	0	4	4	24	8	2	3	1	3	1	7	1	1	0	21	0	1	2	4	13	1	0	0
SLC25A28	901	1354	1328	1443	1033	1169	1166	1372	1256	1062	1473	1880	1225	1669	1162	1715	1165	1149	1599	1336	1630	1229	1258	1202	1164	1183	1302	1241	1124	1569	1174	1143	1146	1450	1895	1009	1262	1826	1108	1238	1355	1718	1577	1267	1594	1182	1206	1074	1367
ENTPD7	175	106	82	115	96	117	80	96	112	96	127	68	111	108	88	68	87	137	82	63	159	53	106	74	72	129	119	172	84	107	107	149	99	128	143	119	170	63	139	93	161	172	121	115	122	105	106	130	132
CUTC	338	400	371	408	311	403	451	322	368	463	402	474	379	305	325	374	395	361	403	378	434	494	454	394	422	376	385	439	407	396	500	328	314	409	373	442	397	332	311	311	443	501	498	500	346	405	410	371	302
COX15	1363	1068	1671	1195	1463	1269	1315	913	1044	1516	1202	707	1524	949	1337	982	1006	1225	1866	1213	1025	1459	910	951	1349	1215	1133	1013	1069	1315	1301	1040	1153	975	822	1161	1246	1218	1067	1314	889	1337	1162	1230	1213	953	1336	1212	1138
ABCC2	36	37	16	62	24	41	62	29	53	35	122	71	37	54	38	77	80	38	60	51	32	49	67	54	49	61	71	112	45	38	41	41	50	54	133	52	70	47	46	18	42	44	47	45	77	89	55	54	41
DNMBP	1203	762	1064	1286	968	1550	1215	965	1042	1298	1276	1635	1008	849	1026	830	914	1023	893	1397	1491	758	1415	1101	1247	1503	1400	1019	1241	1065	1486	1245	1087	1270	1311	1418	1018	1177	999	1184	2806	953	1120	1195	941	960	1195	1616	1387
CPN1	0	0	0	0	2	0	0	0	0	0	0	0	0	0	0	0	0	0	2	0	0	1	0	0	0	0	0	0	0	0	0	1	0	0	0	0	0	0	1	0	0	0	0	0	0	2	0	0	0
ERLIN1	1526	978	1104	1191	1692	1074	1172	1232	947	1436	1548	991	1524	1165	1520	1153	1124	1041	1255	1152	1026	1372	897	792	1272	1496	1100	1490	1278	867	1091	1479	1142	1453	1646	1186	1186	1649	1227	1498	1003	893	933	1153	1224	944	1229	1623	1400
CHUK	445	623	497	552	440	590	616	575	639	550	534	582	432	691	436	464	644	592	407	414	756	313	506	799	400	473	542	690	748	635	570	679	541	636	673	561	583	385	599	446	1032	644	489	674	572	863	518	840	584
CWF19L1	599	805	798	884	708	670	751	799	714	677	795	829	777	835	743	671	765	674	815	664	829	867	644	667	873	694	718	540	734	871	711	654	629	620	588	662	691	889	694	862	809	970	784	842	630	868	670	634	725
BLOC1S2	318	493	480	350	582	468	503	364	522	556	414	414	422	395	430	450	382	468	517	524	453	595	471	327	475	407	523	349	375	410	396	496	353	425	447	548	467	527	410	429	549	454	493	471	503	504	361	430	569
PKD2L1	0	5	0	24	0	0	6	0	2	2	3	0	0	1	0	3	0	0	3	5	5	6	2	0	34	1	2	4	1	4	0	0	2	0	3	1	0	3	0	2	0	4	2	0	0	6	1	2	0
SCD	4079	4138	5667	3304	3075	2377	2221	3233	2977	4585	3215	1398	2433	3399	2915	2234	4412	2537	6918	2774	5945	5509	2386	1219	2283	1339	3549	930	3555	2554	5582	5275	3651	1348	1945	2712	1459	3239	9607	1486	7414	9805	2324	1151	2216	4431	6372	25874	1826
WNT8B	0	2	2	4	2	0	0	1	0	2	1	1	1	2	3	5	0	0	7	2	4	0	1	0	4	0	0	1	3	4	2	5	0	2	2	11	0	5	0	0	0	6	1	6	3	0	0	1	0
SEC31B	1392	1500	1782	1669	1194	1285	1420	1300	1394	1665	2597	1865	1591	1536	1531	3091	1696	1133	1916	2663	1801	1859	1183	1220	1286	1413	1806	1601	1407	2906	1617	1824	1663	1262	2086	1431	1343	1722	1288	1830	1399	2597	1150	1116	1085	1987	1215	1498	963
NDUFB8	1491	1630	2023	1993	1912	1747	2256	1640	1676	1981	1749	2127	1753	1917	1776	1964	1772	1639	2034	1721	2436	2194	1501	1934	1731	1648	2018	2261	1919	2485	2556	1870	1853	1829	1375	1669	2103	1860	2039	1695	2495	2682	1640	1627	1926	2543	2025	2626	1977
HIF1AN	2322	1985	2020	1845	2398	2493	1850	1833	2022	2324	2296	1473	2483	1907	2022	1887	1917	1982	1938	1922	1655	1822	2182	1838	2261	2430	2255	2033	1892	1730	2292	1820	2132	2180	3252	2374	2016	2233	1818	2330	1426	1426	1912	1972	2468	1952	2675	2277	2291
PAX2	0	88	0	2	0	0	0	0	0	0	0	0	0	94	9	0	0	0	0	35	0	142	0	2	0	47	0	0	2	0	0	0	0	10	0	5	45	1	0	4	2	0	0	0	0	0	2	0	0
SLF2	2595	3701	3854	2054	2962	3158	2768	3065	2915	3185	1893	2016	3212	2506	3202	1478	2879	1883	5030	2654	3338	1799	4380	2229	2911	3512	4092	1760	2337	5291	2800	2441	3026	1838	2005	3860	1817	2594	2311	3005	1926	5280	2146	1913	1630	2669	3966	3540	3974
MRPL43	1385	1363	1669	1499	1835	1653	1654	1283	1209	1726	1446	1083	1750	1261	1644	1629	1195	1226	1909	1829	1298	1481	1462	1028	1448	1505	1322	918	1139	1511	1391	1047	1046	1364	1276	1289	1211	2130	1014	1584	1294	1355	1260	1543	1542	1073	1381	1273	1305
SEMA4G	1060	1431	1228	853	1367	1181	740	1404	1162	1264	988	551	1118	810	1429	936	1253	886	2025	1483	825	1204	1776	453	883	1111	1271	349	651	1443	1178	711	760	822	634	1710	737	1149	1047	1270	965	1577	763	769	737	780	1423	1120	1554
TWNK	414	367	302	308	377	411	369	453	420	421	296	420	361	569	300	296	456	320	303	319	434	259	457	361	328	343	394	329	335	422	561	471	355	371	500	456	523	273	413	323	567	407	448	321	372	527	401	595	545
LZTS2	4038	5199	6426	4886	5592	5337	6012	5849	6547	5706	4079	5885	5034	5984	6446	4866	6848	4404	6623	4518	5179	7303	4852	5203	6081	5139	4576	5179	6631	5740	5682	4426	5643	4524	5296	5163	4113	5384	4702	5227	8467	5838	5203	5354	4295	6121	5128	4612	5308
PDZD7	88	162	177	153	139	122	151	153	150	161	157	177	139	165	183	163	150	107	231	179	134	242	123	98	151	123	151	100	198	156	147	90	132	162	125	116	108	199	127	161	241	221	173	180	105	201	118	145	112
SFXN3	1389	1129	1427	1264	1216	1233	1124	1568	1253	1028	1457	1757	1337	1372	1492	1518	1186	1201	1250	1197	816	2293	1304	1750	1741	1464	1250	1916	1680	1128	932	1144	1450	1166	1433	1226	1391	1612	1568	1982	1233	837	1483	1501	1031	1300	1561	790	1057
KAZALD1	14	14	16	10	20	7	23	18	11	4	7	128	10	6	9	14	22	18	8	21	18	4	13	172	10	9	6	74	25	64	24	8	28	6	11	18	14	21	65	8	11	20	54	55	11	31	31	3	15
TLX1	0	0	0	0	0	0	0	1	0	0	0	1	0	0	1	2	1	0	0	1	0	0	0	1	1	0	0	0	1	40	0	0	0	0	0	0	0	0	0	0	0	0	0	0	0	1	0	0	0
LBX1	1	0	0	0	1	1	2	0	0	1	1	0	0	0	0	0	0	0	0	0	0	0	0	0	0	0	0	0	0	0	2	1	0	0	0	0	0	0	0	1	0	0	1	0	0	0	0	0	0
BTRC	904	989	786	1015	1214	1192	913	1059	1057	1034	1286	917	1241	1038	1075	1127	1072	831	1114	1007	1144	961	969	776	818	1452	1113	987	880	1234	1109	952	967	1210	1944	1124	874	1245	835	1165	839	1052	924	973	1465	877	1277	1019	1393
DPCD	430	368	432	431	432	393	354	328	361	458	390	205	378	393	384	349	360	357	429	399	461	528	265	228	331	409	446	250	332	322	357	345	332	369	302	296	517	379	348	352	335	388	292	288	494	299	363	362	386
POLL	1337	1512	1750	1561	1360	1168	1466	997	1182	1731	1429	970	1612	1116	1681	1675	1121	1296	2601	1895	1067	1852	913	891	1680	1190	1120	885	1127	1064	1134	889	1117	1262	932	1039	1282	1691	834	1549	1087	1291	1242	1558	1448	1049	1222	883	996
FBXW4	1550	1766	2715	2106	1809	1707	1638	1534	1484	1887	2126	2229	1948	1898	2406	2454	1547	1602	4036	2723	2053	2394	1627	1949	2102	1906	1919	1507	1906	2658	1837	1441	1714	1483	1200	1426	1655	3091	1739	2049	1669	2751	2086	2047	1778	1898	1927	1530	1418
FGF8	0	0	2	1	0	0	1	0	0	0	0	1	0	0	1	2	0	0	0	0	7	0	2	0	2	1	0	0	0	0	0	2	1	0	0	0	0	0	0	1	2	1	0	0	0	0	0	0	0
NPM3	503	304	327	384	356	355	367	317	399	304	232	193	362	339	328	285	239	410	254	297	377	397	348	205	251	305	323	269	272	192	310	320	286	241	285	321	508	250	340	349	291	277	229	142	410	308	317	453	338
MGEA5	6023	9589	10650	8771	6887	7047	6266	7766	5280	9861	10091	9396	9625	7735	9786	8898	7684	7146	8884	6856	7664	8351	11528	7664	10014	7654	8203	5984	5711	10672	8607	8264	6749	7528	10790	7798	5956	11007	6903	8757	6638	9315	11580	11832	6903	7451	7357	6298	8390
KCNIP2	293	325	736	331	491	349	197	247	243	467	585	362	618	334	674	609	285	213	1050	532	477	546	329	186	321	513	325	222	286	498	456	279	237	397	412	248	258	720	192	544	317	743	262	400	472	318	377	545	357
C10orf76	1012	973	817	1174	818	823	985	960	706	985	939	1042	897	1109	848	919	954	1025	966	919	921	1027	960	808	1300	994	959	1090	993	929	968	1066	745	1142	610	894	1190	771	981	876	827	926	934	1192	971	1064	951	1121	746
HPS6	273	363	135	251	227	401	661	393	529	486	158	457	272	446	180	190	299	275	174	175	462	191	431	467	355	384	459	489	242	273	463	396	374	274	466	565	320	287	324	218	511	270	458	409	439	482	392	496	659
LDB1	5568	5049	6610	3544	6575	4969	5504	4866	5026	5828	3571	3750	9062	4222	6236	4615	4079	4222	7031	5151	4972	7330	4979	3238	7137	6568	4524	2227	4573	3552	3288	4643	4234	3585	5393	5090	4018	6304	2366	8568	4588	5691	6206	5653	4176	3605	5345	2468	3890
PPRC1	1530	1818	1598	1642	1190	1793	1175	2124	2093	1363	1393	1910	1159	2940	1143	1239	1937	2405	906	906	2069	1426	1834	1473	1458	1577	1236	1404	2017	1811	1836	2336	1716	2615	2458	1656	2569	871	2381	1258	2496	2168	2126	1486	1530	2390	1429	3245	2007
NOLC1	2656	2641	1677	2665	2052	2155	2029	2988	2652	2473	1886	2473	1958	3368	1862	2043	2934	3065	1738	1633	2342	2012	2887	2370	2400	2293	1987	2403	2411	2433	2601	2831	2251	2718	3080	2634	2856	1859	2922	2173	3341	1846	2760	2409	2233	3446	2513	3147	2890
ELOVL3	6	4	0	6	8	6	0	12	3	5	4	5	3	2	10	6	6	2	8	3	0	3	6	3	2	1	3	12	0	2	0	0	5	10	7	4	4	1	2	6	2	1	6	0	2	0	4	8	6
PITX3	0	0	2	0	0	1	0	0	1	1	0	0	0	0	0	0	0	0	0	0	1	0	0	0	0	0	0	0	0	0	0	0	1	1	1	1	0	0	0	0	1	0	1	1	0	1	0	0	0
GBF1	2918	2708	2612	2487	2713	3353	1683	2661	2683	2921	2567	2509	2610	2767	2391	2169	2621	3520	2571	2751	3235	2305	2891	3080	2743	3048	2820	3218	2312	3611	3259	2819	2448	3379	3132	2864	2770	2302	2935	2608	2617	3419	2401	2634	3930	2793	2891	3327	3356
NFKB2	2028	2372	2066	2178	1494	1823	1385	1828	1774	1618	2470	1780	1610	2371	1764	2992	2037	2074	2035	1844	1608	2267	1189	1157	1717	1889	1222	1340	2181	1375	1412	1931	1578	2840	3549	1852	2885	2093	1544	2037	2256	1575	1791	2029	2518	1476	1247	1504	1349
PSD	1654	816	597	1740	1771	1648	962	938	1624	1638	2293	296	918	1927	1208	366	1604	378	870	2521	441	2616	1285	407	1471	2649	2130	452	1114	452	326	1010	1084	1667	1331	1091	1266	1725	482	653	703	588	447	309	1736	347	1184	880	950
FBXL15	672	789	810	772	627	757	1327	716	887	1018	784	824	680	812	807	897	706	608	1150	803	845	1004	979	761	1016	965	757	693	856	906	933	677	684	1136	766	798	738	1043	614	685	1131	898	959	952	930	963	760	835	909
CUEDC2	1383	1105	1072	1417	1480	1065	1582	1177	1115	1401	948	894	1258	1121	1088	1084	1229	1110	1190	1432	1146	1178	1110	971	1052	1229	1116	1162	1049	1008	1210	1371	1188	1228	987	1174	1456	1156	1126	1312	1244	1085	984	944	1208	1149	1100	1238	1161
C10orf95	58	70	52	39	70	62	108	46	61	108	51	43	70	53	65	61	48	32	42	39	87	103	88	46	66	81	77	32	30	90	94	59	39	70	94	68	94	74	38	65	61	82	94	72	66	48	67	106	78
MFSD13A	125	97	118	146	62	58	63	81	57	98	164	52	78	104	90	70	111	63	88	78	38	93	54	123	104	76	58	191	51	62	81	82	79	149	134	67	85	81	59	72	115	55	58	148	122	103	60	141	68
ACTR1A	1999	1526	1360	1563	1565	1936	2311	1934	2230	1500	1602	2833	1448	2301	1340	1771	1921	2387	1286	1532	2352	2075	1592	3099	1652	1872	1952	3396	2287	1930	1802	2413	1745	2779	1554	1682	2267	1503	2220	1417	2661	2030	1689	1751	1851	2779	1600	2548	1942
SUFU	760	626	661	462	739	891	551	741	656	778	668	581	716	738	720	355	673	686	531	483	613	564	750	554	791	933	966	985	694	686	726	626	645	798	712	752	606	690	573	668	487	621	545	753	852	521	554	942	1001
TRIM8	2314	1881	2052	1412	2576	2201	4207	1608	2311	2269	1846	2504	1951	1713	2061	2306	1598	2150	1759	2010	1653	2421	3324	2701	2815	2658	1911	2818	2757	1761	1426	2159	1718	2945	3793	2040	2736	2499	1502	2158	2626	1866	2866	2319	1870	1702	1851	1998	2108
ARL3	1531	1166	1160	1161	1558	1137	1976	1298	1174	1555	1368	1224	1277	1619	1678	1484	1279	1134	1352	1443	1413	1590	1447	1145	1515	1709	1774	1140	1334	1323	1548	1247	1198	1625	1341	1591	1459	1873	1660	1398	1103	1290	1390	1449	1298	1644	1407	1551	1492
SFXN2	733	956	1645	970	653	1100	529	1051	1124	924	669	897	901	1035	891	1079	1324	1301	959	772	926	721	689	822	734	529	1327	387	1236	1670	1578	423	1274	588	214	1120	869	564	1696	674	1173	1556	755	1297	823	1087	835	746	1255
WBP1L	2192	2091	1831	3262	2423	2526	2623	2057	1803	2170	1579	2426	2267	2394	2026	1919	2555	1886	1447	1609	1624	1820	2372	2719	2401	2244	2458	3204	2024	1430	1653	2526	2185	3218	2975	2045	3245	1845	2081	1934	1999	1662	2355	2433	2689	1975	2053	1622	2310
CYP17A1	2360	27	238	148	108	139	15	2762	89	135	75	124	122	162	46	81	197	76	79	89	965	214	71	930	193	106	314	86	237	204	57	13706	154	108	306	38	63	174	436	1167	381	290	71	148	85	154	57	65	68
BORCS7	1288	1030	1183	919	1422	989	1448	1167	1218	1139	766	964	898	1247	1145	1193	1042	1028	1166	1495	1243	984	1534	1343	946	974	1051	932	1059	748	700	1121	868	766	1010	1155	1556	928	1124	1104	1093	1003	929	923	744	979	1131	780	1027
AS3MT	365	317	439	273	540	366	619	392	350	545	576	275	310	402	607	296	372	252	567	330	418	510	442	446	409	467	505	302	415	403	203	765	350	463	617	327	422	352	305	449	293	454	207	357	336	325	501	554	456
CNNM2	2291	2593	2700	2531	2840	2549	1948	2041	2066	2613	2580	1936	2904	1582	2583	2657	2260	2216	3627	2586	1880	2391	2129	1523	2513	2249	2055	1870	2070	2123	1946	2377	2100	2606	3495	1946	2436	3376	1663	2784	2222	2121	2264	2666	3248	1506	2210	1554	2079
NT5C2	2376	3194	3405	2950	3090	3138	2621	2376	2708	3385	2797	2511	3141	2000	2937	3183	2539	2583	4025	2698	2310	2922	2614	2053	2771	2822	2452	2543	2382	2416	2355	2509	2114	3209	3864	2364	3051	3738	1876	2725	2871	2742	2626	3166	3834	1733	2366	2139	2670
RPEL1	36	27	23	17	36	28	17	14	29	41	33	22	31	33	35	25	19	37	12	16	28	38	20	15	23	36	21	42	29	21	42	21	21	37	32	26	31	32	29	21	21	24	22	25	41	31	18	55	29
INA	4	7	13	2	2	5	6	30	2	3	13	0	7	0	3	7	41	0	0	2	2	2	8	14	2	2	1	0	0	0	0	2	0	0	0	5	0	7	0	26	1	13	1	0	0	0	12	6	1
PCGF6	210	228	297	168	201	284	309	200	285	231	245	290	192	209	223	205	235	220	264	273	345	256	277	233	226	219	277	178	283	293	311	294	192	219	162	242	275	206	162	226	385	365	256	286	202	275	204	228	246
TAF5	240	229	204	208	213	204	206	192	194	240	277	249	248	194	240	205	230	147	281	207	323	236	164	128	245	275	203	188	146	250	184	220	149	288	298	180	202	276	153	308	302	208	218	311	268	188	182	293	233
USMG5	482	504	707	625	641	469	924	605	520	610	679	820	572	639	790	922	478	507	798	693	593	799	532	737	573	526	608	982	638	712	684	623	653	588	499	513	640	952	771	592	704	666	568	519	521	867	537	872	627
PDCD11	1845	1340	1364	1402	1311	1721	1331	1425	1441	1783	1644	1148	1619	1294	1412	929	1500	1793	1291	1143	1683	1292	1417	1393	1441	1471	1703	1597	1311	1829	1824	1854	1619	1728	1968	1811	2058	1274	1648	1488	1415	1478	1441	1396	1673	1524	1717	3046	2412
CALHM2	1887	1572	1753	2270	2999	2782	2668	1348	1599	1296	1899	2327	2204	1609	2341	1817	1431	1515	2050	2432	914	2046	1713	1957	2707	2549	1981	2301	1950	966	1403	1325	1729	2505	2019	2063	2763	2435	1790	2197	1257	1072	2292	2430	2652	1311	2267	1297	2067
CALHM1	7	6	7	7	2	5	5	2	3	3	1	5	4	2	5	6	0	1	2	4	8	4	4	1	5	3	0	6	2	4	2	1	0	4	2	5	14	9	3	1	3	1	4	6	3	2	7	3	5
CALHM3	1	1	0	1	8	2	4	1	0	2	20	1	3	2	13	1	0	1	22	3	1	5	0	0	4	7	4	2	0	2	6	1	1	5	8	3	2	9	0	2	2	4	1	3	0	4	2	1	0
NEURL1	301	245	222	170	221	239	400	286	290	175	110	156	331	170	192	163	258	253	251	164	108	337	274	113	278	142	217	57	223	126	186	228	167	208	369	456	377	215	256	301	144	250	217	208	149	224	351	221	199
SH3PXD2A	7556	7480	7071	5912	5393	7926	4232	8301	7595	4769	10907	9201	8166	8646	6668	8442	6895	7023	6379	7014	6603	6279	6266	6957	7071	6379	8555	7014	7862	9899	8416	5791	7664	4759	6412	6771	5067	7480	6466	8085	7788	7395	6273	9364	6513	7829	5067	5940	7188
STN1	395	402	372	508	559	470	979	397	581	448	377	276	454	313	329	399	326	399	610	386	386	667	514	317	431	392	372	357	377	303	360	446	386	449	568	454	491	661	322	356	484	306	482	357	422	343	493	370	334
SLK	2829	4579	2788	4346	2526	3143	3566	3090	3648	3484	2510	2794	2605	3329	2770	2679	3375	3084	2497	2033	3090	3428	4437	3081	2999	2509	2656	2170	3404	2322	2750	3269	3384	2738	2606	3164	2749	3182	2931	2661	4124	2175	3598	2630	3213	3189	2679	2559	2507
COL17A1	2	16	6	24	21	82	42	11	45	26	17	20	32	21	0	17	25	53	20	5	38	15	3	7	13	6	10	27	27	43	43	15	49	25	19	23	48	10	38	14	29	21	46	28	37	30	9	65	44
SFR1	203	292	300	258	201	203	525	251	226	299	163	226	244	187	254	330	214	332	297	268	187	370	210	149	271	196	310	167	218	259	270	168	191	260	158	287	276	273	175	221	258	202	265	315	259	295	224	271	179
CFAP43	97	213	181	107	184	168	55	136	157	178	140	50	117	204	227	64	136	102	246	270	124	303	145	92	88	227	190	37	110	78	90	53	120	148	154	154	131	92	99	121	130	211	122	146	93	93	126	109	121
GSTO1	1026	1626	1250	1287	1500	1151	2690	1292	1343	1768	1014	1571	1158	1431	1537	1463	1391	1121	1769	1559	1188	1895	1661	1294	1288	1366	1419	1487	1569	1008	1195	1213	1191	1205	1628	1341	1569	1732	1354	1116	2089	1270	1424	1324	1286	1260	1246	1302	1263
GSTO2	427	806	484	714	903	563	198	526	389	178	508	318	602	557	621	544	753	438	963	599	335	1133	724	255	613	580	281	141	365	516	447	358	389	584	514	366	835	457	579	373	264	479	467	494	492	320	684	287	496
ITPRIP	2693	5053	3646	5643	2790	1089	1930	3404	2095	2241	1129	2371	1027	4385	2896	2220	4094	3846	4383	1585	3072	5195	2607	3239	1598	1101	1290	1939	6982	894	1414	1265	4789	1173	946	1390	4676	827	6540	1604	2613	1107	2835	1835	2033	1682	2437	917	826
CFAP58	24	32	72	50	14	23	41	16	50	48	32	20	47	36	44	40	11	16	136	25	60	66	40	50	40	34	41	51	48	25	36	29	32	9	7	23	16	29	27	63	72	102	48	28	23	36	21	42	19
SORCS3	52	472	434	524	21	115	90	170	385	289	86	19	3	442	157	58	307	126	218	287	92	29	205	8	48	176	488	2	108	48	7	18	176	25	67	3	62	195	148	12	93	352	13	0	190	5	36	401	52
SORCS1	25	261	102	61	42	79	195	26	178	116	47	238	21	41	145	310	62	25	149	87	70	87	50	538	95	86	33	101	63	41	60	5	36	38	33	117	36	148	60	98	141	77	37	36	51	46	42	47	162
XPNPEP1	1883	1653	1871	1979	1392	1636	2774	1887	1457	1597	2393	2026	1588	1912	1623	1810	1757	1543	1591	1560	2035	1959	1847	1886	2081	1813	1793	2599	1753	2028	1754	2250	1753	1718	1894	1371	2339	1911	1749	1598	2022	2363	1659	1545	1856	2055	1573	2041	2003
ADD3	4000	2576	3810	3058	3347	3762	3525	3900	2937	3892	3196	3356	3754	2428	3046	3120	3394	3484	2065	4282	2839	2728	2545	3573	3253	3576	4047	2712	3241	3795	3614	2761	3227	3550	2534	2613	3181	4232	2979	3569	3096	3574	2916	3292	3245	2307	3000	3746	4251
MXI1	3426	3990	4180	4484	3824	3092	5147	3623	3455	3008	4385	3616	3635	3038	3785	5101	3682	3099	3697	3949	3220	5131	3311	3597	4453	3094	2980	2003	4122	2513	2658	1936	3208	3492	3771	2406	3735	4279	2296	4362	3990	2504	3704	4711	4501	1678	2399	1830	2269
SMNDC1	833	796	785	952	870	798	1007	916	805	808	798	956	744	1022	876	948	931	823	753	833	871	928	822	935	903	760	747	839	899	809	784	988	766	757	950	825	959	838	878	875	1001	775	786	857	846	988	705	808	787
DUSP5	742	287	106	1085	174	203	123	617	200	80	143	321	94	233	80	98	208	712	65	165	151	73	183	414	110	179	221	213	473	102	67	497	431	157	95	166	828	52	821	141	198	118	739	125	96	264	277	76	104
SMC3	2219	2291	1251	1537	1558	2241	2518	1876	2035	2798	1849	1745	1754	1639	1703	1556	2023	1845	1453	1323	2218	1438	2278	1884	2281	2034	2166	1705	1637	1726	2319	2265	1710	2478	2393	2352	2239	1742	1432	1420	1840	1105	2072	2288	2412	1964	2240	2380	2233
RBM20	312	464	342	684	298	425	751	433	382	490	258	574	516	435	222	693	213	414	511	524	1098	440	261	161	214	357	1188	243	298	634	584	670	337	201	315	500	422	481	225	396	623	1107	1060	372	589	485	368	668	209
PDCD4	7644	7851	11108	8096	8659	11502	9954	8771	8027	12798	7470	7644	9823	9201	8027	5060	7489	11691	10956	7788	17004	6419	6864	5849	6360	8467	12513	5667	7873	10580	10299	11339	11339	8518	7948	8403	8301	7746	8277	7746	9201	17504	10627	8581	14660	6561	8607	14061	12691
BBIP1	1467	1650	2357	1757	1780	1741	1747	1443	1441	1859	1494	1730	1793	1870	1751	1757	1517	1752	2466	1726	2527	1547	1501	1339	1638	1504	2182	1237	1524	2373	1774	1666	1579	1301	1684	1850	1520	1962	1631	1590	1754	3037	1891	1742	1675	1243	1710	1939	1537
SHOC2	1388	1430	1461	1032	1158	1432	1317	1341	1358	1565	1162	1277	944	1350	1243	1182	1327	1617	1073	1205	1432	963	1579	1493	1425	1305	1533	1459	1414	1329	1516	1384	1170	1535	1406	1606	1240	1136	1302	1086	1546	1206	1498	1603	1141	1570	1274	1788	1578
ADRA2A	1895	781	2104	470	907	1344	1202	1171	1328	4067	658	379	1519	868	1083	919	962	1373	1278	1251	1478	972	713	313	962	1292	1709	395	1584	1507	2278	1592	1454	1066	1197	1694	1167	2410	341	1179	2576	1376	1874	941	598	1140	1224	2833	1327
GPAM	595	507	517	483	561	527	373	434	421	824	435	333	661	437	550	418	544	515	572	547	548	429	482	411	465	570	568	515	372	514	613	518	413	444	643	532	463	524	453	543	453	619	458	510	619	452	636	759	531
TECTB	0	0	0	0	0	0	0	0	0	0	0	0	0	0	0	0	0	0	0	0	0	0	0	0	0	0	0	0	0	0	0	0	0	0	0	0	0	0	0	0	0	0	0	0	0	0	0	0	0
ACSL5	673	904	599	650	1765	1026	748	627	916	534	557	404	728	1051	617	490	482	672	808	895	609	905	1036	719	529	1015	660	766	619	711	791	870	578	1060	824	675	698	846	1184	489	726	598	1289	563	783	602	679	887	593
ZDHHC6	1190	1503	1407	1610	1328	1451	1631	1453	1463	1338	974	1516	1598	1592	1372	1417	1399	1111	1748	1895	1514	1249	1343	1313	1377	1364	1467	1342	1437	1879	1449	1362	1395	1095	1053	1332	1414	1366	1377	1803	1329	1864	1557	1597	1316	1710	1457	1422	1488
VTI1A	376	382	487	569	254	391	411	398	438	304	397	325	315	466	282	379	342	523	356	316	432	487	356	403	357	313	339	435	447	416	392	416	340	380	340	343	456	316	442	345	415	349	340	390	366	405	289	393	351
TCF7L2	1946	1778	1700	2210	2172	2105	1782	1563	2258	1314	1970	1490	2031	1635	1527	1737	1700	2690	1626	1647	1621	1762	1908	1603	2144	1885	1600	1360	2031	1536	1808	1835	2108	2587	2555	2193	3115	1576	1569	1837	1469	1395	2724	2996	2014	1713	1988	1007	1327
HABP2	16	4	4	4	15	0	8	41	4	0	6	3	24	4	0	1	86	6	5	8	2	2	17	0	8	0	0	0	1	1	4	5	4	0	14	2	2	0	6	71	0	0	6	4	13	7	23	3	4
NRAP	9	28	30	11	134	26	112	12	103	37	6	2	185	41	2	23	23	67	74	118	31	4	10	3	7	5	2	1	4	55	58	3	55	11	7	37	53	21	0	23	42	11	81	7	91	34	16	51	36
CASP7	826	551	300	326	607	463	672	272	244	645	603	535	657	290	475	758	282	411	368	594	526	313	461	537	658	684	647	494	346	589	455	451	499	959	1481	556	631	755	486	623	438	378	759	596	435	396	429	726	496
PLEKHS1	0	1	1	3	2	0	3	0	1	1	2	0	1	4	2	3	5	0	0	21	2	18	1	0	6	12	1	12	1	0	0	4	2	3	9	6	26	0	3	1	0	0	2	3	0	0	0	1	3
DCLRE1A	211	253	191	179	240	291	238	214	209	317	173	131	199	216	210	156	177	253	227	233	317	154	244	172	134	219	347	204	232	224	252	239	245	201	309	252	239	232	185	175	307	233	179	235	313	224	308	383	279
NHLRC2	2126	2638	3182	2329	2167	2655	1377	1734	2045	3234	3282	2095	2541	2508	2469	1997	2088	2430	2304	2174	3641	2548	1923	2159	2581	2361	2678	1889	2235	3227	2388	2484	2054	2399	2623	2006	1813	2305	2031	2516	2380	4087	2040	2514	2665	1980	2270	2230	2341
ADRB1	0	6	2	0	12	0	14	0	22	0	3	4	4	12	2	2	1	0	2	4	6	6	0	8	6	2	5	6	5	3	5	0	0	1	6	5	2	5	3	0	0	0	1	6	7	0	4	1	4
CCDC186	844	1187	1354	1243	1076	1106	882	838	1225	954	1169	1235	924	960	837	1020	851	1269	857	992	1985	1778	886	1069	910	917	1390	743	1080	1194	1162	994	904	928	1050	1193	914	905	1019	825	1102	1555	1330	1215	1193	1041	1075	692	1027
TDRD1	26	1	18	11	3	22	13	172	13	84	60	14	21	2	9	5	238	29	62	44	3	76	56	8	10	11	23	26	42	17	16	2	10	24	0	41	39	22	4	188	23	45	26	36	3	10	86	13	16
VWA2	4	10	12	2	9	6	2	12	4	14	9	8	9	15	11	15	6	12	11	8	8	12	10	24	11	8	17	5	13	7	5	2	11	2	7	12	6	10	10	19	6	23	14	6	3	15	11	34	7
AFAP1L2	2006	795	2136	802	1638	1091	718	1268	905	1253	1814	834	1797	994	1009	1098	840	992	800	1607	682	685	1164	1002	960	1355	1602	589	959	1256	941	1375	1604	685	2144	830	789	1459	1227	1910	967	1377	862	1018	859	1301	1282	2079	828
ABLIM1	23248	20240	28903	19745	18910	19464	17284	30044	26983	21464	15864	12072	26580	18299	20563	17004	23394	13015	25397	18221	18821	26052	30311	7959	22822	24117	24263	4056	22558	22194	20349	12617	20563	15685	11212	23970	11473	29125	15062	24117	40900	26226	20563	25243	17431	23394	16540	19745	16037
FAM160B1	1329	1624	1349	1510	1115	1844	2126	1438	1546	1575	1266	2029	1500	1355	1133	1417	1279	1674	1047	1177	2000	1843	1749	1708	1642	1347	1821	1483	1334	1645	1751	1906	1512	1493	1586	1510	1691	1228	1131	1446	1903	2004	2304	1906	1756	1835	1396	1443	1523
TRUB1	1205	734	805	522	910	738	730	685	798	983	690	495	944	514	755	530	636	735	604	828	887	557	814	430	630	836	808	434	514	677	716	1144	626	770	723	919	789	646	713	796	568	816	634	694	967	564	759	1011	884
ATRNL1	2019	1177	1440	488	971	855	749	1744	1370	752	607	347	903	713	709	487	1023	738	691	1704	1022	1180	2008	179	958	1172	1240	97	1218	254	270	1200	841	1477	768	1051	1110	627	542	938	473	1655	594	301	1151	224	457	479	451
GFRA1	308	469	588	160	131	296	672	243	335	128	299	2443	321	478	708	2794	257	1235	333	276	243	85	594	1676	302	343	88	2254	1093	494	646	194	530	566	311	760	305	132	538	516	904	607	1340	2564	435	1120	1297	262	186
CCDC172	0	0	0	0	0	0	0	0	0	0	0	0	0	0	0	0	0	0	0	0	0	0	0	0	0	0	0	0	0	0	0	0	0	0	0	0	0	0	0	0	0	0	0	0	0	0	0	0	0
PNLIPRP3	0	0	0	0	0	0	1	0	0	0	0	0	0	0	0	0	0	0	0	0	0	0	0	0	0	0	0	1	0	1	0	0	0	0	0	0	0	0	0	0	0	1	0	0	0	1	0	1	1
PNLIP	15	77	217	290	251	525	31	56	228	153	45	150	268	504	102	206	493	27	216	97	64	160	2	10	166	128	121	59	178	29	220	309	183	133	340	0	65	0	280	155	114	70	27	255	206	446	125	0	157
PNLIPRP1	3	26	19	48	22	83	14	21	48	37	14	32	15	57	51	35	105	40	37	20	11	41	5	0	37	17	26	32	53	33	58	65	23	29	82	0	10	0	33	35	30	18	34	72	39	57	14	1	22
C10orf82	53	248	106	119	390	183	158	175	116	307	71	68	297	155	268	61	163	121	311	267	111	252	141	41	137	241	262	7	211	43	62	114	103	147	123	103	106	190	74	162	89	229	218	198	137	29	317	80	79
HSPA12A	2290	1771	2377	1334	1564	2220	2780	3302	2009	2958	2409	2924	3027	2496	2336	2385	2862	2403	2628	1832	2152	1592	1422	1135	1843	3384	2446	2117	3071	3268	3096	2665	1883	3149	3251	2744	3542	3137	2015	2387	2306	3523	2816	2861	1167	3056	2596	3442	1869
ENO4	44	58	69	57	57	63	45	39	59	75	40	41	85	62	74	43	37	47	94	71	81	55	51	27	42	54	78	20	40	53	61	42	49	36	35	63	63	70	37	41	60	119	48	63	36	56	46	66	70
SHTN1	571	1257	1498	1157	721	882	1026	713	1068	1334	822	1101	1020	1207	1358	1173	768	955	1639	1217	1324	1429	790	624	741	733	1066	554	958	1356	1238	1121	1053	983	684	912	856	1526	941	893	1163	1760	1043	948	632	1305	815	1170	882
VAX1	0	1	0	0	0	0	0	0	0	0	1	0	0	0	0	1	0	0	0	0	0	0	0	0	0	1	0	0	0	0	0	0	0	0	0	0	0	2	0	0	1	2	1	0	1	0	1	1	0
KCNK18	0	0	0	0	0	0	0	0	0	0	0	0	0	0	0	0	0	0	0	0	0	0	0	0	0	0	0	0	0	0	0	0	0	0	0	0	0	0	0	0	0	0	0	0	0	0	0	0	0
SLC18A2	1458	782	1488	398	314	328	909	1305	725	1017	273	398	1581	712	1060	607	392	927	501	455	1500	1265	468	314	392	313	1632	268	1135	334	731	691	1365	272	270	559	297	625	435	802	1092	786	973	588	302	797	207	618	264
PDZD8	2325	1668	2160	1197	1281	1366	1632	2074	1974	1793	982	1267	2202	1559	1838	1217	1487	1926	974	1176	2229	1900	1623	1440	1477	1360	2050	994	2139	1083	1702	1546	1761	1540	1342	1639	1265	1403	1364	1395	2035	1357	1896	1537	1114	1816	947	1481	1591
EMX2	359	551	591	664	544	378	678	582	572	505	1014	1174	437	596	775	749	1291	294	369	637	773	917	700	1657	475	783	668	547	577	426	267	439	698	362	898	372	446	832	784	449	411	313	336	385	563	304	673	172	1055
RAB11FIP2	1354	1399	1430	1296	1240	1188	1479	1314	1270	1351	1335	1783	1357	1356	1027	1408	1559	1278	1017	1462	1948	1384	1542	2096	1259	1357	1631	1850	1297	1559	1470	1517	1429	1122	1542	1418	1339	1080	1482	1167	1212	1718	1653	1652	1218	1481	1383	1389	1708
FAM204A	953	1075	1135	1064	1111	1025	1307	990	1121	934	861	995	1015	1065	919	918	1186	986	1240	1438	1158	994	1281	1068	882	1039	1174	820	1046	1208	1064	1123	1069	725	688	1041	1053	902	1012	1161	1051	1262	1119	896	834	1090	1291	996	915
PRLHR	12	1	0	0	0	0	0	4	1	0	0	2	0	0	1	0	2	0	0	3	0	0	1	0	0	0	1	3	0	0	3	29	0	0	5	1	0	1	2	1	0	0	0	0	2	0	0	0	0
CACUL1	1113	1308	1619	1523	1232	1064	1110	1239	1038	1302	1250	1286	1349	1311	1351	1113	1075	1199	1515	1210	1195	1409	1470	1213	1364	1103	1072	1046	1273	1372	1183	1281	1237	973	1209	1084	1080	1012	1163	1499	1506	1896	1487	1270	987	1411	1208	966	1079
NANOS1	8	22	9	6	10	7	24	42	13	9	14	23	11	17	12	11	56	3	12	3	20	8	26	32	9	12	22	16	20	8	11	13	16	12	50	17	10	30	18	27	20	17	11	10	14	20	17	14	56
EIF3A	8742	6617	5440	4920	5527	6966	6706	5766	8702	6310	4597	5564	5781	6466	5509	5410	5972	7575	4924	5190	6826	7232	7303	7756	6480	5801	5280	6182	6749	5227	6412	7442	6878	5495	5875	8166	7442	4307	5967	5393	6720	4202	6610	5578	7926	5978	6206	6335	7873
FAM45A	529	431	667	457	631	503	752	484	569	697	610	397	598	438	687	513	478	434	803	605	703	608	553	322	556	650	633	398	550	619	494	468	413	525	571	546	463	801	393	608	596	682	459	504	497	494	492	788	608
SFXN4	570	609	1022	767	472	541	775	332	719	602	524	532	759	483	515	657	611	753	741	509	589	723	478	309	440	583	576	304	576	660	482	478	328	429	408	366	586	395	580	374	487	761	515	379	537	313	625	568	422
PRDX3	2557	1812	2151	1707	2545	2180	2527	2645	2220	2348	1653	1867	2003	1491	2024	1560	2186	2250	1741	2351	2533	1774	1920	2631	1817	1986	2220	3274	1880	2105	2420	3278	2295	2079	2425	2262	2694	1752	2445	2069	2167	1809	1727	1956	2393	1666	2097	2308	2911
GRK5	1597	3026	937	793	1062	1184	2166	1295	1510	663	1692	3503	768	1929	907	3535	1154	2321	713	2786	2967	1220	4733	1366	1779	817	1564	1034	2002	1081	1608	2986	1118	808	1901	1407	1459	1643	1308	1364	2248	1230	4859	2791	1835	1900	1386	516	736
RGS10	484	173	169	410	342	82	256	388	225	259	436	246	503	231	331	370	226	181	224	253	394	191	398	244	448	482	196	284	375	297	171	307	257	297	254	380	331	403	274	402	310	136	459	580	384	272	173	122	288
TIAL1	3216	3947	4074	3838	3557	3455	2362	3399	3000	4053	7146	3998	5485	3358	4852	5630	3896	2663	5711	5435	3894	3968	2791	2795	4044	4097	3176	3113	3578	4855	3550	3616	4027	3733	3807	2839	2880	5545	2575	5550	3704	4564	3226	4818	4205	3119	3325	2638	3031
BAG3	658	731	529	783	548	875	778	1108	1147	619	2513	1233	520	1082	596	526	941	1333	486	492	944	807	1007	1456	728	750	741	1826	1178	808	961	779	1116	1364	6372	736	810	646	1424	565	1446	530	1008	818	920	1564	650	1212	958
INPP5F	861	751	787	664	793	756	593	766	719	823	1034	731	895	769	945	675	699	743	874	777	671	746	808	754	895	881	724	731	713	862	865	684	701	876	1013	866	727	788	823	821	584	742	617	774	1082	586	774	974	838
MCMBP	1604	1756	1202	1375	1303	1807	2054	1760	1810	1724	1417	1959	1145	1864	1505	1393	1726	1707	1051	1133	1731	1395	1902	1833	1711	1724	1683	1867	1751	1565	1717	1831	1374	2346	1980	1714	1996	1341	1669	1378	1906	1186	1862	1866	1779	1819	1619	2290	2030
SEC23IP	1147	1274	1234	1126	1061	1176	1113	1182	1179	1446	1016	1177	972	1268	1040	872	1155	1457	983	1033	1452	905	1366	1500	1193	1060	1127	1424	1253	1427	1318	1550	1196	1097	1049	1246	1239	915	1234	968	1602	1776	1329	1302	1110	1425	1324	1642	1486
PLPP4	2	1	0	7	10	3	1	3	17	0	0	0	0	10	9	0	6	1	4	7	0	5	3	7	0	13	2	0	1	1	0	1	4	7	0	4	1	3	0	12	0	4	0	0	0	0	2	1	0
WDR11	2013	2911	3312	2399	2137	2861	1853	2597	2460	2680	2844	2316	2903	2637	2789	2792	3405	2508	3388	3234	2758	2264	2185	2512	3099	2888	3060	2650	2885	3573	2848	2882	2361	2580	2842	2390	2296	2428	2370	3085	2511	2477	2661	2780	3019	2461	2727	2906	2762
FGFR2	512	2487	1353	2977	2780	1138	845	961	1650	1480	647	397	596	3860	1978	389	1738	601	819	1262	964	1932	1743	528	1155	1642	3196	343	1191	688	472	736	1493	455	445	706	292	1425	1246	608	1291	743	561	243	2399	442	560	892	874
ATE1	807	628	603	541	597	717	716	747	862	698	569	680	562	626	698	683	713	772	552	640	889	637	695	883	681	640	798	679	849	733	789	687	535	713	616	842	817	594	620	549	713	616	677	717	633	651	584	772	672
NSMCE4A	975	1366	1533	1552	987	1299	1811	1442	1379	1292	977	1711	1447	1561	1153	1591	1498	1140	1542	1884	1755	1320	1187	1362	1428	1045	1383	915	1469	2336	1772	1401	1360	970	612	1217	1317	1437	1210	1710	1491	2195	1552	1589	1122	1956	1350	1228	1129
TACC2	305	373	406	363	396	339	553	225	296	376	352	829	322	346	386	420	290	361	338	336	257	418	484	1329	472	316	277	1079	390	404	273	354	509	350	454	330	363	357	585	302	459	306	490	510	457	599	601	364	507
BTBD16	4	2	0	0	10	2	3	0	0	0	10	16	2	0	1	14	1	0	2	8	0	2	1	9	0	1	13	4	9	8	4	0	9	2	1	3	3	10	0	4	0	0	3	1	5	0	3	2	5
PLEKHA1	2033	2346	2237	2688	2134	2080	2104	1838	2687	1721	3120	2113	2507	1832	2532	2132	2257	2172	2260	2095	2424	3105	1583	1537	2202	2033	1895	1705	2298	2096	1864	2149	2158	2063	2658	1900	2192	2197	1454	3006	1800	2783	2303	2367	2124	2399	1607	1455	1768
ARMS2	23	11	11	18	18	19	15	6	20	18	22	10	26	13	22	9	12	62	21	11	14	37	10	4	11	42	13	5	12	6	22	19	28	6	14	14	9	31	10	77	7	7	6	28	32	8	5	8	13
HTRA1	12101	9233	4555	15918	26775	12547	18558	9642	13197	6182	4740	4338	16797	9464	12415	3729	13627	9935	6638	8986	5388	11922	13162	6291	17977	17004	14104	3468	18648	4504	8912	15805	21222	7489	6554	9315	6856	9954	11395	15980	4468	3968	12513	7195	9714	7840	14660	5860	10236
DMBT1	8	0	38	12	5	4	5	15	28	1	0	0	9	0	2	1	54	13	4	2	3	28	0	6	7	3	11	11	4	9	16	22	12	9	39	5	6	16	8	7	1	0	10	11	31	6	5	5	6
C10orf120	0	0	0	0	0	0	0	0	0	0	0	0	0	0	0	0	0	0	0	0	0	0	0	0	0	0	0	0	0	0	0	0	0	0	0	0	0	1	0	0	0	0	0	0	0	0	0	0	0
CUZD1	84	86	98	92	132	116	94	66	94	108	221	118	191	66	178	103	166	93	244	155	123	151	93	40	122	114	139	115	60	161	91	117	55	168	191	63	129	178	105	234	90	149	63	135	119	82	76	144	110
FAM24B	67	69	83	61	90	73	91	40	69	96	149	87	134	52	113	84	59	75	151	101	85	138	86	33	79	89	107	48	39	113	66	65	33	97	74	60	84	129	66	142	62	100	50	71	89	61	66	125	86
FAM24A	0	0	0	0	0	0	0	0	0	0	0	0	0	0	0	0	0	0	0	0	0	0	0	0	0	0	0	0	0	0	0	0	0	0	0	0	0	0	0	0	0	0	0	0	0	1	0	0	0
C10orf88	304	282	309	273	267	279	263	218	220	353	403	286	295	208	302	278	243	290	334	334	336	184	299	214	338	291	346	246	230	389	333	356	253	293	367	310	274	297	269	333	253	380	314	342	335	284	294	295	326
PSTK	217	227	308	267	194	235	150	215	228	223	256	139	249	237	209	225	217	253	239	133	233	320	207	109	171	198	182	111	174	226	214	175	182	174	242	180	158	177	187	231	250	229	181	196	218	238	197	186	182
IKZF5	1148	1401	1440	1382	1174	1204	1006	1165	1287	1136	1416	1465	1529	1452	1359	1637	1369	1003	1555	1235	1231	1714	1364	851	1297	1035	1186	705	945	1529	1202	942	985	934	1430	1231	1033	1298	861	1617	1429	1481	1376	1489	1235	1291	1100	754	867
ACADSB	962	1054	1308	1208	1064	1226	983	1078	1610	1313	1034	1165	1302	1139	1367	1187	1204	989	1619	1440	1433	1214	968	1268	1270	993	1414	719	1323	1864	1379	753	1140	734	438	1278	986	1135	938	1740	1303	1328	1056	1639	863	1141	1234	662	1124
HMX3	0	0	0	0	0	0	0	0	0	0	0	0	0	0	0	0	0	0	0	0	1	0	0	0	0	0	0	0	0	0	1	0	0	0	0	0	0	0	0	0	0	0	2	0	0	0	0	1	0
HMX2	0	0	0	0	0	0	0	0	0	0	0	0	0	0	0	0	0	0	0	0	0	0	0	0	0	0	0	0	0	0	0	0	0	0	0	0	0	0	0	0	0	0	0	0	0	0	0	0	0
BUB3	1710	1705	1924	1681	1758	1711	1760	1852	1723	2191	2114	1844	2020	1882	1874	2060	1942	1481	2275	1930	1895	1801	1677	1641	1809	1811	1775	1878	1513	1969	1869	1807	1581	1760	1926	1766	1694	2029	1632	2222	1766	1698	1598	1761	1853	1769	1740	1837	1730
GPR26	8	1	1	0	11	0	3	0	0	0	6	7	2	0	0	5	2	8	2	0	2	3	6	5	5	3	0	4	0	1	0	5	4	2	9	8	2	2	8	4	0	3	5	4	4	8	6	3	3
CPXM2	1951	807	170	247	3795	1435	566	98	359	164	1224	939	1127	403	116	815	948	2872	241	668	84	658	1601	2020	756	1089	39	4983	697	224	278	2415	1341	303	996	1551	1478	349	2068	1132	191	281	1283	1070	888	492	1256	232	1831
CHST15	3410	4115	2400	3097	4524	6046	5648	5004	4893	2030	3253	1939	2676	3547	3379	1568	5545	4609	2999	2700	2526	2739	4576	1892	3362	4069	4944	2138	3633	1987	2404	3005	5485	4072	4852	4261	4069	1813	2944	2737	2597	2048	3754	2718	3653	2059	5041	1947	3529
OAT	2537	4325	3527	4555	3299	2535	3031	4005	3331	3852	2586	3029	2169	3800	2962	2989	4426	3477	2651	2667	3437	3375	4465	2704	2892	3084	2679	2710	3402	1867	2709	2952	2687	3223	4065	2473	3258	2992	3394	2055	4896	2240	2448	2736	3703	2274	2694	2074	2852
NKX1-2	1	1	0	0	0	0	0	0	1	0	0	0	0	1	1	1	0	0	0	0	0	0	0	0	0	0	0	0	0	0	0	0	0	0	0	0	0	0	1	0	0	1	0	0	0	0	0	0	0
LHPP	294	246	501	283	354	311	144	235	247	441	269	125	356	313	267	176	270	306	316	331	311	302	209	172	204	325	357	269	287	230	273	269	293	391	166	189	238	326	359	256	325	351	172	215	177	297	252	370	227
FAM53B	2155	1749	2839	1527	3147	3289	2005	1879	1991	1753	2752	1341	1772	1754	2316	1170	1691	1627	1986	2823	1697	1913	3964	977	2580	3038	2889	1031	1401	1384	1613	1572	1965	1260	2799	2176	1406	2655	1874	2032	1254	2534	1264	924	1592	1318	2476	1842	2930
EEF1AKMT2	532	556	792	659	705	599	736	596	601	604	510	439	615	465	705	482	544	563	728	619	620	602	681	432	603	498	572	316	580	615	580	495	530	506	420	605	619	534	547	633	473	667	680	520	703	471	563	594	595
ABRAXAS2	371	497	312	360	393	535	539	378	494	436	404	544	429	433	337	294	397	324	376	372	515	341	579	451	426	412	513	436	333	425	499	496	407	355	472	529	457	480	343	367	486	442	425	478	400	566	485	553	534
ZRANB1	2276	3688	2989	3138	2506	2647	3350	3077	3235	2199	3812	3234	2816	2869	2864	3019	3347	2358	3200	2855	2744	3727	3758	2380	3089	2982	2894	1730	2933	2232	2335	2294	2579	2571	3795	2568	2390	3370	1844	2760	3458	2596	2549	2551	3701	2741	2293	1896	1945
CTBP2	3884	6366	4380	4412	4323	4251	4627	4730	4927	3771	4753	5239	4538	4357	4521	4521	5341	4074	4225	4320	4236	4711	6127	3854	4983	4470	4011	2468	4108	3658	3818	3771	3609	4124	6347	4005	3534	5207	2768	5053	5440	3798	4676	5467	4524	3680	3508	2606	3667
TEX36	0	0	0	0	0	0	0	0	0	0	0	0	0	0	0	0	0	0	0	0	0	0	0	0	0	0	0	0	0	0	0	0	0	0	0	0	0	0	0	0	0	0	0	0	0	0	0	0	0
EDRF1	995	1182	1212	1227	993	973	965	977	867	1186	1361	1087	1373	999	1274	1088	1199	1046	1355	1604	1183	834	1377	894	1085	1070	1091	731	909	1324	1109	1027	1032	977	1101	1080	875	1284	842	1554	1130	1364	1148	1459	1136	1128	1222	987	1075
MMP21	61	57	40	49	56	51	29	35	31	26	85	24	27	55	50	19	43	70	79	59	30	92	53	7	48	63	44	16	37	20	56	25	19	73	61	35	44	80	33	89	27	46	23	39	64	39	50	47	37
UROS	796	665	1088	1069	864	958	1205	860	633	866	532	561	1029	635	759	381	702	837	1065	860	719	955	657	629	738	726	941	909	648	819	951	995	872	625	259	683	789	763	800	918	619	1073	729	671	842	672	929	1461	922
BCCIP	1479	1116	1351	969	1603	1370	1340	1065	1037	1683	1827	1137	1565	1174	1575	1665	1170	1130	1786	2088	1495	1455	1218	1000	1088	1550	1389	1220	1004	1409	1301	1462	1145	1420	1687	1098	1462	2140	1366	1636	1351	1394	1092	1053	1156	1646	1208	1955	1401
DHX32	1113	946	1050	855	1469	1430	1221	933	1120	1457	901	769	1200	774	1253	982	1001	1119	1327	1637	1351	1139	1112	618	997	1218	1331	760	1002	804	955	1160	909	949	1042	1151	1219	1593	837	1269	962	1240	829	827	1088	985	1071	1060	915
FANK1	227	182	320	129	257	172	95	210	148	180	133	69	262	244	286	146	204	218	349	293	247	234	146	56	147	221	232	66	165	134	136	226	234	145	103	141	188	234	130	277	145	296	123	108	199	102	150	149	177
ADAM12	2902	683	1386	489	1107	1141	149	2302	575	1223	323	281	2530	1193	1695	2290	697	861	634	1222	715	1362	1063	38	777	766	1090	55	1343	660	649	1224	439	342	641	324	271	1278	318	2947	1505	1738	1034	928	2319	618	256	867	420
C10orf90	6	2	4	2	5	3	0	12	0	3	1	1	9	1	7	27	5	3	7	14	2	14	1	2	4	2	6	0	7	5	9	6	0	1	1	0	0	1	1	21	17	12	5	11	4	4	1	4	0
DOCK1	4013	2862	2556	2992	3158	3678	3092	3485	3508	3258	2462	2495	3498	2686	2955	2362	2836	3158	3194	2701	2787	2896	3718	3044	3186	3308	3082	2609	3155	2307	2979	3669	3143	3085	2160	3913	3187	2690	3204	3266	2415	2288	3060	2929	3510	2740	3469	2814	3376
FAM196A	75	46	20	12	75	36	78	104	24	6	14	19	47	26	22	17	80	51	47	16	17	20	128	8	25	37	9	10	50	30	25	45	17	29	11	111	24	11	26	57	13	11	36	25	7	30	53	9	30
NPS	0	0	0	0	0	0	0	0	0	0	0	0	0	0	0	0	0	0	0	0	0	0	0	0	0	0	0	0	0	0	0	0	0	0	0	0	0	0	0	0	0	0	0	0	0	0	0	0	0
FOXI2	15	6	4	5	33	12	2	15	17	9	3	9	23	8	4	3	13	4	9	5	13	4	20	12	12	6	5	11	13	6	6	10	16	33	7	15	6	22	13	27	3	1	10	14	82	9	16	9	17
CLRN3	0	0	0	0	0	0	0	0	0	0	0	0	0	0	0	0	0	6	1	0	0	0	0	0	0	0	0	0	7	0	1	0	0	0	4	6	0	0	0	0	0	0	0	0	0	0	0	0	2
PTPRE	223	170	55	233	88	170	175	222	385	110	144	551	125	149	78	224	182	263	23	126	135	120	231	636	442	142	168	944	303	230	237	240	331	210	273	264	247	63	404	184	185	58	322	215	318	295	167	90	369
MKI67	553	13	5	9	10	51	24	406	115	31	7	26	127	6	8	42	24	8	11	37	7	8	57	206	20	54	30	304	17	87	23	376	55	26	28	51	34	7	98	79	24	0	44	17	14	18	14	90	15
MGMT	565	693	865	805	802	436	823	590	511	735	479	390	631	461	646	471	565	580	1058	733	473	673	428	547	458	697	425	391	697	450	628	624	984	714	381	487	531	725	645	660	651	752	701	573	386	378	453	654	602
EBF3	56	97	119	95	171	103	100	102	124	131	119	204	126	122	131	76	139	91	243	69	56	22	49	433	68	74	96	157	107	76	44	45	218	55	92	27	36	64	106	147	122	98	63	64	34	72	89	70	66
GLRX3	798	824	889	820	751	799	1008	909	743	749	786	1015	876	951	874	783	823	794	786	698	996	907	911	827	877	846	875	1047	906	1071	918	1011	740	811	786	786	834	814	867	891	933	1037	814	849	723	1040	771	1083	861
TCERG1L	96	259	101	202	294	151	440	366	372	234	58	34	124	318	189	74	310	243	294	252	104	180	954	42	95	311	210	5	79	69	137	76	148	223	183	401	223	192	419	190	65	118	201	58	104	71	259	98	178
PPP2R2D	1540	2867	2415	3166	1928	1704	1968	4609	2658	1614	1740	2049	2272	4094	1999	1512	4453	1720	3045	1649	2285	2546	3675	952	2294	2163	1735	824	2263	1594	1767	1612	1954	1823	2505	1586	1506	2617	1735	2058	3648	2523	1682	1814	2110	1832	1485	1488	1298
BNIP3	3665	4799	5060	5838	4287	2733	2878	6840	4171	2873	7303	2073	3041	4631	3860	4487	6950	2979	4876	3375	3388	6121	5179	1110	5917	2907	3160	1175	3574	2169	2347	1740	2626	3662	5105	2141	2882	3053	2269	3197	5880	2813	2925	2608	8085	2063	1991	1391	1928
JAKMIP3	212	368	561	326	441	459	259	451	411	456	346	214	558	412	319	354	487	452	541	244	312	371	362	199	258	256	361	98	368	435	527	280	414	367	243	408	242	492	244	325	418	351	296	363	471	273	250	232	252
DPYSL4	625	376	91	258	744	957	273	434	332	987	715	73	326	263	291	34	1455	731	99	154	511	792	804	71	319	667	313	78	413	184	67	722	846	888	336	800	963	122	141	999	149	108	570	67	376	120	264	78	160
STK32C	159	187	156	204	125	125	209	174	134	173	177	163	159	184	156	164	207	123	195	138	187	192	140	145	149	149	207	159	144	155	176	171	132	151	143	146	169	253	112	173	215	154	146	165	134	326	140	225	135
LRRC27	412	322	572	358	538	446	274	342	347	357	557	192	562	283	459	322	367	327	489	443	444	394	236	215	359	488	532	178	291	443	383	342	311	332	242	321	354	384	231	484	237	429	241	293	388	227	348	341	371
PWWP2B	359	435	572	684	387	455	642	721	618	540	784	424	286	756	752	388	823	419	574	348	412	797	477	306	578	524	567	394	557	577	604	498	434	529	687	473	287	781	474	202	732	451	441	281	331	629	448	866	566
INPP5A	670	1010	718	1051	531	719	1070	953	1109	674	697	2331	642	902	669	656	824	920	771	778	1017	725	1029	2001	574	526	990	1482	932	1491	1223	705	1179	519	1002	1053	654	747	1425	553	985	1033	1500	1071	623	1584	1214	889	923
NKX6-2	117	224	196	246	147	141	223	154	194	173	175	485	165	188	178	156	175	195	218	184	261	206	154	282	117	100	214	222	194	299	245	143	220	104	223	193	154	228	244	139	229	294	289	243	148	333	228	202	154
CFAP46	51	54	36	47	68	42	17	53	46	47	25	8	30	51	29	20	38	32	27	47	49	148	60	25	16	72	54	5	27	13	6	43	42	69	45	20	79	27	20	74	16	28	22	13	57	7	34	24	21
ADGRA1	0	4	0	0	0	0	1	3	0	1	0	12	0	0	0	3	1	1	0	0	0	1	2	13	0	1	0	0	2	2	0	0	0	0	0	0	1	0	3	3	1	1	0	0	1	2	0	0	0
KNDC1	1320	2842	2965	2180	2144	2454	857	1400	1952	3426	2871	1012	1880	1712	2329	1933	2354	1743	2638	2803	3158	2685	1279	409	1071	1792	2056	370	1720	1559	2310	1042	1570	1839	1416	2265	1574	3977	1680	1200	1305	3008	1371	1044	1494	1363	2187	1923	1581
UTF1	13	18	9	22	43	36	20	35	8	10	25	4	13	8	9	5	12	14	17	21	1	20	29	2	15	13	0	0	6	0	23	27	26	20	6	69	30	1	36	2	0	6	12	0	1	0	70	8	11
VENTX	68	146	67	95	142	213	107	109	117	50	118	243	58	94	26	67	70	172	43	136	41	96	81	158	108	50	67	89	50	81	97	68	126	67	52	133	165	28	129	23	76	86	122	20	81	44	279	53	79
ADAM8	374	510	260	191	270	167	210	221	220	233	432	269	240	238	444	420	240	213	324	323	328	352	249	234	1105	342	244	366	255	328	198	166	199	271	721	240	206	421	243	323	229	294	185	297	205	231	174	172	179
TUBGCP2	2744	2849	2978	3133	2558	2797	2042	2456	2558	3183	3059	2343	3023	2765	2384	2701	2865	3025	3414	3440	3101	2852	2399	2179	2960	2715	2910	2045	2423	2921	3202	2335	2357	2563	1826	2307	2481	2930	2425	3105	2551	2971	2468	2868	3182	2893	2817	2686	2439
ZNF511	644	626	1191	754	758	702	559	594	645	803	1773	538	947	656	850	1043	678	584	1267	1214	847	1060	514	455	746	726	707	414	640	830	810	590	606	810	1107	556	636	1726	552	1010	659	814	529	749	803	610	594	739	655
CALY	3	31	11	4	8	8	21	2	14	3	16	5	14	5	10	7	8	5	6	10	10	16	6	104	1	7	10	3	4	7	5	5	5	8	9	6	10	8	4	7	13	24	3	6	26	11	16	13	3
PRAP1	24	41	10	35	23	42	57	19	52	32	52	30	33	34	34	37	43	27	32	13	40	94	50	30	30	18	43	6	28	21	26	21	29	31	23	44	30	32	13	64	21	39	47	28	59	27	44	25	15
FUOM	178	208	132	322	252	171	544	214	261	216	156	159	198	192	193	161	252	168	209	147	162	417	269	185	216	138	169	203	250	90	210	154	197	272	60	228	298	118	226	225	195	138	239	179	233	181	251	217	196
ECHS1	2955	2562	2598	2441	3860	2451	2311	2348	2127	3614	2201	1730	2640	2203	2475	1882	2768	2717	2193	2214	2486	2398	2598	2383	2285	3230	2743	2282	2034	2293	2539	2579	2092	2687	2692	2515	2744	2715	2746	2513	2142	2059	1654	2362	2960	2000	2747	2665	3105
PAOX	210	225	188	214	206	234	265	270	214	245	241	195	158	263	232	264	256	249	227	207	340	224	166	209	210	234	230	144	339	227	252	199	204	217	140	246	235	245	177	164	292	201	182	272	222	180	222	247	172
MTG1	1035	929	823	1085	806	888	750	1357	827	812	989	719	1173	782	700	765	850	939	819	905	1260	987	542	631	761	779	972	719	733	793	1006	1135	829	818	828	629	1100	829	817	1237	582	888	589	789	1475	715	808	778	726
SPRN	252	254	243	245	228	201	128	230	273	268	315	199	300	245	203	254	221	302	250	290	364	251	111	118	178	260	310	168	192	251	307	280	200	240	341	192	257	284	202	298	214	246	108	170	411	212	163	262	162
SCART1	216	242	401	264	148	283	131	177	276	237	281	209	262	181	195	116	120	238	229	179	221	225	250	143	197	232	189	145	296	211	238	113	293	87	28	202	151	57	134	229	255	293	208	229	329	258	141	191	227
CYP2E1	1064	377	456	362	372	311	266	160	352	195	439	262	317	161	264	108	261	198	888	561	233	538	280	220	251	269	320	140	449	223	168	375	215	155	395	237	124	234	395	327	288	478	254	205	270	288	244	337	284
SYCE1	713	186	129	136	154	93	104	41	89	107	170	70	85	28	83	15	60	46	449	263	88	382	125	85	79	72	120	10	151	23	32	169	47	96	251	69	10	167	225	96	93	75	100	62	59	102	107	185	78
FRG2B	30	4	0	2	2	1	0	0	1	1	0	0	2	0	0	0	0	0	3	2	0	4	3	3	0	0	1	0	2	0	0	10	0	3	5	0	0	0	4	0	0	0	2	0	0	0	0	9	0
IQSEC3	311	680	479	278	973	483	420	322	250	522	287	336	268	401	547	194	393	263	211	304	159	359	590	456	527	498	280	363	409	101	96	257	720	341	395	187	994	156	240	413	223	321	106	194	441	146	654	169	399
SLC6A12	51	95	85	157	49	24	324	19	61	57	14	16	18	98	72	76	72	20	54	39	15	78	96	24	142	58	18	10	101	8	21	6	69	33	68	25	50	98	9	38	101	39	9	33	88	16	26	28	25
SLC6A13	1	18	18	16	5	5	2	0	0	4	18	2	4	18	7	2	7	2	23	5	0	0	8	34	4	3	1	8	5	6	4	5	35	0	2	3	7	15	3	4	4	12	5	3	1	2	10	4	3
KDM5A	2187	2088	1707	1879	1552	1934	1589	1810	1616	2049	1919	1673	1848	1848	1510	1365	1913	1997	1485	1253	1774	1368	2236	1982	1967	1770	1602	1478	1747	1544	1786	1805	1694	1794	1901	1803	1631	1296	2056	1490	1759	1506	1969	2016	1967	1619	1868	1461	1693
CCDC77	228	315	201	381	284	336	176	193	306	220	265	253	346	303	269	281	300	280	334	360	273	206	255	175	287	271	235	172	256	188	242	230	251	227	230	248	306	277	200	267	209	244	234	317	292	219	228	192	225
B4GALNT3	60	133	50	100	65	51	57	79	72	77	75	199	35	97	65	32	97	30	40	37	67	106	86	151	75	45	131	79	56	45	36	40	88	110	86	94	88	59	88	43	63	118	62	48	56	111	56	105	114
NINJ2	23	25	19	25	22	27	59	16	34	36	9	52	13	34	18	26	12	32	19	32	23	17	34	98	35	25	43	40	22	24	38	27	32	26	18	37	27	34	51	12	29	36	42	41	15	34	32	19	31
WNK1	4786	4538	4440	3480	4900	4391	3846	3562	4558	4426	4320	4621	3729	4325	4312	4426	3703	4965	4143	4047	4786	5328	4481	6466	4795	4779	4217	4618	4872	4249	4187	3909	3957	4051	4259	5179	3569	5247	4145	3658	4453	4062	4259	4380	4274	4292	4131	4018	4609
RAD52	806	742	1111	934	748	700	396	656	535	774	2033	612	1268	762	1011	1348	920	463	1218	715	677	1063	312	299	780	1115	700	700	699	1139	677	552	564	1134	1429	533	624	1553	535	1295	425	868	364	943	1183	582	660	1035	654
ERC1	1753	1348	1277	1188	1253	1532	1141	1112	1381	1860	924	1543	1121	1421	1085	970	1104	1791	987	901	1488	1399	1700	1804	1358	1316	1637	1983	1429	946	1484	1351	1317	1582	1165	1697	1414	1239	1711	968	1536	1253	1412	1647	1285	1411	1497	1754	1569
WNT5B	158	281	308	385	438	287	484	192	383	370	286	214	276	399	325	245	235	414	434	291	374	520	104	115	165	301	311	157	270	228	402	208	256	204	297	398	268	394	213	278	336	333	376	229	140	271	265	353	188
FBXL14	208	159	143	153	162	175	267	166	264	217	318	191	160	217	154	124	143	316	121	102	180	190	148	222	260	239	190	166	200	147	231	165	172	325	327	271	185	186	222	138	218	152	252	235	151	187	151	328	224
ADIPOR2	2048	2353	2013	2674	1687	1940	1894	2543	2216	1809	2621	2390	2052	2694	1534	2492	2220	2052	1715	1763	2256	2523	1969	2309	1940	1750	1845	2142	2070	1722	2091	2222	2091	1986	2197	2251	1904	1851	3055	1634	2708	2239	2449	1859	2040	2602	2028	3019	1878
CACNA2D4	111	146	146	97	99	155	251	101	190	168	63	119	91	114	107	90	111	102	131	116	130	96	155	162	98	87	158	163	114	105	159	108	162	81	61	183	143	118	119	91	126	117	109	104	92	103	161	107	152
LRTM2	0	1	0	0	0	0	2	0	1	0	1	0	0	0	0	0	0	0	0	0	0	0	0	12	0	0	0	0	0	0	0	5	0	0	0	1	0	0	0	0	0	0	0	1	0	0	0	1	0
DCP1B	544	629	590	624	550	556	687	460	409	699	638	589	649	636	618	641	485	377	975	875	583	506	516	468	763	713	601	569	478	658	615	512	514	499	487	541	520	708	451	622	549	643	597	691	529	601	601	741	535
CACNA1C	346	256	309	358	221	284	194	257	586	192	223	1038	341	359	264	705	142	356	319	705	276	183	263	1388	519	281	185	1592	464	828	297	170	613	195	174	277	211	227	546	350	219	472	486	639	211	549	486	242	275
FKBP4	2512	2255	2413	1649	2346	1552	1258	1903	1572	3021	9217	1984	2369	2659	3118	2591	2255	2094	2795	1827	2996	3623	2189	1118	1903	3031	1757	2548	2443	2983	2408	2444	1492	5578	21814	1788	1496	4150	2179	2298	2056	1641	1813	2356	2913	2728	1669	5258	2412
ITFG2	1663	1422	1808	1553	1572	1616	819	1253	1353	1665	1511	840	2064	1144	1379	1351	1451	1486	1802	1455	1352	1229	1401	913	1598	1526	1231	856	988	1590	1652	1092	1144	1248	1139	1495	1299	1249	1260	1764	1085	1233	1252	1608	1384	1116	1557	1361	1427
NRIP2	498	429	352	394	605	507	232	340	355	328	321	270	574	252	354	308	297	373	381	517	257	267	485	218	318	431	364	281	316	506	520	257	531	284	202	450	294	316	402	518	180	317	377	610	345	314	723	400	361
FOXM1	317	116	189	151	153	88	114	284	121	118	252	84	216	145	220	155	169	121	320	284	139	199	94	90	153	143	195	139	106	168	101	285	110	48	96	86	126	138	129	258	151	283	113	118	88	151	150	84	80
RHNO1	465	426	460	354	639	490	541	372	338	578	275	275	403	348	424	252	340	426	435	544	442	411	561	315	429	512	473	328	342	300	423	455	339	344	207	487	368	421	297	431	341	486	350	269	464	314	523	453	489
TULP3	2420	2631	2886	2612	2344	2823	2387	1769	2508	2319	2386	2181	2409	1984	2707	2753	1815	2366	2675	2572	2089	2792	2301	1686	2507	2572	2426	1387	2212	1829	2250	1547	1977	2305	2126	2272	2359	3141	1898	2119	1845	2461	2773	2792	3179	1787	2094	2057	1734
TEAD4	504	59	41	106	81	134	136	97	92	81	101	199	76	86	85	228	106	175	43	89	161	68	116	138	125	106	56	487	112	70	66	303	97	1139	1083	136	586	38	129	88	81	61	308	213	449	100	92	176	128
TSPAN9	4429	2618	2315	4150	3880	4388	1945	3613	2973	1924	2419	1897	3593	2461	3079	1619	2811	2911	1900	3064	1542	2754	3618	2063	3750	4207	2766	1753	2744	1723	2034	2141	3114	3043	1727	2749	2892	2959	1765	3119	2432	1656	2461	2067	4357	1642	2598	2338	3627
PRMT8	5	5	11	0	8	7	0	9	2	7	2	0	22	3	15	2	6	9	6	1	1	11	2	5	1	4	11	1	2	4	6	9	7	1	0	4	0	5	3	6	0	4	1	4	2	3	2	20	6
CRACR2A	162	88	125	119	110	139	66	256	124	97	59	68	132	154	136	60	134	108	110	154	105	138	103	88	113	121	198	92	134	121	133	115	100	110	82	128	72	150	179	120	115	132	69	112	151	136	40	140	136
PARP11	906	655	763	737	513	526	731	834	664	460	410	338	690	612	523	449	525	748	633	631	584	815	692	320	657	467	594	296	636	317	405	828	598	401	453	734	492	449	551	661	398	605	428	552	519	447	473	381	508
CCND2	1768	2569	969	2577	4772	2707	1390	2757	1486	817	4287	2745	1426	2335	1278	833	2701	1481	939	1946	912	4140	3319	3968	2496	3005	2562	4246	1089	539	156	3321	2070	3568	3783	1040	1830	1405	2271	2056	465	1472	1067	508	3181	771	3016	832	3512
TIGAR	49	159	16	168	28	37	48	60	77	21	23	64	93	118	16	119	116	67	115	25	61	118	35	170	36	29	40	175	74	61	64	111	60	146	63	62	46	20	97	17	174	38	58	47	138	186	131	167	52
FGF23	0	0	0	0	0	0	0	0	0	0	2	2	0	0	0	0	0	0	0	0	0	0	0	0	1	0	1	1	0	0	0	0	0	0	0	0	0	0	0	0	0	0	0	1	0	0	0	0	0
FGF6	0	0	0	0	0	0	0	0	0	0	0	0	0	0	0	0	0	0	0	0	0	0	0	0	0	0	1	0	0	0	0	0	0	0	0	0	0	0	0	0	0	0	0	0	0	0	0	0	0
C12orf4	508	384	467	524	491	449	385	386	343	579	570	377	580	406	571	436	499	408	528	488	419	344	458	429	467	514	484	869	446	562	594	572	476	799	828	453	486	666	643	523	419	516	472	490	480	496	458	707	507
RAD51AP1	107	53	29	62	32	57	33	119	62	57	19	36	75	45	32	19	42	50	51	44	49	31	76	58	50	45	69	55	34	66	77	112	54	27	28	68	77	33	48	27	49	58	49	58	62	69	64	58	43
DYRK4	434	533	635	467	611	500	524	378	442	585	444	546	541	565	547	633	467	500	708	800	496	543	471	554	501	528	619	602	457	623	551	460	516	482	582	476	533	700	528	575	627	792	477	408	520	657	532	664	593
AKAP3	30	63	37	28	71	41	55	10	29	84	36	22	52	13	61	17	26	25	62	50	12	8	24	28	51	42	24	18	9	24	31	23	19	67	54	31	13	56	53	22	47	16	25	64	44	32	19	15	37
NDUFA9	753	799	741	940	797	926	947	922	903	1038	590	931	856	946	693	611	880	884	677	673	1027	588	841	956	801	805	1052	1211	723	1110	1259	1104	1079	910	764	840	1105	724	1155	854	995	974	853	841	932	1259	938	1423	1042
GALNT8	17	38	13	25	33	22	50	16	19	33	24	16	20	40	12	33	35	39	97	29	12	50	44	32	15	34	37	38	48	16	20	36	42	121	43	44	50	32	29	8	29	16	84	44	8	23	33	15	7
KCNA1	0	4	6	5	0	0	1	0	1	1	2	18	0	0	0	4	0	0	1	1	0	0	0	61	0	2	0	39	0	1	0	0	1	0	0	0	0	3	2	0	2	35	0	4	0	0	0	2	5
KCNA5	51	85	40	45	31	40	50	129	61	28	21	146	53	74	29	214	75	87	40	177	110	29	53	197	71	8	153	75	197	284	76	13	145	9	7	48	15	10	116	62	155	56	117	202	37	131	178	30	19
NTF3	254	379	266	200	207	271	169	407	251	238	251	225	500	230	315	202	302	225	223	429	270	214	225	105	300	281	292	88	248	300	214	184	154	298	174	194	233	241	115	375	354	273	309	365	362	177	174	207	120
ANO2	133	40	46	63	24	41	52	81	25	21	184	183	64	56	54	178	85	105	47	98	57	41	34	157	175	54	53	129	98	52	38	90	99	42	35	41	19	34	53	54	56	72	62	87	54	132	44	42	29
VWF	7605	2361	977	3200	1037	3809	6493	6676	2380	1890	3194	10836	3255	1925	1295	4490	4185	6151	919	3127	1707	2013	3080	19464	12691	2145	1948	13126	4434	2446	3291	8674	8518	2421	1954	5175	4692	828	3445	3435	2801	1374	10236	8403	3262	5720	3586	2757	3082
CD9	771	750	431	1014	1405	810	1667	677	842	582	1035	3393	538	967	728	1732	819	839	373	1053	559	722	1027	5086	1368	862	685	2533	1030	1403	737	899	1936	1524	1329	968	1147	890	2444	777	508	629	1626	1296	669	1388	1596	230	1962
PLEKHG6	17	8	4	8	5	3	24	0	16	10	6	20	4	6	8	6	11	23	5	6	9	25	12	15	7	11	12	20	8	5	24	57	5	13	26	13	18	0	32	6	14	19	15	17	8	15	12	12	22
TNFRSF1A	3932	2693	1968	2198	2959	5101	4205	2397	2572	2315	3569	4772	2230	2959	2846	2966	2491	5854	1992	2240	3475	2539	4079	5060	3226	3874	2621	8971	3251	2756	2683	6109	2935	8277	10050	3266	5776	2572	4202	2252	3508	3714	4976	3660	4362	3045	2886	5371	5175
SCNN1A	176	210	118	365	349	620	439	120	323	168	273	150	103	339	199	101	206	411	137	203	367	661	186	331	132	378	659	160	148	314	182	297	145	435	260	500	694	123	735	96	94	230	284	127	268	131	456	478	1532
LTBR	2309	1648	1578	1654	1858	2135	2716	1950	1776	1671	1911	2378	1844	1953	1785	2680	1575	2304	1636	1813	2054	1990	2104	2255	2128	2203	1819	4287	2085	2083	1678	2615	1756	2962	2753	2008	3828	1818	1936	1983	2032	2649	2176	2303	2204	1928	1785	3291	2469
CD27	188	165	230	142	211	161	172	113	155	179	245	114	202	116	221	232	123	134	218	160	165	208	161	128	161	212	168	187	139	171	188	132	162	160	297	203	191	211	113	241	149	146	188	180	172	159	181	145	130
TAPBPL	630	335	683	452	722	506	361	412	408	574	673	462	612	323	485	490	309	471	675	501	445	381	523	606	529	625	565	779	388	467	659	457	401	473	560	563	664	540	403	577	485	424	445	582	615	356	591	468	613
VAMP1	632	490	539	542	527	557	327	393	296	728	783	966	861	367	839	1509	477	349	499	969	505	304	787	936	703	675	503	1260	476	1138	784	877	579	1125	1127	485	519	1292	566	898	453	443	919	1046	430	932	404	714	808
MRPL51	1112	833	958	907	881	733	1079	872	713	1103	1244	943	883	891	1265	1269	844	607	1132	1189	644	865	895	969	954	1067	873	1476	860	768	1027	1182	955	1032	1174	946	1129	1634	1121	1052	988	604	743	862	1109	1096	1025	903	1091
NCAPD2	1351	771	627	813	585	890	1171	959	1130	943	880	970	685	737	646	957	850	639	629	766	726	705	896	1372	921	1079	867	1165	859	861	962	1053	680	1091	982	961	1163	858	690	725	807	621	852	1098	1231	842	762	578	975
GAPDH	46468	23093	32935	26052	41359	36287	29347	21577	24431	29793	28903	18472	26226	18221	23248	25874	28021	35950	22956	23677	32375	25243	22064	34194	39484	27185	29571	48571	17899	32935	32649	43922	24263	26775	27399	26775	49331	21007	39484	20349	19551	25714	26983	20134	44543	24263	30311	39015	47126
IFFO1	1318	1121	1226	1135	1289	1586	1363	1339	1583	1480	2335	2222	1626	1526	2004	1358	1345	1256	1849	2274	1479	985	1279	1739	1820	1775	1570	2316	1582	3301	1938	1868	1509	1325	1336	1841	1366	1810	1526	2134	1260	2006	1589	1668	1056	2534	1582	1949	2231
NOP2	780	893	750	687	589	707	605	861	793	559	1367	1163	745	1317	904	822	998	722	847	961	1114	467	686	826	671	807	826	1060	795	1443	846	1223	767	789	1502	684	978	841	861	996	1369	1486	685	711	677	1639	700	2006	1086
CHD4	6918	6242	5691	4961	4951	6728	5907	6393	6499	7829	7137	5956	5691	6360	6764	4979	7023	5615	5940	6086	5522	5610	9170	6092	8327	7624	6817	6527	7585	7644	8301	8040	6406	6419	5639	9446	6480	5730	5875	5950	6817	5171	6661	7312	4388	8264	7071	8403	9047
LPAR5	34	24	23	28	26	59	61	25	48	50	34	61	3	33	6	23	12	26	9	7	17	5	38	52	39	16	32	46	20	44	58	29	32	46	70	61	59	6	44	5	32	17	31	43	68	23	45	52	95
ACRBP	45	71	37	28	54	20	46	36	30	27	66	35	40	12	71	44	47	18	43	46	18	44	66	77	74	47	24	36	24	29	33	36	28	41	167	26	16	31	22	60	22	17	22	51	24	8	25	17	21
ING4	1273	1128	1327	1373	1353	1197	1344	919	853	1116	1385	1214	1978	1020	1433	1534	950	670	1650	1917	1105	891	1040	872	1612	1548	1242	988	874	1269	1091	1172	1030	1070	1209	995	1017	1702	625	2179	873	1377	1027	1251	1472	971	1233	778	915
ZNF384	2758	2307	2140	2152	2198	2876	2485	2220	2387	2234	2493	2731	3006	2649	2405	2538	2339	2237	2673	2760	2604	1784	2353	2220	3209	2797	2990	2690	2237	2962	2761	2692	2441	2621	2739	2700	2814	2480	2173	3474	2011	2552	2263	2880	3597	2702	2933	2456	2720
PIANP	735	80	17	225	33	176	28	204	188	21	552	235	229	154	291	77	554	43	65	101	65	17	914	323	532	159	208	165	32	132	74	90	59	265	257	74	434	17	30	491	18	47	118	344	317	80	134	25	22
COPS7A	1727	1351	1473	1403	1848	1551	1170	1343	1359	1702	1395	1308	1698	1284	1412	1191	1271	1338	1597	1472	1201	1030	1565	1513	1313	1684	1330	2142	1054	1340	1773	1374	1595	1494	1580	1574	1597	1416	1647	1405	1165	1217	1296	1398	1695	1275	1548	1880	2042
MLF2	3209	2960	4236	3341	3607	3304	3760	3602	3034	3468	5271	4239	3650	4150	3830	3309	3463	3752	3979	3826	4367	3742	3104	3718	3535	3695	3737	4900	4076	5215	4351	4490	3464	3482	3809	3858	3602	4192	3684	3907	4176	5287	3202	3334	3220	5388	3618	5071	4187
PTMS	18134	12481	11339	11370	13930	17977	10132	9498	19464	16407	18993	12903	16868	12513	14711	11979	11159	11894	9918	14808	17504	11661	14193	11661	10956	15506	13047	9498	11718	18821	22324	16224	14061	14377	14963	22064	13747	15390	21348	11134	10426	14283	16095	9881	12547	26052	17284	19937	13747
LAG3	1035	922	1523	668	1285	863	1035	859	1015	1280	1504	577	700	658	1128	1734	925	791	1389	1354	1580	1138	913	434	1267	1649	1262	564	1387	2033	1632	638	978	1922	1271	1347	1874	1416	608	963	1612	1622	1016	1140	911	1061	928	1391	904
CD4	398	216	390	249	166	212	351	413	539	281	231	350	243	166	285	296	244	292	277	334	347	102	311	674	624	238	433	1193	424	843	577	270	332	188	201	487	287	191	449	179	412	405	370	368	240	436	215	182	290
GPR162	667	261	368	282	166	313	331	733	654	257	698	350	438	211	372	847	536	439	217	775	499	191	459	334	344	411	520	691	973	1194	655	456	376	432	263	393	410	184	360	501	784	854	359	450	311	916	205	334	242
P3H3	3124	2417	2653	2727	3221	2908	2850	2078	2354	2980	4133	2278	2722	2235	3275	3076	2222	3554	2495	3048	3160	3311	2406	2045	2646	3422	2672	3522	3138	3870	3321	3067	2775	3455	3246	2283	3100	2965	3224	2874	2738	4083	2218	2654	3870	3256	2973	3569	3095
GNB3	604	470	355	389	554	487	490	485	497	363	1102	610	449	468	1309	831	364	397	657	689	431	493	506	275	507	983	706	505	592	1262	508	578	184	657	1851	464	433	709	503	1156	570	1009	323	561	320	469	623	569	586
CDCA3	444	320	290	232	421	345	363	387	302	252	930	474	393	314	1026	499	271	289	593	569	319	365	296	222	320	582	456	433	439	704	320	464	135	403	811	256	307	466	307	764	359	758	231	422	220	310	376	405	394
USP5	1389	1062	1069	1055	1205	1161	902	1070	1044	1852	831	1177	994	1285	846	658	1202	1486	730	907	2254	1032	1160	1468	976	1234	1459	1813	1107	1328	1349	1812	1285	1198	1046	1215	1443	790	1533	1030	1268	1456	1000	970	1289	1557	1430	1726	1836
TPI1	5896	3090	2627	3662	5235	3708	3079	3388	3053	4698	6081	3607	2809	3054	2797	3979	3676	3529	2169	3498	4916	4328	3621	3771	5186	3559	3544	7232	2729	3163	4292	6023	3453	4769	4053	3192	5771	2696	4295	2803	3639	3075	3227	2251	5199	4737	3559	6052	4174
SPSB2	94	184	178	135	164	133	191	98	182	168	138	218	99	208	126	172	104	98	153	139	194	158	178	133	237	128	169	146	173	230	191	125	142	205	120	270	141	252	106	108	168	226	136	130	121	316	110	374	228
LRRC23	272	438	410	375	422	243	392	216	295	281	398	202	251	322	355	314	298	248	458	373	373	496	243	172	425	358	322	143	288	336	244	179	310	323	236	378	326	427	224	220	322	313	262	285	284	293	290	316	209
ENO2	970	907	619	1373	1340	961	762	327	487	949	4049	1263	499	458	1109	1261	1089	516	579	1020	472	1394	1158	1182	2703	1299	452	1405	517	732	326	402	1006	1917	2475	645	1583	629	767	795	386	355	536	931	951	812	1098	693	1053
ATN1	29347	26407	27185	19085	26052	33880	17977	25080	32103	23828	32649	22956	32935	21577	27185	29125	26983	38187	30311	28021	35244	33238	21577	17431	30311	30044	23536	17661	25080	30811	27399	26580	19368	38187	32375	27822	23970	24263	19273	30311	22687	32935	31062	40900	38612	22324	26983	23248	31330
C12orf57	3644	3874	3616	4842	4404	3994	6887	3762	5195	4431	3896	4167	4582	4154	4916	5037	3060	3646	5405	5211	3691	5023	4236	3311	3344	4600	3423	2684	3925	3399	5380	2469	2638	4468	3500	4103	4756	6018	4582	4217	3828	4246	3872	3234	4119	4994	4271	4391	3773
PTPN6	262	261	193	268	222	185	252	232	293	266	125	289	89	181	91	178	179	253	151	280	194	61	146	607	413	154	140	929	101	382	244	302	253	144	274	277	329	114	298	115	268	143	178	171	263	189	282	152	327
PHB2	7087	7038	6653	8812	8166	6887	10695	6926	8178	8581	7634	6631	9031	7684	9768	7970	6316	5912	10032	10173	6547	9994	7537	4961	9185	7883	6887	4782	6480	5490	7063	5620	5304	6547	5950	7367	7241	8687	5865	9380	6399	7285	6310	6109	7303	7137	7330	6176	6871
EMG1	1498	1601	1051	1274	1005	1626	1546	1405	1466	1491	1200	2006	974	1569	1073	1459	1757	1600	1046	964	1912	1123	1622	1432	1348	1136	1516	2350	1708	1638	1879	2045	1337	2548	1793	1574	2906	834	1509	1039	1985	1453	1582	1790	1374	2456	1463	2460	1654
LPCAT3	1459	1234	606	912	657	1484	1394	1128	1191	1156	1128	1623	642	1324	823	1136	1478	1472	731	679	1652	849	1443	1244	1069	842	1130	2661	1642	1255	1571	1944	977	2680	1868	1297	3155	565	1171	831	1657	1130	1450	1580	1059	2261	997	2121	1357
C1S	51846	33567	26407	27601	25243	55743	59246	44543	45770	42320	37028	52752	20452	33880	23093	47801	44543	49331	23536	24117	45770	30311	35950	50115	30565	34194	49331	66887	54678	45160	68672	65183	52752	78427	73093	66887	81324	21348	49331	22687	47801	28903	59246	62081	41359	51846	45160	54678	51846
C1R	44543	22956	19745	22194	23677	51846	42320	31824	37402	41359	33880	48571	17071	33567	17977	44543	36287	55743	21222	18993	47126	23970	22324	54678	22194	26226	41847	88194	49331	42320	88194	60605	63580	84547	62081	59246	78427	20034	55743	19648	43922	29793	43321	47126	50115	63580	47126	66887	55743
C1RL	14611	7146	5495	5865	6092	13544	15123	10071	12653	12691	7120	11058	4532	8074	4948	10450	8555	18134	7367	4737	12617	7054	7756	14104	6589	7788	10299	21696	11608	10050	19745	13838	11186	19839	17431	18821	19551	4538	12008	5143	10932	6713	12798	16037	13162	10981	12481	15232	15123
RBP5	166	104	150	166	88	191	224	205	201	229	155	202	93	231	143	317	169	249	193	225	210	142	89	281	124	79	201	435	175	235	306	207	178	137	211	187	232	156	165	101	199	180	193	266	168	184	137	266	204
CLSTN3	2368	2936	2239	2677	1663	2999	2523	2748	2549	3983	2894	3244	1213	3230	1686	4652	2604	3684	2018	2523	3960	2278	2239	2004	2027	1663	3006	2445	2878	3490	4679	3181	2956	2817	3027	2614	3341	2258	3149	1524	3142	2844	3432	3384	2659	3043	2864	3807	2915
PEX5	2060	1190	1507	1387	1962	1849	1706	1566	1950	1616	1290	1241	1487	1628	1078	1704	1703	1887	1218	1120	1744	2149	1522	1681	1756	1797	1613	1272	1322	1599	1344	1697	1302	1793	738	1728	1747	1723	1306	1765	1414	1410	1502	1558	2197	1464	1446	1653	2043
ACSM4	0	0	0	2	0	0	1	0	0	0	0	0	0	0	0	2	0	0	0	0	0	0	0	2	0	0	1	4	1	0	0	0	0	0	0	0	1	0	0	0	0	2	0	2	0	1	0	0	1
CD163L1	123	93	35	140	21	96	166	81	92	49	110	247	30	92	7	73	69	107	8	19	99	5	75	312	119	47	69	1105	80	148	122	178	124	108	152	154	142	17	164	57	85	30	99	61	142	176	47	103	132
CD163	2438	4239	473	4060	161	2334	5435	2339	4227	1066	2246	9155	127	1701	105	1483	2247	3822	140	309	2329	194	3145	16673	3803	566	1489	40900	1846	2506	3765	3356	4459	3399	6998	7223	5950	176	6506	116	2144	409	3064	1119	6533	2956	1857	2717	6998
APOBEC1	0	0	0	0	0	0	0	0	0	0	0	0	0	0	0	0	0	0	0	0	0	0	0	0	0	0	0	0	0	0	0	0	0	0	0	0	0	0	0	0	0	0	0	0	0	0	0	0	0
GDF3	13	0	0	1	0	0	4	27	0	0	0	5	0	0	0	0	0	3	0	0	0	0	0	4	0	0	0	18	0	8	1	3	0	0	0	1	1	0	0	0	0	0	0	5	2	19	0	0	1
DPPA3	13	0	0	2	0	0	0	76	0	0	0	0	13	0	0	0	123	0	0	0	0	0	16	0	3	0	0	0	0	0	0	0	0	0	0	0	0	0	0	135	0	0	0	0	0	0	16	0	0
CLEC4C	0	0	0	0	0	0	0	6	0	0	0	0	4	0	0	0	11	0	0	0	0	0	5	0	0	0	0	0	0	1	0	0	0	0	0	0	0	0	0	17	0	1	0	0	0	0	4	0	0
NANOGNB	0	0	0	0	0	0	0	0	0	0	0	0	0	0	0	0	0	0	0	0	0	0	0	0	0	0	0	0	0	0	0	0	0	0	0	0	0	0	0	0	0	0	0	0	0	0	0	0	0
NANOG	1	2	3	7	4	2	3	5	3	1	0	1	4	5	2	2	0	2	0	3	1	1	4	1	9	0	0	3	1	2	8	7	6	1	2	2	1	5	0	6	1	5	2	5	2	3	3	2	4
SLC2A14	237	120	89	234	191	121	59	161	66	150	208	71	223	91	227	137	107	217	153	72	38	55	128	38	131	113	64	66	54	53	139	304	331	117	65	118	231	135	299	294	39	186	76	89	113	76	238	89	124
SLC2A3	4782	1142	1800	6035	2952	912	666	3529	842	2222	2511	873	1158	1620	4167	1706	3688	6236	1652	1563	678	1334	678	2226	3100	1042	1136	2840	1636	541	822	2734	3269	3915	1143	902	6596	565	6419	1353	698	859	2174	1222	2049	1219	2126	617	467
FOXJ2	1845	1903	1765	1745	1937	2119	1986	1889	2108	2104	1650	2005	2055	1805	1801	1630	1851	2119	1560	1429	2325	2393	2249	2262	2311	2029	2049	1141	1909	1805	1980	1693	1603	1714	1858	2165	1660	1625	1414	1850	1696	1613	2312	2572	2070	1893	1737	1510	2020
C3AR1	128	149	47	153	33	101	233	83	201	87	119	337	28	128	12	98	61	163	11	54	109	9	94	304	295	73	80	541	89	96	203	131	166	105	154	176	216	27	133	27	88	20	99	49	214	177	109	102	122
NECAP1	1131	1534	1665	1767	1279	1264	1209	1750	1414	1534	1478	1368	1509	1879	1465	1860	1732	1729	1634	1515	1734	2004	1201	1337	1544	1293	1268	1057	1644	1808	1506	1319	1515	1068	1335	1276	1268	1473	1569	1807	1938	1403	1476	1651	1327	1942	1458	1369	1332
CLEC4A	72	80	138	112	88	53	140	64	86	54	165	104	82	90	150	105	110	92	211	113	91	125	57	78	69	87	152	46	99	167	83	79	91	65	101	71	69	166	65	102	88	203	90	82	66	154	84	133	58
ZNF705A	22	20	35	23	21	14	39	13	20	19	46	29	23	20	44	33	18	22	52	25	22	36	17	17	16	27	28	11	20	43	19	17	21	19	29	19	15	45	17	26	31	60	23	19	13	37	22	39	13
FAM90A1	65	77	118	102	77	106	58	88	71	113	90	42	101	76	85	67	65	59	117	61	104	93	60	18	59	67	71	22	98	66	64	55	71	87	99	76	59	61	34	82	112	104	56	82	90	68	89	111	61
CLEC6A	0	1	0	0	0	0	1	0	0	0	0	0	0	0	0	0	0	0	1	0	0	0	0	0	0	0	0	0	0	0	0	0	0	0	0	0	0	0	0	0	0	0	0	0	0	0	0	0	0
CLEC4D	0	0	2	3	0	0	5	0	1	2	0	10	0	0	0	4	0	0	0	0	0	0	0	15	6	0	0	19	0	7	1	2	0	0	0	0	1	0	5	2	2	0	0	0	0	2	0	0	4
CLEC4E	4	91	9	32	11	8	58	10	44	9	39	177	1	25	9	29	23	52	2	8	25	5	44	202	68	6	16	149	29	52	14	8	41	2	12	25	22	4	93	0	55	0	14	10	9	44	35	5	11
AICDA	0	0	0	2	0	1	1	1	0	2	0	1	0	1	0	2	0	0	3	0	0	0	0	0	0	8	0	0	0	0	3	0	0	1	0	0	0	1	0	0	2	0	0	0	0	0	0	0	1
MFAP5	4	7	10	12	9	7	24	8	32	8	29	313	17	37	15	11	5	21	12	13	11	13	5	74	25	10	5	462	16	20	21	13	83	12	4	25	20	14	302	13	6	9	51	18	24	23	5	18	7
RIMKLB	2926	1939	3138	2618	2051	2691	1905	2470	1765	3302	2688	2773	3630	3115	2965	2479	1834	2077	2732	2809	2068	2572	2409	2592	2639	2728	1906	1604	2218	3085	2436	2487	3016	2332	1785	2354	1637	3189	2541	3580	2392	2986	2551	3385	1691	3384	2740	1840	2326
A2ML1	34	37	77	92	44	56	12	91	83	72	78	48	72	41	44	35	120	59	81	28	60	83	43	48	76	39	73	37	96	68	114	37	36	43	83	50	28	74	291	42	44	51	38	83	60	39	40	36	49
PHC1	3274	3215	2969	3008	3196	2697	2123	2378	2705	3056	3317	2675	3268	2828	3432	3539	2925	2430	3469	3482	3515	3282	2095	2234	3305	3466	3087	2287	2515	3370	2439	2556	2753	3382	3598	2600	2936	4113	2310	3613	2556	3426	2299	3417	3109	2464	2328	2628	3070
M6PR	2610	2788	2327	2988	2640	2558	3121	2246	2779	3312	2683	2701	2464	2668	2633	2407	3016	2304	2972	2764	2990	2797	2288	2728	2984	2563	3023	3158	2777	3075	2718	2698	2835	2750	3179	2730	3249	2945	2478	2445	2858	3116	2510	2624	2891	2922	2553	3107	2950
KLRG1	15	6	39	15	28	10	5	5	5	47	10	28	9	14	17	27	12	20	46	48	7	17	6	21	29	23	13	72	15	22	18	10	15	17	9	10	12	32	21	8	24	18	11	14	5	21	6	28	7
A2M	13838	4618	3348	5990	3595	10767	19648	7798	11718	11339	4152	39484	6069	5891	3836	20134	5564	14473	4756	10341	6974	2464	5776	62081	14857	7214	5499	129497	22687	7862	6840	9935	16037	14660	14857	14963	15685	3718	16156	5907	8531	3840	16797	20034	6934	16609	9768	13351	12939
PZP	48	15	18	36	18	32	77	23	35	36	27	113	47	25	22	113	24	78	20	52	28	19	19	95	70	37	27	214	88	43	35	39	46	34	36	43	50	28	38	45	46	11	88	75	37	76	38	55	26
KLRB1	23	10	14	15	23	16	13	5	13	9	7	21	14	15	8	36	6	17	18	69	16	2	10	78	70	26	4	60	11	23	5	3	9	6	2	11	10	28	17	17	11	7	8	7	13	22	3	3	6
CLEC2D	2657	3044	3378	2396	3507	2283	3146	1629	3080	2887	2839	1867	3479	2597	4496	2982	2035	2339	4140	4312	2299	3265	1977	2081	1983	3096	2293	1409	2533	2011	1973	1888	2570	1394	2371	2676	2794	2909	1785	2742	1731	2735	2494	1615	2320	2048	2945	1474	1864
CLECL1	7	3	0	0	2	1	0	8	2	3	8	13	0	3	0	0	0	1	2	2	3	0	1	6	5	1	0	0	0	9	2	1	6	1	5	7	0	1	5	0	2	0	1	2	6	6	5	1	7
CD69	113	97	131	121	231	55	126	39	19	24	13	211	14	47	19	54	16	47	49	289	65	32	31	347	252	129	56	486	157	61	36	38	44	22	9	29	86	35	88	17	159	93	69	58	97	71	19	55	7
KLRF1	5	4	4	8	7	3	9	6	19	4	2	2	3	8	12	2	2	11	16	10	4	3	6	21	16	1	0	10	7	5	2	1	5	3	3	19	3	10	9	9	1	10	10	1	1	7	3	8	8
CLEC2B	1168	1551	1697	2181	1822	1397	2620	1052	1185	1583	1655	1190	1927	1317	1761	1686	1271	1743	2100	1660	792	2594	1454	630	1876	1258	1083	920	1406	791	1179	742	1156	2789	1548	1148	1981	1858	1165	2113	1450	1259	1537	1047	1715	1002	862	830	729
KLRF2	0	0	0	0	0	0	0	0	0	0	0	0	0	1	1	0	0	0	0	0	0	0	0	0	0	0	0	0	0	1	0	0	0	0	0	0	0	0	1	0	0	0	1	0	0	0	0	0	0
CLEC2A	0	0	0	0	0	0	0	0	0	0	1	0	0	0	0	0	0	0	0	0	0	0	0	0	0	0	0	0	0	0	0	0	0	0	0	0	0	0	0	0	0	0	0	0	0	0	0	0	0
CLEC12A	5	7	5	3	2	5	51	6	6	8	3	45	1	3	9	10	4	3	0	9	6	1	15	112	34	8	5	115	10	56	9	22	3	4	4	11	10	2	12	7	3	0	11	8	24	20	15	3	4
CLEC1B	0	0	0	0	0	0	5	5	0	0	0	4	0	0	0	0	0	0	0	0	0	0	0	7	0	0	0	4	0	3	0	8	0	0	0	0	1	0	0	0	0	2	0	0	0	0	0	1	0
CLEC12B	1	0	0	0	3	1	4	3	2	4	0	12	0	0	1	1	2	2	1	1	0	1	0	24	13	1	0	9	0	8	0	0	2	1	1	0	0	0	1	0	2	0	0	0	2	1	0	2	1
CLEC9A	3	17	8	7	8	1	16	1	17	22	0	15	3	11	1	10	4	5	3	8	6	0	4	17	8	4	14	20	10	23	25	1	16	5	0	5	8	4	12	0	30	2	8	5	7	6	8	9	6
CLEC1A	98	137	160	226	130	263	338	125	127	143	275	258	93	275	195	269	132	273	264	297	253	123	115	227	145	92	206	324	162	181	151	103	305	83	61	192	217	161	249	142	155	220	231	152	165	112	153	302	385
CLEC7A	167	269	145	352	127	171	363	172	341	132	176	375	35	167	37	172	157	204	27	152	175	37	140	949	630	62	247	1358	142	438	291	240	441	72	72	236	305	41	352	59	240	36	163	75	285	181	220	204	282
OLR1	65	19	12	86	5	1	0	45	85	3	8	0	2	3	2	10	1	18	0	4	4	18	9	5	130	40	12	1	31	7	4	4	0	2	4	19	15	2	23	0	3	4	17	1	25	2	10	0	4
TMEM52B	0	0	0	1	0	0	0	2	3	0	0	0	0	0	0	0	0	0	1	0	0	0	0	0	1	0	0	3	2	0	0	0	0	0	0	0	3	0	2	0	0	0	0	0	0	1	0	1	0
GABARAPL1	3479	8143	10257	13272	5578	3130	4042	9201	7375	4143	5817	6878	2826	10319	8403	8364	11395	8416	11661	5078	4133	9201	6698	5267	4016	3295	3091	2912	8927	2235	3160	2806	6230	4229	3762	3328	5559	2296	7267	2992	10091	2086	4717	6743	7547	4195	4267	842	2085
KLRD1	97	92	63	75	87	25	97	23	42	30	214	99	54	44	27	83	25	66	64	96	57	26	42	220	131	115	35	340	120	50	10	41	55	36	136	16	35	98	28	43	97	58	24	45	54	39	18	66	14
KLRK1	146	86	237	149	228	49	66	148	36	57	74	94	74	75	69	134	59	69	100	422	58	54	77	177	276	129	62	260	118	72	34	215	70	21	43	36	63	102	67	89	149	104	23	63	60	91	32	62	32
KLRC4	14	3	22	1	19	5	5	5	3	0	1	6	1	4	6	17	0	7	7	21	11	8	5	23	33	8	11	31	12	4	1	1	4	4	8	2	5	20	12	2	11	9	3	5	2	1	0	9	1
KLRC3	17	7	20	0	10	5	4	19	2	5	0	11	0	0	2	0	1	0	1	17	1	5	13	30	11	2	4	20	0	4	0	0	6	0	1	2	1	7	6	0	16	2	0	0	0	1	0	1	1
KLRC2	19	2	30	0	16	5	4	18	0	2	1	8	4	4	8	4	0	8	0	19	6	1	9	34	15	9	6	12	10	4	1	0	16	1	1	5	1	7	8	4	16	11	1	0	5	1	1	0	1
KLRC1	4	2	1	5	16	2	14	3	3	21	13	5	1	9	8	2	4	3	2	7	10	0	1	22	21	0	42	28	11	34	5	0	8	0	12	2	3	3	6	2	4	4	1	0	1	8	1	13	0
MAGOHB	426	486	424	499	467	516	308	405	420	497	435	432	569	535	398	470	439	432	433	428	450	378	456	364	352	480	410	385	360	569	498	428	426	424	455	393	402	410	550	542	393	596	363	454	517	483	535	489	442
STYK1	10	2	12	0	5	0	0	20	0	0	0	8	0	0	0	2	1	3	0	11	0	3	8	21	2	3	0	21	3	1	1	15	3	2	0	0	0	5	1	6	0	2	0	3	0	0	0	0	1
YBX3	9347	9750	7735	16673	5128	6706	13351	11007	9571	7644	8377	16868	5504	14611	8634	16407	10907	19464	8812	7894	11288	10494	9031	12653	10558	6360	7414	14660	13126	10112	9571	9642	9731	12761	8130	7992	14473	7862	13235	8228	13838	11473	14237	10426	8634	13838	7829	10362	6749
TAS2R7	0	0	0	0	0	0	1	0	0	0	0	0	0	0	0	0	0	0	0	0	0	0	0	0	0	0	0	0	0	0	0	0	0	0	0	0	0	0	0	0	0	0	0	0	0	0	0	0	0
TAS2R8	0	0	0	0	0	0	0	0	0	1	0	2	0	0	0	0	0	0	0	0	0	0	1	0	1	0	1	0	0	0	0	0	0	0	1	0	0	0	0	0	0	0	0	1	0	0	0	0	1
TAS2R9	0	0	0	0	0	0	0	0	0	0	0	0	0	1	0	0	0	0	0	0	0	0	0	0	0	0	0	0	0	0	2	0	0	0	0	0	0	0	0	0	0	0	0	0	0	0	0	0	0
PRH1	168	111	172	126	158	153	149	137	112	219	232	176	200	199	168	134	164	195	233	175	238	193	129	76	139	203	190	151	131	244	201	167	171	159	159	146	135	162	145	216	179	165	124	212	129	191	144	235	143
TAS2R10	17	17	2	1	9	6	16	13	14	14	26	18	14	8	8	2	20	16	20	7	19	1	20	1	13	12	42	16	12	19	11	26	15	16	53	20	11	5	4	13	10	11	14	13	29	23	23	15	16
PRR4	510	272	452	309	445	367	271	312	258	420	764	360	544	410	449	307	402	474	607	421	535	365	259	203	412	466	392	363	317	536	409	469	366	401	445	285	323	373	314	570	353	453	268	401	291	361	327	476	307
AC018630.6	438	236	384	287	400	324	271	299	223	426	645	353	505	397	411	297	401	435	551	393	482	348	251	178	334	463	363	344	274	486	379	388	382	372	383	287	293	365	305	529	346	382	239	402	272	370	312	452	312
TAS2R13	3	3	9	0	3	12	0	0	2	11	10	0	6	5	9	0	1	11	19	2	17	0	1	1	0	5	6	1	5	12	9	15	4	6	3	1	2	0	1	0	14	10	2	12	3	10	0	15	5
PRH2	9	11	15	9	18	9	2	10	3	17	23	4	14	9	13	12	13	8	18	14	17	6	10	3	12	11	12	3	6	23	8	9	7	19	13	9	4	23	11	16	12	19	9	18	8	14	6	15	7
TAS2R14	273	198	429	256	223	255	182	229	185	332	333	261	323	313	301	224	306	338	385	230	447	362	212	140	261	322	252	200	215	488	345	258	224	258	233	213	210	208	222	321	289	333	221	323	223	259	209	329	197
TAS2R50	3	3	12	5	0	0	4	0	3	3	2	5	2	5	1	5	1	3	6	1	8	6	3	0	2	2	1	5	7	11	5	4	6	1	4	1	2	4	12	4	2	6	4	7	0	10	6	3	3
TAS2R20	91	99	230	117	114	97	56	68	63	121	215	85	144	109	114	120	100	146	170	103	197	171	75	37	134	129	101	56	64	179	126	86	93	98	36	59	61	89	35	109	111	190	119	146	60	85	88	104	49
TAS2R19	20	35	108	73	25	51	31	20	38	31	37	22	45	68	60	52	35	31	61	23	67	122	37	8	31	29	46	7	34	56	69	16	16	38	11	24	20	49	14	46	66	66	31	20	24	46	22	26	18
TAS2R31	20	21	79	44	20	25	20	32	15	22	15	29	16	37	32	28	19	41	23	13	49	61	17	8	26	9	23	7	26	35	44	14	20	31	7	18	8	32	18	45	62	25	27	29	14	51	16	11	11
TAS2R46	2	10	5	19	2	4	4	5	2	4	8	1	1	9	8	17	1	8	12	1	5	11	1	2	7	4	11	9	5	1	16	1	2	7	2	2	12	8	8	4	7	4	3	1	13	16	1	0	2
TAS2R43	1	12	2	17	4	4	7	1	7	10	0	1	2	19	0	12	2	0	12	2	16	15	6	8	8	2	7	1	25	10	10	5	8	0	0	7	8	11	5	2	5	16	18	0	14	5	0	6	0
TAS2R30	7	13	14	12	5	7	1	3	10	2	7	6	1	19	8	9	2	8	25	7	7	23	3	4	7	3	10	2	11	3	18	5	0	6	1	4	5	10	12	2	20	7	3	10	8	20	3	4	5
SMIM10L1	522	532	418	451	625	614	786	596	609	433	603	657	617	733	543	699	543	442	433	779	551	537	478	727	439	575	567	1149	493	553	654	647	631	564	649	593	555	885	627	589	541	500	482	430	493	768	623	690	711
TAS2R42	0	0	0	0	0	0	0	0	0	0	0	0	0	0	0	0	0	0	0	2	0	0	0	0	0	0	0	0	0	0	0	0	0	0	1	0	0	0	0	0	0	0	0	0	0	1	0	1	0
PRB3	0	0	0	0	0	0	0	0	0	0	0	0	0	0	0	0	0	1	0	0	0	0	0	0	0	0	9	0	2	0	0	0	0	0	0	0	0	0	0	0	0	0	0	0	0	0	0	0	1
PRB4	0	0	0	0	0	0	0	0	0	0	0	0	0	0	0	0	0	0	0	0	0	0	0	0	0	0	0	0	0	0	0	0	0	0	0	0	0	0	0	0	0	0	0	0	0	0	0	0	0
PRB1	0	0	0	2	0	0	0	0	0	0	0	0	0	0	0	0	0	0	0	0	0	0	0	0	0	0	3	0	0	0	0	0	0	0	0	0	0	0	0	0	0	0	0	0	0	0	0	0	1
PRB2	1	0	1	0	1	0	0	1	0	1	0	0	0	0	0	0	0	3	0	0	0	0	0	0	1	0	6	0	3	0	0	0	1	0	0	0	0	0	0	0	0	0	0	5	0	0	0	0	0
ETV6	605	390	298	441	400	527	775	430	520	412	439	801	419	448	396	559	375	688	361	533	476	474	431	1167	593	474	431	1385	443	580	535	736	545	837	547	552	864	352	551	492	583	576	708	576	1045	733	593	1027	546
BCL2L14	1	1	1	5	1	2	0	0	0	0	0	3	0	4	1	2	2	5	2	6	3	1	2	1	2	2	3	1	0	2	5	2	3	4	0	4	3	0	5	2	8	5	2	5	1	0	1	0	3
LRP6	2263	1543	2059	1336	2314	2390	1267	1782	2218	1983	2004	1580	2294	1626	1908	1504	1788	2181	1594	1369	2083	1381	1582	1701	1861	2015	1852	1430	1990	1978	2171	1930	1689	2047	1799	2265	1776	1598	2055	2086	1839	2362	1782	2340	1702	1812	1937	2137	2034
MANSC1	500	412	423	357	565	501	946	542	486	674	288	629	470	509	413	335	448	675	355	421	505	402	451	862	442	414	512	723	600	475	606	652	681	455	338	608	600	420	645	474	445	433	619	603	419	578	612	582	578
BORCS5	185	132	256	194	157	200	173	183	177	230	237	103	183	191	183	177	234	219	194	173	174	266	156	154	252	145	157	156	182	162	214	145	166	246	181	154	158	189	114	218	234	243	176	211	185	202	159	181	163
DUSP16	831	1359	1020	1177	778	1033	1381	1511	1652	1161	664	1289	800	1376	939	1939	1140	1196	834	872	979	1637	1472	1318	1217	889	959	729	1844	705	1476	1554	1305	1118	1232	1228	1188	948	1162	761	1631	831	1244	1030	1154	2051	757	844	762
CREBL2	1624	1646	1944	1508	1709	1567	2699	1517	1981	2088	1103	1475	1699	1561	1960	2689	1402	1675	1962	2152	1360	1999	1475	1865	1805	1625	1665	1213	2222	1442	1836	1172	1375	1418	1259	2022	1645	2152	1116	2000	1946	1333	1713	2023	1662	1497	1545	1185	1224
GPR19	4	0	0	0	2	0	13	3	3	2	5	2	0	4	1	0	0	2	2	0	1	2	0	2	4	3	0	0	0	2	6	0	0	1	0	0	4	2	0	4	0	1	4	2	0	4	0	1	0
CDKN1B	2536	3101	3773	2192	2685	2688	3791	2161	2847	3600	2781	3237	2481	1771	3307	3419	2417	1951	3158	3505	2328	3791	2618	3182	4157	2689	2692	2412	2583	2151	3016	1625	1829	2791	3224	3021	1946	3301	1764	2493	3132	2150	2709	4443	3283	1989	2048	2059	2585
APOLD1	1702	1609	1767	1596	1640	1744	1699	1626	1614	1648	1669	2783	1617	1487	1479	2229	1756	2826	1677	1684	1822	1855	1747	4484	1833	1506	1731	3154	2079	1663	1870	2034	1898	1568	1586	1656	2049	1467	3233	1662	2004	1901	2251	1694	1811	2245	1870	2030	1663
DDX47	1528	1484	1786	1547	1601	1598	1604	1479	1498	1690	1841	1691	1673	1534	1665	2027	1594	1517	1921	1806	1720	2073	1444	1419	1650	1537	1571	1533	1422	1517	1710	1596	1488	1685	1437	1349	1641	1616	1550	1888	1864	1988	1509	1411	1601	1865	1503	1685	1536
GPRC5A	2355	2683	3123	3263	1610	1635	1967	1715	2364	1501	1955	2146	842	2473	2280	1995	2211	4815	2123	789	1151	3923	1779	872	1926	1279	1243	851	3417	1147	1818	1224	2324	1767	2828	1907	5235	1163	4124	1285	4328	1351	2090	1978	2009	4643	1540	1716	1335
GPRC5D	5	1	19	7	5	7	0	2	3	5	33	4	2	6	8	7	1	6	15	6	5	11	3	2	8	4	9	0	16	6	8	7	5	1	14	2	9	8	3	4	8	31	6	12	11	19	9	18	7
HEBP1	1430	1360	1698	1381	2517	1334	3738	1415	1838	1762	1797	1502	1946	1400	2415	2384	1427	1516	2195	2429	1522	2384	1373	1452	2013	2165	1651	1241	2107	1680	1748	1333	1818	1564	2035	1876	1490	2815	1382	1460	1416	1590	1710	1427	1391	1630	2170	2197	1593
FAM234B	347	268	209	279	271	266	246	263	214	265	474	254	330	216	249	244	327	371	183	250	375	447	176	206	277	289	285	377	316	244	275	325	261	515	474	255	327	292	295	285	238	198	256	334	457	311	312	385	279
GSG1	6	3	1	5	1	16	3	7	1	0	0	7	9	1	1	0	4	9	1	5	0	4	3	1	6	2	9	1	13	3	3	6	14	3	3	7	4	6	6	10	0	5	1	5	0	8	2	3	5
EMP1	851	518	440	909	383	715	934	820	682	325	735	4274	613	747	527	1031	896	3173	271	559	734	488	766	6316	853	801	554	5219	1477	915	733	1203	1345	809	1495	1057	1404	650	7862	765	733	489	2206	1248	750	1671	991	506	1263
GRIN2B	38	9	0	10	4	9	4	31	1	5	4	11	39	4	3	28	39	5	0	5	5	0	15	23	2	4	8	13	8	3	0	10	7	9	2	7	13	8	5	46	3	3	2	9	5	2	11	4	1
ATF7IP	2853	1657	2309	1834	1844	1968	1981	1594	1700	2354	2695	1558	2452	1229	2062	2163	1599	2511	2262	2493	1743	2145	2256	1965	2052	2041	1853	2258	1395	2144	2981	1952	1825	2269	2283	2711	1402	2259	2178	2127	1218	1511	2637	3137	1959	1639	2187	2692	2359
PLBD1	224	157	265	201	234	109	187	229	137	257	190	304	230	133	182	122	176	263	119	145	289	122	200	304	213	222	160	825	151	270	205	337	349	280	234	168	213	154	280	156	226	190	245	156	209	149	159	207	252
GUCY2C	9	6	10	5	7	2	5	6	6	13	12	5	8	2	10	2	1	6	10	4	4	2	5	8	7	9	8	8	8	6	5	16	9	16	10	8	0	1	8	4	11	9	13	11	7	10	6	10	10
HIST4H4	102	209	219	76	64	99	72	88	93	157	126	71	96	76	123	139	54	40	128	40	97	132	92	39	136	81	67	31	94	113	113	43	50	88	133	129	51	84	44	81	138	76	131	227	103	65	70	64	42
H2AFJ	407	866	651	747	440	594	1841	694	674	682	654	1974	594	777	725	1654	528	633	880	1085	639	814	1219	2104	1073	663	767	1948	934	1130	1562	385	973	812	576	1141	569	967	1175	531	927	645	1428	1340	659	1785	713	833	595
WBP11	2661	4074	2412	3208	2764	3192	4178	4183	4220	2789	2326	3814	2652	4670	2598	2679	3602	3803	2519	2574	3196	2780	4119	4178	3471	3160	3440	3106	3586	3211	3616	3129	3748	2833	2419	3962	3071	2310	3710	2657	3237	2594	3750	2704	3218	4637	4448	3005	3762
C12orf60	717	569	1334	899	540	1338	4372	695	962	851	1447	5610	371	779	545	1619	704	1290	477	769	1132	525	1166	12286	494	508	1600	6690	1515	2413	1819	1092	2793	658	414	1083	1269	981	2452	455	1578	2104	1336	550	816	2321	1578	4164	3006
SMCO3	4	19	16	23	11	6	1	7	0	9	8	36	11	34	19	23	2	7	27	16	1	5	0	30	14	12	12	22	10	12	9	2	5	31	29	5	8	29	8	13	14	21	7	6	18	17	8	12	16
ART4	19	47	18	13	9	32	44	18	9	11	19	442	8	27	8	30	23	50	9	29	47	7	10	453	21	3	36	247	48	46	54	9	65	11	4	45	7	5	51	23	22	23	25	51	11	57	23	20	21
MGP	5653	4802	12726	9062	4490	11238	30811	7232	7654	8339	13747	68672	2994	8016	6347	13584	6310	9768	5041	8085	9696	4825	9047	102942	4866	4876	14473	58044	12761	24754	15746	9714	28021	6794	2974	8957	9534	11832	22194	4965	14148	23828	10426	4990	6771	26226	14424	44543	26226
ERP27	26	6	1	5	4	8	19	52	6	7	4	15	19	12	14	13	8	4	16	11	22	62	2	27	8	33	12	37	17	24	8	53	11	15	14	16	117	7	20	5	10	12	11	11	16	14	10	40	167
ARHGDIB	652	345	342	414	273	444	1183	485	440	333	404	1449	329	423	277	671	327	507	303	675	320	158	318	2865	725	375	455	4256	550	1246	474	616	807	463	359	572	689	287	1194	304	498	541	484	520	493	717	392	1218	1021
PDE6H	0	0	0	0	0	0	2	0	0	0	1	0	0	0	0	0	0	0	0	0	2	0	0	1	0	0	0	1	0	3	0	0	0	0	0	0	0	0	0	0	0	2	0	0	0	0	0	0	0
RERG	408	723	1967	843	578	657	2315	541	1365	1352	505	3623	719	903	1279	3754	582	1467	690	1135	2020	818	875	6856	640	577	829	2332	2282	1919	1881	728	1999	582	246	1101	627	1652	1949	892	2739	1684	1246	1259	915	3938	1257	1782	1122
PTPRO	33	20	35	36	23	31	31	16	28	36	40	93	19	19	3	46	7	34	27	30	26	11	11	81	60	20	12	129	26	56	62	23	35	24	48	32	50	15	60	28	47	35	38	39	48	61	35	34	79
EPS8	7405	4220	2122	5956	2908	4872	4849	5458	5677	2206	4180	5190	6575	4615	3450	5833	3312	5071	1829	3245	2645	4049	5606	6052	6273	4552	2994	5300	6683	3099	5592	7470	4753	6646	6540	4385	3990	2851	4818	5725	5750	2434	8568	9299	5891	10032	4380	3718	3194
STRAP	1925	1868	1887	2539	1937	1665	2929	2945	2281	1894	1511	2079	1650	2825	1864	1771	2757	2237	1639	1744	2391	1816	2195	2271	1665	1740	1991	2659	2531	1793	2118	2729	2527	1954	2061	1892	2088	1657	3107	1735	2912	1891	1652	1500	1658	2597	1846	2571	2269
DERA	274	199	278	301	250	230	356	264	222	218	288	280	226	271	294	281	227	211	200	286	156	252	248	393	260	314	250	391	277	214	235	478	250	382	181	238	337	284	308	209	224	251	283	249	237	279	223	252	270
SLC15A5	2	0	0	0	0	0	0	0	2	0	1	0	0	0	0	0	0	0	0	0	0	1	3	0	0	0	0	1	0	0	0	0	1	0	0	1	0	0	0	2	0	0	0	0	0	0	0	0	1
MGST1	132	81	319	142	73	196	163	175	153	71	124	545	48	194	78	195	127	129	64	119	132	201	16	1087	60	174	93	2327	113	235	71	405	196	97	169	50	202	162	293	89	366	261	62	53	56	119	37	159	174
LMO3	6	343	1503	172	367	89	464	16	145	730	109	630	80	162	72	624	82	317	693	677	258	308	5	605	40	48	240	478	446	151	101	29	654	87	57	71	196	332	275	86	672	1751	192	31	68	139	303	790	189
RERGL	68	155	164	150	176	184	229	282	178	106	80	1195	217	171	189	292	116	219	51	753	113	12	462	755	95	47	106	322	589	1596	574	84	1880	54	25	153	53	60	775	319	264	78	576	1337	88	693	1649	9	111
PIK3C2G	4	1	10	5	4	1	2	4	2	6	9	14	4	4	4	6	6	3	0	7	7	6	0	5	3	2	5	5	3	10	5	9	1	2	1	2	3	10	8	16	6	12	1	6	14	8	2	4	3
PLCZ1	1	0	0	0	2	2	0	1	0	0	1	1	2	0	0	1	7	0	0	0	2	2	1	0	1	0	0	0	1	0	0	0	0	0	2	0	0	2	0	0	0	0	0	3	0	0	1	0	0
CAPZA3	0	0	1	0	0	0	0	0	0	0	0	2	0	0	0	0	0	0	4	0	0	3	0	0	1	0	0	0	2	0	0	0	0	0	1	0	0	0	0	0	0	0	0	1	0	1	0	0	0
PLEKHA5	2210	2090	2664	2366	2137	2642	2619	2007	2663	2045	2105	1477	2323	2093	2719	2189	2179	1590	2085	2237	2396	2246	2423	1171	2523	2380	2078	653	2361	1908	1773	1353	1878	2417	1814	2080	1758	2595	1701	2429	2359	2038	1704	2125	2927	1390	1518	1510	2285
AEBP2	1319	1221	1371	984	1054	1032	929	1078	1014	1174	1128	1009	1095	1019	1037	1263	1336	1230	1164	1201	1209	1067	1331	1055	1131	1175	1057	790	1163	1235	1134	1159	1003	866	951	1242	1103	1068	1095	1040	1156	1269	1192	1368	1016	1057	1041	888	998
PDE3A	540	445	390	297	338	509	543	356	439	349	445	1066	335	329	442	1055	297	695	195	350	260	209	564	1443	362	328	285	1019	501	881	444	222	596	320	196	366	268	323	529	465	396	269	762	853	405	661	723	304	501
SLCO1C1	6	4	2	1	0	6	16	4	3	6	1	8	2	0	1	0	1	8	6	2	10	0	7	21	2	1	3	12	7	10	0	6	2	5	4	3	5	0	1	0	4	7	5	6	4	2	6	0	1
SLCO1B3	1	0	0	0	0	2	0	8	1	0	0	28	0	0	0	22	6	1	8	4	0	0	0	0	2	0	1	1	6	9	0	0	1	1	3	0	0	0	0	0	15	0	2	1	1	0	2	0	0
SLCO1B7	0	0	0	0	0	0	0	0	0	0	0	2	0	0	0	0	1	0	0	1	0	1	0	0	0	0	1	0	1	0	0	0	0	0	0	0	0	0	0	0	1	1	1	0	0	0	0	0	0
SLCO1B1	0	0	0	0	0	0	0	0	2	0	0	1	2	0	0	5	3	0	2	0	0	0	0	1	1	0	0	0	1	1	4	1	1	0	2	0	0	3	0	1	0	2	0	0	0	2	0	0	0
SLCO1A2	4	20	4	10	10	20	11	10	22	14	9	2	12	11	13	5	17	4	7	4	11	18	0	29	2	9	19	0	4	1	10	1	10	2	0	17	5	10	0	10	12	10	7	0	3	0	15	1	2
IAPP	0	0	0	0	0	0	0	0	0	0	2	0	0	0	0	0	0	0	2	0	0	0	0	0	0	0	3	0	0	0	2	0	1	2	0	0	0	2	0	0	0	0	0	0	1	0	0	0	0
PYROXD1	946	1281	1100	1150	1000	1076	1224	1062	1032	1083	893	1384	1070	1070	1143	911	1225	1151	1125	1107	981	842	1318	1317	938	911	1054	1492	878	1186	1219	1083	1054	951	960	1113	1114	1274	1180	1131	1056	1088	1246	1149	1021	1360	1061	1182	1148
RECQL	952	834	640	736	763	920	964	810	945	780	651	968	787	737	733	582	903	955	596	791	771	604	1054	1282	718	766	823	1521	716	731	941	944	771	760	764	1021	1098	688	1139	761	746	641	916	811	1009	1060	831	773	995
GOLT1B	732	1050	966	1129	994	776	1009	1039	1007	915	1035	1328	958	1127	779	1021	976	921	787	977	1201	1325	1077	1325	861	744	966	1394	838	1376	1089	1044	1005	754	1158	850	911	809	1154	887	1066	1498	1080	930	1202	1128	979	976	949
SPX	5	19	13	0	10	3	6	2	6	9	10	4	6	2	13	6	8	3	21	8	9	8	5	24	2	9	1	9	4	1	8	0	2	6	12	6	2	18	2	8	8	3	7	6	4	16	9	8	7
GYS2	5	4	6	4	5	9	1	1	7	9	64	17	8	7	11	28	6	11	21	12	12	15	4	3	11	10	9	13	8	11	10	6	8	18	34	13	8	21	17	6	7	3	2	5	8	12	5	9	11
LDHB	13312	11661	12939	11580	13504	11951	18910	11922	14611	14520	11033	12256	12447	13544	16737	14611	11262	11632	14330	14660	13881	14910	11083	13126	11058	13793	14015	13015	14564	13272	16156	13627	13162	11832	11083	14520	13015	15685	13662	11772	14762	13351	11502	9464	10473	17661	14104	18821	13312
KCNJ8	444	735	699	940	1056	964	1084	806	970	895	1314	951	469	1081	595	789	1317	443	902	1218	640	1220	732	1290	776	886	933	1341	951	436	587	351	1635	408	450	712	686	1131	1371	405	880	394	329	282	801	977	1455	526	917
ABCC9	565	717	892	1385	1737	1600	839	855	1098	567	1931	1622	630	1140	623	844	1231	627	736	907	789	1222	986	2074	706	842	956	1928	764	370	422	503	1347	644	771	760	764	1201	1685	574	810	519	647	256	1563	874	1454	446	1405
CMAS	748	932	914	640	1121	1075	1353	631	976	960	840	860	923	787	938	803	736	815	943	1108	1040	1182	930	791	750	852	977	935	803	866	856	943	1013	968	1142	874	1104	1147	841	747	820	907	925	743	1090	772	1077	924	1193
ST8SIA1	191	87	210	197	205	154	284	114	114	116	186	120	168	244	132	109	141	87	124	184	138	174	61	101	101	135	214	183	189	79	50	159	148	263	69	83	143	211	134	171	113	145	75	87	150	62	185	64	75
C2CD5	2274	2449	2980	2898	2337	2864	1872	2650	2229	2891	2539	2066	3220	2409	2922	2743	2564	2130	3147	3147	2282	2570	1714	1743	2750	3092	2612	2164	2541	3175	2685	2013	2997	2844	1787	2470	2167	3561	2423	3371	1637	2267	1975	2748	2928	2035	2280	2646	2699
ETNK1	2341	2508	2935	2679	2218	2127	1827	2314	2234	2178	2612	2409	2799	2475	2265	3055	2571	2111	2321	2159	2917	3334	1698	1787	1881	2035	2124	2159	2792	2513	2372	2462	2237	2376	3518	1723	2083	2269	2170	2407	2723	3143	2220	2049	2571	2657	1928	1806	1859
SOX5	477	402	545	351	338	290	490	528	536	399	286	526	595	506	530	514	412	583	521	409	455	526	541	628	450	343	518	323	540	557	635	322	424	347	358	669	330	408	401	577	589	437	741	711	473	665	446	341	350
BCAT1	1577	1063	1369	1858	178	796	2857	1290	1274	1092	765	864	1535	1370	911	1798	679	1275	718	435	1572	816	1419	934	1073	479	1052	1462	1637	1105	1760	1401	1102	576	1081	1301	802	656	934	1243	1930	1606	2469	1982	789	1292	517	3771	403
LRMP	85	144	259	246	96	109	185	118	141	173	41	131	218	61	198	158	82	145	301	204	205	152	110	227	166	57	66	154	335	174	499	54	96	72	78	172	136	285	86	225	228	152	270	304	181	212	141	223	69
CASC1	53	41	104	58	67	70	32	50	45	97	47	26	58	55	60	26	89	46	130	55	107	66	38	35	57	71	78	5	68	55	69	39	50	57	13	40	58	82	40	58	33	77	45	61	74	16	52	58	43
KRAS	701	883	959	584	696	1021	883	895	971	709	937	983	641	972	658	891	916	1128	595	664	1317	819	791	950	803	703	950	962	857	1204	1140	1179	680	964	871	1036	852	697	1015	559	909	1133	930	1183	820	1026	708	1307	1087
LMNTD1	4	1	2	2	5	2	5	1	4	10	3	2	4	1	4	1	3	3	6	2	2	9	2	1	4	2	6	4	3	4	4	0	1	3	1	2	6	4	4	5	3	2	4	1	2	2	2	14	3
RASSF8	2040	2447	2800	2374	2103	1859	3676	1633	3376	2291	1929	2124	1462	1696	2282	2709	2464	1604	2233	1986	1903	3179	3704	1766	2643	1970	1575	1461	2466	2212	2042	1204	1656	2664	2245	2738	2187	2329	1446	1452	2848	1917	1734	1440	2188	1627	1734	2303	2533
BHLHE41	486	333	471	275	1543	431	688	404	436	500	412	339	782	198	833	252	253	276	868	688	293	1041	476	1052	1204	1332	331	137	255	356	263	167	273	522	674	501	457	666	285	531	198	293	328	146	798	125	367	293	357
SSPN	1982	1111	959	831	2920	1523	1492	1616	1495	1591	1242	1179	2186	803	1586	701	1100	1238	1164	1683	825	1048	1469	1364	1350	2525	1350	1182	985	906	1236	940	1693	1654	1114	1667	1162	1424	1564	1530	586	827	1451	1110	1755	759	1830	999	1652
ITPR2	953	1017	1101	961	976	723	824	1196	1758	1068	1192	1198	1085	1192	867	1086	1008	954	661	801	832	1206	1316	962	1123	1306	929	696	1448	830	1182	972	870	1056	1070	1334	918	1268	1162	809	1101	961	986	1205	1119	1101	1013	561	1201
INTS13	478	326	399	247	400	410	306	330	293	328	453	334	358	311	375	328	297	421	307	426	391	367	273	336	311	362	416	575	294	387	399	532	375	387	366	303	484	361	413	318	310	355	323	345	429	363	334	635	401
FGFR1OP2	3985	4085	5004	3704	5121	4552	3605	3689	3798	4074	6631	3650	5490	4453	5287	4779	4585	4031	5171	4634	4462	6133	3164	2246	5064	4948	5215	2252	3994	4357	3787	3580	3194	5750	6786	3583	3678	5701	3181	6041	4157	5231	3921	4478	4051	4529	4115	2960	3820
TM7SF3	1099	985	897	1149	1038	1218	928	1144	902	1165	966	803	1028	1218	926	895	951	1623	777	1050	1121	1031	753	910	1004	1130	1151	1084	1088	769	1037	1066	1324	1049	960	1072	1119	1051	1531	990	924	732	1019	1119	1073	1280	1010	1055	1215
MED21	755	768	972	663	1066	672	789	683	817	936	860	776	678	818	959	1005	818	990	893	808	769	987	664	686	834	902	709	655	803	726	741	637	534	979	1035	741	882	1158	759	672	1076	613	675	984	816	981	677	782	821
C12orf71	0	0	2	12	0	0	0	0	3	2	0	3	4	1	0	0	1	4	3	1	8	2	4	4	4	2	2	0	1	2	3	0	6	3	2	8	0	0	1	0	7	8	16	4	0	12	6	0	2
STK38L	881	967	697	1046	599	682	952	916	895	658	572	2140	555	779	642	1022	1042	901	606	874	706	650	1166	1867	902	766	648	1779	1186	882	708	950	1448	969	944	810	890	504	1457	774	1005	700	906	1093	792	1515	816	508	693
ARNTL2	30	7	5	28	2	11	29	39	7	6	11	38	12	17	6	24	21	15	1	16	19	3	23	26	20	23	16	75	13	9	12	68	21	35	15	11	36	2	25	16	10	2	34	27	16	15	25	19	28
SMCO2	2	0	0	0	0	0	0	0	0	0	1	2	3	0	0	0	0	0	0	0	0	0	1	2	0	1	0	0	0	0	0	0	0	7	0	0	0	0	0	1	0	0	0	0	3	0	0	0	0
PPFIBP1	7714	8416	4627	8518	10745	7873	4300	7634	5967	4838	6610	4157	8543	7981	7303	6001	9249	5271	5901	5578	4535	5730	8786	2993	10884	9842	5923	2470	5838	3183	3988	6406	5167	8301	4364	6412	5978	8492	4655	9396	4812	3530	6683	5896	7777	3510	7724	3974	5034
REP15	62	60	30	35	133	44	18	47	42	36	220	30	109	83	109	108	94	21	66	54	79	39	18	14	52	114	46	61	55	33	31	31	26	152	152	30	68	174	31	98	48	18	18	46	97	30	38	110	64
MRPS35	672	625	568	424	522	651	867	574	686	812	549	666	607	589	566	515	563	678	602	566	705	500	658	686	544	564	758	915	479	665	695	756	592	615	632	756	825	545	696	464	610	551	640	634	660	740	627	1040	764
MANSC4	2	3	4	1	6	8	13	1	12	2	0	6	3	4	9	2	7	5	18	2	14	10	10	6	5	4	16	5	3	5	6	1	8	4	0	8	6	0	3	3	1	35	3	7	2	10	1	11	2
KLHL42	1119	955	681	685	867	986	895	1089	981	919	756	1419	830	1038	779	935	969	914	523	743	1261	622	1509	1583	1120	1269	979	1971	1148	1070	854	1456	1194	971	1342	1173	1073	700	1183	895	1121	1258	1102	1061	951	1507	904	1057	1135
PTHLH	171	104	10	131	167	51	42	148	84	6	67	21	54	64	40	15	129	24	41	58	31	32	133	6	109	316	32	14	22	18	4	145	93	72	84	128	123	36	203	169	11	16	77	9	82	25	130	3	64
CCDC91	612	631	599	526	732	524	857	460	607	595	431	543	543	486	608	727	601	815	543	730	574	758	640	528	535	786	430	673	592	494	623	532	446	591	725	580	665	519	761	596	515	539	580	481	640	519	801	674	481
FAR2	124	129	171	152	161	149	125	124	148	144	168	171	153	155	143	148	129	156	156	155	159	133	121	222	116	138	133	260	146	176	150	161	132	150	153	135	155	153	178	132	143	155	115	131	162	152	136	156	158
ERGIC2	1095	926	1065	914	1389	974	891	941	835	1261	1071	847	989	994	1132	1065	974	1139	943	1104	941	1048	783	796	886	1031	832	1338	1038	870	899	1118	926	1237	1325	904	1148	1286	1153	1152	994	958	850	846	1182	961	968	1183	1178
OVCH1	5	6	4	8	3	4	18	37	5	3	8	30	13	20	6	10	21	6	34	15	11	14	19	66	3	6	5	15	12	24	1	4	14	14	21	2	2	6	9	19	8	15	4	23	3	7	25	3	6
TMTC1	803	1084	1051	736	803	1165	1371	1207	1452	801	847	2111	756	1170	828	2267	732	1796	827	959	1643	1001	1265	2316	607	652	664	1861	1707	1454	867	680	1313	1225	1392	1100	1116	1022	1441	671	2144	676	2154	2468	1387	1026	1248	674	747
IPO8	1880	1660	1213	1444	2170	2107	1549	1726	1684	1672	1419	1940	1955	1574	1528	1486	1720	1617	1433	2170	1727	1372	2297	1782	1853	2101	1905	1652	1667	1764	1610	2089	1708	1965	1595	2037	1667	1307	1828	1917	1639	1553	1865	1777	2003	1783	2089	1491	1882
CAPRIN2	2367	2480	2825	2338	2809	2687	1847	2504	1949	2556	3621	2591	4267	2863	3513	3848	2950	1965	3407	5203	2706	2228	2196	1578	3087	3046	2206	1431	2328	3393	2443	2024	2628	2711	2604	2331	1818	3371	2386	3870	1860	4031	2660	3167	2576	2372	2899	1807	2215
TSPAN11	169	36	51	47	46	82	52	41	36	27	33	80	97	58	27	307	20	38	22	121	71	17	66	63	67	47	55	75	83	38	89	64	75	69	11	61	95	35	123	98	38	44	48	51	54	85	62	45	52
DDX11	578	1661	1512	1146	1562	433	286	442	993	1765	1796	889	1701	1660	1225	1807	1663	1781	2740	1729	1437	1309	682	739	378	2140	386	891	1738	2438	1812	1052	486	2137	601	941	1264	2722	860	1707	743	2456	370	461	1448	1045	906	1021	1031
AC024940.1	48	87	196	68	59	43	153	36	24	134	26	15	97	63	265	143	45	32	91	44	37	59	96	10	170	87	28	34	289	10	32	24	40	111	13	30	14	131	24	76	48	27	23	41	97	91	21	42	25
FAM60A	1754	1639	1447	1753	2559	1696	1439	1395	1288	1082	996	984	1414	1387	1491	1174	1647	1343	879	1675	1087	2646	2283	760	2423	2021	1200	731	1573	701	1019	1762	1418	1953	1492	1366	2080	1246	1240	1988	1894	1053	1396	1391	1388	1182	1589	805	1282
DENND5B	2669	1669	3071	1594	3870	2357	1885	2155	2018	2420	1610	651	2269	1875	3178	1262	2448	1848	2029	3327	1564	3437	2609	678	3041	3249	2482	478	2068	1298	1422	1730	2178	1698	1410	2627	1707	2742	1615	2594	1807	1982	1457	1363	1734	1189	2076	1333	1774
ETFBKMT	456	454	675	511	556	487	586	396	378	527	456	466	637	331	604	473	389	492	729	716	569	495	464	394	443	495	521	313	464	620	620	418	416	400	405	516	423	514	434	532	421	759	694	631	470	463	517	575	383
AMN1	434	440	615	494	539	457	649	433	404	508	382	455	550	396	657	569	460	501	658	646	634	532	538	429	497	446	487	290	512	610	602	375	433	395	413	481	433	542	406	461	433	696	682	697	477	502	472	593	421
H3F3C	987	1421	670	609	543	574	1149	1007	604	630	376	495	491	523	808	510	706	694	656	552	632	613	1220	428	1017	989	440	372	1297	715	753	582	517	766	416	890	1017	411	664	610	446	432	1302	1345	546	521	524	670	493
KIAA1551	9110	3559	8742	4284	7788	7528	5074	4225	4147	7537	7777	2131	10277	3053	9185	3844	4016	5504	10650	11863	3695	5643	4087	1700	6372	10014	6690	2384	3722	4407	5388	4913	5203	2917	4083	8074	3564	12194	3671	10383	2774	5522	5067	7959	3917	2376	6646	5030	7241
BICD1	3139	1902	2529	2022	2296	2442	1071	2453	2083	2217	2691	880	3981	1939	2527	1516	2053	2427	3048	2541	1231	2129	2107	527	2208	3468	1584	502	1630	1447	2168	2119	2298	1501	1301	2392	1712	2222	1880	3731	1019	1645	2564	3907	1839	1129	2104	1547	1855
FGD4	2719	2222	2742	2880	1536	2226	1598	2479	2390	3075	1479	1175	2552	1607	1557	1400	2069	2426	2239	1743	2912	3518	2127	1003	2217	1882	2537	817	2137	1657	2589	1986	1695	2804	2746	2053	2285	2031	2001	1814	4618	2882	3127	3716	2137	2131	2464	1305	1049
DNM1L	1676	1964	2059	2093	1982	2316	1524	1732	1910	2134	1495	2387	1954	2034	1882	1544	1976	2134	1607	2125	2479	1875	1973	2216	1611	1752	2195	2401	1967	2693	2135	2143	1754	2100	1477	1758	2140	1531	2149	1748	2275	2911	2110	1885	1907	2589	2176	2937	1978
YARS2	314	313	284	254	306	298	220	270	186	259	374	253	317	367	296	318	263	245	297	338	283	305	294	207	324	361	311	352	288	308	294	329	242	366	344	200	277	309	230	290	359	291	222	320	388	322	281	438	316
PKP2	1390	1357	2344	1768	876	1543	1602	864	1330	871	1551	344	400	1602	832	695	1371	483	1041	1166	1800	1216	3044	519	1703	1872	2208	479	1278	791	472	1902	1389	3019	1324	784	1932	1407	1139	474	1464	2368	765	120	1972	438	2760	2933	2136
SYT10	1	0	0	0	4	4	0	1	0	0	10	22	2	0	0	1	0	1	0	3	5	8	10	15	2	24	0	9	1	0	0	6	0	7	34	2	0	0	0	1	0	8	1	0	6	1	11	0	67
ALG10	124	106	105	108	107	116	66	97	107	178	137	61	122	140	77	100	117	110	95	49	126	127	110	67	109	113	109	80	108	120	137	75	89	157	160	107	117	99	101	128	138	113	111	142	121	101	107	122	94
ALG10B	738	769	528	683	700	903	677	621	660	856	550	560	754	611	540	524	592	563	586	513	710	670	837	536	715	628	797	353	485	760	639	656	577	547	911	733	505	497	509	704	420	656	750	650	780	573	789	532	721
CPNE8	458	466	291	421	562	367	632	400	355	344	696	574	350	363	453	436	385	568	475	360	261	487	444	449	456	478	375	519	492	382	405	454	644	1057	863	495	756	369	565	375	312	288	614	573	450	471	554	374	530
KIF21A	577	433	228	505	460	857	234	505	301	351	654	634	488	654	317	317	410	260	205	447	453	301	423	527	358	463	593	421	306	482	513	488	442	512	472	410	308	301	898	461	320	468	492	352	501	502	1005	365	818
ABCD2	12	2	10	7	7	15	5	10	8	10	9	45	11	3	7	12	2	2	5	15	6	0	4	105	11	7	3	70	2	16	2	11	13	5	0	9	5	4	23	3	12	15	9	3	0	0	8	22	13
C12orf40	4	1	0	0	0	4	13	1	4	2	3	5	1	0	1	7	3	3	0	3	4	7	1	2	3	2	4	7	2	2	1	1	0	7	4	2	5	0	3	4	3	1	0	3	9	2	2	7	3
SLC2A13	382	237	196	250	191	236	333	192	308	185	282	323	174	317	171	599	210	391	201	170	303	278	184	505	217	187	180	408	330	190	272	242	171	418	441	209	393	184	182	137	272	270	296	266	467	253	162	279	204
LRRK2	924	1871	1640	2159	1704	2608	1575	1464	1957	1738	1768	2132	1849	1798	2020	2131	1415	1914	1754	1560	1147	2718	1144	1845	1529	2065	1389	1382	2012	1006	1372	855	1982	2299	1370	1209	1406	1842	1289	1830	1190	1020	1772	2253	2404	969	1562	586	1246
CNTN1	2451	2115	1099	1379	3359	2811	1758	3393	2239	3138	1668	723	2142	1809	1913	967	1608	2577	1046	1894	2737	2103	2234	730	1116	2653	3682	854	2283	1199	2264	1669	2121	3352	2034	2615	2127	2251	1969	1886	2152	1375	2137	1003	2723	2187	2780	2783	3365
PDZRN4	194	83	506	156	106	148	167	122	67	205	216	577	135	219	168	133	54	232	123	120	656	113	85	2054	80	68	180	309	371	348	264	336	193	80	10	60	34	245	447	83	504	1124	199	223	99	301	161	90	200
GXYLT1	726	810	825	617	664	617	533	688	609	639	792	545	640	699	633	668	735	589	617	580	873	679	716	542	659	688	573	566	731	634	577	874	574	529	748	639	652	693	589	574	647	528	601	766	777	472	491	588	715
YAF2	405	443	731	501	501	453	488	464	440	438	670	600	385	473	454	478	455	546	463	469	787	552	498	687	435	462	525	448	579	593	465	694	376	435	473	352	521	499	475	452	659	939	514	412	520	512	376	480	438
PPHLN1	1473	1709	1609	1775	1694	1664	1786	1718	1622	1860	2124	1509	1809	1788	1694	1786	1784	1517	1687	1692	1700	1199	1725	1347	1566	1735	1846	1540	1408	1653	1756	2176	1634	1860	1927	1456	1586	1634	1679	1865	1554	2066	1529	1358	1545	1681	1484	1710	1566
ZCRB1	1251	960	1599	905	1548	1039	2384	1061	1220	1103	1018	1037	1262	928	1576	1340	987	938	1481	1570	882	1248	1015	1227	793	1157	1123	1089	1054	1134	1079	1012	1278	856	904	1346	1080	1875	1097	974	973	1131	1094	760	948	1206	1200	1542	1317
PRICKLE1	914	710	488	939	688	994	848	734	840	1063	856	662	911	728	664	417	547	565	475	720	783	532	1057	501	1326	1325	945	1246	651	445	666	1141	714	1226	637	1029	1093	861	562	866	646	632	675	592	773	583	1051	726	973
ADAMTS20	0	0	0	0	0	0	0	0	0	0	0	0	0	0	0	0	0	0	0	1	0	0	0	0	0	0	0	0	0	0	0	0	0	0	0	0	0	0	0	0	0	0	0	0	0	1	0	0	0
PUS7L	937	923	980	1136	1067	1068	383	705	860	1223	1357	539	1272	673	831	645	865	804	834	1017	907	908	673	512	825	1205	1140	898	628	1144	952	969	847	1050	1572	922	731	982	830	1043	511	923	771	911	1091	635	1218	1434	1195
IRAK4	485	552	575	521	456	514	606	508	624	512	351	706	447	536	500	598	522	520	522	589	477	528	562	596	574	503	510	876	598	535	482	649	579	587	419	564	716	492	452	486	519	601	688	582	491	691	507	467	478
TWF1	1160	1137	1211	926	1193	1023	1560	1273	1359	1230	805	1233	785	1393	1115	1055	1344	1254	776	1082	1264	1105	1142	1500	928	1114	1276	1962	1343	1302	1289	1458	1129	1047	1266	1309	1117	1154	1382	975	1672	1125	1096	1119	931	1665	976	1649	1433
TMEM117	121	103	166	138	130	124	248	158	162	151	144	107	141	171	146	101	88	128	150	122	178	132	94	179	106	138	161	143	199	128	168	170	142	126	68	140	154	116	98	124	172	188	126	129	125	188	94	157	125
NELL2	70	15	13	13	41	87	20	183	18	3	56	27	26	8	16	17	11	4	2	33	118	86	63	57	57	174	14	24	16	26	19	727	16	80	171	14	43	22	21	13	14	21	11	19	43	25	26	7	403
DBX2	0	0	0	0	0	0	0	0	0	0	0	1	0	0	0	0	0	0	0	0	0	0	0	0	0	0	0	10	0	0	0	0	0	0	0	0	0	0	0	0	0	0	0	0	0	0	0	0	0
ANO6	4976	3075	2967	3459	6023	5131	2894	4468	4521	3092	3069	2763	4730	2814	4307	2836	4178	3664	3278	3765	2681	3370	4083	3880	4164	4872	3327	3299	3510	2401	3390	2846	3525	3280	2686	4983	3507	4081	4113	4948	3094	2132	3028	3852	4152	2623	4487	2790	4040
ARID2	1040	1153	984	1125	892	1362	918	1032	1246	1004	1122	995	1088	1083	932	975	988	1271	1145	877	1070	1099	1010	922	1001	1085	931	746	1045	1096	1028	1110	925	1174	1043	1099	928	960	820	943	1104	1261	1206	1356	1288	1062	903	976	1133
SCAF11	4256	3917	3435	3988	3646	4147	3001	3714	3542	4197	3583	3892	4655	3451	3904	4058	4009	3442	3302	3321	3809	3597	4251	3315	4267	3896	3611	2916	3356	4646	3554	4058	3304	4695	5015	3915	3609	3508	3174	5004	3497	3911	4190	4576	4079	4034	3678	3425	3422
SLC38A1	1016	1336	844	1128	751	949	982	675	1389	1124	450	2631	826	905	1070	1511	1166	992	1056	861	1142	660	1318	2619	937	1041	623	2604	1036	1152	959	1189	1277	1525	1650	1422	949	823	1567	829	1144	869	1568	896	828	1575	1185	3822	989
SLC38A2	8942	10956	14564	9330	6623	11528	9786	12194	13423	8986	10650	16156	10257	10767	10580	9677	10720	14660	11058	6966	15864	12256	11108	14473	7312	8327	14857	15180	20786	13388	13312	12867	15506	8771	7537	12040	8166	7214	10672	8912	17431	15123	17977	16352	12798	20891	11159	6942	8251
SLC38A4	15	3	10	15	8	14	9	17	7	7	4	17	14	1	10	2	10	8	2	7	2	6	3	8	8	3	13	24	8	4	5	31	10	5	14	7	22	0	11	10	1	10	13	7	13	11	5	10	5
AMIGO2	1436	3033	901	2964	1816	1099	2117	2287	1736	1174	1460	2816	813	1968	1157	2452	3292	1553	1060	1148	612	599	2015	5476	1100	1454	1298	3080	1874	577	648	1438	4346	1294	1972	1243	1479	755	4855	1191	1362	635	742	970	1953	921	2356	738	1343
PCED1B	847	772	685	734	1342	634	458	617	535	684	817	478	986	515	790	755	727	755	895	1122	377	394	730	499	658	814	530	447	345	299	458	748	727	639	705	580	547	945	795	945	413	608	473	539	953	343	875	442	493
RPAP3	1174	863	965	633	775	1964	1280	950	1004	1499	1285	783	747	882	936	690	1016	1037	1256	1174	1110	644	1037	607	928	1078	964	1043	938	1687	1320	1227	769	1724	1018	1389	2025	833	929	806	975	1399	1201	989	889	797	1059	1483	1916
ENDOU	113	109	89	82	41	124	205	84	134	148	80	149	78	98	75	97	50	143	152	106	116	90	153	65	70	59	96	118	87	187	185	76	88	142	76	173	369	69	136	74	119	236	125	86	322	137	129	171	158
RAPGEF3	7575	5929	11370	4786	5287	7276	3580	6439	5485	9140	12351	5961	9881	5471	8040	7556	9714	5568	15623	11033	6255	7204	3699	4076	6206	6540	5067	3221	5781	12131	6029	4214	6426	8898	5929	8364	7047	12726	6046	10032	7735	14762	4271	5615	8327	6802	6360	7241	8339
SLC48A1	2453	2216	3022	1846	2449	3783	4521	2146	2461	3693	1898	2088	1734	1980	2329	1877	2053	3735	2937	2190	2476	2371	2482	1763	1530	2170	2632	1806	1996	3676	3283	2428	2647	3143	1613	4320	4889	1913	2568	1455	2115	3185	3055	1794	1582	2948	3455	3725	4391
HDAC7	6554	5215	5701	4178	4431	7518	7674	5776	5350	5012	9267	9267	5961	7054	7595	7357	5199	7095	7195	6864	4855	7095	5766	6086	8942	6895	6638	8377	7214	8390	6115	6749	5179	10932	8620	6817	9031	7432	5766	7087	5597	8518	8927	9607	5251	8203	6341	7232	7267
VDR	69	51	33	49	50	46	56	63	62	60	48	96	33	76	40	25	72	37	25	21	28	36	38	48	43	78	73	297	63	25	42	84	67	97	67	70	139	40	47	28	93	34	43	31	41	52	28	38	85
TMEM106C	1274	1044	1333	1416	2094	1358	2289	1232	1160	1869	1696	947	1432	1135	1662	1984	1077	851	1966	2220	1121	2369	864	826	1003	1687	1406	880	1022	1260	1280	1120	1298	2063	1466	1314	1509	2509	1439	1351	1140	1153	1037	1125	1247	946	1882	1449	1321
COL2A1	171	124	84	39	209	56	21	433	164	17	15	11	64	91	328	18	204	27	50	681	82	25	1355	18	19	358	103	5	103	6	5	38	58	148	190	442	49	42	29	40	12	165	32	4	249	14	37	13	50
SENP1	569	525	489	372	463	564	534	470	551	497	446	457	451	479	509	449	464	549	431	504	601	460	595	545	586	514	460	465	525	505	474	629	404	449	542	565	557	429	467	520	629	558	553	562	494	544	455	618	532
PFKM	4849	4655	4990	4792	5135	4541	3708	4487	4782	5672	4818	3258	5098	4002	4972	3988	4889	5215	5159	4849	4399	4934	3554	3209	4103	5045	4815	3613	4845	4812	5735	4372	5358	4944	3353	5098	4835	5275	4808	3942	4383	4097	3632	4176	5838	3968	4958	4667	4779
ASB8	653	687	612	652	633	739	1086	567	719	870	568	827	712	729	572	612	620	581	598	522	664	598	671	763	687	773	848	734	533	939	753	572	558	604	728	819	673	752	484	657	779	773	743	838	702	776	789	853	702
CCDC184	329	569	444	251	879	183	290	174	334	826	289	134	121	460	699	288	523	138	460	200	273	243	368	98	386	525	247	73	179	112	122	304	255	983	347	381	263	505	249	246	405	344	122	104	324	130	232	436	345
OR10AD1	17	11	31	15	4	18	1	5	4	28	11	4	18	15	20	28	1	7	20	16	13	5	18	2	5	10	14	3	0	9	22	8	3	27	33	9	13	32	2	11	12	13	15	23	18	4	10	18	6
H1FNT	12	14	34	12	44	17	61	13	24	28	10	11	11	31	37	17	33	14	51	35	29	27	89	18	26	4	43	0	16	36	19	28	17	10	0	54	17	30	10	17	35	113	20	10	12	17	43	41	21
ZNF641	2395	2126	2369	1600	1755	2016	2563	1615	2070	2531	1413	1542	1500	2192	2134	2002	2199	1710	1698	1804	1788	1631	2034	1139	2100	1779	1830	1022	1516	1833	1688	2578	1946	1888	1630	2444	1682	2462	1708	2235	2725	2726	1754	1598	1807	2286	2078	2473	2312
ANP32D	2	8	5	2	3	5	0	2	1	7	1	0	0	11	8	0	5	6	0	0	0	3	1	0	1	0	1	0	0	0	7	3	3	2	1	2	7	0	0	5	8	4	2	0	1	3	4	0	1
C12orf54	36	32	113	29	114	20	82	12	40	45	23	5	38	48	81	37	50	24	111	39	40	137	26	6	27	20	15	9	33	9	18	43	25	29	8	28	39	43	8	24	51	93	23	14	23	21	50	34	14
LALBA	0	0	0	0	0	0	0	0	0	0	0	0	0	0	0	0	0	0	0	0	0	0	0	0	0	0	0	0	0	0	0	0	0	15	0	0	0	0	0	0	0	0	0	0	0	0	0	0	0
KANSL2	792	1029	726	1288	746	1011	890	1431	979	1103	1156	993	1062	1168	1029	1124	1235	652	818	1200	1048	849	931	867	944	917	893	742	938	1031	1087	1019	1025	974	998	906	899	1202	1156	1153	1142	989	999	1178	827	1097	981	1293	936
CCNT1	1392	2035	1986	2518	1244	1218	1062	2612	1831	1294	1426	1787	1342	2147	1723	1107	2864	1903	1650	1118	1812	1336	1844	1427	1379	1288	1418	1106	2019	1865	1368	1484	2208	1157	1377	1776	1507	918	2966	1386	1752	1353	1523	1747	1385	1775	1694	1097	1320
TEX49	0	0	0	0	0	0	0	0	0	0	0	0	0	0	0	0	0	0	0	0	0	0	0	0	0	0	0	0	1	0	0	0	0	0	0	0	0	0	0	0	0	0	0	0	0	1	0	0	0
ADCY6	3947	3312	1882	2605	2671	4025	2940	3459	3765	2204	3331	4532	3554	3332	3309	4437	3388	3166	2210	3812	2826	2963	3331	3503	3746	3151	3178	4906	3894	4171	4205	3824	4573	3628	3448	3981	3502	2301	4016	3994	3196	2725	4997	5053	3206	6895	3346	2952	4083
CACNB3	2521	3716	3239	2514	2345	2176	2107	3742	2441	1863	2390	1781	2363	3598	2531	1873	3838	1943	1570	2149	1868	1832	2952	678	2378	2391	2814	1391	2483	2207	2670	2725	3018	1901	1559	2943	2521	2254	3133	2646	3213	3031	2092	1934	1888	2821	1852	2707	2887
DDX23	3750	2778	2104	2440	2888	3368	2767	2413	3085	3382	2728	3009	3581	2804	2551	2877	2855	3358	2468	3025	3653	2181	2478	2732	3317	3324	3175	2670	2462	3051	3282	3407	2261	3542	3484	3474	3807	2758	2335	3477	2740	3012	3295	3874	3202	3097	3540	2676	3487
RND1	29	20	8	127	6	11	5	47	58	21	23	7	16	17	13	15	40	88	15	16	18	2	8	16	8	26	22	11	32	11	12	15	9	29	7	60	48	15	84	22	20	11	113	47	24	5	12	19	14
CCDC65	47	50	87	54	95	79	40	62	53	94	124	44	71	87	103	35	60	57	93	42	102	110	35	45	63	82	86	63	42	92	68	67	54	99	114	51	96	97	51	54	87	155	65	68	77	63	72	104	45
FKBP11	427	587	674	519	701	418	364	646	445	479	649	527	570	733	567	505	605	602	488	488	933	547	460	544	404	453	606	1369	428	651	483	761	702	597	776	372	808	625	729	531	638	1078	426	370	838	477	480	1098	860
ARF3	4169	2663	2178	2409	3520	3485	2800	3014	3302	3159	2041	2973	2630	2523	2496	2485	2742	2887	1894	2372	2656	2577	2989	3884	2720	3737	2845	4733	2753	2637	3104	4292	3361	4106	2448	3487	3957	1995	3949	2332	2560	2020	3003	2625	3296	2999	3479	3121	3810
WNT10B	3	0	1	6	2	1	5	2	0	0	3	10	5	1	2	4	0	3	0	21	1	0	5	11	17	3	2	20	10	10	2	1	3	7	4	8	2	2	6	1	2	2	6	5	3	20	0	1	2
WNT1	1	0	1	0	0	1	0	0	0	0	0	0	0	1	0	2	0	0	0	0	0	0	1	2	1	1	4	1	1	0	0	0	0	0	2	0	1	0	0	0	0	0	1	0	2	6	0	0	0
DDN	6	38	0	0	26	5	25	2	17	13	12	1	22	0	1	9	3	15	2	10	6	1	0	51	10	7	0	0	0	21	16	4	4	11	2	12	2	22	4	3	22	21	9	0	29	1	14	16	4
PRKAG1	1054	1019	1002	1072	1047	962	1013	1054	975	1206	971	1127	1118	945	1004	1002	1162	1066	1016	1127	1072	989	1042	1151	969	1037	1045	1277	1003	1193	1179	1248	1054	927	979	1027	1132	1065	1249	1112	1188	1016	978	995	1186	1271	1066	1428	1121
KMT2D	4762	4407	2897	3226	3155	5956	2761	4600	5371	3868	4727	3990	3600	4646	3183	3923	4007	4131	2410	3192	5023	2701	4772	4930	4415	4085	4612	3750	3748	4498	4573	4205	4083	4961	4529	5667	3686	3255	4344	3854	3892	4056	3767	4315	4399	4615	4320	4083	5499
RHEBL1	32	10	3	13	7	2	12	103	3	12	40	21	28	13	12	15	18	10	15	11	16	8	18	11	15	8	16	16	8	14	12	23	23	19	41	17	22	32	5	19	16	7	25	24	27	13	12	5	4
DHH	51	4	2	2	4	3	0	114	3	3	24	14	8	9	6	5	5	6	0	3	4	5	39	8	5	3	3	27	9	17	0	40	8	8	35	7	7	4	11	7	4	2	9	20	1	5	5	2	3
LMBR1L	3002	3942	2518	3559	2132	2239	2357	4518	2966	1791	2482	3850	2819	4254	2710	3590	3532	2836	2682	2374	2545	3714	3812	2168	3233	2687	2041	1768	2700	2452	2041	4591	3286	2427	2225	2402	2372	2737	2603	3139	3020	2817	3826	2593	2081	3235	2858	1658	2149
TUBA1B	8289	7414	5247	6366	8264	8715	7330	10195	7605	12072	9677	7684	8289	9516	6419	4412	6279	7249	4020	3508	12691	5350	7746	8518	6242	7276	10032	20134	4916	9768	9480	14611	6023	15506	9899	7937	9553	7684	14808	4092	7054	9607	7499	8505	9170	10152	11058	24754	20034
TUBA1A	4277	5124	3021	6261	6052	6310	4924	6903	4855	5658	3443	4582	6589	6610	4383	2499	5287	5163	2881	1845	7357	2530	5504	5207	5961	5740	6596	10071	4217	3758	4940	9217	5231	9750	7959	4481	6668	5171	8912	6103	4606	5067	4906	5648	7204	6360	6466	9553	7959
TUBA1C	1966	1218	1577	1872	1679	1724	2397	2577	2132	2725	1401	1809	1720	2911	1446	1026	1900	1452	1055	737	4169	1891	2477	2206	1647	1472	2658	5211	1419	2397	2456	3899	1930	2639	2098	1948	2966	1528	4157	1426	2937	2123	1726	1374	2280	3495	2280	6393	3880
PRPH	21	12	86	18	16	26	11	26	28	97	20	137	83	29	62	126	20	59	46	153	76	31	29	101	19	16	47	62	55	151	54	14	87	17	12	32	13	77	102	32	97	56	141	59	40	54	90	15	16
TROAP	151	33	20	48	16	37	12	157	31	21	24	16	95	23	21	34	71	19	39	31	41	17	45	40	38	34	22	67	33	51	27	90	20	22	39	29	16	36	34	58	18	19	34	56	35	35	24	33	16
C1QL4	0	0	0	0	0	0	0	0	0	2	0	0	0	2	5	0	0	1	1	0	0	0	2	1	0	0	0	0	0	0	0	0	0	4	1	0	0	4	0	2	0	0	0	0	0	0	0	0	1
DNAJC22	33	9	0	1	11	13	1	19	9	0	4	1	9	7	6	1	4	1	2	9	4	7	25	35	3	37	14	2	7	2	0	36	11	23	20	9	32	5	8	0	0	0	3	0	6	0	8	0	36
SPATS2	808	369	350	353	702	509	466	610	479	370	743	456	614	424	549	537	515	518	518	627	406	508	462	513	614	748	612	659	496	374	342	861	552	619	556	447	697	624	454	708	399	449	441	521	736	415	449	391	580
KCNH3	88	69	17	41	63	78	29	89	45	20	169	20	97	64	81	33	114	15	52	85	68	108	176	36	56	143	97	13	36	27	27	63	55	201	70	78	51	73	35	87	20	36	41	35	55	11	71	13	41
MCRS1	1055	895	939	1019	1021	1094	988	1011	1074	992	874	948	1153	962	699	978	904	944	935	1355	1196	901	1003	1129	870	1000	1134	957	803	1198	1217	1028	867	895	881	1035	1170	945	919	1093	1024	1262	1016	994	954	1222	1101	1094	995
PRPF40B	2328	2241	2655	2129	2498	2181	1814	2009	2107	2266	2713	2366	2565	2249	2913	2881	2264	2089	3163	3724	2691	3571	2445	1619	2385	2941	2334	1477	2578	3358	2288	2140	2051	2632	1907	2169	2024	2826	1836	2708	2423	3552	2104	2350	2486	2705	2495	2311	1945
FAM186B	77	84	101	78	91	93	48	50	65	111	61	44	101	64	92	57	44	84	90	53	88	73	72	30	63	67	92	41	49	93	117	67	47	70	53	63	87	80	53	65	67	95	81	86	82	52	78	103	56
FMNL3	4879	4140	4279	4020	4295	4357	3693	4570	3650	3665	6098	3862	6041	4702	5362	3812	4220	4459	5653	5860	3974	5143	4845	3348	5995	5008	4056	2871	4456	4552	4404	4637	4292	3729	2859	4670	3394	5105	3658	6285	3453	5555	5113	4802	3461	5239	4883	4002	3988
TMBIM6	13162	12318	11159	11186	13015	12481	11742	12834	11528	13126	11502	11608	12194	11863	11528	9464	12726	10650	9731	9396	12224	10580	14330	12726	13087	13467	12939	13706	10450	10932	12726	11528	10403	13312	15623	12617	11742	13047	10836	11395	12383	10672	11608	12351	12008	11772	12224	13930	14148
NCKAP5L	1397	1230	1945	954	1372	1565	1084	1598	1078	1240	2743	1211	1684	1440	2117	1458	1305	1401	2252	2271	1494	1397	1168	842	1308	1487	1425	1523	1572	1588	985	1850	1298	1738	1416	1066	1374	2165	1395	1816	1487	2744	1107	1640	1497	1044	1072	1666	1313
BCDIN3D	178	199	127	141	152	187	220	126	158	248	246	171	195	131	150	178	133	115	181	226	209	93	136	160	141	197	231	219	121	199	211	146	133	209	243	221	154	225	143	206	176	145	153	251	250	183	183	254	208
FAIM2	137	98	126	109	136	75	95	71	66	228	197	128	112	44	52	106	57	182	31	124	125	22	66	234	26	67	40	568	88	131	150	50	137	100	333	145	49	99	156	70	69	158	86	66	158	161	121	396	72
AQP2	0	0	0	1	0	0	0	29	0	0	0	0	0	0	2	0	0	0	0	0	1	0	0	0	0	2	0	0	0	0	0	0	0	0	0	0	0	0	0	1	6	7	0	0	0	0	0	0	0
AQP5	8	8	9	4	6	6	23	53	2	0	1	5	19	4	2	2	6	4	5	2	2	17	18	37	15	3	2	16	5	1	1	4	4	2	8	5	0	8	7	8	3	7	2	4	3	0	0	14	1
AQP6	4	0	0	0	0	0	0	17	0	0	4	1	0	0	0	1	0	0	0	2	0	0	4	6	0	2	2	3	2	0	0	1	0	0	1	0	0	0	4	0	2	0	0	0	0	0	1	1	0
RACGAP1	291	115	90	147	114	145	96	309	137	96	184	150	179	137	106	96	224	148	111	103	141	110	135	170	145	169	126	275	147	122	138	248	127	116	155	118	149	115	157	216	121	69	97	140	245	121	116	179	145
ASIC1	105	80	48	76	91	72	49	59	29	80	288	140	94	44	130	65	110	44	45	86	60	30	91	120	28	56	39	327	27	46	46	61	71	145	46	34	48	111	119	60	45	115	33	45	115	31	60	229	138
SMARCD1	1764	1936	1763	1972	1813	2139	1719	2225	1963	1691	1473	1689	2104	2252	1789	1462	2200	1733	1730	1651	2193	1606	1962	1741	2206	2149	2154	1373	1827	2218	1821	2498	1779	1968	1796	1915	1936	1633	1714	2352	2228	2274	1725	2111	2076	2056	1758	2034	1871
GPD1	9	12	15	21	23	20	17	13	41	16	23	8	30	28	17	18	42	34	20	13	23	15	20	13	13	7	16	70	5	27	41	16	17	16	38	32	46	19	13	11	23	50	44	16	44	21	14	59	22
COX14	485	452	502	528	618	393	545	366	414	689	435	469	515	421	502	609	423	593	522	547	534	619	349	479	502	464	405	489	450	474	463	405	355	650	573	398	564	704	470	515	629	491	469	456	460	520	377	511	401
CERS5	1469	1730	1620	1634	1671	1679	1555	1339	1129	1459	1742	1759	1623	1734	2014	1739	1488	1652	1792	1586	1760	1576	1518	1197	1602	1754	1396	1551	1343	1901	1602	1613	1338	1831	1499	1315	1708	2139	1613	1620	1502	2197	1650	1572	1855	1502	1470	1937	1566
LIMA1	2694	1414	2964	2456	2069	3118	3358	1758	2495	2122	1753	3040	2834	2044	2850	3688	1883	3633	3321	3671	2374	2156	1304	2919	1962	2070	2497	3474	2863	4058	3710	3936	3850	2227	1100	2636	3136	2288	2564	3025	2324	3276	3194	3048	2230	3992	3482	3050	2448
FAM186A	21	29	45	28	34	26	8	11	13	38	46	18	38	14	43	21	22	18	55	33	43	13	9	5	19	41	22	18	18	55	52	13	23	44	33	18	13	54	13	34	16	21	19	37	23	31	24	52	11
LARP4	1068	1205	1231	1103	1152	1238	951	1456	1312	1032	1561	1963	1126	1410	1307	1381	1293	1671	955	786	1448	1175	1291	1410	1118	1026	1192	1877	1487	1711	1332	1798	1255	1762	2663	1092	1194	993	1206	1031	2651	2371	1681	1221	1064	1634	969	1969	1190
DIP2B	1567	1318	1143	1336	1357	1694	1089	1342	1577	1218	1120	919	1155	1053	1047	1507	1219	1527	1085	917	1105	1635	1298	969	1423	1286	1174	873	1036	1069	1404	1567	1129	2246	1303	1701	1567	1194	1090	1655	1086	1054	1346	1093	1677	906	1434	1656	1093
ATF1	593	630	573	405	734	641	805	534	735	683	705	468	651	509	631	452	637	692	455	712	652	489	725	598	582	574	585	454	675	480	668	623	456	578	757	811	641	592	523	485	566	507	576	666	747	533	564	503	729
TMPRSS12	0	0	0	1	2	0	0	0	0	0	1	0	0	3	1	0	0	0	0	0	0	2	0	1	0	0	0	0	0	0	0	0	0	0	0	0	0	1	1	2	0	0	0	0	0	0	0	0	0
METTL7A	3192	4259	3600	3291	2834	6840	7819	4769	5405	3955	5725	5844	2755	3554	3518	3359	4513	4746	3970	3124	3309	2586	3552	5601	2878	4597	7276	9396	3484	7777	7079	3006	4426	4845	4140	6452	4872	4652	4256	2052	4702	3295	5422	4232	5001	3836	4724	5630	8327
HIGD1C	1	1	2	1	1	0	1	2	1	3	11	4	1	3	1	1	3	0	4	3	3	1	2	0	3	2	1	3	0	4	0	0	3	3	0	1	0	0	0	1	1	2	1	4	3	0	0	1	0
SLC11A2	1172	1155	1036	1148	1423	1262	1337	1240	1137	1335	1213	1546	1098	988	1194	1107	1167	1090	1209	1158	1167	1284	1274	1269	1600	1267	1201	1564	1227	1361	948	1327	1140	1391	1174	1357	1582	1001	1120	1237	1021	1420	1152	1168	1211	1208	1445	1214	1211
LETMD1	2626	3111	3048	2633	2609	2325	3289	2003	2597	2218	2362	2589	3105	2175	3029	3397	2213	2360	3814	3874	2492	3220	2419	2152	2859	2346	2452	1943	2461	3101	2520	2248	2423	1545	1773	3107	2875	2319	2051	2900	1868	2894	3325	3289	2353	2351	3215	1997	2446
CSRNP2	1155	1085	855	1211	1411	1522	1055	1195	1053	971	1060	1082	1155	1268	1163	1145	1317	897	944	1049	1277	862	919	873	1338	1466	1074	982	1299	1147	859	1475	1029	1130	1307	931	936	1106	888	1565	1326	854	928	1286	1279	1124	945	1202	1267
TFCP2	1104	1155	973	971	1067	1116	764	1199	882	921	845	1002	1054	1046	1019	903	1126	1001	916	951	999	717	1197	901	1165	1206	1040	924	828	1280	1108	1052	1078	857	841	1133	883	945	1156	979	883	971	1095	949	1011	1070	1086	1151	1191
POU6F1	1244	1975	2602	1890	1556	1179	2083	1335	1525	1298	1828	2150	1814	1798	2653	2631	1737	1396	3432	2835	1806	2209	1309	1438	2131	1586	1827	912	2088	3065	1792	1101	1414	1543	1221	1509	1414	2611	1284	1866	1996	3343	2271	2417	1263	1690	1748	1592	997
DAZAP2	4244	4720	3688	3972	4743	4711	7405	5060	5740	4743	2982	5672	3695	4462	3676	3471	5167	4440	2973	3665	4815	3729	6735	7528	5485	4143	5203	4822	5495	5074	4965	4549	5109	3142	3159	5745	5056	3276	4682	3642	5849	3544	5691	5105	3756	6069	4972	3031	5291
SMAGP	207	180	351	147	383	204	271	146	246	327	199	212	191	304	453	230	231	181	441	306	268	366	266	198	230	238	398	134	304	288	270	265	155	385	281	288	298	467	248	200	350	292	195	154	243	215	258	339	226
BIN2	69	84	37	75	46	37	95	23	52	58	76	86	14	32	22	60	32	64	6	100	46	4	44	164	172	43	50	369	34	144	73	43	53	36	66	67	82	31	76	30	92	20	32	52	79	51	54	53	66
CELA1	0	2	0	0	1	0	2	0	1	0	1	0	0	0	0	0	0	0	2	0	0	0	0	0	0	0	0	0	0	0	0	0	0	0	0	0	0	0	0	0	0	0	0	0	0	0	1	0	0
GALNT6	126	163	81	164	73	191	90	69	111	140	115	50	41	204	41	27	91	86	46	82	255	68	60	150	55	71	227	121	35	22	48	154	99	124	51	151	199	62	291	10	47	62	104	25	163	45	169	154	69
SLC4A8	787	1268	683	816	1578	1486	649	1128	1264	1002	360	386	855	818	383	312	1354	1593	906	702	1317	918	1366	175	547	988	912	78	520	537	911	933	690	1395	223	2293	1132	412	992	820	481	673	1109	190	1008	328	1590	676	628
SCN8A	117	184	175	98	91	74	78	114	122	182	104	66	90	159	141	166	135	101	146	90	137	116	174	52	70	109	120	52	68	115	143	73	65	150	186	178	110	128	86	99	115	156	85	67	89	91	115	153	145
ANKRD33	0	0	0	0	0	0	0	0	0	0	0	1	0	0	0	0	0	0	0	0	0	0	0	0	1	0	0	0	2	0	0	0	0	0	0	0	0	0	1	0	0	0	1	0	0	0	0	0	0
ACVRL1	181	130	78	148	73	138	230	114	105	96	89	670	115	152	80	318	181	216	80	149	111	51	164	1353	326	113	108	1918	220	193	159	159	408	105	172	170	210	74	322	175	203	94	241	312	144	290	176	138	173
ACVR1B	880	821	542	608	710	1007	758	694	803	788	654	860	581	657	648	785	777	794	503	415	688	768	1402	1102	884	996	728	1129	607	713	740	882	634	1175	1057	1038	1179	567	807	689	693	618	1168	859	927	677	738	895	1003
GRASP	1385	1246	1911	1010	978	910	1251	1699	1023	1092	1166	1891	1114	1408	2607	1080	1400	1701	1577	890	968	2199	931	2244	1255	1066	692	757	3787	1142	815	925	1735	884	907	941	1681	1053	1554	1894	1177	806	1781	1797	1101	1406	1287	904	843
NR4A1	47801	129497	193367	50971	70705	26983	13047	65183	18734	161226	29125	31579	55743	50971	129497	97407	129497	193367	295807	62081	44543	29571	34194	35244	23677	48571	45160	6533	295807	46468	28688	51846	161226	10132	6706	14377	84547	31330	118390	295807	129497	18472	118390	142569	50971	28688	102942	21464	11395
ATG101	513	400	506	472	668	515	482	669	605	578	431	368	527	625	584	443	685	714	532	456	595	560	395	589	479	573	461	500	888	454	540	547	708	534	617	461	537	488	668	835	692	386	434	504	533	634	528	601	535
KRT80	4	22	1	7	12	39	24	5	19	10	15	8	13	31	6	1	9	12	8	3	25	49	4	6	7	18	13	9	24	11	28	74	24	24	88	17	29	4	20	4	14	9	21	8	29	29	13	11	135
KRT7	1	94	58	33	40	422	16	13	69	14	54	26	37	85	33	14	15	15	11	27	19	186	12	127	31	128	26	22	14	5	23	18	24	110	118	23	122	37	19	20	17	7	21	14	44	16	22	33	460
KRT86	0	1	0	3	0	0	28	0	37	2	0	1	1	3	0	0	0	2	0	0	6	0	0	7	0	0	3	0	0	1	1	0	0	1	0	2	3	19	0	1	14	0	0	1	27	0	2	5	0
KRT81	0	1	0	1	1	0	22	0	28	2	0	0	1	2	1	0	0	2	0	0	4	0	0	2	0	0	0	0	0	0	0	0	0	1	0	2	9	14	3	0	5	0	1	2	12	0	0	1	0
KRT83	0	0	0	0	0	0	8	0	6	0	0	0	1	0	0	0	0	0	0	0	1	0	0	0	0	0	0	0	0	0	0	0	0	0	0	0	1	2	0	0	0	0	0	0	3	0	0	0	0
KRT85	0	0	0	0	2	0	28	0	51	0	0	0	2	2	0	0	0	1	0	0	9	0	0	0	0	0	0	0	0	0	0	0	0	0	0	6	7	13	0	0	3	0	0	0	16	0	0	6	0
KRT84	0	0	0	0	0	0	0	0	0	0	0	0	0	0	0	0	0	0	0	0	0	0	0	0	0	0	2	0	0	0	0	0	0	0	0	0	0	0	0	0	0	0	0	0	0	0	0	0	0
KRT82	0	0	0	0	0	0	5	0	1	0	0	0	0	0	0	0	0	0	0	0	0	0	0	0	0	0	0	3	0	0	0	0	0	0	0	0	0	0	0	0	0	0	0	0	0	0	0	0	0
KRT75	0	0	0	0	0	6	0	0	8	0	1	0	1	0	0	0	0	0	0	0	1	3	0	0	1	0	2	0	0	1	1	0	0	0	0	1	3	0	2	0	0	0	0	3	1	0	0	1	1
KRT6B	14	4	16	41	8	71	35	12	46	26	22	19	10	10	15	6	69	39	9	4	17	55	3	0	32	4	36	8	49	32	72	52	8	24	45	27	24	19	189	19	24	29	34	52	35	15	2	16	43
KRT6C	11	4	28	48	5	124	7	14	47	28	20	17	11	5	12	6	97	33	4	3	16	77	0	2	47	3	47	15	73	29	106	39	7	37	48	14	29	13	300	13	16	15	19	41	29	13	1	12	48
KRT6A	65	31	144	228	61	1434	39	136	233	117	65	133	53	95	51	43	406	185	35	32	109	343	30	19	284	30	198	115	322	190	377	224	47	148	242	103	169	112	1657	138	90	57	197	227	210	91	33	88	499
KRT5	52	122	86	197	153	911	221	125	455	182	140	112	221	146	55	82	476	322	167	34	189	323	42	28	222	66	148	99	277	267	329	218	332	148	257	197	237	81	987	169	170	164	340	173	345	138	66	183	183
KRT71	0	0	0	0	1	1	9	0	15	0	1	0	2	1	0	0	0	0	0	0	6	0	0	0	0	0	1	0	0	0	0	0	0	0	0	7	5	4	0	0	1	0	0	1	5	0	0	0	0
KRT74	0	0	0	0	0	0	0	0	1	0	0	0	0	0	0	0	0	0	0	0	0	0	0	0	0	0	0	0	0	0	0	0	0	0	0	0	1	0	0	0	0	0	0	0	0	0	0	0	0
KRT72	0	0	0	2	0	2	0	0	0	0	0	1	0	1	2	0	0	0	0	0	1	0	0	1	0	0	0	19	0	0	0	0	0	0	0	1	0	0	0	0	0	0	0	0	0	0	0	0	0
KRT73	0	0	0	0	0	0	0	0	2	0	0	0	0	0	0	0	0	1	0	0	0	0	0	0	0	0	0	11	0	0	0	0	0	0	0	0	1	0	0	0	0	1	0	0	0	0	0	0	0
KRT2	0	53	0	56	129	107	133	8	117	47	58	22	143	25	1	36	45	57	90	0	169	0	35	3	0	15	12	8	0	49	88	30	120	15	38	56	224	0	0	43	93	83	64	22	92	32	17	94	51
KRT1	11	191	4	106	247	344	376	91	335	216	170	48	311	107	38	92	69	343	226	6	205	95	59	9	50	58	61	73	70	275	137	62	438	198	61	164	316	23	102	91	188	289	326	74	295	118	69	274	111
KRT77	0	6	0	7	9	9	14	3	9	3	6	0	16	0	0	5	0	6	12	0	9	0	2	2	0	7	0	2	0	8	1	0	12	16	2	9	17	3	0	0	2	5	11	0	5	7	6	14	3
KRT76	0	0	0	1	0	1	0	0	0	0	0	0	0	0	0	0	0	0	0	0	0	0	0	0	0	0	0	0	0	0	1	0	0	0	0	0	0	0	0	0	0	0	0	0	0	0	0	0	0
KRT3	0	0	0	0	0	1	0	0	0	0	0	0	0	0	0	0	0	0	0	0	0	1	0	0	1	0	0	0	0	0	0	0	0	0	0	0	0	0	0	0	0	0	0	0	0	0	0	0	0
KRT4	116	47	181	299	241	160	0	146	385	401	194	303	313	216	173	231	814	281	140	164	49	634	62	18	483	149	241	127	649	218	851	276	110	155	357	104	82	118	2550	297	162	120	284	467	262	281	150	81	310
KRT79	0	0	0	1	0	1	1	0	0	0	1	0	0	0	0	1	0	2	0	0	0	0	0	0	0	0	0	0	0	2	2	0	0	1	0	3	4	0	2	0	0	0	0	0	0	0	0	0	1
KRT78	1	8	7	13	1	18	5	14	17	12	4	10	4	3	12	3	18	3	4	1	8	32	4	1	16	5	15	9	23	5	35	8	4	7	24	5	6	5	104	5	2	2	3	13	18	23	3	5	7
KRT8	349	332	107	293	152	1298	2227	347	394	72	191	352	161	288	167	146	274	183	137	319	209	615	418	884	326	1037	134	251	165	124	199	2225	163	466	1201	284	570	165	284	187	65	65	354	219	322	153	460	101	2345
KRT18	298	411	94	392	151	1201	1859	287	432	110	180	449	129	333	175	156	209	221	141	275	267	487	477	1004	335	857	101	433	162	116	146	1539	174	438	975	331	737	158	287	161	68	35	343	234	263	187	462	57	2027
EIF4B	23536	18910	21577	20674	21112	17899	21222	17431	22558	29571	19273	15289	21348	15746	21942	26052	16156	15980	21696	23970	21814	26775	19464	14711	22558	20452	19839	10152	21348	19273	20563	12975	14104	15390	14283	26226	17818	19937	13388	22558	22064	16095	18734	22324	20034	18134	19085	14857	14910
TNS2	15062	16797	16472	10860	15339	18993	19368	12653	17284	12415	16095	26983	14330	13662	16937	24263	18910	18993	18221	18134	15918	21007	14910	28225	18221	17818	15390	18384	19177	30565	17504	10932	12617	21464	22324	19648	18558	13423	13272	13126	22439	20034	22687	24431	14520	25080	21696	13881	17583
SPRYD3	2337	2293	2172	3159	3142	2743	2420	1896	2511	3878	2744	2858	2259	2521	2619	2067	2085	2699	2806	2023	2693	3341	3055	2721	3275	3722	2680	2388	2187	2812	3296	1683	2333	3903	3085	3031	2340	2489	3179	1944	2474	2483	2849	3146	3208	4259	3166	4753	3628
IGFBP6	972	5545	3830	7851	8543	6676	6779	3062	4344	1443	10720	23536	1334	6419	3604	2233	3814	4047	5481	3718	2766	5701	8454	14762	2580	6653	6329	6098	3133	10860	3639	1695	4140	7624	7556	4129	5354	5449	9571	4349	4640	4900	4756	4076	4065	10956	12617	6018	12318
SOAT2	0	13	8	3	11	0	7	4	16	4	17	66	1	13	9	6	6	8	20	23	6	2	9	26	2	17	17	13	10	47	5	0	3	19	40	14	10	19	12	7	12	28	14	31	3	34	18	3	11
CSAD	1920	3039	3428	2897	2361	1832	1132	2040	1892	2112	5262	2941	3353	2603	3697	3884	2114	2030	4385	3600	2056	2874	2174	1548	3183	2694	2066	1454	2184	4005	2319	1662	2285	2297	2726	1713	1430	3387	1515	3858	2085	3731	2688	3246	1856	2808	1990	1540	1665
ZNF740	1679	1516	1414	949	1498	1789	1583	1292	1875	1617	1115	1681	1616	1211	1507	1525	1239	1586	1262	1484	1748	1371	2007	1695	1567	1387	1771	1212	1193	1467	1595	1480	1276	1204	1511	1742	1489	1409	1162	1850	1609	1615	1747	1631	1463	1468	1651	1112	1711
ITGB7	68	58	50	30	77	32	86	31	49	50	34	84	58	42	87	58	32	48	38	73	55	41	71	97	101	81	48	154	62	111	44	31	50	38	46	48	44	50	54	86	65	86	69	86	38	60	43	28	50
RARG	1001	666	1154	728	1191	824	763	615	539	1168	1385	1147	1124	612	1575	1227	649	715	988	1129	696	744	652	847	1058	1443	1080	1589	1061	1237	958	692	992	1338	2020	683	921	1520	960	1506	741	915	1038	1575	1025	833	754	1166	1426
MFSD5	245	273	194	228	346	353	531	289	398	361	249	355	242	286	227	162	341	231	222	142	352	157	315	415	261	356	385	561	277	349	378	419	326	364	499	408	350	304	319	164	410	297	229	327	413	399	373	492	584
ESPL1	135	21	23	19	28	23	5	136	40	16	41	18	54	26	27	24	52	23	23	28	26	18	45	47	28	39	44	85	35	32	12	117	31	17	29	21	41	32	33	49	23	21	24	20	20	8	32	35	20
PFDN5	8454	9170	9571	10236	12224	8674	12903	7312	10450	10215	11314	9994	11661	9217	13388	13504	7777	6316	13467	14061	8634	13235	9233	7937	10091	11262	9299	5891	9283	9642	9347	6950	7724	8377	8505	9677	9299	14963	8085	10403	9516	10014	8178	7489	8314	9881	9480	8912	8215
C12orf10	953	882	836	874	985	843	1256	839	974	875	723	779	865	922	942	970	745	811	1138	962	850	1050	886	729	874	1031	926	724	929	900	901	688	731	820	732	947	870	932	796	983	740	841	881	894	873	911	1001	904	882
AAAS	1865	1804	2573	1834	1917	1874	1116	1564	1428	1613	2643	1872	2329	1458	2358	2913	1693	1565	2657	3027	1580	1742	1654	1344	2000	2387	1547	1885	1585	2878	2170	1741	1848	1842	2580	1491	1741	2419	1588	2680	1243	2127	1611	1714	2227	1930	1219	1741	2082
SP7	1	3	5	0	2	1	5	0	3	12	0	7	1	0	3	0	0	0	2	6	9	0	0	2	0	0	5	6	0	0	7	1	2	0	0	5	0	1	3	3	0	12	6	5	0	0	2	1	0
SP1	4085	3285	2567	2186	3328	4325	3101	2749	3480	3265	4236	3810	3370	2967	3571	3338	3012	3285	2329	2871	3053	3602	4615	4346	5098	4402	3276	3828	2993	3542	3423	3428	2907	3909	4133	4496	3676	3022	2945	3358	2744	2356	3884	4535	3217	3714	3595	3224	4351
AMHR2	927	764	1043	780	1834	1306	1138	881	917	1274	1127	412	1351	551	1221	704	1000	875	1486	1281	964	837	694	292	637	974	1145	402	568	839	986	1054	940	481	616	1172	1237	1540	976	1246	443	1038	622	473	906	497	1638	1143	1218
PRR13	1570	1753	1438	1176	1581	1295	2695	1341	1768	2077	1235	1491	1281	1488	1900	2122	1546	1537	1853	1761	1383	1976	2046	1747	1520	1419	1421	1670	1643	1428	1484	1674	1285	1781	1405	2001	1924	1736	1283	1242	2161	1449	1774	1574	1286	1938	1239	1815	1466
PCBP2	21577	15566	18221	15746	16609	15746	22687	14473	19648	17284	17504	14660	17284	15232	17213	18221	16352	17213	16407	16868	18057	20034	16095	15918	19273	16937	17213	12653	18993	16609	18384	18057	16156	13706	13838	19177	15805	18221	12162	16737	15980	16737	17357	19464	16472	16937	18472	14193	16224
MAP3K12	4236	2866	3856	2476	3346	3936	4549	2855	3041	3408	3758	2853	3059	2170	3399	3328	3547	3238	3737	3818	3651	2989	3006	2498	3074	3248	3578	4062	2978	4267	3092	4174	3248	4083	3648	3407	4443	2896	2660	3037	2683	3949	3215	3269	3399	3361	3029	3218	3660
TARBP2	719	462	437	429	530	486	422	472	470	449	579	424	606	427	446	500	442	466	473	543	464	445	478	357	470	568	386	612	344	544	420	659	392	526	834	437	674	526	363	739	386	517	408	391	600	423	452	583	629
NPFF	76	97	107	91	145	92	48	97	92	48	202	105	127	99	170	136	104	88	209	207	151	82	67	55	90	131	128	82	110	158	108	88	86	108	178	73	113	206	65	198	108	202	96	135	147	100	86	100	84
ATF7	4730	2526	2900	2873	2857	3653	2588	2851	2433	2625	4106	2567	3248	2581	2875	2788	2562	3682	2523	2726	3125	3245	2789	2697	3800	3894	2966	3314	3390	2733	2646	3123	2600	5082	2833	2686	4007	2364	2804	3354	2043	2506	3614	3876	4060	2000	2785	3179	2816
ATP5G2	6052	5296	6145	5854	7047	5171	7809	4618	4652	5291	6255	5251	7798	5023	6903	7321	3834	3785	7605	6596	5199	6527	5791	5393	6527	5870	4549	5296	4561	3771	4958	5706	5476	4183	4876	5195	6133	8108	5195	6966	4481	4655	4762	5682	5271	5531	5934	4404	4792
CALCOCO1	7809	8687	8289	7746	6589	8884	10341	7777	8377	7241	9299	10450	10071	8143	8143	10981	8870	6304	9267	7851	7063	9607	7348	9659	9446	9498	6568	7442	9935	7432	6081	7249	7873	9659	9315	6903	8898	8898	3708	12101	8264	7547	9994	10907	11288	6255	7038	1972	6081
HOXC13	0	0	0	0	0	0	0	0	0	0	0	0	0	0	0	0	0	0	0	0	2	0	0	0	0	0	0	0	1	0	0	0	0	0	0	0	0	2	0	0	0	0	0	0	0	2	0	0	0
HOXC12	0	0	0	0	0	0	0	0	0	4	0	0	0	0	0	0	0	0	0	0	0	0	0	0	1	0	0	0	0	0	0	0	0	0	0	0	0	0	0	0	0	0	0	0	0	0	0	0	0
HOXC11	0	0	0	1	18	0	0	0	0	37	0	1	0	0	10	1	6	0	5	6	14	0	0	1	30	2	0	1	0	0	3	43	0	0	0	18	0	11	0	4	0	0	0	0	0	0	0	0	0
HOXC10	5	3	3	24	555	0	10	0	8	304	3	51	7	0	286	157	333	1	13	5	171	51	0	33	388	85	9	11	16	8	37	408	2	2	25	175	2	227	0	222	0	1	10	3	111	14	0	14	2
HOXC6	811	521	835	789	2725	2033	1126	623	702	1014	931	940	1466	589	1180	1234	1164	596	737	749	1006	1218	1147	595	954	1129	970	901	665	621	910	1141	1093	1258	1394	831	805	1971	736	1643	756	484	622	638	1454	690	1571	534	1390
HOXC9	80	18	35	77	325	28	139	44	4	93	26	169	96	8	195	99	303	15	30	5	161	137	87	151	228	96	78	93	32	15	120	324	24	34	81	170	6	215	1	265	20	4	50	19	157	67	6	12	69
HOXC8	144	30	72	91	634	412	247	77	99	126	112	173	155	62	261	202	268	140	47	45	218	320	216	243	173	144	226	400	97	53	187	332	134	233	199	218	135	346	119	306	125	28	72	63	270	130	395	160	520
HOXC4	378	263	455	277	1432	696	390	313	286	524	400	526	676	306	763	471	817	255	274	325	588	544	535	343	441	618	517	492	424	286	369	827	474	429	422	582	387	723	303	1083	428	332	202	245	532	323	524	236	589
HOXC5	107	107	240	144	363	214	127	99	90	256	152	148	184	105	195	146	190	105	153	121	198	159	185	88	140	188	191	138	96	181	171	158	207	142	147	122	114	282	251	243	128	144	105	106	187	167	248	201	255
SMUG1	584	587	598	658	623	756	583	506	530	788	715	605	692	607	632	623	601	430	777	663	639	400	495	459	481	700	780	739	567	732	700	545	599	637	686	576	584	761	533	612	651	730	584	640	668	677	714	806	645
CBX5	3990	3356	3124	2866	4708	4652	2495	3321	3633	4418	4705	2708	4498	2827	3295	2730	3015	3561	3455	3962	4119	2834	3518	2953	3388	4040	4658	2850	2920	4305	4000	4377	3691	3087	3204	4094	3593	3209	3379	3846	2563	4805	3019	2942	3070	3619	4676	4624	4766
HNRNPA1	18299	16540	24593	19368	19464	19648	17583	17004	19839	23394	19551	17213	22439	17744	23536	20891	14015	15062	24431	22194	22687	25554	17357	10956	17504	15980	18472	11159	14193	22064	20674	16540	13627	21007	16289	17977	18910	25243	17583	21577	17818	26052	18299	18384	22194	18648	17071	23394	20891
NFE2	2	1	0	5	4	7	1	5	3	11	5	2	1	4	23	12	0	0	0	3	8	0	1	18	9	7	1	64	3	25	20	6	6	4	5	0	12	5	0	6	23	7	1	2	4	3	4	4	16
COPZ1	2767	2101	2133	2546	2975	2470	2494	2298	2176	2688	2305	2204	2577	2214	2080	2324	2119	2403	2042	2562	2944	2435	2556	2207	2634	2891	2872	2869	1953	2494	3085	2949	2251	2358	2826	2542	3022	2288	2780	2307	1988	2473	2321	2200	2789	2410	2700	3296	3201
GPR84	10	3	0	63	3	15	15	20	56	14	1	21	0	15	0	5	3	17	0	3	12	0	6	6	2	3	6	62	0	13	41	20	5	29	18	80	34	0	26	0	18	3	11	1	25	11	5	17	42
ZNF385A	260	142	137	190	139	129	272	180	170	159	263	251	136	180	162	233	140	139	103	254	210	173	266	337	436	194	218	756	314	391	185	470	225	280	213	233	354	161	234	110	210	292	291	217	192	467	150	413	195
ITGA5	1774	2836	1575	2393	1140	1616	2986	1576	2113	753	2138	7079	793	4081	1678	2979	2258	2494	1210	1178	1996	2736	2748	5870	3278	1800	1530	10032	4407	2064	1192	2607	3359	2918	3137	1513	5049	1235	4279	1511	3160	1640	2152	2757	2279	4207	1366	2431	2626
GTSF1	4	0	3	0	0	4	3	34	0	0	3	15	17	0	74	3	89	95	8	3	1	0	8	2	12	1	16	10	3	3	0	1	0	0	0	0	1	1	1	41	3	0	6	0	9	4	15	1	3
NCKAP1L	242	168	73	219	84	155	223	119	218	155	127	304	33	88	35	95	82	192	14	108	78	41	128	610	412	119	128	1344	114	225	178	214	204	146	204	256	313	73	251	55	163	41	148	143	221	233	135	141	233
PDE1B	1302	869	577	1619	726	1482	1056	1373	1199	396	629	1181	1651	1244	1487	804	1321	1399	961	1174	860	1894	1602	994	1468	1184	889	1296	2476	669	1804	849	1607	1815	837	1358	1368	616	1230	1574	1054	971	2818	1848	1306	1953	982	978	814
PPP1R1A	318	275	389	340	157	359	374	377	560	169	118	391	282	348	363	235	292	422	269	381	363	430	458	299	225	239	330	282	597	338	535	261	363	430	153	375	344	187	405	251	601	475	726	375	338	705	265	368	176
LACRT	0	0	0	0	0	0	0	0	0	0	0	0	0	0	0	0	0	0	0	0	0	0	0	0	0	0	0	0	0	0	0	0	0	0	0	0	0	0	0	0	0	0	0	0	0	0	0	0	0
DCD	0	2	0	22	13	8	31	0	19	13	1	0	21	10	0	0	0	12	19	0	27	3	6	0	6	3	5	2	7	7	2	1	23	5	1	24	37	0	0	0	20	9	12	9	16	29	0	55	0
MUCL1	0	0	3	1	0	1	5	0	5	0	0	0	4	5	0	0	0	0	17	1	4	1	0	0	0	0	0	0	6	13	0	1	25	0	0	8	13	0	0	0	2	5	0	5	14	9	1	7	0
TESPA1	162	123	436	208	95	212	105	187	275	132	68	89	257	239	225	107	151	139	249	253	398	332	151	101	118	275	328	77	324	151	121	74	158	86	163	88	95	247	112	167	375	386	123	57	129	180	68	100	82
NEUROD4	0	0	0	2	0	2	0	0	0	0	0	0	0	0	0	0	0	0	0	0	0	0	0	0	0	0	0	0	0	0	0	0	0	0	0	0	3	0	0	0	0	0	0	1	0	0	0	0	0
OR9K2	0	0	0	2	0	0	0	0	0	0	0	0	0	0	0	0	0	0	0	0	0	0	0	0	0	0	0	0	0	0	0	0	0	0	0	0	0	0	0	0	0	0	0	0	0	0	0	0	0
OR10A7	0	0	0	0	0	0	0	0	0	0	0	0	0	0	0	0	0	0	0	0	0	0	0	0	0	0	0	0	0	0	0	0	0	0	0	0	0	0	0	0	0	0	0	0	0	0	0	0	0
OR6C74	0	0	0	3	0	0	0	0	0	0	0	0	0	0	0	0	0	0	0	0	0	0	0	0	0	0	0	0	0	0	0	0	0	0	0	0	0	0	0	0	0	0	0	0	0	0	0	0	0
OR6C6	0	0	0	0	0	0	0	0	0	0	0	0	0	0	0	0	0	0	0	0	0	0	0	0	0	0	0	0	0	0	0	0	0	0	0	0	0	0	0	0	0	0	0	0	0	0	0	0	0
OR6C1	0	0	0	0	0	0	0	0	0	0	0	0	0	0	0	0	0	0	0	0	0	0	0	0	0	0	1	0	0	0	0	0	0	0	0	0	0	0	0	0	0	0	0	0	0	0	0	0	0
OR6C3	0	0	0	0	0	0	0	0	0	0	0	0	0	0	0	0	0	0	0	0	0	0	0	0	0	0	0	0	0	0	0	0	0	0	0	0	0	0	0	0	0	0	0	0	0	0	0	0	0
OR6C75	0	0	0	0	0	0	0	0	0	0	0	0	0	0	0	0	0	0	0	0	0	0	0	0	0	0	0	0	0	0	0	0	0	0	0	0	0	0	0	0	0	0	0	0	0	0	0	0	0
OR6C65	0	0	0	0	0	0	0	0	0	0	0	0	0	0	0	0	0	0	0	0	0	1	0	0	0	0	1	0	0	0	0	0	0	0	0	0	0	0	0	0	0	0	0	0	0	0	0	0	0
OR6C76	0	0	0	0	0	0	0	0	0	0	0	0	0	0	0	0	0	0	0	0	0	0	0	0	0	0	0	0	0	0	0	0	0	0	0	0	0	0	0	0	0	0	0	0	0	0	0	0	0
OR6C2	0	0	0	0	0	0	0	0	0	0	0	0	0	0	0	0	0	0	0	0	0	0	0	0	0	0	0	0	0	0	0	0	0	0	0	0	0	0	0	0	0	0	0	0	0	0	0	0	0
OR6C70	0	0	0	0	0	0	0	0	0	0	0	0	0	0	0	0	0	0	0	0	0	0	0	0	0	0	0	0	0	0	0	0	0	0	0	0	0	0	0	0	0	0	0	0	0	0	0	0	0
OR6C68	0	0	0	0	0	0	0	0	0	0	0	0	0	0	0	0	0	0	0	0	0	0	0	0	0	0	1	0	0	0	0	0	0	0	0	0	0	0	0	0	0	0	0	0	0	0	0	0	0
OR6C4	0	0	0	0	0	0	0	0	0	0	0	0	0	0	0	0	0	0	0	0	0	0	0	0	0	0	0	0	0	0	0	0	0	0	0	0	0	0	0	0	0	0	0	0	0	0	0	0	0
OR2AP1	0	0	0	0	0	0	0	0	0	0	0	0	0	0	0	0	0	0	0	0	0	0	0	0	0	0	0	0	0	0	0	0	0	0	0	0	0	0	0	0	0	0	0	0	0	0	0	0	0
OR10P1	0	0	0	0	0	0	0	0	0	0	0	0	0	0	0	0	0	0	0	0	0	0	0	0	0	0	0	0	0	0	0	0	0	0	0	0	0	0	0	0	0	0	0	0	0	0	0	0	0
METTL7B	6	4	0	9	6	2	2	5	7	5	8	30	4	4	0	10	2	9	4	9	4	1	0	28	6	2	7	68	8	6	9	8	9	7	10	11	5	2	24	1	3	5	7	10	12	18	7	3	9
ITGA7	709	1150	704	1099	853	1384	694	1053	856	560	1604	7809	1003	1426	826	4802	1079	1813	698	3731	1267	639	1243	7654	902	509	779	21348	2349	3791	1644	1623	4185	1693	791	1238	909	608	3793	1382	818	1388	1931	3720	1159	3630	2264	274	909
BLOC1S1	866	840	607	1001	702	952	870	653	926	855	553	832	783	820	580	1047	687	592	863	860	784	614	640	919	650	695	816	843	713	684	1117	855	844	911	559	795	970	884	864	682	926	624	799	694	956	996	701	684	789
RDH5	270	346	408	307	407	294	426	395	402	289	481	453	538	430	391	367	399	469	586	363	564	409	271	323	285	379	464	706	267	511	367	391	384	226	295	463	362	391	390	575	257	546	412	360	299	393	409	215	233
CD63	10319	8659	7204	8251	11262	9078	11370	6856	7851	9267	7840	8314	7595	9140	7188	7432	8130	7695	4220	6728	9768	8143	9571	10277	8085	8581	7357	22064	8390	7294	8620	10884	9140	10450	12040	8016	13467	8228	9805	6826	7724	7120	8289	5207	10907	7777	9125	9972	12072
GDF11	782	783	857	922	628	725	588	611	578	662	1378	593	727	1028	899	849	907	854	746	904	766	986	607	433	658	789	713	1261	924	1304	854	911	617	984	595	595	836	870	934	739	978	1202	676	526	691	932	632	1631	701
SARNP	1193	1001	1296	1135	1307	1105	1333	1001	835	1201	1317	990	1393	1276	1319	1449	1057	1008	1488	1545	1167	1217	869	1004	921	1093	948	1049	1175	1200	1074	1311	967	1003	915	970	1331	1554	1254	1190	1305	1288	1009	902	957	1138	1075	1483	996
ORMDL2	413	486	371	494	403	476	795	487	428	487	491	576	349	581	391	476	534	491	399	418	512	404	460	567	488	460	573	799	536	544	574	506	527	664	549	497	586	436	664	392	607	449	512	512	517	716	518	937	601
DNAJC14	959	847	550	746	829	995	1370	894	974	754	703	862	731	874	527	610	979	949	458	625	879	620	1153	1054	838	952	1049	1114	924	851	925	1030	951	930	1118	1116	1046	528	962	784	919	660	967	926	1101	1038	1072	1082	1189
MMP19	2973	3923	1561	2484	2333	2844	2285	3100	1787	1173	2983	3149	2092	2942	1935	1826	2965	7031	2489	2293	1611	1567	2204	1939	1871	2877	4646	4344	4185	1735	1367	3549	3889	2213	1800	2513	4567	2245	10032	2902	1281	1838	3712	1845	1596	3166	3951	1292	3814
PYM1	361	402	296	328	427	477	497	386	449	359	289	404	374	422	282	286	423	337	338	436	440	292	418	463	322	413	458	383	345	389	461	417	381	323	287	482	471	321	435	280	444	457	354	379	415	427	500	454	446
DGKA	1016	1444	790	842	688	709	764	1359	884	801	1314	1579	918	1602	1102	1006	1184	812	967	1500	978	1166	995	1086	1081	975	918	1860	1614	1088	808	1155	1087	1140	719	980	1086	999	1119	900	1707	1353	1003	925	818	1445	735	1145	873
PMEL	206	141	187	487	97	150	210	277	221	324	145	109	173	140	163	132	131	268	246	195	261	312	157	89	154	116	173	96	1418	229	332	168	276	179	95	189	170	127	134	140	316	239	211	128	163	296	100	489	98
CDK2	1374	1071	1021	1150	927	996	1030	1474	1119	1019	990	1190	1019	1169	1066	1175	1019	2177	1012	1087	1258	1556	1322	839	1146	984	1133	1142	1440	1087	1001	1365	973	1438	900	1051	1620	930	1135	1196	1063	1579	1668	1137	1134	1198	809	1111	1096
RAB5B	5907	5195	6058	5328	6133	5972	5485	5337	5167	6304	6182	5833	5791	5219	5828	5056	5090	5362	5677	5745	5697	6329	5090	6372	6176	6103	5828	5716	5453	5648	5358	5308	4900	6176	5341	5687	5393	5630	5235	5945	5444	5667	6151	6826	5967	5350	5601	5615	5531
SUOX	860	756	1229	681	905	1122	832	1063	1142	1281	1167	1058	1303	881	958	639	952	1629	1212	594	1528	618	652	961	684	1009	1214	938	928	1564	1477	1050	1106	799	891	1257	738	1020	1088	1112	1086	1653	921	1134	1110	1489	1341	1728	1357
IKZF4	876	853	734	1059	737	908	589	711	998	1265	870	1033	862	873	738	944	711	1409	662	895	994	851	676	576	828	853	1068	938	743	1285	921	989	632	1226	807	961	801	722	879	928	968	1408	1008	989	964	871	1054	1704	1230
RPS26	633	568	125	1140	546	1093	1444	189	770	975	478	543	140	748	974	672	421	114	156	892	174	164	577	154	449	529	868	847	916	777	1163	182	910	491	493	779	1687	178	222	126	188	190	837	513	152	351	162	246	936
ERBB3	36	100	68	60	67	146	89	21	69	67	90	251	46	86	47	486	78	30	33	181	102	155	82	203	54	74	47	108	185	105	131	28	86	112	115	46	196	73	196	112	87	78	62	67	89	105	88	82	537
PA2G4	2897	2636	2000	2202	2550	2214	2999	2477	2896	2520	2202	3014	2332	2831	2291	2496	2513	2528	2158	1889	2501	2610	3147	2775	2653	2431	2541	2700	2480	2564	2715	2836	2412	2626	2230	3121	3347	2181	2680	2246	2721	1934	3167	2485	2529	3286	2742	2957	3124
RPL41	15016	13706	11922	16868	16472	13388	17661	12903	13662	15016	14424	11832	16673	16224	15623	14283	8912	10277	13312	14148	15339	15390	12903	8620	14377	14963	13235	9201	10767	9396	12653	11894	10257	12072	12798	13047	16937	18993	12653	15506	11802	13162	10836	9696	15390	13793	14963	13162	14237
ZC3H10	410	465	409	456	358	516	502	378	503	557	410	429	438	416	394	481	374	351	507	425	443	472	407	413	557	430	456	301	423	480	515	338	356	500	438	506	393	448	320	490	561	439	382	605	500	600	484	499	397
ESYT1	3266	3650	3439	3497	3015	3754	3204	3196	2727	4501	3724	3632	2624	3523	3401	2494	3503	4034	2533	2288	3283	4434	4287	4074	3578	3461	3972	5071	3463	3502	4300	3949	3600	5064	3331	3964	4431	2876	3998	2397	3252	3062	4053	4108	3058	4197	3633	5691	5074
MYL6B	2535	1893	1828	2321	2931	2601	3200	1743	2328	2089	2074	2663	2284	2169	2302	2459	1931	1949	2006	2781	2309	2262	2314	3953	1763	2411	2357	4805	2122	1668	2485	3021	2850	2126	1982	2229	2952	2185	3085	2011	2349	1836	1905	1666	2273	2535	2507	2189	2249
MYL6	12256	10603	14148	12617	11863	14963	14283	11339	12286	15123	15746	22439	13627	13793	13162	15232	11502	12101	11554	14910	17284	12903	10745	27601	11212	11691	16407	31579	12131	16673	16352	20563	19273	14148	11033	12761	13351	16352	20240	12131	16868	15805	12617	14148	12447	25397	15062	18221	14473
SMARCC2	6540	5755	6486	5041	5203	6460	5397	5086	6426	6720	7905	5730	6582	5672	6547	7232	5771	5410	6157	6520	6480	7120	5485	5536	6596	6757	6520	3878	6018	7480	6236	5667	4990	7188	4893	6720	4920	6589	4092	6794	5610	6460	5667	8251	6561	6194	5350	4838	5625
RNF41	1124	1042	697	1001	1124	1159	1027	1120	1139	1009	1069	1337	970	1214	1011	1420	1164	1084	962	1015	1138	1232	997	1310	1039	1038	1165	1420	1359	979	1095	1181	1217	1211	940	1216	1304	985	1335	935	1247	834	1020	1137	1167	1313	1357	1304	1204
NABP2	671	568	472	542	581	532	956	520	666	715	501	569	531	601	489	573	497	634	538	549	653	640	530	605	523	589	651	573	566	699	774	586	503	609	560	653	781	528	583	418	602	529	546	579	637	761	638	896	621
SLC39A5	17	20	21	32	24	21	12	18	25	40	60	18	35	19	39	18	34	20	52	30	36	41	16	9	31	32	23	9	30	34	32	25	20	33	43	13	22	44	19	29	23	43	29	45	31	21	20	28	18
ANKRD52	2143	2053	2258	2038	2009	2866	1382	2005	2320	2107	2638	2153	2398	2314	1983	1784	1830	1923	1687	1628	2984	2251	1910	1931	2296	2448	2269	2417	1974	2518	2030	2780	1859	2240	2638	2107	2033	1940	1588	2242	1945	2511	1745	2373	2920	1927	2129	2727	2886
COQ10A	385	375	440	474	424	440	372	397	459	455	387	417	433	421	433	395	441	402	569	416	498	425	350	361	385	374	496	311	513	763	519	407	464	405	305	419	383	411	422	445	529	620	407	447	359	578	418	502	323
CS	3648	2950	3014	3213	2921	3064	3448	3013	3623	2852	3789	3988	2917	3237	3312	3850	2797	3402	3276	3848	3571	3684	2846	4099	3356	2942	3252	4388	3607	3957	3607	3820	3288	3762	3276	3557	4027	3000	3625	2894	3498	3248	3266	3168	3459	4044	3258	4267	3763
[truncated: 8,571 more rows]
[truncated: 422 more columns]
