# Supplementary material for: Integrated analysis of lymphocyte infiltration-associated lncRNA for ovarian cancer via TCGA, GTEx and GEO datasets
Source: PeerJ. 2020 May 7;8:e8961. doi: 10.7717/peerj.8961 (PMC7211406; doi:10.7717/peerj.8961)
Supplement: Supplemental Information 4 [file peerj-08-8961-s004.csv]

	TCGA-04-1331-01A	TCGA-04-1332-01A	TCGA-04-1336-01A	TCGA-04-1338-01A	TCGA-04-1341-01A	TCGA-04-1343-01A	TCGA-04-1347-01A	TCGA-04-1348-01A	TCGA-04-1349-01A	TCGA-04-1350-01A	TCGA-04-1356-01A	TCGA-04-1357-01A	TCGA-04-1360-01A	TCGA-04-1361-01A	TCGA-04-1362-01A	TCGA-04-1364-01A	TCGA-04-1365-01A	TCGA-04-1367-01A	TCGA-04-1371-01A	TCGA-04-1516-01A	TCGA-04-1517-01A	TCGA-04-1519-01A	TCGA-04-1525-01A	TCGA-04-1530-01A	TCGA-04-1638-01A	TCGA-04-1644-01B	TCGA-04-1646-01A	TCGA-04-1649-01A	TCGA-04-1651-01A	TCGA-09-0364-01A	TCGA-09-0365-01A	TCGA-09-0366-01A	TCGA-09-0367-01A	TCGA-09-0369-01A	TCGA-09-1659-01B	TCGA-09-1661-01B	TCGA-09-1662-01A	TCGA-09-1666-01A	TCGA-09-1668-01B	TCGA-09-1669-01A	TCGA-09-1670-01A	TCGA-09-1673-01A	TCGA-09-1674-01A	TCGA-09-2043-01A	TCGA-09-2044-01B	TCGA-09-2048-01A	TCGA-09-2049-01D	TCGA-09-2051-01A	TCGA-09-2053-01C
hsa-let-7a-3p	4.685837012	4.835126541	4.867853254	4.793380122	4.630260824	4.827258233	4.59551465	4.760262705	4.85100138	5.01735074	4.659762752	4.758963224	4.677854039	4.978389045	4.722982402	4.753114986	4.830519784	4.610864229	4.620947929	4.807347379	4.834757909	4.831734217	4.734695809	4.789702005	4.90951009	4.872604609	5.029847611	4.872179369	4.76603528	4.701476151	4.918420561	4.836595356	4.975454557	4.776300828	4.706915853	4.718899354	4.885058362	4.806622032	4.734084127	4.744034929	4.982674764	4.897131069	4.718964676	4.722254281	4.850517019	4.718185163	4.753117823	4.837634964	4.873876048
hsa-let-7b-5p	14.48307765	14.63430494	13.83322818	13.16649277	13.13534619	13.76468655	10.78710486	13.36082784	13.59281267	14.41061491	13.49931892	12.69624668	12.951989	14.00603391	13.08612873	11.73859151	12.52433561	12.10833832	12.40194303	13.85850038	13.48520026	14.00218896	13.28461265	13.80587082	14.26829044	12.45951082	13.0784145	14.26642047	13.49776623	11.46456557	12.66362356	13.90515599	14.21814721	11.65859121	13.26085414	13.59261102	13.64355227	13.12911325	12.71026501	13.33372659	13.81625075	13.27604971	11.67762107	12.39582041	12.54325535	11.44504571	12.21081642	13.29602621	13.25303842
hsa-let-7b-3p	5.629962842	4.614029419	6.056332105	4.645898692	5.156810526	4.804531772	4.890740756	6.816295696	5.746387659	4.197619484	7.586906662	4.396075357	4.762873569	3.943236951	6.522736521	5.140028333	5.271180305	7.193956719	6.966924215	4.704065936	4.963140688	4.550308837	4.811252106	4.867559306	5.076965903	4.957684667	4.852258489	4.767915254	5.044950809	4.567749499	5.269833286	5.2767056	4.612577719	4.655601441	5.564701313	4.46886593	5.20221473	6.978693645	5.468104625	5.003455357	4.5264735	5.409391522	4.641539648	4.510392307	4.817293525	4.788548646	5.267527858	4.919110637	5.150645611
hsa-let-7c-5p	12.91045461	13.65266898	12.19951296	11.4868986	11.11751722	12.2844315	9.998055085	11.42830836	11.47659677	13.03698056	10.97697475	11.58832058	12.34742434	12.87899953	11.31396836	10.19954227	10.79003952	10.92769449	11.84152197	12.18240225	13.05125663	12.53445985	12.48034905	11.47840267	12.34808537	12.5594307	11.60994981	12.25011125	11.06038038	11.45799744	12.96706609	12.39048802	12.69945046	11.24427862	11.83158701	11.46121019	11.76741395	12.70524746	10.36040354	12.3598249	12.17476376	13.04988778	11.2156217	11.83629838	11.72867081	11.69925969	11.50002921	11.97437849	11.77667129
hsa-let-7c*	4.723238821	4.706152146	4.724825126	4.794531152	4.685897173	4.747207051	4.68252459	4.725789042	4.782001611	4.727241851	4.650993624	4.707698614	4.680292218	4.814365013	4.690873613	4.680937589	4.750913178	4.685390092	4.614056923	4.72306154	4.690101012	4.71021992	4.704690574	4.785744027	4.742026516	4.696641057	4.865307029	4.717467408	4.644234163	4.640538967	4.680473859	4.63646001	4.72244729	4.698727588	4.707959685	4.69298958	4.645451392	4.673912202	4.643830241	4.685280803	4.75537516	4.69300597	4.68455255	4.703361437	4.691008238	4.702246682	4.677198597	4.722421672	4.705447009
hsa-let-7d-5p	11.32952278	10.57575658	11.85462473	11.54974847	11.47442247	11.38286467	9.064577754	10.94987752	11.0830044	12.91536301	11.52988712	10.96635764	9.96665201	10.72768421	11.04364745	10.26058792	11.83620791	10.03026969	9.025485032	9.414957709	11.68479692	10.76157838	10.40940984	10.31278085	11.02000736	8.54103077	9.553860026	10.23818815	11.2970986	8.816918558	10.00485234	11.83411881	11.68052079	8.735349966	11.77113883	11.18349701	11.98269369	11.70302122	11.68591425	11.13896626	11.00377405	10.97879213	9.916546447	9.485961573	10.45112551	9.104560613	11.35577784	11.93538135	11.1173233
hsa-let-7d-3p	5.128680244	4.724121694	5.577554673	4.730296609	4.94374425	4.769035104	4.736270186	6.687869042	5.262361484	4.724680598	7.690891843	4.586765134	4.720500478	4.315443963	6.685435321	4.807984232	5.164850614	7.488780449	7.116844153	4.74986147	4.989563499	4.721474642	4.76687049	4.915701516	4.968223033	4.916567279	4.818216159	4.817254597	5.041979474	4.61449939	4.986903903	5.356817114	4.821102841	4.709142807	5.189441629	4.714505598	5.080241002	6.616101771	5.033857066	4.858783061	4.81928551	5.370282813	4.666799906	4.585442924	4.830763353	4.779577199	5.319269586	4.904143412	4.937043351
hsa-let-7e-5p	10.39522249	10.66002717	11.66633305	11.6307464	10.51185028	12.10084039	11.96242035	9.782156637	10.56108454	10.7831127	11.36968621	11.60865855	11.65124156	9.780036063	9.633435108	11.89579816	10.96069163	11.08792108	11.08820654	7.489493416	12.24832053	10.83181424	10.74072877	9.86817099	10.69990169	9.260146148	11.15712458	9.894158906	11.31305839	11.38869226	10.47098968	11.0087729	11.13716418	11.12288511	11.61168703	11.71896063	12.06232833	11.61087843	11.56421822	11.74683087	10.32669802	10.98114432	12.17053002	10.86655239	9.717203752	11.59861912	11.82972609	11.20363857	10.37991645
hsa-let-7e-3p	5.013865484	5.314536844	5.178319988	5.380525091	4.906765488	4.919274654	5.258682469	4.67383207	4.881771548	5.587767837	4.909009675	5.081410219	5.039011613	4.911906554	4.745255774	5.094200971	4.941752092	4.7431949	4.843766466	4.848189629	5.428785987	5.179716253	4.931148652	4.928625476	5.050194473	4.828916118	5.386573837	5.091843407	5.123819265	4.884809511	5.574572265	5.321700671	5.153220658	5.139249047	5.006431573	5.072019223	5.186048732	5.014568158	4.912472471	5.110533536	5.187036709	5.275578602	5.111703217	4.688081249	5.07269226	5.067177562	5.466400997	4.964171754	4.879383816
hsa-let-7f-5p	13.25286798	12.61778132	13.89857402	12.88081187	12.9694125	13.33530833	12.16867791	12.84125497	13.19408351	14.06323989	13.21443741	13.04753822	12.1661426	12.5462927	12.75143397	12.83462051	13.37681604	12.25877049	11.89895867	9.921168007	13.69433131	13.11155914	13.15944786	11.15029004	13.48237929	10.9356987	12.43528424	11.88283979	12.76367553	11.8236282	12.22032625	13.2220226	13.28869488	11.35196788	13.33582527	12.83746653	14.10683954	13.68236422	12.95806849	12.78258325	12.47392028	12.92006296	11.92424163	12.69906589	11.33888327	12.46019198	13.79387927	13.91420865	12.84616322
hsa-let-7f-1-3p	5.0913888	4.647537883	5.376475004	4.671544258	4.965197431	4.784170853	4.810840564	6.122618283	5.207488333	4.574489603	6.74179209	4.655746834	4.793647461	4.409967383	5.974657245	4.756395464	4.963167957	6.731655562	6.372617384	4.83364199	4.790135204	4.61543591	4.752983995	4.776878777	4.829211534	4.822062124	4.800727596	4.813132356	4.815203509	4.628118163	5.062492652	4.855556439	4.683819372	4.710707704	5.012244034	4.640457971	4.922236433	6.049374144	5.122386456	4.850321276	4.697194923	5.099327933	4.640557954	4.616213033	4.829191333	4.779397116	4.896111862	4.812142492	4.881734142
hsa-let-7f-2-3p	4.697056147	4.665889454	4.833529025	4.72101742	4.69411986	4.724790691	4.66491729	4.7029992	4.754773534	4.738019932	4.831026764	4.74782207	4.685184693	4.748529213	4.750831621	4.642604346	4.700614249	4.688266233	4.762617562	4.68284661	4.759300725	4.706083847	4.689541183	4.542426427	4.741890265	4.685668787	4.80857911	4.878529952	4.718587146	4.682440934	4.824577234	4.827435372	4.749856	4.676866936	4.696944993	4.624865305	4.691390693	4.762154485	4.794278136	4.722862458	4.729149881	4.784882896	4.748332934	4.658710306	4.702931723	4.714669887	4.77018982	4.732275648	4.800172115
hsa-let-7g-5p	12.33033987	11.76686405	12.39079182	12.23652618	12.9817237	12.48539654	10.70427428	12.38287144	12.83611415	13.28615129	12.60271763	12.68527817	11.44936792	12.05828435	12.00405938	11.85230356	11.86786583	11.98067915	10.54314626	10.22469344	12.46540849	12.62941297	11.88104828	10.40153265	12.71765077	9.896951082	12.4520418	11.91689433	12.07616975	10.49790059	12.36451684	11.95980722	12.30269745	9.836019998	11.75237257	13.0625915	12.99393326	11.63809772	12.30720935	11.69279736	11.88955054	11.97276653	11.70142354	12.4528971	11.48546278	11.3180697	12.41235419	12.56675779	11.87498368
hsa-let-7g-3p	4.744060227	4.66425361	4.792521446	4.695355455	4.705415769	4.665693607	4.695339061	5.026583003	4.768205479	4.810954597	5.292770245	4.695943222	4.635865092	4.661861431	5.219241488	4.685548334	4.660084291	5.332523058	5.236595616	4.709014975	4.776814359	4.646833266	4.697532355	4.941221826	4.923531577	4.776142837	4.750162039	4.863791272	4.784223478	4.62453314	4.966740625	4.75632506	4.685086615	4.651416314	4.749308058	4.704364318	4.756275735	5.023708101	4.782037173	4.706667374	4.654213575	4.801428639	4.703522337	4.63119751	4.737333024	4.785263182	5.019299264	4.687278891	4.666337656
hsa-let-7i-5p	13.20805067	12.26810576	13.74399203	12.55403305	13.99473062	12.08869801	10.63629611	12.51616801	11.52097717	13.1165031	12.00886216	12.63280591	11.47858466	12.14246485	11.39010084	10.63952386	11.89698454	10.6757348	10.6134706	11.44304248	12.78464947	11.97707212	11.74130686	12.13548395	11.77802902	10.45732508	11.63010252	12.36477659	11.97656529	9.955435342	11.74823679	12.63131509	12.96505782	11.32350858	12.02665247	12.71309019	12.10203602	11.70454782	12.22019377	12.09972453	12.16684558	11.88977573	11.60816787	10.67078469	12.08256285	10.18874932	12.3693979	12.83225458	11.97787795
hsa-let-7i-3p	4.723837599	4.80459675	5.312003899	4.720858803	4.900388246	4.684449478	4.719287033	4.753492188	4.689386482	5.316712183	4.787363572	4.922312341	4.61244166	4.779815365	4.693256154	4.584270434	4.693370723	4.724607427	4.610925774	4.813628812	4.950162547	4.876916449	4.740861264	4.920906618	4.802251202	4.710411576	4.773951489	4.941305942	4.735084948	4.497480511	4.95640432	5.135153476	5.349782158	4.652976478	4.739150961	4.946469087	4.798424374	4.794821359	4.788556496	4.735309689	4.888211623	4.808857147	4.672542099	4.699833671	4.755421114	4.655786174	4.949287491	4.781958659	4.86130681
hsa-miR-1-3p	4.741134392	5.585904008	5.318099368	4.851376554	4.727479805	5.170066118	6.638573192	4.948489025	5.313540562	5.015152446	4.839780796	6.269028394	5.366816774	5.095485122	4.821129215	5.091900363	5.000585296	5.02930269	4.92848523	4.975447185	4.955520026	5.844010566	5.300830053	5.07481745	5.120115635	4.982894197	8.19536128	4.844635909	4.953169532	5.168913804	4.990907604	5.028623944	5.27543856	5.731575169	5.018754089	5.135282627	5.497685301	4.939102332	4.963382042	5.615769357	4.895168069	5.023152208	5.363759184	5.340023686	4.952723093	5.49731447	5.590712958	5.191635697	5.205370397
hsa-miR-100-5p	10.46032746	12.15859245	8.974406815	10.78920595	10.86026438	10.50841187	12.3916859	9.011391159	10.30738311	14.24577067	8.730346158	10.90518199	12.29328015	11.28185006	10.69902043	12.39385602	10.02311903	10.1615339	10.18954673	9.205010619	10.72814641	11.73373374	10.98480319	11.30788357	10.85519581	11.70463491	11.53241388	9.874365198	9.460384952	10.19077198	13.00651641	10.12357607	10.57781514	12.11028939	9.611452649	11.16942306	9.790898183	10.43761145	10.06152725	10.79984631	11.52211135	13.04112929	9.624206817	9.933405511	9.512802051	11.04819946	12.56966491	9.291590375	12.60519933
hsa-miR-100-3p	4.673156197	4.769396441	4.745673008	4.785060443	4.694266829	4.687121726	5.113311103	4.665064726	4.718977733	5.103034382	4.704980252	4.803650004	4.822910385	4.741846564	4.718181325	5.057040171	4.740088852	4.703486056	4.697780098	4.663031347	4.715904072	4.880112972	4.739593668	4.874388437	4.710147376	4.733127997	4.951740048	4.707380136	4.711463964	4.743128096	5.028613277	4.657201949	4.723480546	4.977619864	4.680603238	4.731049302	4.755775335	4.718127364	4.705961392	4.749306754	4.790417754	5.062178072	4.756500565	4.707589768	4.749731451	4.785416287	4.789083004	4.683708188	4.91901183
hsa-miR-101-3p	8.260620482	9.97533206	10.1641174	8.845485301	8.339947605	9.113006567	10.14653011	9.746876192	10.16094056	8.719403084	8.906858076	10.4091348	8.351118851	10.365164	9.420352078	8.764204849	8.894024477	10.02340821	8.652502102	10.0005184	10.02561198	10.08833756	10.08175935	7.324876325	10.45250265	10.9120642	9.651870155	11.24180829	9.032474162	9.087842297	9.861590092	10.85756927	9.846835376	7.784467266	10.01296035	9.720571422	9.652442826	10.12940228	9.311481391	9.539623085	10.47107917	11.28714723	9.276288636	9.564205879	8.609514924	7.965152847	9.66488368	9.637512697	9.67098603
hsa-miR-101-5p	4.674292207	5.157216847	5.568366763	5.017039016	4.667298771	4.822946415	5.227476641	4.857460025	5.135324314	4.955551589	4.705550781	5.320090716	4.634688058	5.31867334	4.829801356	4.674907425	4.759177909	4.713867599	4.684218027	4.831839184	5.044988205	5.208547451	5.016573502	4.69620148	5.397326557	5.088415157	5.131876622	5.505551365	4.843466596	4.739251652	5.116256582	5.46116485	5.235031615	4.483531775	4.889722101	4.905865534	5.091058012	4.912391745	4.703488736	4.75780111	5.440178901	5.722395881	4.864439998	4.896886846	4.934337537	4.806389861	4.909378919	5.028616795	4.929761197
hsa-miR-103a-3p	11.61301156	11.34010834	11.23222456	12.11849041	11.96942063	11.17540264	12.93018919	10.93587144	11.53613472	11.63576085	11.76422869	11.56491311	12.57243805	11.48339678	12.15906614	12.49836849	12.18766526	12.71094394	11.28252414	11.43351723	11.64490855	11.86066831	11.40662941	11.74045147	11.57420941	11.82888967	11.99336219	11.36123254	12.08038106	12.08117055	11.08535893	12.03391428	11.38521141	12.18204056	12.10489866	11.79908642	11.2269957	11.55420306	12.05118472	11.46521716	11.72153432	12.13367385	12.8095136	11.35637737	12.48918614	12.08667061	11.56523109	11.82855996	12.02614441
hsa-miR-105-5p	4.664998822	4.579847507	4.669216372	4.60564609	4.625863773	4.599595067	4.643650184	4.645538388	4.616696797	4.604293087	4.625372023	4.618175397	4.623971646	4.605706876	4.695143852	5.689628408	4.628393506	4.580833543	4.613727143	4.660514318	4.605970596	4.70310649	4.552162326	4.650311455	4.630050324	4.662898091	4.711511376	4.622539798	4.699184384	4.625840102	4.663000159	4.716612642	4.575648764	4.670559495	4.636076192	4.621421803	4.601822986	4.600991913	4.623732863	4.664608969	4.614856889	4.621653383	6.022289043	4.558280834	4.63417228	4.798279622	4.69341295	4.594591936	4.563724777
hsa-miR-105-3p	4.58902842	4.629934133	4.675444357	4.599818106	4.621045605	4.618068803	4.609766761	4.601084897	4.574778534	4.70998842	4.568326556	4.610498098	4.609277824	4.629514559	4.587097962	4.702680559	4.646325371	4.62919563	4.632866285	4.56923027	4.6311097	4.594734512	4.632148683	4.621904206	4.655680939	4.580119914	4.605157289	4.657882911	4.593107481	4.655141205	4.626194907	4.642187566	4.627816788	4.6523963	4.612355678	4.677343878	4.66888971	4.591667016	4.627716878	4.600158592	4.605029937	4.636031183	4.651874814	4.591722976	4.543041671	4.627863591	4.576553548	4.58435247	4.565442356
hsa-miR-106a-5p	7.462224328	6.168055538	6.707091846	7.484209829	6.807404661	5.751205484	7.217463228	7.381950464	6.772486359	7.969075748	6.621203031	6.204452521	6.768008918	6.280509122	6.90531329	7.418102322	7.01661789	5.799466084	7.251768683	6.381470926	6.409700185	7.798962433	6.938963041	7.214112196	6.967022483	7.516625253	6.803865923	6.446624862	7.039982465	9.039773659	7.20634412	6.392267168	6.763148001	7.916530683	7.759956647	6.060375102	7.34877072	6.585503291	7.06546933	7.535397444	7.053057417	7.451657062	7.197023785	5.564048477	6.433314158	7.854164261	7.058795331	6.732138537	8.151300524
hsa-miR-106a-3p	4.625459825	4.621529117	4.771837792	4.641020357	4.626831613	4.604892117	4.680648293	4.623205829	4.674709962	4.695982475	4.636197013	4.701063053	4.634416376	4.64129278	4.647729096	4.636153485	4.688342012	4.677101213	4.710572708	4.603479305	4.665362918	4.658855744	4.596296205	4.657813019	4.654089865	4.5954821	4.66273435	4.608282854	4.909658117	4.729916926	4.637315558	4.668194854	4.675219513	4.692680076	4.614256625	4.797484461	4.724984379	4.702482215	4.676204531	4.808374997	4.647997294	4.626803946	4.736449451	4.632061081	4.675150425	4.596299622	4.659257889	5.009836419	4.687610324
hsa-miR-106b-5p	10.62710725	9.337556498	11.87038177	11.2751404	11.61379808	10.31170398	13.37871027	11.17985444	11.45174068	11.05916561	11.48927039	11.50647616	12.68202061	11.04482922	11.03149187	12.58930923	12.01746982	11.61724991	12.90628362	11.33029772	11.61485263	11.47233535	11.31584847	10.59932973	11.50749772	12.89068134	11.22195801	11.71968172	12.01402264	12.00572926	11.1728864	11.19194598	10.74229014	11.63336644	11.17062737	11.30566925	11.70120974	12.05453442	11.36831701	11.80947623	11.62435544	12.11034829	13.07640384	11.3755362	12.19269824	12.1511174	11.42923133	11.51027265	11.87063672
hsa-miR-106b-3p	4.643096994	4.667261241	4.89352511	4.770179864	4.772389165	4.593415729	4.848407127	4.621756395	4.590916574	5.08003324	4.664617454	4.666257928	4.729166077	4.757282932	4.611356607	4.815238694	4.764566272	4.652070248	4.923545137	4.788302005	4.732965598	4.69043949	4.673518203	4.720594788	4.606694616	4.726420934	4.82405269	4.726366705	4.697612166	4.7275746	4.779423405	4.750584152	4.805596466	4.709252642	4.631721531	4.687564624	4.785337208	4.673337132	4.650912338	4.650547147	4.704986783	4.901479321	4.940110258	4.630967896	5.044649269	4.780000828	4.813648547	4.65788708	4.657909214
hsa-miR-107	10.82186106	10.87247753	11.17369557	11.62985397	11.29763481	11.04206334	12.77636898	10.37237288	11.19396185	11.2852693	10.96491488	11.36160396	12.02296341	11.20877964	11.2845022	11.72457213	11.66914414	11.87974879	11.11864353	10.75521346	11.24388461	11.41585472	10.86385453	10.96737753	11.12389655	11.12359641	11.70447111	10.80023834	11.73942469	11.70006986	11.052154	11.34661413	10.92378539	11.29476591	11.46212922	11.63351402	10.99827656	11.33428469	11.55812587	10.95636378	11.06040494	11.58878613	12.41956094	11.32555326	11.72627124	12.06017985	11.51335004	11.71286681	11.38883464
hsa-miR-10a-5p	9.880889269	7.526902499	12.06487774	11.18111058	10.42534218	8.822446623	11.87938514	8.029524143	11.26797824	10.32421095	7.016894418	11.77253078	6.851589644	9.352266034	8.620527634	6.112904799	10.31297183	6.500080702	7.629375284	9.171643988	12.04486449	9.267460174	7.698292458	7.55835737	11.0619028	9.053309839	6.221232043	10.40802915	11.37243584	7.425186883	9.554929021	10.7456734	9.650969292	7.459476318	8.349698056	9.967780848	9.994871391	6.310729135	8.598045428	10.23146847	9.89931482	8.214391568	8.819133773	10.42182629	9.675210073	11.31670945	9.005650737	11.41380819	7.166974207
hsa-miR-10a-3p	4.754706642	4.563198402	6.316620841	5.218054374	4.948832146	4.713639108	5.896917379	4.718125847	5.470084807	5.267863032	4.56442951	5.885004993	4.599694102	5.001478876	4.693814826	4.605574086	5.133829871	4.543555793	4.614740059	5.061765267	5.991151016	4.888695839	4.637759546	4.596207293	5.407492291	4.895204061	4.606348398	5.234441811	5.360569308	4.246258012	4.880999629	5.209902352	4.858066846	4.305440399	4.666192083	4.855014291	5.177985653	4.514894335	4.6531169	5.040344935	5.26483848	4.508993941	4.692443407	4.949753858	5.081043528	5.463802809	4.564073815	5.731858531	4.743384608
hsa-miR-10b-5p	9.320602546	11.76365593	9.946105713	8.740000659	12.29235027	11.28273991	9.402159238	11.72385075	9.745622349	8.373878143	12.0458957	11.92405466	13.17068097	10.59999905	12.55031172	11.01293421	11.85692526	12.85598422	10.61073118	11.36951489	13.63874862	12.58800797	12.29490029	9.589390154	8.467956617	8.39157176	10.73784718	7.980890041	10.79323422	13.70249022	8.737639154	11.95939581	12.45879814	13.52767692	12.53510169	10.00386134	9.791692009	10.61904758	11.24074035	10.68745481	9.112191206	12.27698296	11.71822695	11.04326934	11.95820908	10.47543556	12.05109243	10.54919729	10.49228327
hsa-miR-10b-3p	5.60855805	5.888783532	4.920978905	4.988742209	5.966020341	6.039183829	5.050834436	6.120526133	5.223311921	4.979143708	5.649238121	6.146047943	6.326208684	5.683818307	6.17322937	5.400142687	6.111757756	6.348851022	5.288146313	7.01820879	7.391799166	6.639194649	6.139132954	5.937747412	5.105389106	5.132572015	6.241289341	5.065127328	5.624601167	7.411947943	4.760436818	6.133919814	6.85145143	7.854247822	6.381429466	5.195834417	5.431521147	5.343091054	5.633195271	5.409180321	5.320672251	6.725710638	6.085592031	5.364076512	6.275655262	5.203800046	5.779037065	5.518782687	5.482494836
hsa-miR-122	4.699974331	4.650254619	4.73103627	4.609979911	4.648190373	4.639168013	4.776695938	4.790943616	4.683566001	4.660546074	5.090778749	4.639427051	4.614705676	4.560141742	4.93787252	4.660609287	4.673845213	4.990016681	4.896295068	4.697207885	4.687748614	4.665130007	4.729632809	4.597065375	4.693210884	4.713206541	4.649653501	4.63783295	4.660905789	4.600372197	4.660216254	4.663438481	4.63862973	4.610281978	4.667341572	4.639781943	4.667372991	4.880148357	4.640473144	4.65253728	4.630150702	4.70627105	4.591852246	4.637076701	4.643362509	4.637183597	4.621161157	4.674984619	4.646643227
hsa-miR-122-3p	4.64584717	4.623442093	4.659978623	4.645723755	4.683249608	4.611515574	4.624964518	4.620103684	4.607295309	4.675749024	4.694298544	4.627590092	4.63341315	4.601097605	4.677648347	4.60478185	4.653956238	4.612633989	4.650219436	4.695938025	4.642662822	4.592443281	4.56917016	6.709783934	4.656801337	4.606222838	4.749053212	4.635287037	4.719127603	4.628395354	4.644309495	4.664657578	4.620591974	4.60208087	4.625380859	4.840084068	4.668768086	4.799277378	4.641999815	4.664946667	4.642787886	4.632248636	4.631224281	4.606358748	4.661747461	4.626337808	4.619234919	4.667740737	4.641982787
hsa-miR-1224-3p	5.250358681	4.668732573	5.449149671	4.712362812	4.990675677	4.823271028	4.835583295	6.378601945	5.40684293	4.513301066	7.254368888	4.507115862	4.756298023	4.300585894	6.392533004	4.960548549	5.215131399	6.992956199	6.679489783	4.641304137	4.849333173	4.424596624	4.795841435	4.647351795	5.017835069	5.13536289	4.681222688	4.587442398	5.146377813	4.665982414	4.948832055	4.886574962	4.696266563	4.786855015	5.296169973	4.425064051	5.05192948	6.439054028	5.394849727	4.860578944	4.361125475	5.482743168	4.621857332	4.149674047	4.961985295	4.774960485	5.19344383	4.824930424	5.075271788
hsa-miR-1224-5p	8.129406093	7.350906755	5.491134219	7.554085007	6.674341227	7.626332438	6.791405358	7.45042698	6.875765178	6.249261746	6.784437627	6.516485242	6.70564511	6.53826865	6.476157528	6.458385533	7.528630262	6.305673866	7.307187231	7.978625323	5.850057958	6.602462173	6.309197914	7.640183809	7.174368836	7.512627607	6.008432306	7.081606402	6.893643471	6.288381825	6.003581465	5.833626184	5.99696878	6.092457489	7.143198799	7.236456332	5.839853388	5.95503996	7.088773999	6.65486576	6.72455462	7.356475995	6.795054695	6.979047947	7.672418001	6.659519421	5.368504176	6.768865332	6.023584203
hsa-miR-1225-3p	5.663568002	5.327577407	5.587493368	5.447036964	5.60217702	5.503267215	5.334101658	6.170135571	5.585368422	5.657994637	6.336507285	5.03469767	5.079910853	4.913308284	5.985887928	5.06035006	5.419223044	6.473193006	6.26881649	5.53468245	5.328262549	5.15096987	5.153866625	5.755479485	5.570143625	5.379220867	5.189329358	5.302028363	5.487025684	5.202162113	5.618026034	5.725810822	5.278201917	5.294005936	5.820065493	5.182581	5.626139799	6.380933823	5.974980714	5.521416277	5.249612849	5.752407697	5.185882905	4.734967068	5.763742847	5.328532566	5.472133653	5.645151767	5.418629239
hsa-miR-1225-5p	12.58252751	11.72173891	7.935915531	12.1635245	11.42074457	12.16728869	9.591518593	11.93239563	9.579986715	9.591353052	10.66288872	9.509697435	10.92324333	10.10614017	10.23127847	10.37686872	11.21989792	10.33560497	11.47678035	12.56474023	10.24219328	9.874224276	9.493408437	11.81862482	10.0664445	11.80423623	9.853418101	11.73388294	10.2570827	9.552335452	9.525467695	8.821942417	9.700312875	9.840667231	10.1185353	11.13688483	9.066470096	9.200588426	10.19032982	10.00311765	10.58311854	11.75664334	10.1968339	10.31553572	11.98477683	9.185233514	9.633650304	10.48421381	9.945128954
hsa-miR-1226-3p	4.734221508	4.655129204	4.791101186	4.671315949	4.682930044	4.680745385	4.750583771	4.720299058	4.653422591	4.686867319	4.899599153	4.621068346	4.668865352	4.567502225	4.755784971	4.63468364	4.621546681	4.9232941	4.768022963	4.718051108	4.74557651	4.631887268	4.628781319	4.910088835	4.785871073	4.62779394	4.685980786	4.704422223	4.70948549	4.74698972	4.748729712	4.753699568	4.62587906	4.651337158	4.685628307	4.625978863	4.653851033	4.892936594	4.670687427	4.647739077	4.66908468	4.819811308	4.694897422	4.589665037	4.720357948	4.686431552	4.901053054	4.656148816	4.654846163
hsa-miR-1226-5p	6.962497332	6.586262294	5.554000978	6.651671362	6.471508218	6.633501624	5.849783486	6.523833348	5.853519375	6.033815929	5.688915879	5.710664914	5.750630762	6.32477115	5.658662143	5.674061342	6.461896658	5.559299371	6.198347283	6.526533673	5.361073679	5.679295934	5.511525016	6.742473374	5.938708157	5.819856017	6.303881978	5.88948451	5.390890831	5.632906919	5.752074555	5.499522357	5.610692016	5.665825366	5.96532762	5.915086096	5.346054693	5.306542406	6.2139634	5.815257946	5.969321146	6.340934326	5.771443509	5.491200445	6.422568342	5.327642699	4.920955749	6.033131974	5.727097401
hsa-miR-1227-3p	5.467041863	4.528163774	5.964690748	4.57733876	5.118301919	4.704977184	4.821959897	6.826060105	5.62329311	4.151051567	7.198368539	4.448459633	4.838157343	3.928500413	6.893732231	5.154588803	5.173729127	7.035231511	6.913099457	4.60815312	4.97177125	4.412878028	4.820647646	4.829662024	5.054332629	4.807037482	4.796754548	4.670749308	5.027636903	4.619851175	5.238431786	5.222095992	4.642419175	4.70216928	5.539778047	4.434506594	5.292775736	6.57385706	5.325021626	4.934955522	4.600651154	5.170635081	4.713404173	4.534850594	4.859710574	4.82150355	5.471458407	4.816984856	5.020477751
hsa-miR-1228-3p	6.276435267	5.834844055	5.748896482	6.227830973	6.276625082	6.138481035	5.738852885	6.198601915	5.886992241	6.173102777	5.838598238	5.516552256	5.773911039	5.386454007	5.614377038	5.345153336	6.030206783	5.853983668	6.070264851	6.332569375	5.947384152	5.842825732	5.495941104	6.433493899	5.980831026	5.607888567	5.616937921	6.175233951	5.910603765	5.368876946	5.936127149	6.164565699	5.750887027	5.512946314	5.818550076	5.735979764	5.798112815	5.744561752	6.034125702	5.69348043	6.171943031	6.382446687	5.600177308	5.275093836	6.470197359	5.271384586	5.872831372	6.1754571	5.505579901
hsa-miR-1228-5p	5.069634151	4.720501472	5.132467519	4.786028526	4.766490969	4.803293989	4.77076767	6.041859287	5.107383585	4.46518782	6.540812001	4.648771293	4.73574768	4.481775258	5.986084114	4.807871805	4.985509214	6.794999499	6.372325719	4.852418561	4.740226599	4.575302103	4.820257615	5.167905367	4.874357706	5.064485339	4.716818018	4.644110596	4.893664097	4.638094304	4.816892805	4.871133386	4.624503083	4.68187902	5.018443462	4.681329062	4.886331557	6.224397785	4.92326032	4.864055608	4.643395743	5.05872487	4.73393862	4.652938191	4.932515711	4.840869858	4.644035275	4.747481825	4.968860354
hsa-miR-1229-3p	6.294495377	4.956194426	5.385287177	4.939794818	5.292112905	5.659456964	4.901349792	6.419520645	5.464684341	5.150390162	7.037554007	4.688984435	4.758124363	4.562646159	6.554103435	5.068673988	5.256610488	6.683388544	6.421745416	4.875068633	4.989623886	4.820337853	4.983078188	5.544274177	5.159695469	5.085169648	5.094127609	4.910653066	5.115365236	4.855011453	5.245582754	5.147866359	5.000820007	4.884022989	5.37603727	4.748389017	5.231149187	6.418801591	5.378299101	5.095381975	4.891811827	5.355003225	4.87947025	4.674535735	5.104182537	4.898609021	5.247627455	5.082140262	5.226553085
hsa-miR-1231	4.487625331	4.493651937	4.556785959	4.479997685	4.517008024	4.50934354	4.540351959	4.538105328	4.567197348	4.577580831	4.461358655	4.508603115	4.549098007	4.551562895	4.531082859	4.568107967	4.549184928	4.473161387	4.524113165	4.567106338	4.555764265	4.551018383	4.541134301	4.641787534	4.499482026	4.49036311	4.508411585	4.551177214	4.561825995	4.553488175	4.579749607	4.583709732	4.568544643	4.575508698	4.534881012	4.582565983	4.553458735	4.507366836	4.54098359	4.512419554	4.561490878	4.512907261	4.522866745	4.530713597	4.516778609	4.56649675	4.501149688	4.526166159	4.473040947
hsa-miR-1233-3p	4.694876978	4.603194409	4.655826272	4.58716731	4.619896883	4.607287579	4.610503216	4.775189093	4.60117166	4.53054057	4.964600438	4.523122932	4.568037393	4.578146478	4.78236964	4.642163144	4.652541254	4.815576536	4.812442038	4.633991564	4.639699393	4.566129486	4.626414453	4.724400448	4.670062417	4.621442299	4.656120243	4.623316149	4.602834373	4.580247559	4.626277479	4.647784225	4.603331869	4.5624855	4.66261825	4.610883217	4.649430809	4.741487521	4.607105321	4.67202545	4.588957179	4.608659581	4.627761802	4.540891664	4.636498366	4.620304987	4.805494166	4.655891043	4.60506087
hsa-miR-1234-3p	6.338737399	5.737037745	6.795656593	5.998125685	6.536221961	6.176312664	5.961240971	7.074844234	6.591192159	5.989478244	6.896309697	5.300445841	5.724123219	5.002061977	6.894343765	5.912770078	6.082466683	7.313049984	7.270838186	5.382613188	5.983322223	5.154554053	5.591781503	7.12181781	6.212206168	5.794844949	5.644441804	5.66830313	6.075275108	5.778003614	6.41934284	6.505738155	5.914748798	5.742993115	6.693195027	5.446529682	6.450595925	7.600752715	6.794138819	6.25026925	5.623729974	6.432631496	5.728823175	4.958660652	6.08339864	5.787779316	6.190576287	5.754206759	6.432425979
hsa-miR-1236-3p	4.860444182	4.726485822	5.040064744	4.702074715	4.79654488	4.712332038	4.700332588	5.68148038	4.905336921	4.722688162	6.715315033	4.607941615	4.64685288	4.508188032	5.810460231	4.709586098	4.766166368	6.10409181	5.848413537	4.655848588	4.674043223	4.609254143	4.762691837	4.783323467	4.868254865	4.835165449	4.734812578	4.772104475	4.789004807	4.648565486	4.912904213	4.840696132	4.723054071	4.689302704	4.821496754	4.624670735	4.738212307	5.450003141	4.866310582	4.74741899	4.656236762	4.96178329	4.667751405	4.635439689	4.78342846	4.709688691	5.253549707	4.701021379	4.791545497
hsa-miR-1237-3p	5.076185977	4.952558665	5.187029111	4.919563342	5.083234676	4.994411215	5.021737684	5.436492946	5.048052794	5.200377464	5.370925654	4.776469032	4.784493307	4.645838379	5.647947132	4.729840707	4.857919417	5.662172897	5.604674652	5.139097796	5.021174623	4.887229582	4.882389476	5.274343968	5.103967087	4.909697554	4.77069252	4.945740695	5.09303609	4.886043384	5.175470835	5.213161512	5.516282211	4.978759393	5.12751219	4.83257586	5.129826898	5.685251644	5.241554057	5.083892526	4.928339263	5.240316439	4.809542887	4.752673153	5.188371069	4.91863345	5.168846785	5.155017339	5.069366782
hsa-miR-1238-3p	5.349763915	5.010645771	5.560409565	5.00671825	5.345845739	5.118185122	5.167984952	5.811304928	5.367455564	5.365362365	5.831201893	4.7693888	4.893388124	4.641157048	5.750059877	4.707571892	5.226206167	6.205206111	5.832531021	5.223615885	5.153597196	5.040154649	5.002120244	5.792054228	5.296722522	5.254814984	5.026993939	5.203271533	5.29972453	4.890562188	5.493316851	5.601884663	5.175626196	5.088533342	5.365661392	4.91587732	5.407627641	5.820856071	5.395580795	5.148949934	5.247997816	5.630517512	4.931745118	4.711038307	5.5162492	4.971357106	5.335573294	5.293057955	5.229908747
hsa-miR-124	4.609565013	4.602056358	4.585813672	4.605264079	4.590502487	4.600789608	4.666301259	4.617968628	4.626121445	4.623448481	4.62589083	4.624623057	4.693495859	4.662797713	4.653725077	4.604251111	4.645013258	4.618328488	4.605086187	4.615129384	4.615564752	5.090890376	4.626965241	4.703129111	4.672357887	4.746672188	4.708020934	4.661776913	4.590588464	5.871190442	6.851544803	4.575289699	4.64105348	4.684099572	4.663344574	4.606888711	4.590025478	4.613427891	4.610942547	4.619990146	4.682594298	4.651468592	4.934391553	4.599473045	4.6510599	4.781708468	4.640643475	4.644294954	4.704009444
hsa-miR-124-5p	4.587193826	4.61495106	4.568923306	4.606341323	4.610122922	4.600463172	4.621828856	4.542056324	4.577211752	4.639934483	4.567953414	4.598425092	4.590288623	4.645658847	4.565703361	4.609448876	4.641639313	4.601746911	4.588071827	4.607233329	4.582058923	4.627285093	4.595986943	4.63727415	4.617218724	4.572550424	4.634608439	4.634372532	4.617187122	4.618868038	4.621355017	4.640244633	4.607076029	4.603915035	4.575436642	4.655774673	4.59866823	4.564192135	4.675507744	4.595258842	4.623923578	4.55981439	4.574500748	4.58338736	4.584718786	4.577751445	4.579723632	4.578469243	4.54337923
hsa-miR-125a-3p	7.936238172	8.281523524	6.186580758	7.715540268	7.289682685	7.413600397	6.223744766	7.570599129	6.575557034	6.609896814	6.391316774	6.582559145	6.517422804	6.757703776	6.429680189	6.305250203	7.256821255	5.907919126	6.438849066	8.249480583	6.389641231	6.54219028	6.056403083	7.88459605	6.542740778	6.801841551	6.970623825	6.691663734	6.580325774	6.502556702	6.782709494	6.176033593	6.278407874	6.533233803	6.542306832	6.487418568	6.496272945	6.481164132	6.841588692	6.559722802	7.134427309	7.330842593	6.449382361	5.995718444	7.553253869	5.972775121	6.143650976	6.623358291	6.491775509
hsa-miR-125a-5p	9.248109514	9.004761361	8.972660887	9.689174765	8.435024854	9.319095982	8.870042111	7.591117805	8.386385051	8.758015895	8.212960145	8.653376402	9.166082509	6.937385296	7.39726405	9.145735566	8.487814268	8.001816405	7.622502181	7.912862486	8.991892974	8.329861622	8.079173214	8.991009541	8.293633407	7.279750944	8.406880371	7.348822007	8.586695706	8.798977213	8.688440732	8.890269279	8.561288285	8.698836115	9.174305714	8.009697239	8.866299114	8.528774721	8.915130763	8.670139797	8.502491933	8.287523959	9.077388785	7.368438964	8.281511612	8.163013779	8.210563915	8.391376684	8.553244934
hsa-miR-125b-5p	12.46099787	13.93271848	10.73942517	10.72755396	12.39653038	11.91509515	12.63055052	10.44093469	11.35362153	14.90855075	9.576495836	11.4518123	11.86974724	12.47851041	11.06816301	12.69632068	10.81929054	11.27080944	11.44858181	11.68820148	11.59979129	12.49873579	11.79018027	11.60499766	12.44189866	12.83694285	13.5866059	11.16962968	9.513626945	11.39821587	13.78471871	10.98160903	11.64421236	12.70780502	12.16477995	12.74743814	12.15672302	12.0921188	10.64378665	11.97023403	12.22990298	14.07457646	10.98640867	11.57598305	11.44634622	12.08867209	13.28375153	11.35458705	12.21204572
hsa-miR-125b-1-3p	4.841014296	5.188316643	4.59195254	4.851074077	4.732363673	4.809531324	4.690766489	4.818827954	4.641341399	4.708422311	4.640386708	4.627782683	4.637828426	4.687050851	4.64191672	4.678951414	4.637637351	4.633737862	4.646674022	5.22727072	4.623726084	4.626832689	4.619776714	4.725756251	4.644266393	4.690805019	4.695631277	4.593436508	4.611148512	4.674882915	4.758317609	4.621637104	4.600345593	4.711486201	4.640095701	4.642281469	4.648948983	4.567935611	4.642303694	4.620972232	4.724773702	4.904789382	4.636744822	4.630826534	4.696192185	4.60128374	4.596984272	4.649595666	4.626622962
hsa-miR-125b-2-3p	6.094607192	7.294753902	6.79906729	5.212286852	5.277816167	6.208831151	5.992136433	5.791186371	5.868729451	7.221214836	5.135415224	6.566513958	6.547682947	6.799857834	5.586145782	5.431991567	6.099947439	5.545737164	6.502449695	7.340928416	7.150755764	6.941358712	6.605126946	5.547864526	6.279549959	7.976242124	6.057351845	6.36600561	5.149854698	6.331447123	7.871256675	6.041306662	6.830929774	6.101723273	6.291693973	5.569161287	5.973974757	7.465880406	5.270010879	6.655704886	6.25655016	7.152538308	6.082203033	5.938830393	7.5002295	5.863329439	6.232088764	6.518234617	5.870289363
hsa-miR-126-3p	10.18664202	11.5998391	10.3080834	9.197854799	9.570010337	10.90977801	10.1832762	10.79859731	10.52184	8.929943549	9.925614663	10.28946033	10.72702097	9.950341377	10.35678682	11.30848108	10.43217794	9.87869579	9.712416489	8.744704569	10.15034325	10.23303137	11.12932997	8.643524019	10.42493768	9.946933749	9.355637748	9.168532056	9.932736962	10.26912853	10.50832509	9.621303763	10.00005674	11.13345455	10.53709543	9.887181749	10.38437981	9.499725878	10.56396873	9.794909436	9.02731264	10.58825992	10.43664252	10.55398424	9.572873632	10.23975196	10.30305321	9.855769704	9.709791208
hsa-miR-126-5p	4.968866544	5.723717489	6.118946337	5.090446511	5.136315325	6.080904348	5.617142525	5.459102583	5.913299645	5.100664706	4.966778595	5.705465417	5.246828018	5.360322467	5.030432782	5.921726674	5.796828896	4.881785341	4.841315252	5.123048722	5.456263714	5.380214815	5.584322367	4.894852795	5.460852734	5.22916488	5.5691548	5.101456757	5.149856316	5.212291333	5.479973364	5.086609418	5.640735319	5.367261124	5.609303864	5.338965532	5.588307186	5.350251927	5.371407778	5.276475979	5.111897154	5.922243467	5.585513395	5.561480022	5.262875059	5.42668755	5.402576605	5.600753978	5.251972036
hsa-miR-127-3p	7.323418411	9.221393843	5.640608951	8.011561517	6.872251662	7.29061898	5.822317585	6.164649912	6.987534589	6.439759387	6.28558045	7.077609816	8.113228997	9.088120279	7.166208603	9.181590039	5.604064087	5.962386404	6.718913867	7.019823398	6.672791783	6.696294374	7.690748098	8.219824963	5.842126505	7.739441688	5.423344708	7.895009058	6.952018127	9.981411612	7.173956422	6.579866512	6.433388564	9.17129505	6.847297305	7.698067645	7.030573836	5.381112303	6.257043503	7.390956541	7.041495347	5.02894574	6.862561889	7.262143245	5.426359266	7.744181465	7.317071578	6.408415645	7.805430202
hsa-miR-127-5p	4.736501881	4.7397629	4.515241931	4.743239387	4.59196643	4.645708378	4.644570409	4.660580456	4.690235463	4.639637948	4.585043968	4.64848185	4.675809506	4.753669397	4.686904721	4.731385538	4.759649947	4.642450561	4.659632917	4.75171143	4.656244388	4.692378481	4.644395308	4.633901767	4.65564357	4.702415816	4.65012206	4.621286079	4.661869802	4.749201376	4.584207038	4.586862893	4.618436865	4.725992891	4.675522184	4.739628344	4.617799456	4.661157827	4.694868597	4.712685097	4.691057958	4.615650873	4.634487255	4.723884053	4.700917873	4.726897906	4.630342066	4.633885327	4.635386653
hsa-miR-128	6.705292291	6.964961165	8.179975483	6.894257138	7.89461025	7.298163408	8.47983991	6.689567423	6.716098926	8.510350766	6.919855467	7.477430218	7.801667323	6.986380499	6.034530032	8.281169063	7.637294339	7.295854895	7.476734631	6.568256271	7.529147188	7.508267777	7.463562794	6.708795646	7.554765065	7.153952654	7.542852629	7.479117808	6.858133927	7.312800153	7.79998575	7.365834669	7.264223443	7.580775658	7.589293564	7.737695415	7.658500526	7.703393425	7.345219868	7.096619694	7.260539714	6.809403209	8.07224722	6.807609816	7.323109999	7.21853604	7.478313471	7.901198302	7.551086373
hsa-miR-129-2-3p	5.000525336	6.044759498	5.385572211	5.467734888	4.890858232	4.749352234	4.893203627	4.970768859	4.851020425	5.173880152	5.225927006	4.975426304	5.111208486	4.720092414	5.020275743	4.833110788	4.96460169	4.921905081	5.740294236	4.675528161	4.863034925	4.884563944	4.956249947	4.862604431	5.454895147	5.287391507	4.801826657	4.759420012	4.969298612	6.110077939	5.078733608	4.88785649	4.795379867	4.955297386	4.90823514	4.878929135	5.225591074	5.853777293	5.779631504	5.057301067	4.887699857	8.314024995	5.658068755	4.957679177	7.941267838	4.979703925	5.217170478	4.814811333	5.035745063
hsa-miR-129-5p	4.905319269	4.975958789	4.715387638	4.89531355	4.756139616	4.844070774	4.899175002	4.807786746	4.728620276	4.780002958	4.874146581	4.849445954	4.959433784	4.805554062	4.783608812	4.759732525	4.754547385	4.854717378	5.076282417	4.921848975	4.736830682	5.067546312	4.785892839	4.396223435	4.783075305	6.624321622	4.864113234	4.779826917	4.86172944	5.00599814	5.404468629	4.80476143	4.749120694	4.943579354	4.767219296	4.738877155	4.740064849	4.903111996	4.859460882	4.67697236	5.298804039	6.358430437	5.034277859	5.198945578	6.735761601	4.827100221	5.036834419	4.694304533	4.814469801
hsa-miR-129-1-3p	4.857001813	4.806550732	5.048234642	4.851748321	4.83295261	4.836222426	5.078480587	4.786896719	4.820768847	5.310912717	4.885131016	5.904270658	5.831972549	4.794925245	4.863413407	4.980450227	4.792454447	5.30688596	4.915662587	4.641528338	5.108478677	5.535795112	4.846381946	4.852259218	4.868194917	7.14090237	5.154504755	4.86317224	4.942144509	4.771070832	5.794112495	5.271401484	4.957912743	5.283378836	4.836859755	4.857592556	4.919220165	4.90561249	4.93630448	4.860568076	5.152824676	5.4108944	5.108451178	6.22656845	5.043847622	5.028670899	5.88624244	4.784749518	4.891401158
hsa-miR-130a-3p	11.70995372	12.49396463	13.42819916	12.39435087	12.68382862	12.19633255	13.84249954	12.01099763	11.86469811	13.5845675	13.28600067	11.86108221	12.7663023	13.08295101	12.28879377	13.27364255	13.52581592	12.93424644	13.29939067	11.49654317	12.20894408	13.64831383	12.6391185	12.42635368	13.21502159	13.65303117	12.76834782	11.04962746	12.46180399	13.9462397	13.21056295	10.9306411	11.43135153	13.62051318	12.56773682	13.0177996	12.39467895	12.62243916	12.77841561	13.53044983	12.35703174	13.46344714	13.61784929	11.19137432	13.16550309	14.3519686	13.29373492	12.17431837	12.3871755
hsa-miR-130a-5p	4.700079506	4.580277643	4.74631101	4.659351966	4.795050236	4.620314569	4.622305916	4.846967977	4.653108279	4.644650492	5.180012576	4.669086569	4.669975626	4.59254185	5.062555431	4.632310883	4.702865812	5.232513223	5.045335742	4.6796133	4.64490573	4.633193758	4.667916947	4.697923015	4.691599766	4.809153935	4.721863744	4.673116833	4.771125159	4.604801945	4.730643727	4.689477372	4.612047009	4.662660008	4.680641743	4.627544317	4.694156749	4.785173182	4.69256493	4.665653712	4.629213372	4.743522813	4.644046623	4.621003703	4.687632702	4.602945485	4.766061747	4.684106294	4.649509733
hsa-miR-130b-3p	7.999625871	7.678432687	7.852440356	9.024724807	9.543407255	7.819499257	9.516636361	7.200876438	8.278691816	9.52812202	9.593504416	7.578495448	9.0783469	8.007639872	7.618591214	10.02061204	8.165916872	8.459413483	8.890195494	8.222190728	8.741954172	8.567793843	7.614525794	9.283760286	8.119697284	9.474121062	8.94443314	8.064986811	9.8247591	9.756706462	8.278211131	7.963407546	7.807186669	10.43730806	8.003711957	7.817209766	8.96248324	7.35994209	8.494077149	10.29237766	7.82051035	8.3059144	10.18685123	7.26780852	10.68258434	9.639921365	8.788466608	8.085466082	8.378593023
hsa-miR-130b-5p	4.755692428	4.692033392	4.748909428	4.666430951	4.737673461	4.713506474	4.784520845	4.656392771	4.681178568	5.004680408	4.763405764	4.707610031	4.732838737	4.686366165	4.638471124	4.770586107	4.683277305	4.661710604	4.674358061	4.782736182	4.742443769	4.858650712	4.632010016	4.638946917	4.793345275	4.638056244	4.778982767	4.777222224	4.626931772	4.81682381	4.758105995	4.673720113	4.685883029	4.999301546	4.698265441	4.70439738	4.734443821	4.671196632	4.658563871	4.7567536	4.688481834	4.768851928	4.748168196	4.672608141	4.712352805	4.649106698	4.868862024	4.675806433	4.643400104
hsa-miR-132-3p	6.805875586	7.458388543	6.702823279	7.133975961	6.106785428	6.440405603	5.958362031	6.213587341	6.369490854	6.132938039	6.170075672	6.830020048	6.923119407	7.02574665	5.784184601	5.764018379	5.893307546	5.75583657	6.134937201	5.935770352	6.24448799	6.134449086	6.861916709	7.200759254	5.840070877	6.286328839	5.753557877	6.533344133	5.990472505	5.797084913	6.417346902	6.449558033	5.980740981	6.871710723	6.100130537	5.735577751	6.479256711	5.480561346	6.314332442	6.160197368	6.133583228	7.207712457	6.076092229	5.948340917	5.793383633	6.089287734	6.150331443	6.537008442	6.594547384
hsa-miR-132-5p	4.829357692	5.044362165	5.024971029	5.171482436	4.795039324	5.080232544	4.874951498	4.87180307	4.939147362	4.943989247	4.888327621	5.09806779	4.967869243	5.112999719	4.767700831	4.85176394	4.82669015	4.790343521	4.876137679	4.591854222	4.973105123	4.862226585	5.037221848	4.815379619	4.783007917	4.98300248	4.90434071	4.924308821	4.793287525	4.870531265	4.944803148	4.972881636	4.883506185	5.077575819	4.871991747	4.89050136	5.019058626	4.723229459	4.906596432	4.860653493	4.746900852	5.05312567	4.893183807	4.967571148	4.856366778	4.9272986	4.981011371	5.074864674	4.919452939
hsa-miR-133a-3p	4.81836693	5.693241936	4.861874928	4.807098064	4.825677256	4.830278531	4.885219081	4.753751109	4.820287826	4.914736502	4.770396566	4.928526378	4.820440125	4.808512352	4.749768127	4.733779442	4.789823041	4.787526906	4.76018432	4.832611593	4.822317687	5.117379824	4.859746727	5.123100206	4.93083424	4.82802245	7.297442982	4.918183203	4.825879859	4.84572485	4.883740988	4.861130471	4.842794117	5.038614533	4.76738041	4.861587589	4.821432603	4.77546418	4.850664307	4.884906139	4.791122509	4.813145754	4.882978526	4.801201044	4.791395225	4.81157617	5.073493287	4.823203727	4.883837595
hsa-miR-133b	5.27705311	7.872488849	5.801760855	5.190043036	5.126935622	5.711296301	6.075522747	5.029571628	5.193544865	5.372304028	4.995812868	6.048594639	5.391781051	5.340882714	5.003005221	4.967134857	5.00466398	5.095996268	4.989509313	5.137158644	5.015775161	6.596225889	5.381147325	5.92323137	5.434812942	5.514132565	9.593551281	5.552136353	5.298751827	7.649917962	5.357876197	5.216134797	5.408538767	6.21233658	5.123728938	5.449728128	5.546110575	5.206547795	5.261487919	5.826300338	5.157273942	5.654121789	5.65925145	5.183520938	5.245789823	5.580260664	5.908343256	5.310983466	5.738130222
hsa-miR-134-5p	9.125678257	8.625522039	6.217322384	8.249883438	8.074645429	8.395101974	7.079594763	8.710019577	7.207275801	7.409462872	7.406455782	7.06580686	7.515452803	7.30211855	6.914084454	7.405836979	8.228456947	6.731726706	7.901677878	8.502317076	7.024321366	7.186518304	6.667935285	8.482168151	7.322369237	7.652056013	6.613599985	7.011284969	6.869669267	6.860631584	6.85032539	6.080477652	6.71641365	6.803131703	7.423987337	7.445489561	6.970362501	6.750754702	7.421047717	7.486795085	7.338886107	8.468735101	7.379236128	6.967691961	8.461801757	6.956087829	6.6576786	7.692117219	6.455327138
hsa-miR-135a-5p	5.517827894	6.620889648	4.910685482	4.607901552	6.681397486	5.922452824	6.728513323	4.715467926	6.942980225	8.610915407	4.193037176	5.045445708	4.509746347	4.60756734	4.413107719	7.282738976	6.228172613	5.216674801	4.329881884	4.677709341	5.561980037	6.116336012	4.799338461	4.43811863	6.549902594	5.003843785	8.047986986	5.113100412	4.901987144	4.54069161	6.477867659	3.980102705	6.177024313	3.413903043	5.386521041	4.842408448	5.898490132	6.943125415	5.206860705	5.004599388	6.655466602	9.099704246	5.458794223	5.419913409	5.409017327	5.674174114	6.037891485	4.94159382	7.801218799
hsa-miR-135a-3p	7.743817522	6.493332318	5.217332702	6.606376385	6.856427829	7.115098368	5.701811395	7.152061601	5.928936086	6.584944321	5.518464897	5.324186206	5.837721625	6.292728875	5.523909668	5.280171359	6.333433207	6.052722678	5.908511893	6.941109942	5.757266424	5.995604419	5.393813118	7.925824092	6.354744094	5.779660447	7.053120796	7.577400901	6.511287924	5.676582835	5.579031075	5.804350069	6.363842087	6.00198048	5.14667562	5.658442774	5.769879595	5.545457444	5.765048144	5.338666806	7.429299691	6.057310556	5.83564315	4.854620864	7.012553791	4.84438885	5.330843947	5.77622372	6.180449025
hsa-miR-135b-5p	9.186378841	6.516517071	10.6145113	11.24218742	10.19618528	6.822247187	10.12209926	8.519848511	10.06320491	9.238092593	10.41605393	11.12788576	10.85498691	7.754482361	9.582688262	8.682484914	10.48308143	9.911065231	8.93423308	5.571506905	7.373510073	10.3190681	8.035890015	6.906640655	11.14700267	9.523277428	10.80486599	9.387633753	9.82811933	8.94357374	10.25518882	10.09346245	9.058586325	9.791453216	10.43426342	10.42075499	10.4531136	10.03265128	10.50434427	9.653597278	9.05853507	10.02384491	10.35788727	9.475666462	9.255842811	12.10070565	10.79969013	8.929233354	10.34843439
hsa-miR-135b-3p	4.590042654	4.587197717	4.561899736	4.70965888	4.581867473	4.540588182	4.623631973	4.621907608	4.594890268	4.611881402	4.570515942	4.649802716	4.611765245	4.628908592	4.600900935	4.578186519	4.708503159	4.60666305	4.632955698	4.713203685	4.615617716	4.663646181	4.601071125	4.67154633	4.625057478	4.675953708	4.629886631	4.62542485	4.660004036	4.585819021	4.61779626	4.583629958	4.614860567	4.66278634	4.583888013	4.604806004	4.625459422	4.597967978	4.585720926	4.65333615	4.621037644	4.562185618	4.675051833	4.637199496	4.654939097	4.614641732	4.533236513	4.60282021	4.669858984
hsa-miR-136-5p	5.984107464	7.663976872	5.461300016	7.429506583	5.813816856	6.577741649	6.63971727	5.893155569	7.25318363	5.432837881	6.258615305	7.47822558	8.225921262	9.10088688	7.421695436	8.733565633	5.800127071	5.748907465	6.961762691	7.63431035	7.022690997	7.349324805	8.228369779	6.116425382	5.87984379	8.462257631	5.581652262	8.125296611	7.44387595	10.16920198	7.637555468	6.934186905	6.840298574	9.012874286	7.031945707	7.818576051	7.135163153	5.505947607	6.168391678	7.709152921	7.643215721	5.214021433	6.869693391	7.853291749	5.768350054	7.698964454	8.179649985	6.567046835	7.370928338
hsa-miR-136-3p	5.104779705	6.191833011	5.038716691	5.741251467	5.100390357	5.469986774	5.466851631	5.157586076	5.917662968	5.090322491	5.261806835	6.250438721	6.32882816	6.899323756	5.571664502	7.257308564	5.093152468	5.095458182	5.515794212	5.277848132	5.773489147	5.765662428	6.463790361	5.343486248	4.962301972	5.888645336	4.922311424	6.084633426	5.68913703	8.113195117	5.958579611	5.557036175	5.728774292	6.606218237	5.852751915	6.270104738	6.051598183	4.925875606	5.137274291	6.146965365	5.600886689	4.933433566	5.640393182	6.374838691	5.157171731	6.36970392	6.692074287	5.527081227	5.825378079
hsa-miR-137-3p	4.624583814	4.719039557	4.706788284	4.748762267	4.630684368	4.667427133	4.68772079	4.62250321	4.883874967	4.694036325	4.685410634	4.747039763	4.725167472	4.603039297	4.588587472	4.693381432	4.691920801	4.646357907	4.610265572	4.628058335	4.649253298	4.620747642	4.689460322	4.538471783	4.651006659	4.626617351	4.636970076	4.663123609	4.641043257	5.168385811	4.72916046	4.635336635	4.684619954	5.168424783	4.685903746	4.727852783	4.761151737	4.749414524	4.698138285	4.624054463	4.715812488	4.697842257	4.929795719	4.777164763	4.66898326	4.667527281	4.622806014	4.656088479	4.664698319
hsa-miR-138-5p	4.785558942	4.782486124	4.630463011	4.970632859	4.728875826	4.740113434	4.739846065	4.708008897	4.661932142	4.692396375	4.651337297	4.734958939	4.682300155	4.760199525	4.6799728	4.771013259	4.734333108	4.682809268	4.803011262	4.693594719	4.73166902	4.667502544	4.728785302	4.848796751	4.725030261	4.681824309	4.706613727	4.667160644	4.742256716	4.705622127	4.682667039	4.669976722	4.731220656	4.768361053	4.727867148	4.905832862	4.715067299	4.711629176	4.749359283	4.683690998	4.726221267	4.891862107	5.061299157	4.695027191	4.7954268	4.837776845	4.664272185	4.754945998	4.68678685
hsa-miR-138-1-3p	4.668317189	4.636512424	4.577062723	4.694110623	4.598739651	4.616887295	4.666339938	4.664600153	4.653278871	4.637970701	4.566149188	4.616603531	4.618990089	4.67145462	4.669026061	4.652807649	4.685937997	4.621466696	4.663449408	4.681075134	4.58981884	4.58889001	4.581905348	4.609759085	4.630680732	4.694940094	4.644862826	4.627468815	4.683819552	4.613795951	4.603262764	4.660924042	4.633126207	4.629402087	4.636307471	4.668886561	4.609572414	4.604737342	4.671156482	4.591176723	4.64365659	4.60836112	4.636213953	4.670206053	4.914365214	4.68047061	4.574730843	4.69032067	4.59737625
hsa-miR-138-2-3p	4.908760032	4.83342909	4.825071772	4.868471871	4.90356833	4.883241886	4.820161202	4.800497249	4.742116113	4.788110739	4.729736466	4.772333255	4.737030308	4.814829981	4.778870877	4.737565689	4.749168157	4.749040777	4.739509074	4.842933055	4.652776563	4.672436405	4.690001459	4.842646207	5.050346085	4.722540307	5.102824548	4.73568317	4.586555668	4.82020723	4.846125052	4.70300409	4.863691813	4.858682174	4.841194182	4.702897633	4.61088504	4.746298407	4.818837667	4.754579177	4.683533885	4.885174307	4.673332444	4.795935239	4.91046299	4.689822674	4.635587922	4.923269917	5.018272113
hsa-miR-139-3p	5.434782178	5.459494021	5.157826787	5.202352078	5.496297386	5.566602915	4.894362114	5.11239381	5.350940864	5.725994656	5.062218202	5.3496454	4.980924334	5.275228416	4.962584241	4.960126674	5.222816503	5.033652298	5.057825227	5.268506359	5.024548616	5.384707681	5.080768217	5.93271067	5.342751037	5.097023569	5.603249237	5.534902668	5.373033044	4.960064936	5.529503198	5.32203029	5.261310706	5.03618494	5.021868599	5.801090987	5.077224211	5.109689712	5.309145695	4.929525777	5.181966317	5.675420261	4.905602281	5.02824969	5.321497029	4.866014307	5.031919878	5.064591872	5.084129946
hsa-miR-139-5p	5.064645695	6.329521266	5.147656759	5.020242294	4.949645584	5.616794208	5.010812637	5.046707567	5.091586802	5.07438704	5.166158963	4.919998701	5.115546499	4.993376675	5.110143643	5.081581813	5.044243068	5.1379213	5.044373187	4.939824894	5.190718979	5.259595972	5.408888687	4.891858307	4.992730494	5.342437385	4.976306622	5.164160089	4.965933935	4.897830508	6.696767249	5.01742776	5.252986706	5.255994114	5.182394019	4.995469025	5.047967825	4.929652838	4.986347576	4.951247597	5.688388775	6.775908352	5.085190913	4.938307168	5.241827297	5.039887772	4.878830064	4.954760879	4.97051407
hsa-miR-140-3p	7.83161522	10.3447684	7.329334688	7.610787352	7.351161328	7.487795548	6.866889683	7.584500598	7.691852157	7.156863767	6.485905051	8.295010477	7.477415849	8.112183995	7.081597681	7.046704037	7.227747988	6.766464424	6.682977576	8.371299558	7.413448146	7.507623192	7.803027592	8.076536067	6.694807099	7.672429999	7.680620027	8.162043525	7.688097934	7.418791032	6.982045856	8.205981988	7.028345958	7.827432672	8.042280799	7.090562137	7.627069472	6.747512535	7.134744371	7.133978992	7.758907112	9.497575375	7.431748126	6.592606793	7.146547392	6.691192122	6.160728957	7.555244116	7.480336225
hsa-miR-140-5p	7.156993371	8.878395236	7.740997942	7.471077104	6.797687717	7.890594073	8.034255411	7.643974647	8.224480211	7.022577455	6.676371195	8.701049537	7.73204763	8.422528346	6.804122763	7.631537623	7.235907289	7.365348562	7.732797243	6.911638287	7.998630234	7.995703102	8.358185058	6.733629175	7.231106532	7.779851982	7.547362713	7.634649498	7.353571584	7.902218756	7.080805046	8.463452555	7.558852804	8.159353317	8.445662887	7.502801368	8.116378246	7.162218246	7.369986166	7.628176209	7.445713011	9.537955873	7.967050371	7.755184799	6.71380096	8.07973709	7.563862385	8.091283186	7.334877664
hsa-miR-141-3p	12.99447646	11.99877868	12.36503722	13.93534564	14.13654331	13.20496299	13.85374586	13.2313815	13.09206218	12.27872399	14.70237279	13.93028349	13.8370332	13.49981838	14.29521993	12.87147748	13.75377439	13.51982048	13.19840474	14.51100557	14.00653469	13.51743075	13.45571232	12.71981637	13.0043431	13.73598818	14.04911932	14.27372872	13.83513687	13.89140057	13.78796819	13.87687095	14.07222899	13.68522899	13.5764449	14.1022804	13.93677577	12.87685551	12.83795074	12.6634579	14.1031238	7.783939928	13.97438305	14.17373678	14.30310874	13.67452546	13.62430814	13.76887875	13.71475362
hsa-miR-141-5p	5.0068789	4.810182753	5.942294361	5.156735255	5.640152852	5.556204088	6.582304851	5.815311016	5.672079007	5.7860975	6.043976045	6.204805608	5.332501776	5.325897183	5.384410713	5.173001806	5.847197946	5.249601629	5.340744821	5.305898554	6.142120142	5.998769583	5.621396477	4.847190216	5.874188071	5.049943764	6.113550675	5.311431089	5.325958846	6.168240504	5.958169781	6.136004645	6.513662835	5.436176496	5.951408803	6.102368559	6.406703676	5.476751213	5.268419792	5.058226219	5.787472375	4.270063236	5.893085811	5.640149444	5.817789012	5.69911292	5.811750963	6.232055834	5.701592994
hsa-miR-142-3p	8.067016292	7.107021658	9.452749633	9.353428597	7.635669021	9.758865925	8.681326145	11.25771725	10.5808393	6.877363611	9.919835324	12.07054894	8.705206545	9.122360249	8.696426227	7.725996534	11.55535594	9.323911971	6.702840697	10.11201523	8.803068353	8.109869067	9.710325075	8.854990166	8.877787687	9.242613337	8.328823099	9.043717029	8.529071123	5.661041451	6.649953065	10.14704098	8.5981864	7.645109781	8.956849443	8.371549448	10.56524894	9.750694594	10.59666806	9.277060084	9.679688612	8.886057903	7.100755639	9.670140622	9.421498851	7.974052837	6.828640924	10.08935575	9.707252005
hsa-miR-142-5p	5.731743707	5.270214538	6.795589841	7.089188335	5.546401055	6.78939773	6.492236836	8.330198492	7.881080833	4.787227252	6.841376576	8.978374988	5.988920756	6.508723464	6.11463151	5.233601307	8.36416493	6.086274837	4.592618684	8.059429735	6.169189446	5.902825306	7.017362255	6.128249314	6.515523217	6.94113022	6.147440774	7.033177967	6.482691175	4.229635188	4.934079363	7.559739089	6.474325334	5.492816055	5.987227807	5.647787408	7.792846931	7.009997678	7.915625439	6.580929516	7.901360928	6.186215393	4.912323309	6.185407555	6.992060337	5.124037659	4.336791979	7.192998837	6.974258116
hsa-miR-143-3p	6.623022222	9.037461632	6.099054592	6.419708345	6.330759671	7.059958577	6.920017301	6.063099869	6.948838466	6.379841785	5.678119449	7.201430444	6.758313233	7.525029203	6.205973593	6.736720819	5.717404923	5.572461653	6.352662105	6.15682094	6.89067434	6.847541325	7.513191471	6.56306256	6.217672464	6.618790034	5.607753624	6.263559296	6.701510821	6.804650714	6.566673376	6.505348855	6.762454438	7.108687781	6.923395074	6.844031672	6.779003458	6.038848631	6.227409698	7.018904733	6.548279684	6.407287119	6.758686738	7.056161019	6.045498818	6.84484477	7.01185039	6.446534697	6.728587905
hsa-miR-143-5p	4.973819778	6.145260643	4.914982764	4.992368114	4.929801064	5.060742945	5.225387374	4.980243349	5.096658544	4.877729394	5.002648046	5.638442748	5.366311794	5.614029448	4.985345481	5.019386475	4.922188	4.93710695	4.97967175	5.248318483	5.171991093	5.224785159	5.530917672	5.448602688	5.030368593	5.306412003	4.793035701	5.554845659	5.288184601	5.114659589	5.12058669	5.133687437	5.225745227	5.506900718	5.059462425	5.206364852	5.205604325	4.875396676	5.0802661	5.411744047	5.615287284	4.795637836	5.097634296	5.098335146	5.065894768	5.102197642	5.22669692	5.107796887	5.217814845
hsa-miR-144-3p	7.80723746	7.007442339	6.241576463	7.963770494	7.532989675	9.371671348	6.810342622	8.594264835	7.022497243	6.520925602	6.872260253	6.964231924	7.814674505	5.476987393	8.108032485	9.624990743	8.895373221	8.109160502	7.131264926	9.656062868	7.027599382	6.957779199	7.142889091	4.749638798	9.066260481	10.88637248	9.388395957	5.764323209	7.574864454	6.776806646	7.908183591	7.896126913	7.466653809	9.127541266	7.375077579	6.853323245	9.873910461	6.53117917	10.51606093	7.702442841	7.244130727	8.856786962	8.403359364	7.97914049	6.911483727	9.274501815	8.200698527	7.667160141	6.796054686
hsa-miR-144-5p	4.852767836	4.884400406	4.99655996	4.927617269	4.923786174	5.796961302	4.945501551	5.230632815	4.979154743	5.090020145	4.85184259	4.979300204	4.960929726	4.841097453	4.898098069	5.591317579	5.326303791	4.989191108	4.969795146	4.817896493	4.955376695	4.872328136	4.917302608	4.912111172	5.507734225	4.96278867	5.227068901	4.827953985	4.855223034	4.905093663	4.859701172	4.964917007	5.04185224	5.153610816	4.974431265	4.941757339	6.054261031	4.853679573	6.072526369	5.034339889	4.833598742	5.205470457	5.268323759	5.369819837	4.915826766	5.801848923	5.254903518	5.174875001	4.774476193
hsa-miR-145-5p	9.025839694	12.64733403	7.050363334	8.567723567	8.141399293	9.597585088	8.020364461	7.25211822	8.368403236	7.628820843	6.882426645	8.652026336	9.060904269	10.19658463	8.029052195	8.227143804	6.311351323	6.777707716	7.94271406	8.49574738	8.382401705	8.387615721	9.624146244	9.923917267	7.313549724	8.586835386	6.63914199	9.240736817	8.570103343	8.472321872	8.254382393	7.936572744	7.943827786	8.87225888	8.554814418	8.999976132	8.492754879	6.792472232	7.214639995	8.915359744	8.659046515	7.997252648	8.332225356	8.160634723	7.112212091	8.051508323	8.423468333	7.412287416	8.775982631
hsa-miR-145-3p	5.063423073	6.822052505	5.140659873	5.125668051	5.100701916	5.41341183	5.613999506	5.072245472	5.701638903	5.070886446	4.91657341	6.142660007	5.652934074	5.940313864	5.015472762	5.397546234	4.967905124	4.847629902	5.289045668	5.104813474	5.756099858	5.523284325	6.032001787	5.383446782	5.269462438	5.332227109	4.827629435	5.187879004	5.524135335	5.592835584	5.44812785	5.601184542	5.724523635	5.697497804	5.510847921	5.600855123	5.596745831	5.001221537	5.2384825	5.821001015	5.384412457	5.054791933	5.557182354	5.511563111	5.120092065	5.555894111	5.777557804	5.447602146	5.486008083
hsa-miR-146a	5.990708367	5.748826039	7.977712424	6.758188393	6.0445731	6.266218753	6.417604907	8.350721128	7.460927662	6.043327115	7.312508734	8.774193842	6.405176725	6.091000399	5.263283828	5.183286896	7.540366928	8.479597559	5.123407114	5.506392569	5.869133366	5.733882256	6.667586796	7.315218033	6.417807901	6.116661671	6.534787567	7.375945297	6.548260209	4.329929805	5.321001458	7.264675508	6.511855926	4.951087771	5.892452267	7.319504859	7.530251316	8.224859813	7.861116932	6.683116355	7.204352468	7.297501409	5.494744814	6.627670858	5.789779823	5.419543744	4.749762943	6.703990205	6.906385427
hsa-miR-146a-3p	4.595710742	4.61844102	4.786340931	4.619353702	4.649299377	4.623093856	4.582348697	4.634672535	4.720706035	4.639034906	4.68525071	4.630918302	4.639607248	4.582019625	4.684825623	4.598102032	4.628243316	4.754475739	4.631505192	4.658467595	4.651235678	4.996680026	4.599394898	4.755059878	4.6377417	4.585578341	4.612867817	4.678397191	4.671018947	4.641146141	4.688328216	4.664607351	4.622878752	4.621288728	4.599643002	4.639298487	4.696222941	4.87591744	4.644876387	4.609918967	4.685589314	4.624647204	4.575955003	4.588346417	4.653673221	4.635085042	4.592853524	4.621422971	4.629858613
hsa-miR-146b-3p	4.566626673	4.631620826	4.681281632	4.623681778	4.629268196	4.639786201	4.633052695	4.57806969	4.618398604	4.878011023	4.600702927	4.625641751	4.614959837	4.592409759	4.583735465	4.563736652	4.643444132	4.59834809	4.574579095	4.638301365	4.636696417	4.82231998	4.596589384	4.67293352	4.628386142	4.600590039	4.697153343	4.638902005	4.676745643	4.554713817	4.754561325	4.605154721	4.618279191	4.574309007	4.586799416	4.655258167	4.580615481	4.6580383	4.600507841	4.627126394	4.678821523	4.581912137	4.536518918	4.543139623	4.63216537	4.597234322	4.604819115	4.615699315	4.60974768
hsa-miR-146b-5p	7.99074417	8.493461654	10.91019895	9.541458343	10.45193988	8.997916829	9.755711285	9.319156538	9.589250522	10.60170513	8.757207797	10.50855888	8.941579812	8.629820789	7.065206232	7.097216465	9.808723208	8.527864124	9.675971932	7.283444192	9.789598759	11.20763588	9.439067809	7.872000964	9.955791525	8.388808098	10.56165815	8.720509998	8.827467577	8.230277143	10.98798703	8.899989632	9.374027908	7.663102617	9.657876517	9.274368724	8.900966121	10.42014434	8.77341919	8.950503049	10.39955081	10.29802494	9.121226106	7.899926474	10.035582	8.212603357	10.03643435	10.31374792	9.927613563
hsa-miR-147a	4.573783184	4.586761838	4.615245375	4.586993799	4.653220577	4.601777408	4.598928927	4.597432379	4.608387786	4.57783857	4.661475369	4.611805907	4.587122149	4.624827772	4.654445772	4.580991619	4.582508185	4.629709119	4.622038291	4.640157822	4.611650821	4.587321723	4.56759118	4.640151214	4.617830341	4.598986972	4.543628677	4.605807257	4.628056652	4.619289435	4.76314036	4.706316491	4.949605965	4.561036937	4.621376703	4.623696845	4.641264191	4.653884829	4.5733976	4.580299531	4.611661795	4.613775324	4.582818811	4.562248836	4.649751168	4.614763474	4.614288544	4.568966016	4.605681836
hsa-miR-147b-3p	4.553702387	4.597699779	4.62554265	4.596154356	4.575181426	4.580052501	4.568341802	4.637816518	4.614099793	4.630628812	4.560633705	4.666282693	4.632567876	4.622779318	4.576895149	4.612804183	4.588874195	4.650979495	4.57448956	4.590126518	4.626189905	4.601786585	4.657983619	4.61444329	4.559094376	4.5628965	4.584950999	4.851647574	4.878664335	4.574523285	4.58567563	4.596408052	4.621237752	4.582928059	4.574957109	4.575389951	4.703704331	4.685875995	4.585245716	4.612819078	4.582015469	4.59373279	4.569274022	4.587716285	4.563761797	4.608445402	4.588054259	4.6371661	4.599441967
hsa-miR-148a-3p	9.491031799	10.53206073	11.41759329	10.15029533	9.664761707	10.43728139	10.66950705	10.79758425	10.11231899	11.42240387	10.36887475	11.51937731	10.02882653	10.43078931	9.41259679	10.84675568	11.20040749	11.62334005	12.78843332	8.339432362	11.55817106	11.71377645	10.20654561	9.163339273	11.6499452	10.25672923	11.1354238	12.01828952	10.20499734	8.904444362	13.38975549	10.17032874	12.53912914	9.744560683	10.53828538	10.41797321	10.44981087	12.2024362	10.15048268	10.23393684	11.56472169	12.24006898	9.889403215	12.00312892	10.71869375	9.958954239	11.0320859	11.70534667	11.57996217
hsa-miR-148a-5p	4.68796397	4.809503322	4.974744722	4.68066533	4.661196199	4.65558882	4.72212735	4.73235836	4.674465846	5.069770519	4.924135161	4.823244869	4.653094508	4.683380335	4.735386828	4.67554641	4.790513409	4.844879313	4.950938688	4.740628895	4.880654351	4.955491389	4.673118166	4.906625416	4.94053138	4.847833229	4.898797295	5.011421745	4.7042209	4.511958189	5.552091224	4.794336806	5.177394287	4.601263161	4.681006037	4.628076444	4.702343262	5.182933442	4.636462147	4.687226199	5.086242475	5.20689141	4.686382878	4.631525611	4.919267533	4.588854487	4.641596932	4.889493723	4.858152287
hsa-miR-148b-3p	7.014938012	7.409633869	8.410450251	7.839165645	8.793484045	7.380735283	8.164346157	7.308558239	8.026089267	9.435340435	7.16059059	8.568327865	8.272696061	7.616388265	7.46788159	8.359665046	7.658477263	8.088322731	7.973072493	6.81777079	8.488186013	7.902842877	7.99213825	7.231187267	7.735754782	7.561877117	8.190144878	7.486098356	7.628773912	6.925055671	8.33517246	8.581984741	8.258299599	7.544529114	7.745869978	7.758990354	7.710347899	7.682719476	7.675404627	7.596446905	7.601023821	8.382257746	8.748179152	7.708195855	6.358556071	8.352094254	8.168991269	8.024061684	7.579279185
hsa-miR-148b-5p	4.653232761	4.727403242	4.918248784	4.716218853	4.791915188	4.711626921	4.796122859	4.693367411	4.803420989	4.895971683	4.644661367	4.850012822	4.675804353	4.811445744	4.705724543	4.761025951	4.787561115	4.784226487	4.703704709	4.758257564	4.752682221	4.721433578	4.778541223	4.648322847	4.7056104	4.7021783	4.947933148	4.683765502	4.687121003	4.637675648	4.717688861	4.852750586	4.791900617	4.709302059	4.692397509	4.747693118	4.76527074	4.721558367	4.736105169	4.717932971	4.722813762	4.856231735	4.811277129	4.734745607	4.657847259	4.776723241	4.716388465	4.822906727	4.738023098
hsa-miR-149-5p	6.540710359	7.802183386	5.745879044	7.368495329	6.718588439	6.996121016	7.492922402	5.58146201	6.0982791	6.907053876	6.889013957	5.231639098	6.771714616	5.324602123	6.00007403	6.514323297	6.905795355	6.98196972	7.865871439	5.660440733	7.427736362	6.844855289	5.72573529	5.03057517	6.811479654	5.60847935	8.084977808	6.189390832	5.961205343	7.342699968	7.062605389	7.566148257	7.837158975	7.357622415	6.369868103	6.659835992	6.141273237	7.129534392	6.667120405	6.180588744	6.164213366	7.632558568	8.135127571	6.197106929	6.18021967	8.295903722	7.087996938	6.541103979	6.133059638
hsa-miR-149-3p	5.357162496	5.135935683	4.619141933	5.182911504	5.053076983	5.262109178	4.915862503	5.112607065	4.988703694	4.85238428	4.90125706	4.926150218	4.931677732	5.029107358	4.913573101	4.901304851	5.328516752	4.863570077	4.989796372	5.303676278	4.754756627	4.99214096	4.91675173	5.730082945	4.922474947	5.028901443	4.884093055	4.900524053	4.889895937	4.865018104	4.82128375	4.740606179	4.844297907	4.90161533	5.173134285	5.409341279	4.726933595	4.784756442	4.921774722	4.896975267	5.307454372	5.226620696	4.902384408	4.962431588	5.232240066	4.880367244	4.721559961	5.135839469	4.814986024
hsa-miR-150-5p	8.297473067	7.723790227	7.304195335	7.406298441	6.827514078	8.316059259	6.181668933	8.555354788	7.923076712	6.762767184	6.99135183	9.389278459	6.238012433	6.58635584	5.878293437	5.217489677	8.230387484	6.575829314	5.121144716	6.446352216	5.747963708	5.921525976	7.066039945	8.313357513	6.593927148	6.436364527	6.290837177	6.682968158	6.284019639	4.862519814	5.893319333	6.80433292	6.24696663	5.902419253	6.767731592	6.125363037	7.807485609	7.219202951	7.682362904	7.00283287	6.849970911	6.324880652	5.208070532	6.827982095	6.482857441	5.506578863	5.571247118	7.110645074	7.342556639
hsa-miR-150-3p	8.026063267	7.079262949	5.762954653	7.199817371	6.939821981	7.364098642	6.558109107	7.612487815	6.774010533	6.472905165	6.839092323	6.351511288	6.459563138	6.42343465	6.321252421	6.561767951	7.735807214	6.303653774	7.371528783	7.640083253	5.934633338	6.467590409	6.215645756	7.66843056	6.655892752	7.104097708	6.021724941	6.630476154	6.516885507	6.256477565	6.190916177	5.864551745	5.946107667	5.897816649	6.959405594	7.001776609	6.169671533	6.074689063	7.130995862	6.69383446	6.710398547	6.772432286	6.561225995	6.646813442	7.897292782	6.504063361	5.722752721	7.131836421	6.050618888
hsa-miR-151-3p	4.3471459	5.330209772	5.924213317	6.145552386	5.897099489	4.51208449	3.960515368	7.913609166	9.169020318	8.793420908	9.018474773	9.718830246	9.809451526	10.06327877	11.16840964	8.633769627	9.187143903	8.505898763	8.038072175	10.44338353	4.279680376	3.883288605	3.885957209	10.32417039	4.092935269	9.022884971	7.721394121	4.600901381	10.59554917	8.133620612	9.180096269	8.618450924	9.044006838	8.192216772	9.294583487	3.694481717	4.719110787	9.205353915	10.23637655	9.703846337	12.61036823	6.246286005	9.59744033	8.952727796	10.06097131	7.673905541	8.691128431	9.066048315	8.551359201
hsa-miR-151a-5p	9.152578659	9.873549533	11.34557686	10.35810526	10.31423225	10.30674105	9.058827556	8.961924137	10.18798998	10.78560939	9.975898497	10.98149775	10.75006965	10.44334028	11.35354606	10.07433412	9.916137563	9.758548168	9.078803922	8.576548503	10.67978725	9.853426724	9.839989618	9.074629222	10.22915573	9.366504882	10.43761735	9.557097737	10.23709137	9.643449257	10.29971491	9.502575463	10.31307552	8.918001033	10.2544005	10.92221833	11.23213943	10.47046322	10.2150588	10.14397304	9.228527881	9.764911233	10.12095241	11.0560266	9.888968877	9.258743456	10.70113373	10.30132278	9.563854097
hsa-miR-152-3p	6.380832606	6.939637035	5.609513976	6.874414111	7.101600188	6.182156986	6.185827819	5.703331784	6.280466027	5.772501222	5.685910804	6.418373377	6.16127686	6.498254306	7.069014289	5.66466952	5.760194456	5.455834044	5.565290599	6.098259085	6.539355781	6.706071014	6.656782074	7.087667876	6.334554463	6.311153668	5.960288016	6.351260403	6.069170551	5.312531731	7.229864596	6.056710429	5.604208281	6.544435742	5.931111557	6.022617325	6.058302646	5.794978002	6.259065772	6.23088495	6.215252787	6.21531634	6.090153435	5.895499275	6.10944654	5.626233769	5.887023719	6.195858627	6.103334629
hsa-miR-153-3p	4.601540098	4.683748754	4.749130828	4.652239071	4.629602372	4.704005258	5.044199591	4.701870257	4.847636312	4.697179038	4.807093463	5.077453816	4.839032164	5.365587711	4.758810148	4.89277904	4.66454646	4.632722841	4.799724537	4.623147214	5.132274873	4.881690774	4.891918925	4.680780557	4.910473612	5.000873539	4.635408877	4.885191048	4.614398777	4.82685195	4.768891707	4.662136083	5.250078222	4.656282405	4.984902344	4.946175177	4.849908533	4.678733064	4.627221359	4.91763276	4.771070664	4.743125055	4.782553129	5.653366876	4.655665925	4.703395311	5.581292668	4.784050641	4.792856812
hsa-miR-154-5p	5.59461058	6.934552231	5.129648109	6.072240142	5.548873662	5.791848017	5.252405281	5.30083562	5.732595332	5.502192836	5.420256873	6.061177669	6.303650787	6.874198332	5.6789724	6.854916914	5.100224767	5.181128746	5.575550328	5.516990437	5.624007412	5.670109305	6.093605676	5.68399844	5.325828629	5.851838305	5.065118921	6.016743991	5.749691	6.92691798	5.908597711	5.537917628	5.488966989	6.617171324	5.668995341	6.072707918	5.827275962	4.900163957	5.276591915	5.953653889	5.753544132	4.99522209	5.639085433	5.955761113	5.025026314	6.047700655	6.207957843	5.531954243	5.922543462
hsa-miR-154-3p	5.01305677	5.130671695	5.02741171	5.320112855	5.002704835	5.234568063	5.214361525	5.05352844	5.222463978	4.963441111	5.109046167	5.684705917	5.704355018	5.546007215	5.148046504	6.862901878	5.02931158	4.967153135	5.182382625	4.966657283	5.191558401	5.107159949	5.449340979	5.075812711	4.935865661	5.2113727	4.875457086	5.130925069	5.152301084	7.705352709	5.23537237	5.092550443	5.250610643	7.308669308	5.250673444	5.494260294	5.530673932	4.860564303	5.208147191	5.626011411	5.020189158	4.822914072	5.203955418	5.573672983	4.889751654	6.275586415	6.095820963	5.144244681	5.358697366
hsa-miR-155-5p	7.690926867	6.853433666	8.367316539	7.39426972	7.214887858	7.226072769	7.223870734	9.060653921	8.333108812	8.264522349	6.73208848	9.358513493	6.582950488	6.846878098	6.251040839	5.06404382	8.573395966	6.3358633	7.221645571	6.756349841	6.519793415	8.157020834	7.681134123	8.453473482	7.228008094	6.789764293	7.74678712	6.581262804	7.081333411	6.085465946	6.435175151	7.563391417	6.876834886	5.615152287	6.654016362	6.821911308	9.20663429	8.254920677	8.544284205	7.43445881	7.867570714	8.951773195	6.816272693	6.190101395	7.109983414	5.707599579	6.928241103	7.364357604	7.742454673
hsa-miR-155-3p	4.614211171	4.601022977	4.638415914	4.64446904	4.634063368	4.66259697	4.652763573	4.639494631	4.688798774	4.671839707	4.645276799	4.802275568	4.631954159	4.657189711	4.607888827	4.61810474	4.702519312	4.716323184	4.605661399	4.591032419	4.627851162	4.673221583	4.62025353	4.688958671	4.671090371	4.635867117	4.750489198	4.627084677	4.612013436	4.623347368	4.609351685	4.683039389	4.67078718	4.629594609	4.619066993	4.665825267	4.670911359	4.66466205	4.960375368	4.62596652	4.807565654	4.781634933	4.640493705	4.605685957	4.643604406	4.649225764	4.630099959	4.625213561	4.654408365
hsa-miR-15a-5p	10.68968043	9.528669904	11.08718372	10.07772965	9.887079541	10.57737787	9.910579598	11.25041094	10.69837422	9.398850812	10.01322143	11.04922898	9.737009846	9.709720189	10.50158292	10.1020959	10.80891208	10.12262721	10.83325773	9.621011547	11.3183111	10.63545488	10.9197636	9.58866024	10.71430906	11.38275376	10.00456719	10.70435769	8.829950941	10.93891611	11.13464003	10.49159438	10.59533471	9.615251513	11.36457215	10.57803002	11.07696246	10.73324904	11.03393749	11.30395624	10.24992062	10.70935569	10.22841915	11.03266432	10.55101441	10.70764789	10.83915528	11.30070201	10.66672807
hsa-miR-15a-3p	4.724745676	4.696455526	5.08653953	4.786543324	4.687603233	4.754700589	4.765496407	4.844113541	4.743867115	5.003172548	5.134388034	4.83962595	4.615667201	4.604501708	4.94513958	4.779451676	4.824428369	4.99279526	4.94721619	4.825434618	5.03251784	4.76087979	4.800152683	4.802178504	4.836832052	4.788720491	4.742582561	4.69979494	4.605500975	4.871944817	5.113960669	4.786423386	4.933620285	4.752140811	4.887490614	4.695757558	4.975619415	4.889763173	4.842092514	4.935489954	4.776243221	5.003409093	4.761872149	4.741157064	4.767802093	4.828465743	4.929517125	5.025144966	4.755167252
hsa-miR-15b-5p	12.60802116	10.65329299	12.89478929	11.25559153	11.43804197	12.97357007	11.94396847	12.76893802	12.48825333	11.98223197	11.45083348	11.74696085	11.92094586	11.08545232	11.61482184	11.7676535	13.54403059	12.35265614	12.16034453	11.6172691	12.16924518	10.23575379	11.51898188	12.09575967	11.90300186	11.09355097	10.20738	11.25152338	10.01409785	11.50029799	10.78218158	10.86407567	11.34721672	10.46480441	11.84209337	11.50801694	12.41583949	11.50854546	12.2224267	12.1211034	10.68645459	10.64008127	12.16986952	11.23204752	11.6518551	12.22590546	11.91707639	12.67278894	12.23917644
hsa-miR-15b-3p	4.675080712	4.622149094	5.269200912	4.682016408	4.722354583	4.903640214	4.949304046	4.890983778	4.907776403	4.962488629	4.769340245	4.910200325	4.737245341	4.699102335	4.659456125	4.922524988	5.283641101	4.741537053	4.702052546	4.70420153	4.951446065	4.674314118	4.757724166	4.659284014	4.741153957	4.707821613	4.718071007	4.689836116	4.723009821	4.771896246	4.675255281	4.709485854	4.896005864	4.658137062	4.840079854	4.641322247	4.983140345	4.856863194	4.865427172	4.819710267	4.740845906	4.815054476	4.919434697	4.720906246	4.795837403	4.819324309	4.778563594	4.987255807	4.755843695
hsa-miR-16-5p	13.12061552	11.70878259	14.06117711	12.37668194	12.3089329	13.14392196	12.60067873	13.74630077	13.00967509	11.40909446	12.69472124	13.34753621	12.34368124	12.04175089	12.90866157	12.41879811	13.76485905	12.43000802	12.66136537	11.08260098	13.17286189	12.35545459	12.76533849	11.73704292	13.09191145	12.42967212	11.80096518	12.6165399	11.26421827	12.68461627	12.84472648	12.23678619	12.20475196	11.57769364	12.9682554	12.77887829	13.41663755	12.68773536	13.07449708	13.04792756	12.14740389	12.90897877	12.62027487	12.68047168	13.05913445	12.60681592	12.88329243	13.51922368	13.24125296
hsa-miR-16-1-3p	4.59269476	4.621961197	4.642657314	4.64567834	4.564614108	4.651112655	4.621171131	4.683363302	4.577419321	4.654313064	4.80054751	4.627550385	4.553712709	4.606063407	4.706341777	4.628298258	4.653220464	4.644901841	4.672784761	4.706166056	4.610817967	4.644226945	4.63770552	4.613418832	4.647953976	4.626981442	4.603713122	4.695759837	4.654536003	4.621572905	4.668663198	4.607017012	4.642385816	4.625713557	4.652411605	4.567443811	4.639685346	4.706163127	4.665432913	4.603176043	4.629783261	4.671126522	4.592717097	4.604795882	4.681858802	4.620619875	4.65476095	4.622230188	4.638241874
hsa-miR-16-2-3p	5.044788609	4.713830242	5.756116819	4.891323828	4.932238812	5.202290867	5.220466475	5.507876598	5.269328219	5.318279	5.164029949	5.184807498	4.925129073	4.968470915	4.941031838	5.137877786	5.561216532	4.925237614	4.953796876	4.992681191	5.226410831	4.986839706	5.071683388	4.792252174	5.294911738	4.937131139	4.966214273	4.980496256	4.897780542	5.361462035	5.106216336	4.949472645	5.18355533	4.873818317	5.279456358	5.006246225	5.592684865	5.166639318	5.271255281	5.078338523	4.923149761	5.072006669	5.138970608	4.861959789	5.233243235	5.030980281	5.13615803	5.295522545	5.219449304
hsa-miR-17	10.68491125	8.656134511	9.450696114	10.65067873	9.597186642	9.017598968	10.60437414	10.73386314	9.732815569	10.91344173	10.28720939	8.944368107	10.05192496	9.140981264	10.00854327	11.15861955	10.28761695	9.524800601	11.44459003	8.409780053	9.506224844	10.49430832	10.14787756	10.33411747	9.985268868	10.34316544	9.292276368	9.012284233	10.09012489	12.34430715	9.659611057	9.07630994	9.587366379	11.31612956	11.00569415	9.083977823	10.60410417	9.782810502	10.25213184	10.85858201	9.455759647	10.21246046	10.80794343	8.733601069	9.254871832	11.66315652	10.31368677	9.961723641	11.29450259
hsa-miR-17*	7.062530537	6.378737981	6.679624914	7.212129443	6.148077833	6.103695082	7.45434487	7.692832052	6.949673371	8.049978965	6.719831465	6.610915281	6.64919116	7.131965886	6.846708228	7.766877695	6.825868803	6.084547156	7.800476227	6.886699966	6.866613496	8.361284669	7.391113576	7.520448158	7.379809513	7.809891721	7.008954232	7.263896285	6.60273169	9.700948781	7.300128212	6.2373636	6.947467508	7.923995032	8.340765193	6.518412343	7.738410205	6.903913225	6.794104017	7.69211533	7.067790218	7.72621185	7.468229154	6.024561356	6.899536703	8.193228346	7.738335255	6.861772593	8.182695482
hsa-miR-181a-5p	6.934352492	5.955664077	5.342315117	5.87658796	5.678151566	4.826644793	5.598968899	9.374110241	9.870877501	10.44487684	9.568783287	9.513571705	9.274623136	9.968717946	9.446302137	9.086794163	10.30165018	9.890415419	9.292529425	11.46206637	4.359505101	4.997315599	5.12391843	10.78909704	4.02995454	10.7582231	9.134528842	5.223206381	11.07188537	11.90219379	10.7489751	11.22082307	9.701973276	12.36258613	10.4250291	4.419929125	4.948282209	10.1385795	11.0621271	10.69114965	12.37082553	7.859630501	10.76757839	9.982687956	9.462782737	10.77378827	10.40664273	8.580465647	9.646364525
hsa-miR-181a-2-3p	6.227478248	5.222958948	5.725217836	5.222010045	5.115969519	4.977245303	5.952672648	4.93804654	5.348439771	6.628286649	4.886026166	4.949719085	5.105510037	5.429685106	4.969584757	5.669516384	5.916602395	5.254107111	5.345871805	5.302020016	5.398240213	5.80893919	5.2474247	5.681957472	5.316761093	5.524135583	5.775267891	5.025399591	5.02629789	5.624204789	5.962310921	5.344631267	5.292221283	6.128836646	5.364373391	5.21988283	5.617382183	5.556130306	5.328811993	5.437613819	5.3873075	5.378338469	5.563874839	5.203190975	5.206559453	6.113254493	6.365855965	5.142571768	5.167999478
hsa-miR-181a*	5.135586379	5.23985144	5.371578665	5.741465776	5.271679482	5.321138617	5.2663463	5.273321103	5.341225866	4.94290379	5.053123854	5.642085479	5.087043244	5.447590488	5.006033955	5.013842894	5.744789759	4.912015804	4.886372679	5.390712227	5.132921418	5.15812528	5.55369399	5.369834142	5.449657386	5.11295648	4.892692552	5.206512228	5.273994962	6.303108402	4.851080791	6.114986468	5.412112007	6.422206838	5.072010576	5.103732388	5.398153167	5.663410988	5.425932686	5.029608814	4.857767456	6.199921338	6.335295926	5.413250052	5.029774869	6.135956832	5.032447954	4.963548177	4.901559703
hsa-miR-181b-5p	7.999667061	7.149690381	7.278824736	7.078688543	6.932157888	6.181622293	7.348105658	7.308335839	7.808362766	8.131000477	7.010601856	7.249679783	6.949750139	7.877252051	7.106706511	7.46362548	8.832089101	7.88220084	7.719494648	8.426420194	6.067883411	6.827182404	6.576882422	10.01980019	5.317543401	8.253996847	7.345113396	6.050715043	8.801050853	9.524855722	8.989180796	8.966414443	7.56268342	9.723643239	8.018332619	5.827754362	6.708151143	8.025139093	8.974807555	7.850559463	9.028217708	8.133808291	8.411148142	7.504769869	7.850177502	8.448615679	8.532075375	6.875481329	7.5410448
hsa-miR-181c-5p	6.095497837	5.8485905	7.344241494	5.199961741	5.760023449	4.865621386	6.892631941	7.616706594	7.640345138	8.766190288	6.881395016	7.254603953	6.283116636	7.60542584	7.212823976	7.152502471	6.154099699	6.004853814	6.414159664	7.544702724	5.06282359	6.385658824	6.160306026	10.4163001	6.496135567	9.395796847	7.593404677	6.397410577	8.55665888	6.938823276	9.904079396	7.496721734	7.527737093	6.853103259	8.024470158	6.18775489	6.086140637	7.475060412	8.577076368	7.660868379	9.004635465	7.177253803	7.193096507	7.680243959	7.532893613	7.275382378	8.858467086	7.978165024	7.513479108
hsa-miR-181c-3p	5.940120854	5.321013838	6.359699473	5.094886161	5.381656143	4.894896358	5.968242648	5.785213291	5.757545064	6.830814268	5.140189587	5.344592886	5.007604238	5.62732385	5.193647106	5.497083374	4.97782889	4.938292884	5.313805522	6.057462447	5.286646967	5.879398047	5.936234987	5.926231624	6.417143704	6.552137489	6.300688407	6.083093433	5.582102985	5.051387141	6.764420387	5.489410135	5.341954466	5.18627113	5.494236114	5.42192755	5.828325564	5.012811042	5.427228758	5.530309492	5.826440725	5.61805639	6.070411075	5.195289373	5.70320179	5.940340112	5.920989433	5.659081069	5.398640936
hsa-miR-181d-5p	6.844658592	6.23792394	7.886742898	5.898525313	6.583842133	5.5284965	6.783891576	7.174272259	6.874234684	7.327112013	6.413944967	6.252405523	5.667637932	6.558451048	6.564072132	6.314529013	5.888135732	5.61551724	6.305839756	7.525547924	6.006450256	6.855548755	7.18251345	6.770547552	7.231012881	8.082596433	7.764203367	6.855511895	6.990547653	6.046288483	8.576191936	6.695806941	6.249028179	6.349695839	6.611945524	6.259675142	6.96744293	5.849201365	6.606184976	6.617278312	6.847485463	6.831837365	7.148490599	6.237350697	7.25507868	6.443067301	7.190735109	6.987023087	6.636832793
hsa-miR-182-5p	6.479638754	4.636937777	5.623099361	4.972167932	5.524934484	5.226367273	6.34907731	4.904477685	5.756285217	6.27229298	5.248324217	4.583674768	5.045763917	4.82681887	5.224648156	5.518802606	5.334896927	5.344349721	5.965579381	5.375339871	6.242441338	6.618155786	5.135386691	4.721144649	4.925491411	5.414535828	6.715140973	5.53469102	5.547253156	4.201273044	6.771486238	5.222132866	5.07045939	5.128160058	5.27751936	5.773769325	5.329709846	6.073143311	5.033136381	5.23069418	6.451488509	4.552692354	6.335567099	6.356871191	4.882915063	5.106512476	7.244216747	5.335789967	4.749289031
hsa-miR-182-3p	4.780575246	4.617366325	4.692442999	4.641196012	4.623940121	4.642193902	5.006966676	4.588642873	4.702138728	4.858986456	4.694480143	4.610415915	4.593702472	4.642796455	4.599538133	4.654044135	4.757479282	4.613697785	4.703471966	4.731149604	4.940148696	5.151819459	4.622705731	4.7837087	4.609174641	4.707958236	5.167841581	4.731983705	4.640678308	4.462748941	5.347203643	4.637059225	4.707904376	4.627290224	4.614603482	4.828335519	4.64646852	4.870947885	4.53574568	4.677144125	4.898772934	4.560713377	4.899236521	5.032478543	4.609371003	4.686712019	5.368420092	4.748417477	4.590409465
hsa-miR-183-5p	7.37022045	5.369042997	7.009510131	6.266567914	6.660122418	6.390599213	8.897403632	5.399953635	7.32041475	8.12862311	5.788040338	5.825813549	6.486718367	6.101292562	5.594281053	7.316849817	6.509824218	7.665367118	8.679652185	5.547965883	8.021891972	8.018087616	5.944430996	5.717031068	6.037195797	6.118731647	8.074943741	7.183923609	6.665107709	5.352480566	8.617361016	6.723173613	6.505857388	6.673403348	6.632966939	7.627125697	6.501295323	7.132153881	6.040202317	6.700074907	7.407042259	4.372679763	8.468280923	9.103099916	5.306224306	6.95304077	10.06377802	6.78689229	4.939913155
hsa-miR-183-3p	5.217263408	4.778061826	4.962419561	4.715028704	4.914275141	4.873229186	5.515442347	4.747409298	5.006605145	5.389189641	4.651872479	4.686404172	4.702765523	4.873128128	4.760578233	4.902918246	5.09790192	4.795347998	5.234307071	5.338480733	5.252030318	5.710650402	4.737404585	4.727844096	4.607141324	4.847138741	5.750551548	5.149128451	4.981712633	4.496688455	5.752305185	4.846344425	4.896042858	4.770298249	4.816041828	5.158066779	4.851287265	5.049727445	4.814017735	4.813795668	5.430700429	4.490549093	5.579873398	5.537309515	4.648347384	4.77984645	6.151927335	4.980199279	4.527713884
hsa-miR-184	5.021678827	4.850295095	4.66551317	4.86982953	4.834571591	4.782179651	4.9019254	4.827150964	4.788106162	6.439447366	4.74108698	4.719823835	5.130992682	4.953368479	4.863346688	4.811378511	4.886091835	4.714028788	4.81801642	4.881791799	4.682608338	6.643621041	4.861097445	4.876645415	4.845414652	5.270750435	6.404882796	4.87139893	4.806162598	5.298086535	4.768000213	4.780531111	4.822457007	4.706158692	4.789203623	6.721516836	4.747922911	4.694919191	4.797533499	5.121457171	4.789520812	4.864327694	4.947517281	4.916270613	4.899026155	4.901525799	10.04797412	4.749178326	4.805746146
hsa-miR-185-5p	7.203828391	7.663087912	8.031016366	7.722467825	8.455673287	7.898954925	7.438019539	7.975568852	7.823175562	7.43266184	8.342799079	8.605719566	7.599916564	7.518654338	7.468560698	7.902005431	7.922780387	7.57090716	7.212416412	8.750075122	8.916453834	7.214672276	7.527935908	8.173139767	7.605165858	7.468663814	8.252839674	8.063587072	8.288438955	6.133408544	6.525595753	8.162642956	8.217221911	7.175635558	7.669155875	7.125090805	8.32586798	8.072285855	8.03648209	7.578953266	7.785573612	6.926580562	8.160130866	7.484554628	9.656091861	7.507759692	6.822159984	7.982668148	7.674583626
hsa-miR-185-3p	4.673579831	4.589340897	4.742861002	4.665643192	4.66687962	4.674557097	4.636482451	4.67691014	4.680361229	4.632625066	5.013304852	4.638508835	4.603749681	4.596032555	4.757549999	4.607544774	4.656966867	4.864092427	4.714102257	4.591276672	4.670363845	4.633818246	4.619465017	4.665258117	4.717872545	4.638151152	4.731990487	4.667103616	4.715040593	4.639870298	4.702428206	4.713372567	4.666868881	4.623042796	4.662362373	4.636594793	4.588041326	4.834045601	4.671812964	4.626421648	4.66026098	4.670046456	4.633717825	4.574981126	4.665798559	4.707392102	4.727515068	4.682502479	4.647597914
hsa-miR-186-5p	6.658077139	7.129656247	7.702315786	6.928873483	6.797553241	7.469831567	7.543202993	6.661307058	6.884844588	7.573541978	6.34316228	7.248197079	7.176688632	8.12515522	6.995250664	6.18706924	7.099973876	7.309865523	5.155785551	7.547412952	7.971918693	7.413808141	6.768552896	6.767147246	7.330347369	7.729680009	7.639264202	7.865145323	7.256073906	5.143782063	7.672852794	7.769866545	7.500193881	6.768670145	6.942175114	6.507072305	6.824392347	7.772108295	6.831933976	6.471496374	7.618230739	7.446126813	6.868924539	6.894010855	7.638270537	6.72829543	7.687758415	7.343934346	7.723378988
hsa-miR-186-3p	4.619681302	4.679578284	4.64298223	4.706546906	4.633435559	4.721922652	4.901792827	4.734638804	4.648427304	4.72488968	4.618103145	4.731972844	4.728728058	4.824644215	4.67946943	4.681008584	4.733253627	4.762698853	4.694542323	4.768079833	4.852079459	4.860593737	4.787107857	4.628859152	4.801870353	4.728565072	4.698082434	4.961109349	4.714322033	4.62634103	4.852897729	4.76032304	4.89588601	4.761424239	4.711699375	4.694424618	4.670975468	4.752242186	4.720564091	4.650445494	4.92882608	4.721292518	4.744840454	4.718553647	4.808898704	4.667046304	4.65833762	4.766895516	4.739620379
hsa-miR-187-3p	4.515882073	4.754373181	4.792092616	4.746621838	4.667169566	4.57874752	4.60194612	4.609297085	4.65134824	5.148393658	4.578988235	4.86592934	4.573658608	4.703794143	4.583403277	4.789053108	4.69675701	4.668176408	4.515666436	4.587711306	4.589152487	4.603273929	4.640387724	4.580498233	4.522884788	4.642022672	4.563625276	4.621647636	4.704125376	4.555418701	4.566063067	4.684911863	4.615584462	4.580869231	4.547091814	4.620819627	4.613971887	4.677483558	4.746914927	4.650279308	4.894458269	4.672229193	4.593539558	4.569125306	4.709615072	4.62110283	4.516782063	4.617803794	4.571170547
hsa-miR-187-5p	5.714452423	5.571463479	4.588992028	5.575271726	5.25484707	5.367518553	5.068173119	5.32277771	5.018782776	5.074703015	4.929464273	4.983928579	5.053163676	5.208910345	4.891282505	5.004280825	5.341044046	4.82701263	5.139307008	5.418808012	4.729631898	5.006800018	4.804781443	5.223560439	4.839056004	5.255434015	4.741309553	4.809026737	4.835702891	4.800020142	4.799094715	4.630090345	4.725495423	4.825632396	5.005647263	5.250566418	4.723087407	4.733493005	4.975205741	5.02187272	5.025667867	5.482010978	5.023951416	4.979568417	5.685252706	4.901744533	4.715710404	5.440257074	4.751537223
hsa-miR-188-3p	4.659855977	4.716949157	4.887179902	4.721615352	4.742726414	4.612255003	4.778013199	4.655901804	4.758321463	4.630229328	4.679264891	4.765576835	4.757702108	4.996322901	4.741630346	4.692175799	4.809584958	4.665813442	4.664112693	4.673392689	4.827229675	4.732677042	4.676685389	4.715857557	4.609237389	4.637443414	4.755236473	4.772568774	4.7639614	4.694083484	4.585086526	4.643541039	4.647049759	4.678361009	4.675714255	4.757218126	4.70948496	4.630640997	4.667382502	4.696832653	4.760512573	4.643659076	4.68454317	4.714508284	4.739540223	4.704462054	4.677253988	4.762735507	4.737343304
hsa-miR-188-5p	9.840228739	8.654327898	6.613785481	8.495157411	8.426870527	8.812218105	6.91910977	8.423021766	7.174539985	7.317106414	7.062266342	6.767575804	7.373352581	7.75906316	7.517375893	6.756288467	7.901738586	7.360862136	7.598203573	9.576659115	7.370123567	7.499643539	6.598854741	8.607525008	7.870134437	8.019246213	8.209396328	9.10228195	7.69720352	6.619124985	7.147236115	6.78899926	7.162288794	7.108493396	7.582818512	7.422205716	6.621481892	6.745214722	7.422537135	7.243422392	7.96954773	8.802457487	7.296729794	6.74418227	8.429733928	6.350182327	6.876322051	7.427314728	7.246277178
hsa-miR-18a	6.561477448	5.847632035	6.804150038	7.702978893	7.155987767	6.254421089	8.047087684	7.317457112	6.928755753	7.731003917	8.377081821	6.35448274	7.871146423	6.356264242	6.081074568	9.973583232	7.524825924	5.98181599	8.643327735	6.160727662	7.244038558	7.098393225	7.566398134	7.06818554	7.131417563	8.182213052	6.374533897	6.334251425	7.406214538	9.80850366	6.010031824	6.49980211	6.763368801	9.335253314	8.253271451	5.99614866	7.462405485	6.682820586	7.181529358	7.930866187	6.670823807	6.918205171	9.049943155	6.0993827	6.715317564	10.2953321	6.673258132	7.207385099	8.779353989
hsa-miR-18a-3p	4.68254383	4.663146458	4.667248986	4.702816158	4.709311749	4.656772448	4.685277012	4.695701346	4.646174966	4.639235093	4.792748386	4.66741904	4.632223867	4.621477724	4.691155325	4.742435718	4.643305121	4.687679574	4.697808319	4.624416699	4.65437703	4.778344871	4.685773593	4.750934927	4.703286907	4.73045127	4.689618436	4.704964722	4.689248359	4.900696874	4.635808911	4.667137859	4.629138558	4.87741506	4.682868326	4.634877811	4.710413721	4.689454814	4.675354253	4.66525648	4.674684482	4.699554016	4.729814907	4.631952396	4.642584172	4.676854675	4.777720101	4.635513583	4.672890673
hsa-miR-18b-5p	5.227414956	4.962428477	6.061986704	6.115206863	5.719791224	5.193236551	6.239515447	5.746599854	5.825621117	6.338581676	6.402025266	5.681459024	6.315058421	5.426018783	5.355472225	7.48000773	6.213269941	5.139514283	7.018489246	5.371578434	5.857009622	5.817220631	5.997992443	5.826065133	5.561191713	6.431330358	5.348045086	5.128077971	7.596353642	7.534245733	5.173370613	5.432591508	5.643447835	7.154754819	6.3267456	5.156006143	6.048460552	5.661666635	6.33519078	6.591818101	5.72342101	5.539035513	7.589083172	5.376622229	5.67996738	7.708648894	5.670943273	7.140058396	6.955500617
hsa-miR-18b-3p	4.729645418	4.674059691	4.719705649	4.730943078	4.723561186	4.71132474	4.674260836	4.700231136	4.715924026	4.825464154	4.771899938	4.658577154	4.691399168	4.655710702	4.690968795	4.678614994	4.727965309	4.739778017	4.73502829	4.702174908	4.735664969	4.704708007	4.715167911	4.775123393	4.805617083	4.72072591	4.735565482	4.74369828	4.732145192	4.702215629	4.719617832	4.702722125	4.691063151	4.70114857	4.737082341	4.705343931	4.794675729	4.816814836	4.731019829	4.685553502	4.791189229	4.784720053	4.659631721	4.64594566	4.740542022	4.659079134	4.959633952	4.693686367	4.735279967
hsa-miR-190a-5p	4.642404714	4.698794391	5.040079191	4.650922697	4.697154556	4.733622591	4.713903791	4.726356249	4.741823348	4.700417876	4.614980521	5.015646454	4.723295078	4.856058869	4.681397651	4.783980822	4.71185732	4.667820938	4.607607574	4.684165728	4.785370477	4.72424296	4.726933092	4.934214453	4.623975396	4.651897178	4.813983143	4.701564584	4.674675996	4.748663867	4.675876223	4.655605381	5.335749226	4.697137276	4.723608149	4.670099808	4.726651798	4.720739974	4.673521965	4.730931673	4.685015876	4.86815131	4.659039615	4.712874355	4.668529765	4.621951191	4.67388463	4.689825008	4.736858211
hsa-miR-190b-5p	4.62776313	4.623251084	4.663421465	4.638366115	4.625218743	4.630065219	4.65754371	4.608992791	4.633355879	4.70284741	4.606571396	4.68079501	4.674663002	4.645265327	4.613747097	4.670621249	4.662735629	4.703088061	4.637855429	4.665909538	4.655900012	4.698138845	4.592305786	4.631201563	4.598379865	4.608986223	4.721538376	4.648584302	4.649105991	4.584123151	4.684374673	4.659113548	4.648104305	4.672743887	4.592583235	4.681004144	4.62344137	4.607173518	4.570635515	4.641064297	4.667660828	4.748428019	4.623212688	4.551483201	4.650173691	4.619713242	4.570332887	4.63802447	4.588209148
hsa-miR-191-5p	4.902773556	4.908026848	5.024120647	4.78679127	5.378994554	4.789115589	4.718234478	4.840363413	4.973554778	5.301270848	4.59558464	4.823972855	4.680931219	4.803665964	4.67451439	4.862162631	4.929662267	4.782236161	4.618408763	4.724551581	4.934953793	4.971177404	4.870897542	4.596156457	5.068659104	4.69671758	5.530197023	4.680444753	4.692817664	4.618675508	4.801396665	4.836719622	4.789883443	4.588323645	4.68884207	4.688606013	4.771723002	4.932987281	4.742229084	4.697056878	4.831657788	4.945975334	4.881274136	4.763977576	4.885979752	4.818307174	4.456449907	5.008353275	4.737978894
hsa-miR-191-3p	4.905178434	4.960198822	5.05087151	4.945851813	5.057358793	4.970774844	4.947296966	5.000340351	5.091680612	5.927402795	4.889563214	4.933512141	4.889763618	4.845350021	4.777761896	4.816510927	4.977873952	4.98230808	4.904891411	5.162195476	4.95954505	5.012519717	4.828816776	5.64184801	5.038158252	4.866950137	4.906594748	5.051412726	5.006805888	4.798817603	5.073837438	5.333098866	4.99573704	4.931405787	4.847684519	4.951126441	4.992784809	4.987063934	4.904027229	4.833147735	5.174568183	5.05983416	4.874348635	4.837544524	5.116689831	4.840476113	4.911006456	5.048536763	4.868841695
hsa-miR-192-5p	5.856657405	6.231410723	9.392109593	6.684676502	7.142862297	8.698084126	7.531610893	7.965784794	7.212448267	7.531635526	7.120037316	8.321432433	6.981142096	7.454796037	7.736907977	6.238141351	7.854910312	8.696038451	8.296034218	7.401767071	7.169731065	8.42739192	7.145100976	6.108887247	8.684664154	6.758363555	7.860830104	6.406838125	7.344193813	6.212567443	7.848388363	7.30129621	8.728439525	6.446199325	7.525575364	7.118234488	7.767038984	8.242518976	6.870545003	6.551009453	8.807007714	9.487698702	7.994688284	8.608901541	7.702304058	7.341084659	8.523884724	6.304700967	6.882577895
hsa-miR-192-3p	4.711938739	4.745825667	5.559351937	4.678914138	4.772046176	5.026469572	4.798792445	4.799987813	4.727391861	4.914663914	4.806486724	4.856905945	4.708593534	4.754677196	4.763228081	4.636695149	4.848509934	4.854186936	4.807727782	4.815211928	4.750222757	5.127680425	4.817147642	4.813647742	5.221113266	4.699647243	4.916438824	4.64909203	4.733759114	4.647758238	4.821084453	4.717550805	5.255993244	4.668243309	4.750672825	4.708622801	4.746272101	4.927503541	4.719429342	4.685432377	5.194368431	5.513586751	4.931156266	4.885340819	4.788600123	4.794857534	4.88222926	4.691923144	4.737555344
hsa-miR-193a-3p	8.356349048	8.300274129	9.247130128	8.589995488	7.811111082	8.507565445	9.268632305	8.622585361	9.801440012	8.692443523	8.370704083	8.746732498	8.039879922	7.990745112	8.46177917	8.371960929	8.555208721	8.757922517	6.922263474	9.376858494	7.71349971	9.218672224	8.682935386	8.278170605	9.322798949	9.472377525	8.977051061	9.280434005	8.587117769	7.573110591	9.835569135	8.084683769	8.832473343	8.083162602	8.206113529	8.961190998	9.009315422	8.60768944	8.371378867	8.37166246	9.500574678	8.718040908	7.587088444	8.965771414	9.268499293	6.768582029	8.78450561	8.930044319	8.277363362
hsa-miR-193a-5p	6.827084252	6.681574489	6.997581491	6.350600842	6.12365548	6.411306229	6.554077939	6.302826727	6.896287402	7.17998981	5.869775917	6.071509419	5.959444097	5.778246932	5.463589245	5.586257907	6.14340803	6.206792715	5.521285689	6.86889648	5.81926563	6.848998106	6.354382765	7.226657473	7.053103516	6.471646828	6.873873962	7.194459535	6.249854251	5.421776611	7.532649352	6.120140875	6.304146026	6.080968629	5.766623642	6.867568237	6.575325533	5.920956334	5.952171446	5.674683009	6.875788488	6.646254475	5.797256766	5.744858912	7.032780969	5.062711345	5.912360425	6.310576427	6.047059988
hsa-miR-193b-3p	7.23856895	7.965080299	9.091508751	6.872156241	7.600601452	8.251084883	7.448290735	7.598054779	8.121187736	9.723127569	7.202601094	7.732998085	6.810556203	7.748137198	7.732082523	6.718618284	8.367349566	7.276785724	7.631102106	7.130047538	7.929926751	7.938938712	7.602575385	8.919046375	7.239717978	7.097085952	8.105502189	7.965031384	6.762672478	6.210008906	7.054007222	7.685656368	7.891962331	5.227795455	6.93346217	7.114744168	8.34262611	8.991046916	7.764791545	7.738912576	7.698638495	7.762863774	7.487088663	7.202366642	11.47950915	6.696142183	6.31921695	8.021697966	7.531615217
hsa-miR-193b-5p	5.429237774	5.372302075	5.230603135	5.314826933	5.098831026	5.358565906	5.14180244	5.20632459	5.184589404	5.758208304	4.870056428	5.022217548	4.934681675	5.205060381	4.954115586	4.902998035	5.142959633	5.011768347	5.061422581	5.486634526	4.906292837	5.298534283	5.08115284	5.73239406	5.408092138	5.346724729	5.548954912	5.468793974	4.964122958	4.925634201	5.428484888	4.987704902	5.223819828	5.005152251	4.973851437	5.254509888	5.196324207	5.092420085	5.013274543	5.017327044	5.376856476	5.14296625	5.22114867	5.211220907	6.294915921	5.022754657	4.718934983	5.046854483	5.108790517
hsa-miR-194-5p	5.492758934	6.273846717	8.522666291	6.49299482	6.726239639	7.731651193	6.686052803	6.77480319	6.455495276	6.730938287	6.358302249	7.435817572	6.293587888	7.190408824	7.624441358	5.258359441	6.829175756	7.329166029	6.855520313	8.519677293	6.236938634	8.034268136	6.431795177	6.010597097	7.625193038	6.787578163	7.495227511	6.691034478	6.898121977	5.184372373	7.368987248	6.35070285	7.49470315	5.677972503	6.372318056	6.21832099	6.547048684	7.285814132	5.755987192	5.535274014	8.412639304	8.722442575	6.731486399	7.127006147	7.392354269	6.180389054	7.253871968	5.40133799	6.645941542
hsa-miR-194-3p	4.756436432	4.684040058	4.769224867	4.623002657	4.690205549	4.762924966	4.669700814	4.753310031	4.651245285	4.72871545	4.898444147	4.657931985	4.646073006	4.663031371	4.767627346	4.630454044	4.696959814	4.829846214	4.75546349	4.801915869	4.71615957	4.732574051	4.647429167	4.798033049	4.728431658	4.714317923	4.744793671	4.649050758	4.684197683	4.683255834	4.670205566	4.66823314	4.688201726	4.658029104	4.696637942	4.734517188	4.682763636	4.70426549	4.654511577	4.671110496	4.671150556	4.730594412	4.704585764	4.66985778	4.781839867	4.685580929	4.71509975	4.689033198	4.635687882
hsa-miR-195-5p	11.32009556	12.62149866	11.82596069	8.905093017	9.553070326	11.34488464	9.768943152	8.801936385	10.43344157	9.867563689	7.634148325	10.2667037	10.82754532	11.43314923	9.346458403	9.777860241	9.481226966	8.491723766	10.38069506	7.816923286	10.46939694	10.35637357	10.18243349	9.131617778	11.06986703	8.555212725	8.001081818	11.20722093	9.327616406	10.49676662	10.13678864	8.916344134	11.13176486	7.7124612	10.43093746	9.536184893	11.38537342	10.30500727	7.889348029	10.0675565	11.29978718	11.12567269	8.830842116	9.425829089	9.181578948	9.885241777	10.52612781	10.76282835	9.995657548
hsa-miR-195-3p	5.091807312	5.313021882	5.31776792	4.741167636	4.835143335	4.870135657	4.777611403	5.851507674	5.01639638	4.949962749	6.43111703	4.61740002	4.801467545	4.793729694	5.853517594	4.739470499	4.874373864	6.716829271	6.24929673	4.898773501	5.050797392	4.880543883	4.893712809	4.893165836	5.113182914	4.781065917	4.767789176	5.311988302	5.023275352	4.780176806	5.024565216	4.777235697	5.038670773	4.71213949	4.950154633	4.73654599	5.083130228	5.773193863	4.891680871	4.867664788	5.297133048	5.346294364	4.699680013	4.710294071	4.832741554	4.794714285	5.080726805	4.971569039	4.857369073
hsa-miR-196a-5p	5.407633233	4.831110925	5.135112987	5.346951384	4.93943294	5.124587249	4.794881379	5.048722841	5.246700278	4.87360072	5.015188459	6.000770762	4.88182763	5.738608753	8.067956748	4.908508413	5.414561848	4.988556427	6.572089364	4.982451169	7.359996667	5.420760116	5.000723027	5.014564212	4.885976187	5.627489624	4.970627237	4.809747265	8.640017484	4.943300168	5.077169061	5.198812332	4.932555119	4.877975477	6.879945168	4.705289971	6.636602517	4.79528074	5.127133328	4.867799296	6.427700682	4.968646874	7.311721678	4.609696565	4.590357301	5.033252732	9.206635725	6.657421974	5.078564796
hsa-miR-196a-3p	4.605838186	4.591971113	4.608101825	4.567955222	4.544591432	4.569046291	4.621628673	4.640464157	4.644164399	4.579727757	4.616749353	4.576110714	4.575376933	4.585239406	4.616221209	4.558251384	4.630283027	4.610017884	4.635452115	4.627738231	4.656167729	4.58486729	4.630941874	4.640688286	4.582082242	4.613089274	4.639511712	4.597159014	4.685170362	4.607451857	4.644313222	4.668905929	4.603391069	4.569422244	4.647138015	4.612375639	4.600172502	4.5852665	4.594485762	4.5688868	4.622139056	4.58297304	4.643912588	4.591706184	4.632736106	4.603225797	4.604104888	4.696233579	4.587104112
hsa-miR-196b-5p	5.546029306	5.514843677	5.617325837	6.127005197	5.655169574	6.582829402	6.282710171	8.427138899	5.478212926	5.061992858	5.359738152	5.369770559	5.094826367	5.231641652	5.749858263	5.036271145	7.691630812	5.238451951	12.14470957	5.187434158	6.030669084	5.10844747	5.509896246	5.882435984	5.189421343	8.65861448	6.609218327	5.066854379	7.207088919	5.401270453	5.21225831	7.126993562	5.214848333	5.29394065	6.342763093	5.960814773	5.764636362	6.378663087	6.197660906	5.026577301	6.922021563	5.385454991	12.46158821	5.594385869	4.978915595	5.646639496	5.336113556	8.248198837	7.752135495
hsa-miR-197-3p	8.069094201	5.756453857	7.832296977	6.227770434	7.327804244	6.920422657	7.000866348	8.621411068	7.501764016	5.942158788	8.876574041	5.796296958	6.518323229	5.19231698	8.321240913	7.145140783	7.214651115	8.641829242	9.001357288	5.863554169	7.366199294	5.554599839	6.824815686	6.692668065	6.747828731	7.200259567	6.460033194	6.163722013	7.068783692	5.230765752	7.200994721	7.899441625	5.887991456	5.694347091	8.249288011	6.121324256	7.368540664	9.019553337	7.825051409	7.101826297	5.786387048	7.59523629	6.445394826	5.084335044	7.197164759	6.824569437	7.531974075	6.590999221	7.736783066
hsa-miR-198	6.000120475	5.66886081	4.539358123	5.490129033	5.264101631	5.543653406	4.914158992	5.466535947	5.085013462	5.090708113	5.006265502	4.913410211	4.980899504	5.169140238	4.980940436	4.970627051	5.359811821	4.895183566	5.003944722	5.533654316	5.008466014	5.096187158	4.964592886	5.60285523	5.318914712	5.498322289	5.195607846	5.000107382	4.95006277	4.842480877	4.906603395	4.745950793	4.883045798	4.961709533	5.04494297	5.566367984	4.933224242	4.677016742	5.092668007	4.987867852	4.974810492	5.563446166	5.137626269	5.130980241	4.967356973	5.042536597	4.703200145	5.076047408	5.00546058
hsa-miR-199a-5p	9.982708674	12.37195073	6.185799639	9.733914455	9.909800074	10.08846488	8.941156174	7.720879548	9.323857161	7.999613878	8.457688382	9.469520001	9.743753691	11.36064603	8.511250863	7.686139856	6.609066872	7.086181498	9.113648039	9.432593279	8.887719132	9.241801851	10.94440183	11.24754652	8.118274098	9.516298069	6.788114006	9.933970726	8.970064601	9.880579394	8.896770604	8.394506689	8.394576522	11.79362235	9.56957764	9.624701481	9.553934549	6.546982216	7.687599718	9.683329375	8.995102522	7.081366776	8.593864237	9.115799766	6.437337134	10.79217689	9.276202703	8.617579907	9.582691805
hsa-miR-199b-3p	11.37201298	13.33139921	8.425298023	10.91117674	11.6954812	11.9894141	11.52676004	10.75562925	11.64196098	8.966152332	11.50735498	12.06300458	11.87498382	12.71784074	10.28285992	10.32677162	9.757876333	10.05459202	11.98516881	7.89587988	11.12935089	10.76759581	12.73944534	11.94870655	10.16030042	10.5210313	7.691183758	10.87962624	10.76111903	12.03179333	10.64734452	10.27388749	10.37008339	13.4053299	12.06115715	11.56741589	11.88013613	8.742938305	10.73551332	11.86332751	10.24911203	8.577038392	10.6616481	11.48143634	8.191913986	13.37837062	11.39893251	11.58004645	11.67557284
hsa-miR-199b-5p	7.593858681	7.933466512	5.435298874	7.715809077	8.279420942	8.671914988	8.605638983	6.655058952	8.198220933	6.820243604	7.757078137	8.444845551	8.086054209	8.645855797	6.5130167	6.797153664	6.423862227	6.635031045	7.714868867	5.610974021	8.298487655	8.446279585	8.868891885	7.828764865	7.580215104	7.373886076	5.982601185	6.505463615	7.219735326	8.429884458	8.870818481	7.237551768	7.374406183	9.77422218	8.200250942	8.238364622	8.251053189	5.75005656	7.152686821	8.611868964	7.481921763	5.921231104	7.940086167	7.899505865	5.565523969	9.010995871	9.316067488	7.391778619	7.790377902
hsa-miR-19a-3p	9.481214079	8.277437254	9.442052478	9.627684615	9.097795878	9.428057628	10.96093552	11.36610535	10.12176037	9.63018711	11.36081299	9.821754864	10.83408699	9.888985427	10.2297588	12.77749589	10.76885212	10.18643436	12.06965967	10.20108103	10.55465223	11.01527203	10.75235748	9.191463348	10.50500363	11.96709929	10.00921794	10.19225047	10.57703271	12.80977344	10.01629417	9.784026349	10.18226508	12.58329937	11.44069061	9.991354449	11.04028028	10.22657334	10.27334392	11.60484004	10.16526798	10.24010514	12.07623907	9.497935488	10.41734893	12.56501433	10.62877189	9.771180998	11.92309928
hsa-miR-19a-5p	4.603978897	4.622738675	4.632316928	4.606329352	4.63106425	4.641421177	4.65715819	4.623793632	4.657685601	4.713371355	4.606217149	4.62938691	4.642942728	4.623153017	4.631610088	4.688195014	4.607637837	4.611826137	4.652386981	4.608346294	4.626538487	4.679567482	4.669492297	4.579132013	4.597359929	4.614494096	4.624389011	4.616006411	4.751754271	4.779567971	4.630159583	4.637603737	4.662466621	4.72098803	4.63928479	4.62845125	4.626156871	4.699792971	4.670389878	4.659128045	4.653211744	4.657096107	4.625675023	4.583622489	4.660115171	4.649120494	4.54759945	4.640164355	4.622057536
hsa-miR-19b-3p	12.23875508	10.58764583	11.02887169	12.21760994	11.12047393	11.00831059	12.55297393	12.7431327	11.74070061	11.47700312	12.50611898	11.25554542	12.15984477	11.58206027	12.45150617	13.46665474	12.28207517	11.69848353	13.27873206	12.19321946	11.75098913	12.99026093	12.57376491	11.80331623	12.22684116	13.19222902	11.76171906	12.41728021	12.51063813	13.96733325	11.73162062	11.44284618	11.7645936	13.42834853	12.95082741	11.83853039	12.54957709	11.82270765	12.18202259	12.91478139	12.13762968	12.04209592	13.09148777	11.07085039	11.82573695	13.93023277	12.39190879	11.77084045	13.25951338
hsa-miR-19b-1-5p	5.289405534	4.88968678	5.472799086	5.007555148	5.022064859	4.966999971	5.561295476	5.829359343	5.335351082	5.936636026	5.593579702	4.910364119	4.920988705	4.848162054	5.43691453	5.274767006	4.98826737	6.306877239	6.469998072	4.96676124	5.302940138	5.801293337	5.313307569	4.983400155	5.412357053	5.245473305	5.240507639	5.042744703	4.859686993	6.396426234	5.570408875	5.086307278	5.494562206	5.664987154	5.680902991	5.15428613	5.774409591	5.857777618	5.265403347	5.565882622	5.064746758	5.366162633	5.286024664	4.849557059	5.034120236	5.71308574	5.627753803	5.109316663	5.365753182
hsa-miR-19b-2-5p	4.601490499	4.668916704	4.662210025	4.636924546	4.696708716	4.664442444	4.645140786	4.608736763	4.618459905	4.728003619	4.640213195	4.669501703	4.670911013	4.62343367	4.622349276	4.606210497	4.660887991	4.682159774	4.633693217	4.656920801	4.632379135	4.615680817	4.636581946	4.651597455	4.63552503	4.584521874	4.633342025	4.662865931	4.636255959	4.650397928	4.681628812	4.684197491	4.691869684	4.65386151	4.632117937	4.653712482	4.665222633	4.59230579	4.656793485	4.663288499	4.637901278	4.665635512	4.649300204	4.626453861	4.634481987	4.629064169	4.608944562	4.632050364	4.638585523
hsa-miR-200a-3p	8.518098706	8.551776268	11.17654876	8.834066987	10.04117237	9.79359545	11.00622887	9.991124998	10.61089219	9.821150372	10.81957316	10.45191368	10.57164802	10.5467661	11.28517158	9.627549891	10.43723623	11.47902134	10.06260011	9.656809906	10.83027363	10.48372863	10.40853046	9.212896909	10.16784284	9.84307208	11.9192347	11.51999908	10.27413709	11.25024189	11.37212691	12.09323634	10.84003453	11.72073605	9.986575824	11.69356369	10.22516095	9.660902623	9.905297419	10.97652525	9.352659282	5.915065298	10.59490054	12.83188129	11.2801684	10.10039952	11.25879672	12.80067212	10.15020636
hsa-miR-200a-5p	5.680774746	5.615424327	6.998683019	5.455095057	6.045941112	5.791530202	6.882200787	6.234384935	6.263624668	7.298060199	5.747544612	6.080033857	5.946549383	6.331392955	6.292527976	5.725400996	6.451070399	6.804021238	6.506007283	6.184701254	6.388608125	6.56066233	6.146364532	6.422075069	6.545969981	6.034675718	7.742780698	7.377332474	5.988761801	6.345104393	7.635305241	7.819416871	6.775538748	7.153216196	5.705803522	6.514711686	5.947118428	5.084345581	5.854833255	6.328489433	6.00305361	4.107528846	6.817160419	6.421647713	6.741688169	5.824121158	6.561055536	7.836723389	5.706347545
hsa-miR-200b-3p	11.28480309	10.45321269	12.35884694	10.35760431	11.99933756	11.45493348	12.21173803	11.65209715	12.09175508	12.15711276	12.23151034	11.03526233	12.50922649	11.6604231	12.72509756	11.7013572	12.61047502	13.01133587	12.58168964	11.52874914	11.93744388	11.93632058	11.81170406	11.54986714	11.61737653	11.22332693	13.10638897	12.39958101	11.91566836	12.05760182	12.83560979	13.1177654	11.93238622	12.86937007	11.02415475	12.67384965	11.40216684	10.53620004	11.19980149	12.07262472	11.08911764	6.813287854	12.85294476	13.04188774	12.36006875	11.36653248	12.0915224	13.81523906	11.84505353
hsa-miR-200b-5p	6.006259516	5.651052243	6.721296649	5.312786352	6.060068254	6.06991332	6.515151617	6.146361421	6.438969754	7.03715156	5.620896918	5.816431243	5.522537189	5.949505573	5.948360894	5.410475467	6.203104681	6.513751957	6.144854463	5.907826079	6.252857861	6.729801056	6.064307785	6.358287441	6.32998634	5.680138013	7.222097495	6.541920035	5.823154477	5.84707271	7.713395514	7.602124617	6.752299902	6.643840732	5.827411821	6.742971021	5.981441196	5.376514005	5.690926566	6.16449468	5.989364473	4.368867062	6.348410848	6.499852506	6.29311081	5.749504725	6.617996496	7.411224656	5.911533209
hsa-miR-200c-3p	12.10741544	11.50934161	11.15154275	12.4456406	13.45720648	11.69253293	12.11923122	11.78787882	11.28134163	12.34185337	13.41165063	11.81341556	12.15412869	11.32784643	12.72319212	10.84493996	12.12612536	11.85922937	11.32707046	12.67298088	12.42823878	11.41108518	11.73975169	11.69800629	11.35140359	11.84737627	11.98323789	12.4600418	12.0451282	11.85165164	11.77923692	12.35473827	12.04269219	11.99235837	11.80904785	12.54299394	11.96572033	11.47176543	11.39159844	10.83560992	12.02987181	6.383154254	12.26289043	12.12196341	12.10690139	12.17413468	11.2369996	12.035539	12.07354733
hsa-miR-200c-5p	4.970985217	5.08092739	5.290571344	5.10954872	5.52233431	5.062169518	5.512675351	5.102970362	4.975265476	5.341700073	5.509528809	5.470494723	5.021895777	5.083831326	5.2437215	4.874433677	5.243556369	5.018621166	5.039239187	5.487885082	5.579803212	5.262589399	5.123596222	4.941548456	5.144834152	4.934456638	5.535353621	5.151281602	5.226354048	5.534395112	5.506614087	5.604507769	5.767933757	5.38539978	5.112377093	5.143944477	5.681300969	5.10969378	5.083213663	4.873742327	5.630161421	4.394954781	5.460147399	4.881263441	5.474777297	5.1545795	5.091283046	5.540812723	5.238682307
hsa-miR-202-3p	7.972080412	8.136888073	5.144878535	7.681452964	6.363482509	6.980256788	6.295024473	6.206425228	6.766581594	6.011299558	5.61704431	6.489087679	7.246734447	8.126810424	5.900499711	5.917396472	6.720879184	5.402985024	6.266093253	9.82666965	5.129213437	6.872483567	6.310230556	7.04427578	6.446500751	8.142491004	7.105287762	7.252410356	5.858916019	6.433660932	6.220413152	5.736282933	5.880599982	6.176287659	6.713814381	7.054840897	5.774925621	5.266781232	5.911195957	6.63991227	6.882493717	6.68403687	5.747734869	6.952005872	7.990506831	5.364358154	5.18024676	6.169309852	6.612714896
hsa-miR-202-5p	4.646479964	4.712735811	4.699738452	4.696428874	4.70027647	4.716126089	4.610430395	4.588924525	4.689482115	4.735390119	4.683438452	4.726550315	4.715388326	4.842495401	4.638658371	4.790721441	4.659785677	4.68737568	4.673216496	4.683853887	4.695570424	4.717616131	4.619968379	4.769015364	4.675369031	4.66665319	4.707641641	4.693647747	4.656663212	4.851732043	4.666343439	4.697234961	4.720683679	4.763776511	4.661011287	4.700648692	4.77236028	4.643533577	4.696996547	4.657756665	4.756756807	4.738423061	4.649556067	4.649302558	4.683331397	4.640079796	4.679233156	4.689545212	4.652946251
hsa-miR-203a-3p	5.780170104	5.174304685	8.008102555	9.707884296	8.115694734	7.188978388	4.955516835	4.713390317	8.354158209	6.926325134	7.187503181	8.675409883	8.502525227	6.730526531	9.702235422	7.550557759	6.59495175	5.628569119	7.207888877	5.044961229	8.619674228	6.384094254	6.379101778	5.333268345	5.498389294	6.684433098	6.282516145	5.586546416	7.284105482	6.070449654	6.133655701	7.901362783	8.437075436	4.51072277	7.130901263	5.272364953	8.415783837	7.085722883	6.914980964	7.678833794	6.740949213	5.778614079	6.959851483	8.955425424	6.671826038	6.175633368	6.899655382	7.677865757	8.285201047
hsa-miR-204-5p	6.240914997	7.42922507	5.159893918	6.104095645	5.834190051	6.59232689	7.7189087	4.722473661	5.811210733	6.909272252	4.98977376	5.542644453	4.887515973	5.663706306	5.211887296	4.840860901	4.828132458	5.236701636	5.653977028	4.98312757	5.74128999	5.462415068	5.689137635	5.398943247	4.928604309	5.324540708	6.592451296	5.274930789	7.082668009	5.75591212	8.582985454	7.755072624	5.29228793	7.143745288	5.919627484	5.575899283	6.237867043	8.706704705	6.855686955	5.458884064	5.552806549	7.130378912	6.088712014	5.839013474	6.171943486	6.190748869	5.630908379	5.903387481	5.984359459
hsa-miR-205-5p	11.36534215	6.893537558	12.82756657	11.42402557	9.024669858	5.013722233	4.618809628	4.718544355	11.25342802	7.800503221	4.411709367	10.97910904	8.132583563	10.6967814	9.323648872	5.304186118	8.291954477	4.068470289	7.788801612	5.196385469	8.41545068	10.34043946	5.439632623	7.832194052	9.601664008	6.809356688	12.14238923	4.266516737	11.60986234	9.421145737	12.82161464	10.07468913	8.506934471	5.180507715	7.110726316	4.659279946	10.35902188	8.991155955	7.393588613	6.49712024	10.24778503	5.687690274	9.908877593	4.004195174	6.525749925	9.455358473	7.597370796	8.594548149	6.488436457
hsa-miR-206	4.820640857	4.991285581	4.831331548	4.71308201	4.748367053	4.658771111	4.769045297	5.260765307	4.833906364	4.701343132	5.822799613	4.637358234	4.670509259	4.580677896	5.490999187	4.738532558	4.810975687	5.860798595	5.653373824	4.801104726	4.687317181	4.854496631	4.743415242	5.103380935	4.770456428	5.043205103	4.73984916	4.667518991	4.731449214	7.652412054	4.73566207	4.789378982	4.60007787	4.658219249	4.824516074	4.745986515	4.790438099	5.703512994	4.727431935	4.768365939	4.784689693	5.767384315	4.94860606	4.673307855	4.824000137	4.923499863	4.632141341	4.705675345	4.949738537
hsa-miR-208a	4.51750043	4.56618439	4.595261127	4.535166376	4.527409487	4.565043445	4.544455565	4.568450322	4.572545009	4.620707807	4.553698394	4.53865153	4.59080889	4.574751041	4.576637584	4.571584613	4.564247202	4.592551564	4.580592929	4.564363386	4.616214121	4.69617049	4.584411406	4.57102645	4.531996822	4.565558178	4.86017392	4.526767774	4.56672071	4.558631645	4.822287435	4.594183324	4.558348877	4.572982408	4.536481125	4.602886389	4.579732198	4.584272589	4.586640527	4.594658358	4.577161846	4.515393284	4.565657253	4.528683931	4.568642606	4.557350105	4.584249641	4.542922509	4.562781463
hsa-miR-208b-3p	4.550692372	4.595584517	4.629423279	4.550879437	4.595770756	4.6184579	4.674862891	4.616701527	4.545557368	4.653159604	4.555599607	4.603504848	4.659578613	4.627727948	4.519605119	4.616805498	4.619176839	4.67157078	4.594220101	4.593687473	4.640804292	4.635990262	4.607770494	4.536722895	4.571636068	4.55297449	4.667408432	4.56209564	4.680988977	4.55415572	4.676397967	4.606998953	4.599025759	4.546720716	4.589627711	4.617116235	4.616121304	4.569269749	4.652509662	4.553360601	4.651009734	4.572831038	4.607392581	4.574881523	4.547538009	4.627008997	4.592022883	4.547712236	4.613378062
hsa-miR-20a	11.42335126	8.995932606	11.00821463	11.44832626	10.2015925	10.86970566	12.61950875	12.16211809	11.00900784	11.40110148	11.36172783	10.33774013	11.05902896	10.01842525	10.81079428	12.39985317	11.33035377	11.13356643	13.11800614	8.44044087	11.01030811	11.96868957	11.49113315	10.59588264	11.83811633	11.43213592	10.30930245	9.895101172	10.68620481	13.94679328	10.91417095	10.22376585	11.33549345	12.66315614	12.59456686	11.28268835	12.56959327	11.25711633	11.74566007	12.47576934	10.18802494	11.38768858	12.28420991	10.8806897	10.01182238	13.80986021	12.47755445	11.28471481	12.22683485
hsa-miR-20a-3p	5.187913151	4.898694563	6.280052805	5.307963236	5.093467126	5.311341743	6.809323767	5.997717958	5.751017786	7.339737643	5.611776578	6.01743658	5.383964921	5.562314266	5.134885022	6.157609836	5.789532431	5.42867416	6.1606974	4.480072628	5.878251744	6.926511496	5.731916295	5.32979025	6.462298182	5.727775839	5.811606781	5.310231501	4.953351511	7.441452981	6.247887868	5.369557172	6.252982593	5.819228201	6.728246984	5.885783747	6.541473426	6.033067393	5.649890297	6.133584232	5.324726887	6.583786246	6.026597299	5.661810845	5.159905332	7.149008048	7.273161326	6.098497417	6.325335819
hsa-miR-20b-5p	8.660120225	6.787142299	9.12014257	8.681124728	7.872313502	8.120906047	9.433383133	9.624201167	8.859419299	9.143610033	8.289703198	8.212186849	8.374403077	7.501265072	8.856758841	9.691488099	8.833937232	8.026773099	10.54419416	6.608697436	8.382815873	9.30079923	8.700393886	7.781618529	8.91313832	8.657799769	8.205493938	7.060756716	10.66759587	11.48508006	8.716394364	7.9117627	8.700726208	9.669956755	9.541631601	8.130300765	9.921417443	8.990039697	9.788463137	10.22298628	8.315873894	8.804171773	10.07837882	7.781383099	7.722078118	10.34910392	9.613202489	10.60512067	10.0608557
hsa-miR-20b-3p	4.578543844	4.573053947	4.595681547	4.603432253	4.587209418	4.614973883	4.606589867	4.65221366	4.561125636	4.571804256	4.773891414	4.587147423	4.571504638	4.569339939	4.746328435	4.585329804	4.662079445	4.661878768	4.667213148	4.592802479	4.646385319	4.617222471	4.602251276	4.724383556	4.611073015	4.581795365	4.608765098	4.601732028	4.636699517	4.612730071	4.635946496	4.684856314	4.581642933	4.618480334	4.604038205	4.62300365	4.561818608	4.654971614	4.592579319	4.628628387	4.627965334	4.575036085	4.591825349	4.606916118	4.568783563	4.603093246	4.662361793	4.556849727	4.619211009
hsa-miR-21-5p	15.03278836	14.05898872	15.78929899	15.19210164	15.07909495	14.64182746	14.83515814	14.68238525	15.19389172	11.55119659	15.71782729	15.70129343	15.20350689	14.25381991	15.02918769	14.02713315	15.51888901	14.09598544	14.26927903	14.40802276	14.96909219	14.08820575	15.79179507	14.60519412	15.66900304	14.82373462	12.95683238	14.97228049	14.86901114	12.98058097	12.64096505	15.82912631	15.22218898	14.56632349	15.60391647	14.89655022	15.35470668	15.17388805	15.66569177	14.62988518	13.9954394	13.52435953	14.49212931	15.23189974	14.93884444	14.66623403	13.06157275	15.81567481	14.54430946
hsa-miR-21-3p	7.912438223	7.636126359	8.016256996	8.514206034	7.471702793	7.841806157	6.894209669	8.242992051	8.160969889	5.077227931	8.622510887	7.70912183	7.492425252	7.415429662	8.596007886	6.393709586	8.663925613	6.339484628	5.894735961	10.50844745	7.075076855	6.98904193	8.194821871	9.994082168	8.811210766	8.256546895	6.096187797	9.027460226	8.138559888	5.635753993	5.702396367	8.546718069	8.032506024	7.124427634	8.216908078	7.233402813	7.696233167	7.590819549	10.0167528	7.099319005	7.828225872	6.263652849	6.941492269	7.180592756	8.819252464	6.189776017	5.717372585	8.014066774	8.081406692
hsa-miR-210-3p	8.413862309	8.727261248	10.26501542	10.69645962	10.80785678	8.971777198	8.286005639	9.79751784	8.004677042	11.69294586	10.48309177	8.355756734	9.740164547	7.52918932	9.438306648	8.350593093	9.680413245	10.00817165	9.7990962	11.99141348	9.414551742	10.14625747	9.403310876	11.80722558	10.59561546	11.04829582	10.41489295	9.748094515	9.791277025	8.537733843	9.345707131	10.23524248	10.40095923	9.252486486	9.947513909	8.152687127	10.04468597	9.263830764	9.527269094	8.951896642	9.38416283	8.884843531	9.6160895	8.900983162	10.39224397	8.882729085	9.150294491	9.795851695	9.486930928
hsa-miR-211-5p	4.855537778	4.773548691	4.960853311	4.911863886	4.918634405	4.750853459	4.774391868	4.878729216	4.734588996	4.725005594	5.396853985	4.974271127	4.689957678	4.667126399	5.007375227	4.707856797	4.762423112	4.880904986	4.884410049	4.864386651	4.946863982	4.815282285	4.755421972	5.038885065	4.840957876	4.713293348	4.906080089	4.927906747	4.780960793	4.752835831	5.02756954	4.827047218	5.088947555	4.766942817	4.829251593	4.729822828	4.752733127	4.911934295	4.912051208	4.755307288	4.729607301	5.131416719	4.67165094	4.758548938	4.899634811	4.738886303	5.376923193	4.83563167	4.781017928
hsa-miR-212-3p	5.846263056	6.108742873	6.220519304	6.627148269	5.710373174	6.054764496	6.326393677	5.942841108	5.98596933	5.52243683	5.956149286	6.290569723	5.925309222	6.492657462	5.672083479	5.702235695	5.853569767	5.874212557	5.798435867	6.2637242	5.579981097	5.421070745	5.745471775	5.592355378	6.136796717	5.668818417	6.448293658	6.245396657	5.681690662	5.299948311	5.836787344	6.622968186	6.300724362	6.180542857	6.193388526	5.424782561	5.992279925	5.603988186	6.350499603	5.899544174	5.843581407	6.66583617	5.417775205	5.832321958	6.273415029	5.243972326	5.738790103	5.813827401	6.134242796
hsa-miR-214-3p	9.014707143	11.07664774	5.917569986	8.117621127	8.212384792	8.857512035	7.254659065	7.654170728	8.61997504	6.991064973	7.929777259	8.7091002	8.619126962	9.921830439	6.250141635	6.214905116	6.778837534	7.174127015	8.319996978	7.088883019	7.881091689	7.836687743	9.367783515	11.03426266	6.735348786	7.849405842	5.22878993	8.324042335	7.167432244	8.098310202	7.101470913	6.995335349	7.169496082	9.804139754	8.947572509	8.895304764	8.994111342	5.941061384	7.662806132	8.537753491	7.229551689	5.300769032	7.582174582	7.782540655	5.558230221	9.281910684	7.594487799	8.335245338	8.252114828
hsa-miR-214-5p	5.429171519	7.135023962	4.477387735	5.427107399	5.535562502	5.472204312	5.106808796	4.8897878	5.552578192	5.058080392	4.931897372	5.784234053	5.351238041	6.531722062	4.779833783	4.759021034	4.730683532	4.62389792	4.906052864	5.033368863	5.257326807	5.30606306	6.08584459	5.938231307	4.974877998	5.286238761	4.887627013	5.357727597	4.999636638	5.250291686	4.926217342	4.816795911	5.026487009	6.414651375	5.593207677	5.307687201	5.71404235	4.724137815	4.895763763	5.396967464	5.096480347	4.773950067	5.023974697	5.162329556	4.83710991	5.845742147	5.172258491	5.332029956	5.35021765
hsa-miR-215-5p	5.050546888	5.42594423	8.214327745	5.629776131	6.179024883	7.472223012	6.569583683	6.656397272	6.123619257	6.669441841	5.846653193	7.294270356	5.985034919	6.319334655	6.409091623	5.430815682	7.020514455	7.055637847	6.618631535	6.211939222	6.311535409	7.502123316	6.182319095	5.486242583	7.468458554	5.908401932	6.775441956	5.647424075	6.374143007	5.36906684	6.76166939	6.264892778	7.568119998	5.478435688	6.464861092	6.17634105	6.714318095	7.119886437	5.71759431	5.540905729	7.66391752	8.329256403	6.912165291	7.064327967	6.482817787	6.294727895	7.281168443	5.63982462	6.088863893
hsa-miR-216a	4.615319012	4.614443035	4.585012576	4.607081984	4.564212105	4.612503343	4.640721044	4.577731656	4.624830209	4.555773837	4.69865081	4.626607642	4.623271555	4.63324197	4.638908077	4.549154432	4.588038766	4.641300104	4.57852007	4.585703512	4.601697224	4.611069045	4.596748044	4.676203413	4.590125971	4.643479392	4.754573782	4.587820517	4.72599845	4.842534031	4.774322366	4.580816375	4.618590098	4.61773752	4.589629962	4.595610853	4.640414832	4.610545752	4.634149493	4.606349856	4.614016104	4.592682023	4.686058462	4.610204127	4.578653237	4.608250284	4.594988212	4.598690973	4.601147403
hsa-miR-216b-5p	4.553773353	4.575549613	4.583095294	4.564673931	4.523341838	4.554043102	4.593155121	4.556412734	4.551982556	4.619650013	4.549397133	4.610207578	4.581920744	4.596765627	4.563759575	4.58692236	4.60392542	4.590547281	4.569631712	4.587655514	4.621798714	4.594905262	4.60602844	4.631238408	4.53305049	4.582066452	4.619481416	4.561945819	4.605849486	4.698733743	4.652986982	4.591476698	4.587360781	4.595862477	4.542339787	4.583266296	4.591720781	4.558492342	4.576098781	4.570406675	4.625472636	4.582768693	4.570708388	4.604399659	4.600445696	4.615203876	4.540048212	4.563354027	4.542158063
hsa-miR-217-5p	4.567196118	4.580602003	4.560107906	4.538539176	4.562644334	4.606739019	4.555753069	4.596923194	4.593569645	4.639274845	4.556626854	4.567325006	4.594599083	4.630862393	4.556199759	4.58609405	4.633808398	4.657677598	4.553801685	4.620523019	4.575391327	4.546025101	4.613670303	4.508909437	4.555326758	4.597318484	4.564744017	4.596444531	4.57081111	4.638196407	4.65968003	4.617608355	4.596750673	4.605033509	4.553472183	4.588555094	4.586763081	4.597758943	4.57026548	4.610344578	4.599374871	4.576523375	4.538086264	4.566233801	4.602615999	4.63819129	4.550278245	4.561302172	4.548037619
hsa-miR-218-5p	7.034788404	6.984413337	7.065546136	7.061167346	6.844946664	6.97289385	10.24012909	5.678529242	6.42336589	8.163082771	6.956608059	7.406613845	7.004430107	6.211797103	5.982176414	8.018986553	6.702254027	6.05203796	5.875262067	5.725245881	9.04213908	7.85936564	6.896968955	5.166521687	8.011256587	7.140723447	9.179203595	5.211805666	5.939382363	8.638975768	7.600540553	6.932673722	9.440506703	9.253505698	7.311916064	8.98993716	6.20306755	9.093684571	6.691290792	7.418947766	6.957998607	7.73726927	9.489495341	6.166366928	5.467514049	9.924918407	8.850470965	5.845985115	7.628288304
hsa-miR-218-1-3p	4.529991296	4.560453486	4.586068781	4.576025747	4.583931332	4.579772845	4.624401504	4.561958149	4.554368443	4.617009255	4.546079641	4.566818123	4.547273309	4.589572592	4.559688396	4.563640472	4.594176587	4.522083063	4.591735788	4.574529087	4.5665075	4.611701759	4.560196789	4.667376181	4.714079523	4.601977965	4.570846616	4.603853668	4.613033491	4.579165949	4.612973552	4.570204749	4.583275876	4.567523769	4.585079636	4.652626943	4.61017366	4.601843105	4.568848717	4.56700145	4.541233088	4.563219207	4.533899618	4.636637017	4.573393152	4.565765491	4.538265205	4.573022811	4.554324686
hsa-miR-218-2-3p	4.571100659	4.603762396	4.598579848	4.583967798	4.582371217	4.565279321	4.568156832	4.605346671	4.612073082	4.598460744	4.522556574	4.561205858	4.564357893	4.587425947	4.576431771	4.601780093	4.618712671	4.562414844	4.59332648	4.582326271	4.594586417	4.588933574	4.551619182	4.500947866	4.557527756	4.575329813	4.531689927	4.571276235	4.583399129	4.628416819	4.576826658	4.591202507	4.559196012	4.624302641	4.60752152	4.594432424	4.524922287	4.587688378	4.564631941	4.54176647	4.525595953	4.643732285	4.585603011	4.610293068	4.583850387	4.576755482	4.571513807	4.570704918	4.539562873
hsa-miR-219a-1-3p	4.531278334	4.602764563	4.587276761	4.554743544	4.548289897	4.589661155	4.572270457	4.587478684	4.590094596	4.61238121	4.549922223	4.561683643	4.573334704	4.593259957	4.537263085	4.536529888	4.537779682	4.602208361	4.562517228	4.572888824	4.569465788	4.571070038	4.569965755	4.485573088	4.569382057	4.516716262	4.539592821	4.590922794	4.548856751	4.571301471	4.610068891	4.596007077	4.634469836	4.611566634	4.534969661	4.55157931	4.561207092	4.561269232	4.56857383	4.58989556	4.569910895	4.580190985	4.540419591	4.523291638	4.601944748	4.579745328	4.549426835	4.557004895	4.566022531
hsa-miR-219a-2-3p	4.586378023	4.627452357	4.618535574	4.628845173	4.61698263	4.559953056	4.617201093	4.646577349	4.592854642	4.623111315	4.646790347	4.58898954	4.623864331	4.612843834	4.662966621	4.605060397	4.636495206	4.627160902	4.64883663	4.616851646	4.608806154	4.597697741	4.639312716	4.543573004	4.629569904	4.650649394	4.597286846	4.589091651	4.592571814	4.909679374	4.614371744	4.649037585	4.594414495	4.651857384	4.64946768	4.65480018	4.643527495	4.598499111	4.73753171	4.599900004	4.655952038	4.583803044	4.635294917	4.606928907	4.619611478	4.554810838	4.603192281	4.64428716	4.611167717
hsa-miR-219-5p	4.862748576	5.005171769	6.882187114	5.5284596	5.23848982	4.948638508	7.659284847	5.218321966	6.054664776	6.136030388	5.227052592	6.574836099	6.315291932	6.218150727	5.418267341	6.0840689	5.410811612	4.930822007	4.973692037	5.157179592	6.345887322	7.167079051	5.902738382	4.539123467	6.739840975	5.601087057	6.535774795	5.635638083	5.230295605	6.593232879	7.192002149	6.366311383	5.882854579	5.776240704	5.619204878	6.567054269	6.615984877	5.757099382	5.380648141	5.942528833	6.039608575	7.164338902	6.303566041	5.785953058	5.813925465	6.240372384	6.63106964	6.357431014	5.518202358
hsa-miR-22-3p	11.56039928	12.48291466	9.465057662	12.45657528	11.91674328	11.64336355	10.58528382	10.59698118	10.98385097	9.532500296	11.59135789	11.16089924	10.46658385	10.82412635	11.89934887	9.932447731	10.44492156	10.08477169	10.36253426	12.82183318	11.13855896	10.99789037	11.55087223	13.3705952	10.16755258	12.07357711	10.50832079	12.54853564	11.42404704	9.137298728	9.284278458	10.91713861	11.06011521	11.42689474	11.09790328	11.73029722	11.18356815	10.25155803	11.10400575	10.80248685	11.70172657	10.30927008	10.11692285	11.1954693	11.5435928	9.806453205	8.788025794	11.14491536	11.41874448
hsa-miR-22-5p	5.353769002	5.558612757	5.233370866	6.008870131	5.445391982	5.771495281	5.495685431	5.210529981	5.618194223	5.361334807	5.195173231	5.984127439	5.049924045	5.019305542	4.912359001	5.012108246	5.377090761	4.796430757	4.820143921	5.114447166	5.506989902	5.288428942	5.482298199	5.839612071	5.198113365	5.366090473	5.090484331	5.257737875	5.126884494	4.794719543	4.543366075	5.157535599	5.590553298	5.1548276	5.133613039	5.323162942	5.658197248	5.05328309	5.329789477	5.023743042	5.222783479	4.984032033	5.123888919	5.304128865	5.243947117	5.123065733	4.93408706	5.761029987	5.500683701
hsa-miR-220a	4.650128285	4.629766472	4.647965361	4.654327894	4.670581887	4.638506513	4.651228039	4.596200251	4.58077906	4.670673781	4.685532934	4.62522468	4.619361358	4.665933894	4.575232597	4.609756172	4.639504822	4.707665584	4.62578446	4.702223991	4.594400638	4.637922905	4.648232994	4.700538533	4.654459296	4.572447759	4.699813842	4.675218281	4.674278435	4.620977378	4.640454078	4.760809735	4.645080919	4.617270715	4.625319918	4.624842689	4.66442676	4.620796935	4.643324121	4.628436004	4.693892265	4.718644456	4.672682904	4.565772854	4.65149202	4.615599168	4.747328912	4.562611294	4.623293419
hsa-miR-220b	4.621774146	4.6360334	4.651244633	4.605092254	4.633488991	4.603701671	4.622911718	4.587495176	4.627487271	4.642492116	4.581027706	4.600766985	4.612753617	4.612280977	4.562501789	4.616369646	4.617532713	4.688210805	4.598157696	4.620837994	4.606749975	4.589766562	4.582529329	4.586429943	4.606290718	4.609643785	4.614011139	4.64248419	4.651806872	4.622797368	4.616873969	4.705443871	4.624483295	4.647097639	4.609617019	4.610729975	4.577706488	4.588024504	4.628120573	4.614662539	4.651384809	4.567671136	4.58147978	4.568462266	4.579521091	4.591215935	4.630391103	4.61706388	4.624190518
hsa-miR-220c	4.716626633	4.666248347	4.614947449	4.677065934	4.645317409	4.665180711	4.618797215	4.660333746	4.67924915	4.677390722	4.674641278	4.623396089	4.647621801	4.678748899	4.6571166	4.657480464	4.758680324	4.617536632	4.64963447	4.690807062	4.654482575	4.635710305	4.662861213	4.687551213	4.672623069	4.739676291	4.670776838	4.68250764	4.685721246	4.662238006	4.665818266	4.726719358	4.658048457	4.626758109	4.674262819	4.669894416	4.667108793	4.60526706	4.652221702	4.658279702	4.661713799	4.655253291	4.634914784	4.636615259	4.677309271	4.610506246	4.609993996	4.658139121	4.658204438
hsa-miR-221-3p	7.794372128	7.85181122	8.373384683	9.204501058	9.678961559	9.190141812	9.366932535	6.762792279	8.211072874	6.205528766	8.352576937	9.005755526	8.09440535	8.592221397	10.6654385	6.773417897	8.68826586	9.433533468	7.080896448	8.249326063	8.280561235	8.878354437	9.388697193	7.89832149	9.329536653	7.933767363	9.139712503	8.344174169	8.404359023	7.968807594	7.256932509	8.480867009	9.089319495	7.261974303	8.404290858	7.775545399	8.834120281	7.937460267	8.439532314	8.375033209	8.335886697	6.313968898	8.829556689	8.184659364	8.485371406	9.23744979	7.174268005	7.801407274	7.373100638
hsa-miR-221-5p	5.188478207	5.342510866	6.867010756	5.56956028	5.987515632	6.740345195	6.866077104	5.858384258	6.602243203	5.286060517	5.821563088	7.343270008	5.769838664	6.358055414	6.643089603	5.53891253	6.588632742	7.119146733	5.464292433	5.045738966	6.327648352	7.083318763	6.67123493	5.388028186	8.051927416	5.417050659	6.227715995	5.812665001	5.412374414	5.512986973	5.508049252	6.657317332	6.842300669	5.222170438	6.237282104	6.005561829	6.520641721	6.015018924	6.392828238	5.996654324	6.133475479	5.002600285	6.009188111	6.329589664	5.547850554	7.263527822	5.519865402	6.130990987	5.419554106
hsa-miR-222-3p	6.731415781	7.907262687	7.558924831	7.487772324	9.126196948	8.246498938	7.048307831	6.744794502	7.024540739	5.186350884	7.463066009	8.027503859	6.510208872	8.074923981	10.26628572	5.302459552	7.561761277	7.675861718	5.436614546	8.075009619	6.496101745	8.2713044	7.493875078	8.265169033	8.151604743	8.04715289	8.433913348	8.275437187	7.833626777	6.313005035	7.220979965	7.913203979	7.904013331	6.134690434	6.822351165	6.617382028	6.814248103	6.754330082	7.316030564	6.761651179	8.355152297	5.711665162	6.628146478	6.706178412	8.440023272	6.417493494	5.637172055	6.623242193	7.170736954
hsa-miR-222-5p	4.604984613	4.639293259	4.645424218	4.645895154	4.778884319	4.61264893	4.656375858	4.595367553	4.634281351	4.67613166	4.67944557	4.667349183	4.603855596	4.626221633	4.74374407	4.611003007	4.704475962	4.605715495	4.594106866	4.612324835	4.638024708	4.692347378	4.68406367	4.678010742	4.787872556	4.625414593	4.692261538	4.672161453	4.702722651	4.636956115	4.612842972	4.607920501	4.78250114	4.629739188	4.661350524	4.662173678	4.73040432	4.623721843	4.648360128	4.64357831	4.672124842	4.639296098	4.665523641	4.619134622	4.757077304	4.647028227	4.655088532	4.644774827	4.596827955
hsa-miR-223-3p	9.610458086	9.753968964	10.26975451	9.664381205	8.627143047	10.18733198	8.338714598	11.08961401	10.04906434	8.678439943	12.80513389	10.32526689	9.843064106	8.804052634	9.653786599	9.855184808	11.04980743	10.90255874	8.476041496	9.007466586	9.665397831	9.639276715	9.848428636	9.736631239	10.59507972	9.509725718	8.516394965	8.969575674	9.133376298	7.092125497	8.028111087	10.42173188	9.595897187	8.607786009	9.802937297	9.408158416	12.10734906	8.964487195	12.16363355	8.710079617	9.867583363	9.156694416	8.097027085	10.85857257	8.174090141	9.656044874	8.647693583	9.874051166	9.406827378
hsa-miR-223-5p	4.684439595	4.65677287	4.710383047	4.697008761	4.636627585	4.661952736	4.625619404	4.776058753	4.702911988	4.659157826	4.739266105	4.805605524	4.702374223	4.661513084	4.645501195	4.678395639	4.789384264	4.751947088	4.616694635	4.654172323	4.72449068	4.727389033	4.676273598	4.972426583	4.678746014	4.643888697	4.821472877	4.675201776	4.676757189	4.636641747	4.606158158	4.774608053	4.692633701	4.684805094	4.617355104	4.678136199	4.7825829	4.664255781	4.78487298	4.617380639	4.715524507	4.68181523	4.636241573	4.701448449	4.705703886	4.723002974	4.632250063	4.785827685	4.649092263
hsa-miR-224-5p	7.369244012	5.404602442	8.64126482	6.537480368	7.243606811	7.534690426	5.988919945	8.719391379	8.928355454	4.70577165	8.849316716	7.975285358	5.459992025	5.760778966	8.937041501	8.143958459	8.95637136	4.378128004	4.466059235	5.318427107	7.37282962	6.099710275	6.999782697	7.421347285	7.001920602	6.227870511	5.859785099	4.540166994	8.588573632	4.933224611	6.507296528	10.24976639	7.426463064	6.209006535	7.588370426	5.702785615	5.956313549	7.170221947	8.952461255	7.700680982	5.677488754	6.822126331	6.422551715	5.710909712	9.028070999	6.921550776	5.977075662	11.34585582	6.600073352
hsa-miR-23a-3p	12.15577427	12.16261193	12.36601855	12.47559945	12.23794651	12.42657752	12.29584487	13.70685897	13.27830544	11.8648833	12.97912495	13.0770636	12.70892253	12.31718036	12.78371718	13.21197315	11.88921103	11.67339778	11.97399615	12.00690281	12.22073802	13.04932931	13.5694743	12.56410824	12.68554297	12.51404236	12.49336492	12.1007821	12.17844792	11.72826304	12.03884351	11.84650932	12.3042648	11.34028178	12.77551604	12.68305874	13.0372289	11.82464538	12.46475199	12.21385802	12.14298984	12.62053935	11.79378284	13.33581177	12.82003077	12.19290481	12.57659083	12.15289495	12.54795618
hsa-miR-23a-5p	5.74826598	5.643568152	5.095682248	5.608379733	5.16319382	5.676715363	5.21485517	5.486447787	5.240104139	5.271817688	5.032559078	5.135754283	4.959434112	5.491547372	5.155171063	5.074588035	5.393067591	5.052881204	5.282691083	5.613384539	4.825531077	5.143782029	5.179712062	5.746186434	5.327734488	5.343885358	5.87536601	5.230863128	5.019653124	5.098930835	5.297666609	5.084029582	5.086689929	5.113252424	5.233220929	5.205595173	4.969113616	4.805415433	5.794840211	5.081850103	5.213173581	5.261657173	5.116447595	4.991809982	5.275815673	4.90603528	4.520459947	5.266533565	5.438945164
hsa-miR-23b-3p	12.24167138	12.41854249	11.98828138	12.36376956	11.62984539	12.29541602	12.65416043	10.88557245	11.81777263	11.8071447	11.90739978	11.88411557	10.90304935	11.90957104	12.18482517	10.65313364	11.62304238	12.157507	10.36691105	10.96216277	12.45478149	10.56198818	11.61975888	12.54549927	12.2489584	11.69157166	10.72931059	12.12788407	11.27014973	10.83658684	12.03139418	12.48492164	12.1979641	10.79221659	11.57752301	10.71992353	11.31651335	12.6085251	12.2426588	11.44199148	11.88494666	12.42071428	10.78428784	11.11544745	11.64195834	11.38748064	11.61568558	10.94449791	10.84071254
hsa-miR-23b-5p	5.156667962	5.312847517	5.215134993	5.203189764	4.96376251	5.076776941	5.052329931	5.033509305	5.262389798	5.371523772	4.987405754	5.282405812	4.931271614	5.065595342	4.932658378	4.927239471	5.096332444	5.097870385	4.855949494	4.899479694	5.446135108	4.966034847	5.088371474	5.389041161	5.338216274	5.0266722	4.815865061	5.140597361	4.854825833	4.870184147	4.986701738	5.161652019	5.256830729	4.828069605	5.071861469	4.86268388	5.000678977	5.097922698	5.36960038	4.932767147	5.179856392	5.352182042	4.786274438	4.784484116	4.984156785	4.950667762	4.857832348	4.952349451	4.798901844
hsa-miR-24-3p	12.82840036	12.73102534	12.67499098	13.3739333	12.74957296	12.70292874	12.47420613	13.20254698	13.00483487	11.74374096	13.36082013	12.93576272	12.85868322	13.1612937	13.42911691	12.75575561	12.47960022	12.44208764	12.20396915	12.91769536	12.5635648	12.54466229	13.38399833	13.25595594	12.7902633	13.21421076	12.26973445	12.98837277	12.739957	11.47936395	12.04388628	12.46879146	12.4341089	11.8871301	12.58468942	12.08076952	12.25086662	12.50898947	13.24356987	12.25270108	12.68922	13.02649385	12.39650752	12.77975998	13.3268397	12.49358734	11.81758203	12.41114605	12.47641599
hsa-miR-24-1*	5.574095183	5.759456375	6.785107568	6.08594944	5.583325628	6.042665767	7.005517799	5.641191424	6.51078493	6.357631011	5.866228513	6.713656337	5.824727472	6.640317534	5.782773143	5.570359043	6.378528753	6.381509059	5.515021918	5.416501795	7.272221169	5.906474216	6.232114662	5.845310196	7.068486465	6.285108514	5.712364322	6.442250523	5.631316216	5.487972016	6.739129486	6.860061835	6.864287223	5.865682198	6.085272806	5.421286326	6.032692288	6.673073113	6.829325582	5.944484682	6.64212319	7.083208119	5.917212003	5.389278533	6.149034837	6.361877724	6.044249299	6.015510006	5.358463954
hsa-miR-24-2-5p	4.506332715	4.538056983	4.563462399	4.545862293	4.549846278	4.518299521	4.552379169	4.603299133	4.558230008	4.57669933	4.507138649	4.519806353	4.595626669	4.570950991	4.576873435	4.578438275	4.579205282	4.578527202	4.546915116	4.61244897	4.572019649	4.596490712	4.622346286	4.658249976	4.517134287	4.600381136	4.540679411	4.510425357	4.601939659	4.544316576	4.591426749	4.544409593	4.537270329	4.604843163	4.529870841	4.540254178	4.5620585	4.48589357	4.539729386	4.56175779	4.585453549	4.50407837	4.796597203	4.555748035	4.594688286	4.555942853	4.505193242	4.505913698	4.52306573
hsa-miR-25-3p	10.76595334	9.575541915	10.81302544	9.705358312	11.63701833	10.4528127	11.99054117	10.22168406	10.4883768	10.99072218	10.58757327	10.19682928	11.56304064	9.637638482	9.858625043	11.89922079	10.93857781	9.870030051	11.7082818	9.825732223	10.89648723	10.25535375	10.18268544	10.14873553	10.58079445	11.07825431	9.952434999	9.695435878	10.55543228	10.52750382	9.818168154	10.07773248	9.957357116	10.34471721	10.38734377	10.73207574	10.75325879	11.00406978	9.709362605	10.97308287	10.34824657	10.80250239	12.00212474	9.324592642	10.69293275	11.32535704	10.910685	10.10472307	11.13497923
hsa-miR-25-5p	4.562579713	4.615780888	4.728260686	4.597082562	4.648439151	4.637983875	4.973176841	4.666194711	4.696329479	4.817603542	4.564042307	4.662007076	4.727151192	4.605545546	4.57031909	4.75094647	4.72265003	4.778408036	4.784124792	4.646117077	4.711410981	4.691839784	4.664146684	4.669009491	4.643706625	4.610883954	4.618241374	4.591872425	4.714912135	4.733835013	4.632748153	4.652059493	4.626184532	4.713747824	4.650680668	4.709692076	4.787801117	4.676786662	4.564278992	4.719933935	4.652068142	4.620899792	4.936444913	4.629282407	4.643022539	4.693899749	4.60034906	4.62507384	4.707453359
hsa-miR-26a-5p	12.46610596	13.33694266	13.14401722	11.92646936	13.55168327	12.00306373	12.43397934	11.52861709	12.6283218	12.35108177	11.45982149	12.69715759	11.31572005	12.52531838	13.23214265	11.40718882	11.5050158	12.05229977	11.55209196	12.2043951	12.32465987	13.28808057	12.56213137	12.21295622	11.86361723	13.062515	14.38523375	13.6124483	12.75231998	11.99037416	13.68246996	13.56378976	12.3984298	11.65814176	12.06857494	12.95925525	12.16607115	12.41591203	11.85785729	12.33418407	12.94842606	13.35146009	12.34639607	12.19186275	11.88968614	11.47539548	12.52973148	11.5061511	12.70679364
hsa-miR-26a-1-3p	4.754467774	4.755381537	4.832154784	4.721972584	4.749832511	4.753055574	4.764658358	4.713165269	4.743794098	4.924965271	4.729846233	4.785237115	4.731456116	4.746076167	4.746305122	4.727375697	4.700710241	4.712897699	4.713629697	4.715570099	4.848775527	4.766009942	4.740055153	4.608647877	4.764690301	4.70881237	4.921714197	4.698150262	4.776024429	4.857169943	4.93547173	4.84731813	4.980152541	4.732255165	4.747823021	4.776403882	4.849601187	4.769574721	4.745120542	4.73054292	4.840563483	4.944314464	4.760674613	4.7587277	4.759948055	4.733043769	4.739924387	4.651579605	4.779306719
hsa-miR-26a-2-3p	4.666263294	4.722607696	4.68840123	4.674644907	4.703907091	4.695131079	4.669880954	4.644375893	4.664499786	4.74089077	4.675320391	4.707869263	4.731722614	4.626113958	4.607077055	4.629646328	4.660793173	4.709307955	4.642903586	4.729381408	4.704334004	4.680566942	4.640036105	4.637547263	4.706071785	4.600879412	4.691058248	4.731069261	4.637879594	4.680604587	4.653749133	4.670583956	4.647851013	4.711879377	4.638786827	4.679816604	4.654141605	4.64348736	4.666342007	4.672665928	4.696606949	4.745609691	4.671555609	4.629350888	4.650330778	4.660431797	4.755249059	4.699125125	4.64352708
hsa-miR-26b-5p	11.06953197	10.84527818	11.92998085	10.95399497	11.17173066	11.54577423	12.65290245	11.52063686	11.33268318	11.73196898	12.24187307	12.19962524	11.35261943	10.94991494	11.31078656	11.63693911	11.55891631	12.36183753	10.74216569	7.303139683	12.14155012	12.78743466	11.47371702	8.592244639	12.57568664	10.56198219	10.94996733	11.46556801	10.96842209	11.62615111	12.64496228	12.52598846	12.11575519	9.958344873	12.3264793	13.04933871	11.91682982	12.4984381	11.49665664	11.26778636	11.70163355	11.77554689	10.88665237	12.69701993	9.904338161	11.51251972	13.84644953	11.86656772	11.85775765
hsa-miR-26b-3p	4.803963425	4.842313769	4.868235702	4.795317892	4.78388781	4.724690294	4.826863808	4.700115944	4.766286861	5.35446248	4.820042835	4.868820682	4.724181185	4.766021313	4.699850043	4.696133574	4.802304377	4.66944905	4.685373686	4.828242978	4.876587958	4.881726804	4.709721005	4.677430959	4.862258858	4.711567344	4.871145857	4.762204098	4.805462891	4.772009975	5.168028629	4.967253617	5.004156061	4.680956853	4.797874493	4.832157737	4.837169385	4.812999962	4.728774857	4.705139401	4.855871404	4.859893181	4.739026153	4.75700027	4.745924846	4.783071048	4.975243149	4.742627361	4.749821865
hsa-miR-27a-3p	11.45840947	11.25008656	11.81938883	12.08254377	11.55891964	11.95718415	12.20628059	13.47860844	13.18190512	11.62070665	12.22361494	12.51469474	11.91291368	12.03926254	12.32646405	12.82324768	11.17999644	11.2890982	12.431774	12.42369927	11.92665865	12.92103617	13.53169734	11.80600237	12.43332653	12.57862064	12.42166644	12.08560748	11.6305564	12.01451178	11.56278697	11.32303559	12.0417261	11.25801357	12.37774236	12.35781192	12.75256738	11.05753076	12.12801308	11.96885693	12.08203882	11.95100431	11.53868256	13.11496586	12.68978231	12.16262039	12.20249878	11.6364629	11.81367775
hsa-miR-27a-5p	4.562559444	4.60587632	4.581046783	4.694792018	4.591680031	4.604182666	4.580316063	4.661614766	4.599487055	4.637211305	4.583018466	4.540895058	4.585555962	4.569422645	4.626486307	4.593870334	4.569506167	4.599735341	4.576304015	4.658559069	4.652815028	4.669817305	4.563545095	4.602593893	4.612241441	4.600440392	4.60902635	4.608964797	4.621733089	4.575270813	4.593341645	4.617670889	4.571250219	4.547135067	4.586215184	4.635128275	4.643279992	4.577759601	4.623390092	4.599973854	4.648763514	4.602490813	4.587972184	4.596763924	4.615490199	4.588961246	4.629573673	4.580005992	4.584346745
hsa-miR-27b-3p	11.90336348	11.72579859	11.75953055	11.78828792	11.72679816	11.74809474	12.4862313	11.24682448	11.83846883	11.97216265	11.62520461	11.92291055	11.16910977	11.46957702	11.77434841	10.98433828	11.59037623	12.26195472	10.62076913	11.41021432	12.78286216	10.66056574	11.96646001	11.69188969	12.26108091	11.55021726	10.66740341	11.73562418	11.16183081	11.36951048	11.74891168	11.83339169	12.49205288	11.31432002	11.53781432	11.1720127	11.8838585	12.40035592	12.22839824	11.72421027	12.00754028	11.95347416	10.92133295	10.91749723	11.77694207	11.2617043	11.05735199	10.61869414	10.50109456
hsa-miR-27b-5p	4.602146652	4.714330123	4.783814668	4.610582565	4.615207433	4.521181977	4.69346295	4.985652346	4.716420862	4.64732016	5.057058543	4.615578893	4.571263666	4.590133532	5.258409166	4.648515507	4.689102506	5.749582291	5.371284741	4.787665326	4.694876409	4.757254653	4.652351096	4.629773577	4.603404932	4.685572407	4.614353248	4.653532381	4.676794916	4.705387038	4.678394077	4.650513722	4.686073362	4.689828981	4.735314256	4.548210143	4.792219501	5.378422113	4.676783154	4.676087398	4.683631129	4.747005136	4.629302622	4.579277595	4.733644985	4.662691407	4.652251397	4.628928005	4.73160294
hsa-miR-28-3p	5.00476743	5.117880191	5.116211152	4.953731054	5.118158325	4.826626745	5.038901197	4.894597108	4.929193847	5.053659707	4.902719337	4.873331839	4.81696687	4.993260899	4.9778105	4.685825507	4.947836092	4.631351434	4.686446643	5.463736044	4.938407812	5.029889145	4.801799759	5.13085846	4.932361676	5.07127475	5.217711573	5.296002317	5.093569607	4.689921782	5.468098897	5.220759939	4.958616592	5.123070769	4.775659351	4.950579494	4.800737979	4.680041801	4.698567806	4.860025044	5.181658299	4.840117224	4.870492989	4.773842151	5.119049882	4.86554604	4.758218918	4.824693552	5.087648362
hsa-miR-28-5p	7.257374743	7.72672938	8.80941557	7.792187907	8.027483576	8.386501462	8.908612456	7.863421775	8.054704199	9.032057151	8.358207733	8.268188878	8.051497455	8.070677398	8.143356346	7.581211448	7.766037365	7.898498941	7.991804975	6.607055726	8.714072712	8.079690807	7.826258885	7.910046299	8.438473883	7.36749345	8.36470453	7.754172368	8.265873784	7.199402778	8.395326981	7.915442381	8.173781354	8.481412555	8.145062844	8.429645221	8.199633847	7.76731013	8.015371479	8.451162704	7.55356711	7.623800781	8.26689972	7.6233732	7.269278983	9.230568115	9.03734406	8.17971385	7.98892769
hsa-miR-296-3p	4.639803472	4.586998851	4.562094774	4.604096346	4.589091652	4.602656112	4.634107936	4.654015834	4.602913447	4.575218157	4.627130729	4.571099628	4.605584465	4.562626375	4.696579881	4.570294403	4.654694898	4.626903678	4.647646962	4.633584929	4.582888648	4.600373551	4.626837794	4.711152327	4.609843235	4.664373101	4.587054209	4.586021953	4.637568235	4.587652828	4.6238692	4.602214729	4.577800957	4.62994503	4.647898388	4.599047508	4.602152264	4.572610791	4.61573018	4.618033317	4.587377351	4.557092147	4.557918292	4.570848314	4.758244482	4.693959828	4.601284041	4.620182232	4.573052135
hsa-miR-296-5p	5.312229322	5.106908479	5.371390662	5.526511139	5.585151312	5.459018025	5.029014761	5.269438243	5.079563457	6.135429847	5.224596291	4.987063148	5.207414987	4.860336139	5.167598456	5.453090822	5.193409746	5.012533751	5.208543143	5.645462453	5.468550316	5.282533318	5.062713565	5.594034479	5.331222899	5.129844759	4.922864577	5.525919459	5.30804918	4.863905011	5.154969642	5.112362523	5.453677776	4.847114248	5.247764542	5.453776299	5.256026677	5.250089718	5.219250676	5.187640168	5.396239507	5.668062302	5.130754301	4.901263573	5.536535239	4.859774583	5.737915047	5.779875812	5.230105796
hsa-miR-297	4.591159395	4.620318925	4.656517754	4.567257328	4.587603276	4.597703911	4.599266315	4.66327184	4.604712714	4.558401225	4.669704153	4.58496544	4.631337856	4.611415332	4.72617984	4.584854201	4.590411172	4.758411027	4.707743665	4.609389699	4.662607236	4.606813168	4.619924653	5.295964541	4.628793867	4.629043397	4.598676103	4.561480914	4.689743316	4.59630829	4.590213566	4.634362127	4.583619939	4.618666809	4.601090312	4.594746705	4.661702633	4.779916114	4.597520221	4.599970563	4.619903787	4.596665399	4.596127672	4.556086747	4.57188317	4.605264133	4.516179155	4.780308688	4.638688645
hsa-miR-298	4.986367067	4.686142818	4.606150287	4.713038571	4.652859688	5.069002892	4.707961551	4.716101587	4.714331166	4.687356647	4.601025685	4.63792111	4.688241808	4.804096464	4.671569797	4.671433229	4.7028297	4.664311938	4.702957373	4.785823546	4.655501636	4.600726163	4.588771152	4.64687657	4.66846656	4.712489978	4.682597193	4.697580745	4.689194753	4.673165235	4.651609721	4.66547385	4.709468356	4.661342031	4.664896202	4.691988138	4.596508117	4.649692988	4.737619494	4.664266766	4.76739629	4.699098283	4.700930043	4.77424699	4.690386115	4.63015022	4.635318999	4.659805447	4.663205453
hsa-miR-299-3p	5.121533688	6.216378773	4.940949728	5.581549236	5.084402107	5.212662719	5.242480805	5.163041383	5.379538346	5.014744867	5.152059242	5.586881051	5.722398033	6.200553908	5.244184812	6.517991685	5.097684959	5.096370839	5.28100224	5.130641964	5.154905928	5.351421681	5.988799833	5.466831456	4.887163962	5.614029106	4.928429592	6.139423955	5.401998418	6.296758896	5.568869246	5.223909821	5.242690133	6.624235749	5.341360454	5.394904858	5.641172053	4.724688421	5.010234662	5.912359454	5.065041581	4.750631324	5.275403322	5.375058024	4.786152483	5.612417054	5.61772251	5.019603445	5.396517449
hsa-miR-299-5p	5.326903086	6.138382883	5.46019902	5.849980746	5.299207393	5.745742534	5.301139509	5.46978757	5.631928356	5.218519738	6.194681841	5.664011162	5.857553079	5.961579571	5.814393584	7.069596318	5.093560111	5.651363334	6.039533326	5.125750255	5.68008254	5.613190532	6.281133649	5.701398248	5.227632778	5.450708252	5.09408881	5.491245586	5.398911129	6.778954669	5.962435405	5.541252845	5.552214094	6.776522344	5.989162461	6.04673869	6.383930375	5.56520752	5.464298489	6.464383672	5.270349787	5.100839128	5.81251196	6.128788997	5.082439053	6.524771056	6.64430877	5.361710752	5.496763389
hsa-miR-29a-3p	12.76931011	13.37035747	13.07939544	14.37150923	12.86847191	13.5249528	12.33792222	13.37950851	14.00532088	12.59318244	12.03157788	14.13720579	11.5462698	13.70213195	13.03846929	12.73266649	12.33662179	14.0035074	11.69646411	13.79203695	13.76234763	13.98495723	13.56044285	12.32090416	14.19871415	12.74539612	13.16671057	13.959927	13.17422286	10.49281616	13.3331452	13.34605993	13.52189534	9.469323118	12.79403683	14.42852705	13.77076048	13.74272373	12.91665404	12.83212385	13.6081931	14.12592718	10.81920572	14.62313653	13.32988845	10.96650354	13.92892275	13.36192874	13.06880055
hsa-miR-29a-5p	4.664594151	4.82700318	5.173026425	5.059025401	4.746450779	4.826989396	4.768596258	4.852000493	5.112262506	4.896884323	4.655064679	5.02991578	4.631282225	5.071404453	4.69425965	4.737339724	4.78336833	4.846484064	4.611478414	5.017161088	4.892454631	4.951568618	4.810101813	4.634002604	5.011739703	4.703601778	5.055517827	4.864979079	4.730477583	4.292904548	5.059976329	4.942885246	4.916850451	4.287524706	4.846381771	4.923004511	4.835555781	5.061241301	4.78245141	4.775080981	4.934037537	5.340515221	4.707905528	4.878055985	4.919950205	4.722491195	4.888218038	5.020233722	4.79461234
hsa-miR-29b-3p	9.514189674	10.44935372	11.68821447	12.85320846	10.12422483	11.66364787	10.38324405	12.06888953	12.94175446	9.194791447	10.52261134	12.5718933	9.337638854	12.03797845	11.42815733	10.77835125	11.41120185	12.27785662	9.298308192	11.75201249	12.4389409	12.66209002	12.22709074	9.431665811	12.37351311	10.30959462	11.46261167	12.26487153	11.41842493	9.451771831	11.45996558	12.22476699	12.24170788	7.759729888	11.47540752	13.04440938	12.21358662	12.44332717	11.28544504	11.46864131	12.08927833	12.60235505	8.753828186	13.47050419	12.03086719	9.549870937	11.23688082	12.24856203	11.46243768
hsa-miR-29b-1-5p	5.005923048	5.149430746	6.076674163	5.650226308	5.063486009	5.505355356	5.64655985	5.82958099	6.432201754	6.036401625	5.031814412	6.201907853	5.098969555	5.294266655	5.098136109	5.672253633	5.528004195	6.081332804	5.032679912	4.867246234	5.986244819	6.04198943	5.571374733	4.864280211	6.274476076	4.881026195	5.215728526	4.73791866	5.384523803	4.731515559	5.313273403	5.616007507	5.863351479	4.474248518	5.543687509	5.395102892	6.383561012	5.827073053	5.846528819	5.489849416	5.581289705	5.783070714	4.845308248	5.454353286	5.185853577	4.955423394	5.982984876	5.954222038	5.25757663
hsa-miR-29b-2-5p	4.570903483	4.666661138	4.876327702	4.600394161	4.658444996	4.618490187	4.635879202	4.636916511	4.626229057	4.747300741	4.687967807	4.788878118	4.587796216	4.625381548	4.693484298	4.583538295	4.642796788	4.618800189	4.671605789	4.639556581	4.685729679	4.669666933	4.660436362	4.534348381	4.644896618	4.643168251	4.674122237	4.73515689	4.698557585	4.534035858	4.894082892	4.702261763	4.678362828	4.553305292	4.632634876	4.61140231	4.648383354	4.704155304	4.684746608	4.629539445	4.670935967	4.762034959	4.58381165	4.624012643	4.648067327	4.638456977	4.623867967	4.655618967	4.691243872
hsa-miR-29c-3p	11.03889665	12.92659284	12.91328515	11.88410664	12.02835991	12.77023142	11.35158337	12.31894979	12.38112077	10.39594397	11.27805926	13.6630129	10.44386878	12.3878214	11.95160291	10.94861932	12.00479813	12.48852337	11.0505081	12.93031401	12.10558538	12.52727404	12.15483642	10.36679804	12.9321822	12.02145883	12.40451868	13.40618024	11.40662049	10.01100377	12.71860264	12.27618663	12.33651206	9.269365	12.02035184	12.4383204	11.63603793	12.52438497	11.87712497	11.62927112	12.82248423	12.86547672	11.15871855	12.54910457	12.5950794	11.50564223	11.14436938	12.00734271	12.02965535
hsa-miR-29c-5p	5.686211413	6.971427382	7.498031915	5.764090481	6.554785677	6.351622619	5.985141506	6.120971495	6.336923568	6.688506687	5.695892798	7.974898673	5.616877155	6.584513001	5.697646688	5.339105984	6.449923829	6.307149054	5.285681238	6.494073991	6.63317953	6.851727336	6.33653449	6.319618013	7.069382795	6.114986692	6.541323013	7.80046835	5.778712475	4.897818484	7.299489173	6.664191563	6.471331968	5.089192548	6.521093554	6.001633971	6.277304013	7.045732969	6.30358053	5.736572967	6.932307751	7.529747159	5.846471531	6.227682293	6.653681073	6.278146186	5.989711698	6.478825905	6.186286333
hsa-miR-300	4.816636814	4.636378925	4.951624483	4.643026069	4.70328549	4.652655311	4.716954608	5.509100151	4.997016461	4.675510388	6.199999204	4.542561348	4.664413148	4.507368096	5.814275747	4.656006708	4.861520363	5.97105155	5.469106045	4.636234518	4.658380521	4.616034379	4.719832627	4.666375218	4.698510114	4.905463853	4.670686218	4.667881654	4.773824608	4.588310368	4.779320244	4.778586388	4.613758705	4.61636394	4.865070039	4.591567208	4.736532014	5.289120061	4.784672292	4.751558667	4.598670035	5.13858064	4.571023814	4.554880098	4.693305753	4.7282914	4.676059965	4.666714267	4.80408316
hsa-miR-301a	6.314392181	5.912460901	8.898802666	7.910796562	7.715739734	6.041057434	10.11446038	7.174342762	7.982753191	8.075630634	10.44767908	8.581187218	10.37279373	8.654952233	7.847865714	9.920224519	8.981294006	8.674806434	9.09758288	7.310907671	7.815090414	7.282250095	8.98734563	6.710264067	9.413936618	8.325006434	8.130773325	7.848195054	8.146202908	9.654810356	9.141117467	7.584663774	8.340091487	11.10800095	8.413794813	8.26265716	6.980028791	8.616902467	9.471679358	8.554716775	7.721488217	10.04805738	10.9728488	7.463761019	9.592425415	11.44801186	8.410947393	9.661261858	8.331095545
hsa-miR-301b-3p	4.450468394	4.610110629	5.251166048	6.197659444	5.696759372	4.611026353	6.502940586	4.617901684	5.785228203	5.77260382	6.387938334	5.174446299	6.74451142	5.559837777	4.849656634	6.969433775	5.328388225	5.587000268	5.939063126	4.757650052	5.650753019	5.559121738	5.293760342	5.340098825	5.416842512	5.801192975	5.812483602	4.945795832	6.02712398	6.728777694	5.707807904	5.449321295	5.178775019	7.348961934	5.260540216	5.315040712	5.293263001	5.092538757	5.599657625	6.908131557	5.212407396	6.460296573	7.453414597	5.12123443	6.829146577	7.141878883	5.765324243	5.550835412	5.260539149
hsa-miR-302a-3p	4.693726123	4.696013764	4.70947602	4.677596632	4.743456274	4.721512009	4.657994542	4.698635485	4.674238978	4.70023015	4.784944283	4.667207362	4.644721946	4.625739576	4.724931239	4.67286997	4.615973625	4.819052632	4.749537543	4.68795369	4.732935407	4.657952236	4.677231927	4.792687618	4.728413909	4.587228871	4.762920004	4.736139684	4.663818734	4.724187761	4.677624486	4.673673507	4.691002384	4.691979316	4.682214625	4.683219293	4.696533884	4.778270825	4.691470064	4.681964269	4.682260726	4.815152952	4.654469356	4.611011492	4.639406467	4.664627074	4.924291268	4.769388707	4.663208672
hsa-miR-302a-5p	4.661515232	4.641252112	4.685718552	4.631362183	4.669673261	4.647015142	4.628287413	4.598000212	4.632059103	4.710162206	4.600050243	4.599937954	4.640107958	4.662366683	4.571233405	4.581309892	4.63621331	4.61183655	4.624663934	4.643966976	4.605986344	4.608265025	4.578781158	4.683126392	4.620492123	4.602062931	4.644291701	4.645120133	4.655063386	4.608523169	4.646564116	4.70286446	4.614363422	4.65055167	4.604393132	4.659003328	4.669231594	4.609855206	4.62904983	4.610496733	4.645381097	4.622292292	4.614833431	4.602864732	4.584671155	4.617857231	4.590930368	4.602021219	4.643249781
hsa-miR-302b-3p	4.677083344	4.69093445	4.681581822	4.666247621	4.686990139	4.675142045	4.655624651	4.643628886	4.646463659	4.695615869	4.709370251	4.680229897	4.62280012	4.661362713	4.661223173	4.639616908	4.650286762	4.727939734	4.650461083	4.695239326	4.671055737	4.673562995	4.601463327	4.715022438	4.663090568	4.593942244	4.665506913	4.769699772	4.696556442	4.66692752	4.709536361	4.685473956	4.675934141	4.631793057	4.659716056	4.803140386	4.713299224	4.63109656	4.653264809	4.623746143	4.7448402	4.699755165	4.617329967	4.620274723	4.628324085	4.62339708	4.740573581	4.67447532	4.683524247
hsa-miR-302b-5p	4.603987256	4.638545033	4.650851678	4.608920961	4.574288323	4.616469306	4.611753705	4.587980024	4.63448762	4.678405102	4.605807629	4.680283079	4.660412852	4.589505593	4.578377552	4.618930148	4.628468891	4.621781063	4.583284587	4.636727276	4.69807111	4.643615435	4.610801817	4.616819987	4.673355315	4.601890504	4.604787358	4.670860154	4.585481595	4.640473887	4.642617113	4.662358544	4.656572592	4.652965282	4.578655516	4.591576201	4.653068501	4.576099901	4.633298574	4.599215493	4.665915388	4.625814546	4.576808757	4.642908147	4.639991442	4.581966708	4.649642994	4.622804929	4.586367529
hsa-miR-302c-3p	4.661837117	4.643239331	4.686167183	4.659007908	4.676719549	4.676718079	4.633783474	4.636329951	4.639016819	4.656715997	4.739158273	4.612743712	4.647153775	4.637512304	4.691411415	4.638248799	4.641682786	4.702892851	4.673660795	4.649044188	4.672848532	4.721318436	4.615408408	4.637317252	4.677424287	4.617783514	4.762199892	4.723228221	4.616409345	4.691016539	4.649271398	4.664538667	4.673854384	4.701751589	4.65757405	4.634834017	4.676238772	4.656547199	4.714515695	4.659441279	4.675723565	4.722982968	4.641291107	4.632014657	4.672346846	4.616256939	4.706840644	4.638220614	4.619707032
hsa-miR-302c-5p	4.751701312	4.649797578	4.573204235	4.719035259	4.650176038	4.676730704	4.681312966	4.717628118	4.691946339	4.634230583	4.671966407	4.609332514	4.580023505	4.6434095	4.676656124	4.652709767	4.734596138	4.70129989	4.669926222	4.847453794	4.61553076	4.705777046	4.736844317	4.736984362	4.669085228	4.715842816	4.683964776	4.681862718	4.650302495	4.664394942	4.608307048	4.619466384	4.644854693	4.670038936	4.680949985	4.698959583	4.625756908	4.639741594	4.728093158	4.662016591	4.665857933	4.649740262	4.673009593	4.67567063	4.745165518	4.657532426	4.639573506	4.678302933	4.672259784
hsa-miR-302d-3p	4.658695383	4.639318786	4.655682665	4.626782913	4.642418679	4.65295621	4.619416019	4.586928611	4.613117046	4.668820888	4.691533393	4.586338071	4.619755249	4.630181374	4.640382307	4.59092451	4.605147773	4.696273831	4.638301404	4.637656803	4.669807503	4.653989577	4.639955745	4.633699635	4.590773618	4.610680724	4.66725808	4.638878065	4.63485873	4.666134	4.629335727	4.641710539	4.644581521	4.649081951	4.657488034	4.599979858	4.59144084	4.669017841	4.646491396	4.658036317	4.662176672	4.661324052	4.590552645	4.594756574	4.61954102	4.609661342	4.633678152	4.656824527	4.627012698
hsa-miR-302d-5p	4.521592576	4.584519736	4.534924009	4.609427278	4.556381317	4.553805405	4.555794664	4.596629663	4.57792372	4.615103174	4.537363671	4.529455114	4.582096366	4.623215857	4.56267801	4.570073022	4.582291793	4.705845644	4.570677517	4.572647657	4.633926486	4.592872659	4.626893634	4.616815358	4.567589302	4.56628977	4.570713691	4.538089226	4.582872463	4.540678806	4.599233905	4.573871433	4.622965189	4.623847651	4.536315187	4.541847109	4.589927029	4.537960276	4.53227213	4.560345641	4.582971841	4.542842518	4.531684098	4.569630439	4.620641912	4.517234194	4.56542426	4.559053918	4.53415878
hsa-miR-30a	10.12668657	10.74276306	10.07186735	9.464015419	8.912205447	8.611181081	11.02931909	11.076141	9.743694378	9.789188837	9.220323757	9.548663182	9.736614101	12.01398358	11.03434037	9.941609824	9.294910627	10.49681936	8.388665979	13.52249327	10.4330692	9.623875931	11.14585497	9.822462425	12.93236848	11.28450499	12.02751466	11.91937309	11.3214185	10.92064485	9.25470385	11.83757617	11.16137471	10.82189298	10.3663258	12.06917355	10.25567511	11.37734508	9.831776837	9.976092478	10.36857417	11.53409065	10.25003357	10.3693236	10.79578084	9.984548087	8.02539766	10.38987103	10.12935643
hsa-miR-30a*	7.228194302	7.41661882	7.5126252	6.393694949	6.080021157	5.982216892	8.17228307	7.489395074	6.996100008	7.755500556	5.993760809	6.960223969	6.648790064	8.243207171	6.674926242	6.79333392	6.517648186	7.335416586	5.876115569	9.462957471	7.662842953	6.998541744	7.767275244	5.846377944	10.06803252	7.373323254	8.525051308	7.860975715	7.269566891	7.631794064	6.636635177	8.916230181	8.536983119	7.378250787	7.252444485	8.465610279	7.373333234	8.2232445	6.849637637	6.793362111	7.174414274	8.710891026	7.25070463	7.033480809	7.220953896	7.24855163	5.514154806	7.383039438	6.428289122
hsa-miR-30b-5p	9.749103491	10.52224565	12.1287031	10.4908959	9.931823192	10.89484291	10.08758172	10.37174683	12.11775935	10.29499142	9.941574828	10.9637743	11.05117967	12.01971841	11.34582873	11.08859603	11.33413355	10.29395638	8.777352502	9.971112484	10.39659675	10.66428554	10.73567407	8.218065881	10.83873459	9.984174948	11.36630302	9.97952339	10.45266548	10.18154477	10.5742362	10.23819867	11.60275069	9.552993994	11.0832878	10.29729487	10.69344387	11.40889485	10.63884009	11.15500429	11.03853042	11.58961916	9.972668361	10.85417044	9.328847775	8.986362311	10.79551894	11.28507232	10.7881216
hsa-miR-30b-3p	5.152250445	5.197686284	5.944232403	5.101993816	4.9299837	5.36825195	5.284915057	5.390148923	6.145431603	5.477544185	5.279455469	5.544993822	5.288629089	6.026775171	5.24972377	5.417868988	5.728709689	5.230391037	5.088268797	5.418836575	5.371369718	5.335388856	5.339525355	5.28632557	5.602234841	5.274536327	5.52650086	5.201282338	5.591759324	5.149567538	5.3369255	5.013240396	5.892831102	5.123974165	5.64588267	5.266213951	5.521758063	5.453352145	5.475744368	5.665358209	5.673184571	5.620246216	5.274502276	5.363956802	5.191577497	5.029784078	5.376336131	5.512001247	5.300889318
hsa-miR-30c-5p	10.21132173	10.52052886	10.68720276	9.360569678	12.91255665	9.919322219	10.6356067	9.904409523	9.930770467	11.7613828	8.813254155	9.621873928	8.917583037	10.83832258	9.446924832	9.724535719	9.614387234	10.07318467	9.302327775	10.81036799	10.25374807	10.62803145	10.0892549	8.527643935	10.88262659	9.470288396	11.21993613	9.952498143	8.787517012	10.95685158	10.64455104	10.43189571	10.78546944	9.906214019	9.961103691	9.99245345	9.755052116	10.48561311	8.905229159	9.301475335	10.94952102	11.30840274	9.566152392	9.359689147	9.47222437	10.76641896	10.59868187	10.17685457	10.4835825
hsa-miR-30c-1-3p	5.037485428	4.925087997	4.915878426	4.900311583	5.006682232	4.92736719	5.083469601	4.996550875	4.977219013	5.250759825	4.778254712	4.928719433	4.759243808	4.991946515	4.793957294	4.844005607	4.962168776	4.884380883	4.803184419	5.053002014	4.988856111	5.056568378	4.877311444	4.99174225	5.062872303	4.858982605	5.022248646	4.930704102	4.806263715	5.0769402	5.072798687	4.82436065	5.287150755	4.817851794	4.878406952	4.959976944	5.024475759	4.907669007	4.862922253	4.780613389	5.07584577	5.155866803	4.827602898	4.802073639	4.903956667	5.005015216	5.100922803	4.943404676	4.892068861
hsa-miR-30c-2-3p	5.396205007	5.428859945	5.153594042	5.215083062	4.929666891	5.062376926	5.625540689	5.561674487	5.248619056	5.429130704	5.078858831	5.183082906	5.048413639	5.649559235	5.119326726	5.167567903	5.30525189	5.131901073	5.014893555	6.084224948	5.491347748	5.071164463	5.382424898	5.36037193	7.154321093	5.473994734	5.92365258	5.249515894	5.464468433	5.13774975	4.796923227	5.860501634	5.953541933	5.227252767	5.290293737	5.964113042	5.315547068	5.530393827	5.236329307	5.071082006	5.194017846	5.88266383	5.551774105	5.291648168	5.231165964	5.243968892	4.660644748	5.412352722	5.033199399
hsa-miR-30d-5p	10.02994438	10.85991386	11.08849613	10.71415039	10.29461087	9.978605945	9.363146613	10.21759744	11.78173457	10.64630105	10.19138963	10.24660967	11.26866114	12.59899751	11.56394346	10.82275507	11.18818908	10.72525084	9.36544665	12.01728167	10.43433759	10.36521044	10.75146912	10.44062218	10.32714918	11.03920771	11.05935409	11.44779174	11.20397304	9.912291274	10.71086966	10.27441951	10.92042944	10.08504246	10.64275473	10.33148407	10.0569418	10.82314965	10.79263501	11.46291744	11.54676376	11.16899527	10.29281872	10.28474106	10.45814821	8.912137237	10.33233393	10.68723946	10.52110006
hsa-miR-30d-3p	4.718599277	4.96009598	5.645650914	4.967927582	4.791006852	4.930805956	5.081989352	5.09762115	5.794386987	5.16655689	4.948308037	5.343672476	5.206668589	5.918562515	5.171622192	5.297794937	5.509940011	4.981592091	4.803720355	5.468478342	5.173788778	5.227683839	5.228581909	4.53982765	5.352179026	5.049976506	5.461888019	5.030505368	5.172045636	4.955156042	5.390329266	4.934038329	5.667940652	4.955851245	5.188425774	4.905245374	5.182556621	5.206016324	5.132710503	5.396674779	5.540591113	5.389483701	5.003674717	5.017721684	5.024157738	4.834016258	5.125579665	5.322138299	5.067976159
hsa-miR-30e	9.265829619	9.713842563	10.50109586	9.416560502	12.40131657	9.933374189	10.87813466	10.12625726	10.08823867	10.45190546	9.742523772	10.28747703	9.72337255	11.03721483	10.21017289	9.987720657	10.16958236	10.38775894	9.793509895	11.59993587	10.77670167	10.91357643	10.34476609	8.648972643	10.51164371	10.55351541	10.64369131	11.04602114	9.233437264	11.04149455	10.38686038	10.11379433	10.88290419	10.22233605	10.1493768	10.63843038	9.890616064	10.42238041	9.345368142	9.602389237	11.34789613	10.63150853	10.00081238	9.717148842	10.18664614	10.9538314	10.96685804	10.09753199	10.69328958
hsa-miR-30e*	7.0703448	7.17906356	8.123451713	6.561784018	8.648040935	7.294786826	8.184705153	7.01939798	7.304784518	9.136024035	6.14087434	7.573912215	6.525360082	7.782537666	6.041630829	7.035871961	7.125659915	7.219306485	6.811875667	7.651048434	8.310821306	8.303372307	7.467405332	5.966140409	8.285484257	7.142066713	7.596415206	7.397595127	5.879561162	8.108056527	7.946026287	7.746647958	8.398501521	7.145295283	7.31113252	7.760484722	7.355442494	7.745822827	6.502372135	6.8679211	7.974451252	7.934846618	7.285379866	6.934332561	6.884788663	8.394427182	8.41543789	7.549659111	7.353252676
hsa-miR-31-5p	4.7358003	5.939342594	8.294698632	6.003208217	5.693488283	6.431592827	6.471837438	6.497819587	5.545997746	9.922183305	5.798809179	7.461595101	4.137588289	4.182142821	6.200421189	5.840989201	7.316540465	4.810628092	4.241018996	8.153784775	6.767671694	5.078559463	4.923280649	7.661930639	6.723997042	8.599084493	3.756818221	7.200945658	7.303676422	5.103537103	4.071587867	8.745876876	6.801684373	4.327582989	4.830905325	4.744158572	6.818210753	8.727091404	6.944579571	6.272197873	4.929398065	6.866129803	6.602293238	4.580727633	4.192522672	4.656672229	4.935431217	8.521409667	6.34232813
hsa-miR-31-3p	4.046403061	4.60658551	7.281075376	5.326289115	4.680907777	5.614959523	6.064408996	5.719291661	5.294048199	8.914683637	5.175617458	6.643298751	4.694435964	4.622256539	5.043756389	5.506415859	7.003212103	4.82868009	4.650609257	5.488172982	6.170019073	4.91609569	4.932374513	6.041833068	6.791272045	6.414883673	4.053930921	5.886157997	5.874819113	4.534290745	4.045646392	7.566625825	6.000873746	4.155699478	4.77970053	4.819469327	6.082276816	7.757978812	6.238802966	5.689087232	4.387787939	6.467494809	6.287406503	4.372786267	4.016814226	5.215941841	4.919643375	8.087654082	5.206581458
hsa-miR-32-5p	4.810775585	4.597902226	5.938755566	5.02815855	4.827922626	5.223951822	6.129640948	5.277461778	5.644278826	5.247706245	5.170468255	5.955644376	5.486668051	5.399265029	5.682514449	6.130750403	6.140210722	5.437158999	5.126210536	4.818226654	5.865952132	5.536961528	5.622623363	4.487467703	5.435939733	5.796261018	5.443508602	5.216843641	5.421607531	5.474581005	5.299828404	6.21889915	5.908538163	5.156061863	5.709161242	5.032112734	5.786055752	5.563346347	5.839371523	5.381257504	5.358224142	5.883025736	5.835566215	5.368064297	5.006205768	5.77470547	5.561340508	6.375506525	5.43394491
hsa-miR-32-3p	5.723678866	4.601137623	6.279903655	4.678623059	5.341765226	4.988862221	5.074816035	6.340044938	5.597753105	4.225860006	7.164293525	4.718005444	4.93757273	3.963151965	6.137722586	4.782228007	5.326193932	7.498742227	7.242925607	4.579980993	4.876534067	4.238222889	4.798406195	4.679674606	5.055421647	5.617739913	4.730580212	4.479564007	5.308881325	4.544147183	5.31737322	5.56496613	4.577002344	4.691112537	5.567643295	4.187488656	5.404452118	7.292087508	5.692700192	4.971265863	4.089788463	5.681308246	4.433219963	4.033505405	5.373697091	5.075321605	5.113834404	4.860596873	5.828001788
hsa-miR-320a-3p	9.322221716	9.086098488	8.887012547	9.46830543	9.427336631	9.533117522	9.407040761	8.955783475	8.893758552	9.66382724	8.665373019	8.779166854	9.097582413	8.775540599	8.353674614	8.712576234	8.242368918	8.20546298	8.380809333	10.5005914	8.925480284	10.15661642	9.147144211	9.604655097	8.867396132	9.468683057	8.914299672	10.25067258	10.14417676	8.953003426	10.34762999	8.868795873	8.149960949	9.227921085	9.812529044	9.453601458	8.771065116	7.849056943	9.090557664	8.485576463	9.341209771	9.842908288	8.749239443	8.570031593	10.27087707	7.667812772	8.407020684	8.446174399	9.907621938
hsa-miR-323-3p	4.869990322	4.991762279	4.730184136	4.972669137	4.810617665	4.939943596	4.788455417	4.791971649	4.857140473	4.88654201	4.826008158	4.936366441	5.241588545	5.265024484	4.905258197	7.073653517	4.751654135	4.835404744	4.876353758	4.744190787	4.906555485	4.939753075	5.155274216	4.829940947	4.772229962	4.973483345	4.73582264	4.901459189	4.948894148	6.427450684	4.868120857	4.859327974	4.889142553	6.8936673	4.807268262	5.091084277	4.874743966	4.699604078	4.962558067	5.275009763	4.77207718	4.667745651	5.134302955	5.119478238	4.72861995	6.620813007	5.512566391	4.781387941	4.906178178
hsa-miR-323a-5p	4.531813316	4.571716914	4.57672193	4.541664267	4.598004816	4.63926076	4.592706581	4.534742779	4.57061875	4.712046019	4.544753586	4.551861344	4.546608618	4.643008959	4.537704382	4.581180122	4.571641988	4.544899323	4.538958815	4.56029447	4.569853152	4.562078617	4.550363223	4.621584629	4.54917595	4.546928885	4.571970151	4.554065803	4.658824854	4.56468536	4.594182954	4.573364898	4.565805872	4.585052411	4.568610844	4.65373959	4.581686112	4.56844003	4.501786334	4.556650813	4.567065691	4.532185814	4.552793751	4.575110326	4.550028493	4.584443616	4.583530882	4.61972718	4.5169568
hsa-miR-324-3p	9.066521851	10.2016747	8.745961746	9.87821923	9.810640841	9.790068959	9.026655337	9.261675738	8.923815334	9.204968038	8.560368851	8.58614206	8.573526546	10.13821546	9.216689714	8.268558553	8.605028099	9.043902859	8.539983987	10.20219354	8.330402626	8.7695654	8.731081327	9.902855072	8.671325105	8.427768844	9.93764384	9.627074907	8.317184075	8.631971228	9.082763014	8.82731819	8.804028533	9.059842937	8.716319553	8.947081589	8.072001996	8.219104619	8.89294872	8.524453014	9.38786077	10.01897657	8.844613408	8.600741552	9.13848779	8.331669715	8.140952826	8.990641785	9.370087264
hsa-miR-324-5p	7.569348042	8.23179291	8.133802	9.534249437	8.721960294	8.227784773	9.770359824	6.602913322	8.111322148	8.966222861	8.621536043	8.091058166	9.171890864	9.438867947	7.246026216	8.364486645	8.067730001	8.643034164	8.548754487	8.379663553	7.967232829	8.199238254	8.375938993	8.125275489	8.254142158	7.957507749	8.441393795	7.694841957	7.879905186	8.462911791	8.410871858	8.508915658	8.056396021	8.608554168	8.072087049	8.136560088	7.215066372	7.729109992	8.541148685	7.894296143	8.289354692	9.419767213	9.586713455	7.559252177	8.388301895	9.294924278	8.208804412	9.35000089	7.341188608
hsa-miR-325	4.599184488	4.591632212	4.596086632	4.637565743	4.603161047	4.611138441	4.592637432	4.60793158	4.557431725	4.608674233	4.640689783	4.606232536	4.595937576	4.631246247	4.629932065	4.608010256	4.58426783	4.667593524	4.622706822	4.585938568	4.611093052	4.592428722	4.601426012	4.61536255	4.580871971	4.596228647	4.607740098	4.582511451	4.64331289	4.58124359	4.584469799	4.621889144	4.573927176	4.625884302	4.613915855	4.557037933	4.61395361	4.733479279	4.649476237	4.610760471	4.649301601	4.62468774	4.612366844	4.565602228	4.605830005	4.599149292	4.612677341	4.626150558	4.584768985
hsa-miR-326	4.796259725	4.755842882	5.492385025	4.729878373	4.778347037	4.886328613	4.750066301	5.202708849	4.930912363	4.635545922	5.683589075	4.988496864	4.775677065	4.927680455	5.203573733	4.80663642	4.946520581	5.546522809	5.433411825	4.790649762	4.835479756	4.783579362	4.857491211	4.970903608	5.005132435	4.799444703	4.76259349	4.865708825	4.877263354	4.691358426	4.857114938	5.000804803	4.790450762	4.88830823	4.905532721	4.755103061	4.861920962	5.156681678	5.029950759	4.771515793	4.799071846	4.832478961	4.86613643	4.705028656	4.900365161	5.022254955	4.96417831	4.968898655	4.888585865
hsa-miR-328-3p	6.097119683	4.896443684	6.436132377	4.830679066	5.5853883	5.18937737	5.314606999	7.644895938	6.295267127	4.813963337	8.394675105	4.809435555	5.175713662	4.098672379	7.490436027	5.745640527	5.904486914	8.262387047	8.052160661	4.949967581	5.253561052	4.817357206	5.231349172	5.227331383	5.503652194	5.693866792	5.335464989	4.84859586	5.582041703	4.888995077	5.942742621	5.711522217	4.95306782	5.00943763	6.222272419	4.51824883	5.711540566	7.615575172	5.985530964	5.385153937	4.454513922	6.35843375	4.865633105	4.130958494	5.394285861	5.216514696	5.897563101	5.199820904	5.840616279
hsa-miR-329-3p	4.821936922	4.998896907	4.75058262	4.94558114	4.812274461	4.857225203	4.801825885	4.707314559	4.789734793	4.778529542	4.763541959	4.910612414	5.019506189	5.011681653	4.762997445	6.217240762	4.734866875	4.692945743	4.798296169	4.796096366	4.86149542	4.972804399	4.959875153	4.876730795	4.824577621	4.872552238	4.719356038	4.898953885	4.811212712	5.622568913	4.857272856	4.826137108	4.802890718	5.701406629	4.904717499	4.892101736	4.84665554	4.670885252	4.793449084	4.940861914	4.715460498	4.763255413	4.895506365	4.874653451	4.748666731	5.358794381	5.014110243	4.788265555	4.804856297
hsa-miR-330-3p	5.137702708	5.480998598	5.950871109	5.53943162	5.32765881	5.219284236	5.432159806	5.279973214	5.29307873	5.682189802	5.282852421	5.755529661	5.737439673	5.920677431	4.985892378	5.075682241	5.222868183	5.100215218	5.024999809	5.677257666	6.034934278	5.086844207	5.038902441	5.769096148	5.487202544	5.19339657	5.60348842	6.099866239	5.798092252	4.950060511	5.483941318	5.073719726	5.392460279	5.327990299	5.000171662	5.30186759	5.032872001	4.998824295	5.289350844	5.311365335	5.582465215	4.91055448	5.258988544	5.277892086	6.225543433	4.843933186	4.870121982	5.309421052	5.123979148
hsa-miR-330-5p	4.591546074	4.620863999	4.618248047	4.591891319	4.64923298	4.612998477	4.62590999	4.589901004	4.641081675	4.593835654	4.637644785	4.594828815	4.601379067	4.666697549	4.608682139	4.619183215	4.626679191	4.607964796	4.579818101	4.665672378	4.626041424	4.646257705	4.616794848	4.602896698	4.685626268	4.581305218	4.616155299	4.630392597	4.671897338	4.630470556	4.682712333	4.633225449	4.626168074	4.655365355	4.617407689	4.610263654	4.632784504	4.642386628	4.623529635	4.587443422	4.732760308	4.607139612	4.600558084	4.595337836	4.58689089	4.598259736	4.671229129	4.58183565	4.556510051
hsa-miR-331-3p	8.607170799	9.098110171	9.671047419	8.876611243	9.721502824	8.725758053	9.680875527	8.638919111	9.1122664	10.25646214	9.113229159	8.917450943	9.523881364	8.475465821	8.803224754	9.610848577	9.12984344	9.60645755	8.785412887	8.401722011	9.246771252	8.853501459	9.066538634	9.438545774	8.70823723	9.109934099	8.461928709	9.309296792	8.414484981	8.977359676	9.640571455	10.26900539	9.128116776	10.44254463	9.380955519	9.084872606	8.655794863	8.264396733	9.072250596	8.998762382	8.902649861	8.654354347	9.428848103	8.961479632	8.429748794	9.958283422	9.25595821	9.736728514	9.241834273
hsa-miR-331-5p	4.635903792	4.671008405	4.603916312	4.718573353	4.647127784	4.619393435	4.738034355	4.688967849	4.686798747	4.637393727	4.580775829	4.713326875	4.695193551	4.779774698	4.669319111	4.704531019	4.702266061	4.657348156	4.655203568	4.695946322	4.653884509	4.669377702	4.708491954	4.513726212	4.669380032	4.688946227	4.682218644	4.773028052	4.680002445	4.660886695	4.692977064	4.73108634	4.705264643	4.735993055	4.727070718	4.646040941	4.999439528	4.621641828	4.753671584	4.659758401	4.736914629	4.602770965	4.685086981	4.764056158	4.817998757	4.642734206	4.578457142	4.67770338	4.65595941
hsa-miR-335-5p	5.672637247	6.002419739	7.311536259	7.039264531	7.211095756	6.644701414	8.565418455	6.355949965	7.353089931	7.337475946	5.876719645	6.571262014	8.463068844	6.664978082	7.268039449	8.342339912	6.988147649	7.296854721	5.602863808	6.1005165	8.107905845	8.294865645	7.109920283	5.113090271	8.582623475	8.045782852	7.794584906	6.201755484	6.702606871	9.934347398	8.987274188	6.31435703	7.596269199	10.230662	7.403671395	7.701919191	7.331109901	8.655236964	6.720407724	7.883129486	7.656311315	7.871633652	7.205512725	7.612899952	6.468509029	9.34228799	8.859984779	7.051081643	7.864164911
hsa-miR-335-3p	4.767458421	4.603783959	6.2699354	5.405969746	5.720939655	5.447271003	5.367034091	5.497238245	5.594347262	5.575183649	5.768588023	4.532262058	5.357789007	4.530530343	5.670450513	5.526142564	5.180549974	6.254629816	5.91347429	4.946602175	5.307513662	5.089605623	4.985036259	4.707324634	5.753435478	5.078726261	5.71017803	4.952901614	4.980624056	7.667917085	6.113810761	4.389402625	5.819457047	6.982022329	5.21591579	4.958096408	5.202359797	6.594911449	5.21616604	5.385839843	5.010649243	5.337489466	5.031758021	5.051315329	4.998853255	5.740098256	5.281829795	5.183613453	5.444731998
hsa-miR-337-3p	4.879538893	5.008501879	4.799157843	4.950113366	4.837550762	4.963888169	4.849643596	4.758469238	4.897388667	4.905819537	5.188921592	4.997765511	5.013745673	5.017225772	4.876893679	5.649020211	4.742693659	4.848903101	4.944952841	4.803056694	4.885834176	4.921075743	4.978880939	4.787878104	4.902958898	4.865786232	4.962730068	5.002575264	4.888866214	6.045158396	4.985693772	4.940722357	4.888102231	5.217610056	4.938423831	4.98466274	5.057900257	4.862461342	4.865233257	5.011357789	4.891534888	4.872010455	4.923962094	5.004983701	4.832156809	5.017306654	5.275026719	4.856951994	4.899287908
hsa-miR-337-5p	5.477390034	6.733359341	5.23319499	6.474607873	5.451267942	5.768855797	5.596750254	5.490187521	6.249659485	5.604417727	5.646923248	6.600548053	6.927378449	7.12379909	6.054796013	7.738604994	5.322538272	5.405864991	5.918997068	5.380384892	6.056105076	6.300173771	6.950375541	5.479356134	5.23480143	6.446728077	5.023708549	6.46052961	6.15304491	7.899282557	6.387473673	5.832635205	5.810369178	6.686027485	6.042807936	6.49263354	6.451181381	5.046016116	5.51968117	6.728015552	5.920709365	4.849833532	5.909129258	6.211532589	4.928238205	6.574860227	6.422688153	5.350448237	6.117081974
hsa-miR-338-3p	5.53208319	6.727288981	6.642156315	5.577901707	6.56319985	5.821167496	6.435250408	6.488686847	6.471938488	8.408061684	7.478817017	6.641163768	6.236495741	9.552578367	7.148468296	6.388222351	6.981488314	6.075028018	5.856731517	6.553952118	9.614373045	7.052095102	7.118469401	5.692112187	10.00574461	6.25362451	5.791555693	6.590365297	6.714998397	7.469660196	9.241227189	7.251648287	10.18260448	11.21460372	6.35092164	6.109675899	7.714907455	5.985162158	7.760249469	6.314791517	6.433995256	6.465185498	6.953378637	6.880925872	8.335801315	9.721892778	7.274895189	6.886651222	8.848721003
hsa-miR-338-5p	4.837499106	4.940580883	4.791978757	4.926614974	4.882292106	5.007843526	4.811271106	4.997935215	4.800151288	4.786282609	5.199566381	4.692734733	4.644656737	4.963697529	5.11464042	4.698166082	4.740911485	5.139494761	4.977977416	4.956828534	4.775306954	4.826629177	4.762050746	5.26706321	4.889696658	4.860466975	5.284759081	5.129291018	4.865084025	4.738885584	4.815619837	4.764299201	4.907561114	4.915602599	4.852580467	4.810833774	4.80318124	4.938807019	4.799850429	4.765987551	5.004699238	4.847503128	4.731046644	4.806628664	4.862365446	4.752281715	4.693692442	4.837361975	4.911935168
hsa-miR-339-3p	5.212150818	5.354112764	5.01766254	5.294081407	5.267681405	5.083709107	5.112454782	5.193393598	4.866448235	5.735220891	4.997356879	5.29238414	5.049304397	5.038854091	5.58016877	4.920720387	5.196853366	5.04739718	5.123823149	5.481467324	5.241391547	4.965347907	4.997704018	5.440458386	5.417220373	5.156747259	5.332479146	5.288417621	5.029620074	4.931708796	4.982700358	5.286926072	5.412516104	5.157117497	5.027378283	5.064147997	5.051876597	4.705434706	5.152872709	5.270299734	5.24809378	4.975169219	5.533207737	5.086472209	5.600809023	5.336243071	4.839663533	5.067348364	4.913377431
hsa-miR-339-5p	4.802510385	4.856272621	4.645490809	4.733674919	4.79899254	4.687904124	4.617374415	4.770643427	4.640465604	5.228407341	4.600745539	4.883645199	4.697761488	4.683491441	4.791631296	4.701616323	4.91694381	4.632186889	4.675387917	4.915224597	4.954673111	4.814291415	4.735825562	4.963331262	4.946881095	4.74533701	4.840096327	4.799510869	4.716482092	4.600886338	4.597993589	4.901024126	4.905430767	4.814976328	4.6144077	4.705588213	4.743531401	4.63005335	4.683452306	4.791454252	4.834902183	4.596791432	4.847785876	4.76904529	4.908563468	4.763451547	4.613257756	4.75610334	4.714427573
hsa-miR-33a	4.797045987	4.922124658	5.712010153	5.340452491	4.594674283	5.325994655	5.653576402	5.529056116	5.835441516	5.08135119	5.028252762	5.827072583	5.309486055	5.776881071	5.310307731	5.44284359	5.958754133	5.163946733	5.316230066	5.953738013	5.230953097	5.773333994	5.304901504	4.727634251	5.851553946	5.677735751	5.519585845	5.230884745	5.5037325	5.365990928	5.734324003	5.661575193	6.736201641	5.412292757	4.913602448	5.013046359	5.263023033	5.320042512	5.732932657	5.09386321	5.428570918	5.821558359	5.558552757	5.361055831	5.817922185	5.246149772	5.409117021	6.097258522	5.264911147
hsa-miR-33a-3p	4.693713054	4.592040369	4.893631817	4.595094266	4.698152885	4.602284545	4.785671837	5.223747286	4.861061714	4.5807885	5.842509059	4.587993009	4.625931247	4.506183471	5.348657468	4.711699083	4.747092993	5.423945528	5.360131736	4.606193403	4.642232624	4.585620952	4.639576422	4.792994552	4.682365072	4.663489185	4.623373659	4.594383968	4.703541239	4.567938592	4.745483807	4.68607614	4.588397672	4.578002184	4.780622699	4.595927892	4.663674262	5.234338042	4.777377815	4.668172382	4.587721151	4.663309128	4.594231705	4.577245035	4.701110528	4.658965778	4.671456144	4.628001504	4.680255872
hsa-miR-33b-5p	4.558180921	4.645764208	4.685692442	4.682487662	4.665259392	4.5859549	4.723665686	4.582359929	4.650678215	4.688847715	4.621018787	4.699804685	4.646660148	4.730645512	4.64365731	4.669032307	4.674781091	4.677524505	4.624384686	4.674529602	4.580441801	4.728261292	4.688110485	4.583560975	4.692544209	4.672679542	4.643734681	4.691459529	4.841488666	4.583403399	4.716460557	4.640982362	4.993619422	4.670463773	4.581747663	4.73221974	4.686238427	4.631934847	4.628128891	4.57507847	4.763540254	4.607863076	4.668923137	4.683943577	4.836403235	4.684444331	4.720451082	4.701600917	4.634013357
hsa-miR-33b-3p	5.336587973	5.037500303	4.903135417	5.327963052	5.115200069	5.04781706	4.940964363	5.693926775	5.096866207	4.907414352	6.079481033	4.792196013	4.76051397	4.779148016	5.556731504	4.7932656	5.103083712	6.15532921	5.819372407	5.295343924	4.779253283	4.894443267	4.940568349	5.243325701	5.173892843	4.990615992	5.052667774	4.940456474	4.999073865	4.845116886	4.886786046	4.904194908	4.859506143	4.797092111	5.08467895	4.899081934	4.992619005	5.454061811	5.130219362	4.905254517	4.95777409	5.122245785	4.940608352	4.953755031	5.154173309	4.885517509	4.850330192	5.102447184	5.017202641
hsa-miR-340-3p	5.872977184	6.121955621	7.031175856	6.8080362	6.492916288	6.486916797	7.636156941	6.091200383	6.891869996	6.291569881	6.276528185	7.674030652	7.439792341	6.588305853	6.208041744	6.859318079	6.843905384	6.10262076	5.63544618	6.573028015	8.362040694	6.345595539	6.730853847	5.985724179	7.234325817	5.932521608	7.552639148	6.649012292	7.064518856	6.27293628	6.969699844	7.443375728	7.057548712	6.634065201	6.881396314	6.609863382	6.39969079	6.552501916	6.913975442	6.034809201	7.304826091	6.638083742	7.535996423	5.958932581	6.386243533	8.253367844	6.626180084	7.147691824	6.803508537
hsa-miR-340-5p	5.872977184	6.121955621	7.031175856	6.8080362	6.492916288	6.486916797	7.636156941	6.091200383	6.891869996	6.291569881	6.276528185	7.674030652	7.439792341	6.588305853	6.208041744	6.859318079	6.843905384	6.10262076	5.63544618	6.573028015	8.362040694	6.345595539	6.730853847	5.985724179	7.234325817	5.932521608	7.552639148	6.649012292	7.064518856	6.27293628	6.969699844	7.443375728	7.057548712	6.634065201	6.881396314	6.609863382	6.39969079	6.552501916	6.913975442	6.034809201	7.304826091	6.638083742	7.535996423	5.958932581	6.386243533	8.253367844	6.626180084	7.147691824	6.803508537
hsa-miR-340*	4.927845544	4.99897075	5.984069576	5.33306573	5.20345997	5.643340085	6.082261541	5.148013833	5.641603814	6.546292909	5.14500788	6.044740032	6.055363396	5.428777334	4.936957588	5.799504331	5.56270465	5.151623264	5.189398964	4.861819287	6.406678928	5.036152673	5.288723863	4.726715158	5.94165767	4.772034728	5.453640669	5.01378043	5.094537721	5.170186509	5.185249226	5.53666987	5.864889034	5.178088543	5.545995282	5.406464394	5.423040542	5.312285337	5.506786133	5.131547042	5.3186873	5.271787372	6.228422247	5.378277123	5.025338937	6.921414071	5.840740767	5.916882798	5.177899396
hsa-miR-342-3p	10.15318668	9.994255009	9.70830588	9.574013408	10.03148495	9.256680358	10.20720082	9.801346285	9.965734597	10.53979616	8.71207124	9.711118205	8.616075717	10.18541304	8.647089295	9.59823836	9.311223602	9.636030537	9.956590526	10.20152604	9.21902486	9.756203229	9.453399251	10.77470417	8.856220124	10.51076409	10.3505883	9.969656162	9.775026563	9.101061673	10.13119487	9.916146461	8.737979601	10.20908104	8.935094855	9.237040216	9.32965671	9.328921518	9.776960428	9.884551706	9.702641832	7.755173762	9.995728725	8.208546883	9.391926328	8.326037111	9.65386546	9.238103716	9.436175778
hsa-miR-342-5p	5.753561938	5.735226063	6.376319595	5.465361001	5.761291976	5.63012867	6.259051168	5.553793414	6.278145872	6.596939222	5.245329595	6.700937434	5.333449935	5.811271334	5.0264781	5.315228046	5.883427173	5.710248248	5.531124891	5.219006523	5.68830485	6.366743963	5.5583018	5.98751741	5.688258653	5.7546297	6.399295177	5.469399158	5.700468753	5.538568831	6.528325118	5.978860038	5.459189634	5.668562928	5.447351009	5.624492475	5.735300884	5.797730436	5.96342585	6.018145615	5.926417904	5.015515641	5.708358809	5.168944383	5.244169435	5.318742152	6.562795969	5.933969249	5.566659137
hsa-miR-345-5p	6.40492551	5.225812618	4.9710368	5.507470838	5.458183148	5.682058247	5.151214359	5.309260309	5.072775651	6.140382032	4.942563127	4.887815769	4.876304233	5.207946784	4.84147579	4.843072391	5.290701832	4.924319816	5.124594596	5.517428745	5.319628968	5.07186949	4.827578378	5.606893305	5.113634711	5.182433636	6.067207307	5.279356855	5.146078404	4.868727399	5.035673087	4.895689248	4.923255432	5.201395805	4.728094035	5.025237385	5.309654262	4.64893749	5.101667973	5.192276658	5.141754149	4.823366921	5.105068119	4.924594587	6.215660437	4.835861214	4.969027088	5.289189508	5.059353876
hsa-miR-346	4.815778067	4.650857366	4.735862369	4.675689206	4.679428734	4.674370072	4.710278912	4.931168614	4.74627315	4.627121248	5.490087305	4.623958907	4.667479661	4.574132705	5.256827796	4.688501811	4.684207546	5.745496418	5.372721396	4.620045389	4.714064757	4.624526619	4.649659897	4.654378218	4.769597288	4.761064426	4.734932212	4.708232204	4.748211047	4.655882767	4.695032292	4.70548609	4.645892827	4.691380852	4.738511911	4.60467383	4.888473296	5.014287708	4.793018679	4.702565754	4.581367277	4.906287115	4.626840566	4.57952177	4.738197022	4.691690776	4.969294161	4.728282321	4.712396217
hsa-miR-34a-5p	9.881430009	10.09737916	10.6927151	10.4152513	10.11581729	11.01809183	10.06394639	10.35558121	11.33870996	9.441546324	10.7456985	10.57759154	10.83762001	11.69035867	11.80686919	9.378045415	10.32032581	9.684540427	9.647944989	10.55359637	9.714225977	10.00016398	10.45610985	10.70082721	11.05053103	10.40292312	10.54415737	11.22643138	9.552162999	10.16993317	10.59476512	10.5513867	11.21647374	8.295766934	9.471154698	10.5082296	9.315112116	9.599813752	11.62334269	10.05464618	11.39066822	9.058607591	9.537432862	11.00265863	10.7772565	10.75635477	9.827578981	11.25178045	10.98256272
hsa-miR-34a-3p	4.91837623	5.116976906	5.618409489	5.167572988	5.033998263	5.254260507	5.35751864	5.151669184	5.623833417	5.205125188	5.049777421	5.44527153	5.178206103	5.790855695	5.269469425	4.957011894	5.29240817	4.811120539	4.800529472	5.000040733	5.033010728	5.258764238	5.293933557	4.917945135	5.70775168	5.044535349	5.512204928	5.233978315	4.850927032	5.025361163	5.321205488	5.124167114	5.868500127	4.604724263	4.826649566	5.13408344	4.881252194	4.915846505	5.69123638	5.006326881	5.906346428	4.731686636	4.867406074	5.269678667	5.207123849	5.245522692	5.122451953	5.702800575	5.437100585
hsa-miR-34b-5p	6.535676488	5.249530173	7.021449073	5.423704702	6.14143793	5.735987511	6.131958523	6.622145549	5.940261242	4.780384552	7.85807729	4.965209809	5.794697206	4.551436704	6.704994997	6.274908433	5.570641568	7.614715759	7.352946456	5.397071357	5.793739887	4.498947277	8.347310544	4.718408244	5.952968695	5.809381324	6.20479049	4.820478641	6.052591273	5.0977106	6.079479825	6.484411463	6.071268484	5.27777322	6.308116137	4.947003572	6.31958424	7.40873796	6.618920214	6.264704015	4.602616213	6.718697729	5.560320352	4.628375791	5.833194558	5.66903085	5.844740745	5.154273975	5.967894196
hsa-miR-34b-3p	6.535676488	5.249530173	7.021449073	5.423704702	6.14143793	5.735987511	6.131958523	6.622145549	5.940261242	4.780384552	7.85807729	4.965209809	5.794697206	4.551436704	6.704994997	6.274908433	5.570641568	7.614715759	7.352946456	5.397071357	5.793739887	4.498947277	8.347310544	4.718408244	5.952968695	5.809381324	6.20479049	4.820478641	6.052591273	5.0977106	6.079479825	6.484411463	6.071268484	5.27777322	6.308116137	4.947003572	6.31958424	7.40873796	6.618920214	6.264704015	4.602616213	6.718697729	5.560320352	4.628375791	5.833194558	5.66903085	5.844740745	5.154273975	5.967894196
hsa-miR-34b*	7.477041121	6.673501263	7.834334658	6.988873606	7.263731934	7.802581583	8.040020431	6.847957718	7.600368595	7.051522844	7.512924245	7.659957351	7.896708686	7.771817158	8.058095246	9.899163016	7.319713867	8.227735364	5.788376126	7.919271744	7.33563351	7.08975356	13.02474942	6.649069173	8.330621479	6.921626626	9.251548367	6.656321255	7.216186114	6.709479593	8.145981664	8.19265356	8.991900471	5.753175635	6.162438947	8.144009809	6.617334916	6.77465682	8.00087671	6.535686975	7.541763602	6.737249319	8.488448932	6.963559179	7.485961067	8.098974686	7.260381334	7.599336979	7.967458266
hsa-miR-34c-3p	5.027195041	4.810187427	4.595172958	4.836382908	5.064907694	4.867596075	4.798913727	4.792052089	4.692894822	4.735103261	4.605019741	4.701640791	4.68115552	4.782185845	4.733639322	4.863051652	4.729198764	4.704945355	4.708325753	4.853704962	4.640234752	4.660732641	5.76054267	4.654872999	4.720614133	4.749576433	5.063650849	4.650775714	4.69826044	4.657202388	4.69230848	4.688124402	4.734683275	4.601044952	4.652423693	4.745611716	4.602545607	4.594111066	4.621060765	4.638530667	4.765614016	4.706346478	4.86300429	4.703196774	4.990301818	4.751588526	4.620024488	4.722528345	4.721864151
hsa-miR-34c-5p	6.523642734	5.317748814	6.100343453	5.588581707	6.093851115	6.075545813	7.027367724	5.433067116	5.286149584	6.249388819	5.949130211	5.783850126	6.421875173	5.669789182	5.682567719	8.601398419	5.320139081	7.066167183	5.429652626	6.684318775	6.229016623	5.429059739	11.72333469	4.684471211	6.569606297	5.348312934	7.81166236	4.617074238	6.024330011	5.653230948	6.787047911	6.688413421	7.676294427	5.151021291	5.168900565	6.803828324	5.64116933	5.505518663	5.61544611	5.403080789	5.370496267	5.736881634	7.668530075	5.478477177	5.92965755	6.963354625	5.890039229	5.295335572	5.720493301
hsa-miR-361-3p	6.508240138	7.209854699	7.804920457	6.128533851	6.572945941	6.601288296	6.731070362	6.748103989	6.973070263	7.456141298	6.947050657	7.382956347	5.840130415	6.576381812	6.525488143	5.858177768	7.583467151	6.828251419	5.614548885	6.476057252	6.54197323	7.40406973	6.881154996	7.293797327	7.493710793	7.883474319	6.806955897	7.481509657	6.829597446	5.235860445	6.751961553	7.346210782	6.247905354	5.64845249	6.496682922	6.170609135	6.899951383	7.417638186	7.160992989	6.215298083	7.208415576	6.527079681	6.260895293	6.05619973	7.904872339	6.195562084	6.766277675	7.018301055	7.406179923
hsa-miR-361-5p	9.295881573	9.430221078	9.454994308	8.882962178	8.661427342	8.15431828	10.15037511	8.174081603	9.500724107	9.957708626	9.25553325	9.090619334	8.810853674	9.351213937	9.186938191	9.00185875	10.22527757	10.00381917	9.624594361	9.197467049	9.505236837	10.0175491	10.12127751	8.292367356	9.553598626	10.09855814	9.767311267	10.07889106	9.170745949	8.905022978	9.86445611	9.832502026	8.913757369	9.466017181	9.2420097	9.124391372	9.56754315	9.811124774	9.19362255	9.303047911	9.66822201	9.316912439	9.772091866	8.003003426	10.87515174	9.704421146	10.19843557	9.012089808	9.114074296
hsa-miR-362-3p	5.837570553	6.725835894	7.935993247	6.111450828	6.865796077	6.601029405	7.606503161	6.473050046	7.688882869	5.8646893	6.348604333	7.501637701	7.022162825	7.650765439	6.875787688	6.707105685	7.126884811	6.313964747	6.770821584	5.864642162	7.777702927	6.880788424	7.082239655	5.523498182	6.438782799	6.158315529	6.922367877	6.942943075	6.426979211	6.711769799	6.084425923	6.815241309	6.461071383	6.338567299	7.183601031	7.570720389	7.484540742	6.84229747	6.756935387	7.017936661	6.864340202	5.900872322	6.641903664	6.974453141	6.610887953	7.480931814	6.962141299	7.147128996	7.579238062
hsa-miR-362-5p	7.063403434	7.661009725	8.100644265	7.092432914	8.648283758	6.421518211	7.532665372	6.300843651	7.661137797	7.339458522	6.634929007	6.952672681	7.454840551	8.064601246	7.772040543	6.569009655	7.505991268	6.380046793	7.058139336	7.355071571	7.634517556	6.760323901	7.087288924	7.366157285	6.409501629	6.40272418	7.292477981	7.486248971	7.67943218	6.522688084	6.407626733	6.863343676	6.442277193	7.092610986	7.008313141	7.383622699	7.553784534	6.6263809	7.270266389	7.310115025	7.147232669	5.866633052	7.150428383	6.383837924	7.202282984	7.236984064	6.614696874	6.549499339	7.287496794
hsa-miR-363-3p	7.753408358	6.198641422	9.622843565	7.109600663	7.273259109	7.123686748	5.879070948	6.793263747	8.962537666	8.542524141	6.299833302	8.63648909	7.33876091	6.706577114	8.919119085	6.984450956	7.908279737	7.354091374	10.41698012	5.868502018	7.060789882	7.08264527	6.668902238	6.289774164	7.228528295	6.630638284	7.747930523	4.49031951	10.82116176	8.373493704	6.821161256	7.346898749	7.675686961	7.565258427	7.006404056	5.747332288	8.104259597	9.31972662	9.766147198	10.67629651	8.296599198	6.708910108	9.498322328	5.813168004	6.738930037	7.305109638	8.810036966	11.11611446	9.069723211
hsa-miR-363-5p	4.573887855	4.598130217	4.636852443	4.586234336	4.558170379	4.577476891	4.583102231	4.563567665	4.58226885	4.656638626	4.558992936	4.603527152	4.579264016	4.587387016	4.544052389	4.604076739	4.600379831	4.606414829	4.607395014	4.609247734	4.644198103	4.624611882	4.584514601	4.559633671	4.579162898	4.582287862	4.681050264	4.556059747	4.668021078	4.623670303	4.617277425	4.594125168	4.627125581	4.586137653	4.532118163	4.778001895	4.673511763	4.561899176	4.5896012	4.578354463	4.596537874	4.584984511	4.587726988	4.580587505	4.585574472	4.552161664	4.742974688	4.632424692	4.557954657
hsa-miR-365a-3p	9.072935819	9.455831162	11.20098127	9.596345465	9.314644977	10.27735916	10.80919393	9.225722333	10.4366776	11.21679307	9.742673119	10.18951777	10.12350052	9.710977974	9.758711255	9.656581686	10.30958025	10.15630128	9.325977636	9.159839334	10.1121936	9.905046485	10.01339456	8.979477236	10.12113351	10.13144895	9.968240591	10.06170858	9.489729832	8.654770794	9.830583157	9.213114597	10.04343544	8.60057749	9.731904812	10.15998708	10.74655502	11.01981764	9.778616699	9.956648703	9.454602295	10.18562362	9.844682801	10.26082923	11.78677928	9.48122383	10.05059669	10.75098524	9.556861542
hsa-miR-367-3p	4.629063668	4.701394752	4.662168173	4.63171717	4.633642598	4.741472777	4.66065728	4.633514512	4.63152997	4.73073826	4.649464677	4.661522605	4.650015641	4.716403652	4.610787561	4.653154278	4.57927777	4.645692866	4.643441275	4.665366528	4.667001662	4.670417085	4.667599507	4.586550694	4.634798326	4.634833106	4.659534307	4.725102221	4.639374256	4.729654226	4.620645247	4.731743179	4.671127794	4.702644049	4.629519622	4.692658605	4.6538523	4.625636313	4.783777861	4.660817231	4.658292977	4.633581563	4.634107623	4.653867373	4.676329255	4.666651765	4.646108003	4.801553736	4.635194012
hsa-miR-367-5p	4.627374952	4.643275636	4.655248465	4.579545152	4.630978349	4.638287727	4.582097161	4.623823704	4.60188462	4.672498882	4.606684008	4.65926819	4.661616056	4.657432618	4.573889368	4.655275593	4.667828113	4.75033122	4.632363954	4.697027214	4.635905087	4.625663108	4.670212238	4.665369675	4.639374896	4.606440242	4.659762973	4.634901926	4.727124978	4.660930877	4.631785008	4.642859137	4.804755409	4.684521713	4.585799017	4.65348999	4.799499091	4.681707072	4.655476282	4.655995032	4.643966602	4.648008882	4.617717369	4.600504649	4.632755909	4.629108707	4.660119256	4.674558496	4.630175986
hsa-miR-369-3p	4.643809543	4.683735428	4.702148901	4.705685797	4.68134577	4.684355612	4.667984728	4.681286864	4.668319557	4.723071549	4.661360443	4.696984392	4.715892416	4.774477522	4.651383758	5.017089703	4.654624608	4.785572503	4.65566313	4.692939466	4.744493561	4.688705729	4.69083006	5.006649609	4.652035866	4.630997291	4.658966982	4.709753113	4.694448782	5.22207801	4.671580879	4.690561469	4.698584698	5.024509274	4.686642618	4.738542571	4.693205692	4.661653786	4.67053949	4.70685859	4.730307567	4.692564873	4.699905814	4.689365387	4.709681725	4.762933219	4.634323521	4.637529065	4.718949261
hsa-miR-369-5p	4.919429869	5.151731068	4.896430032	5.088944249	4.899922025	5.013624456	4.955974574	4.860352975	5.034626806	4.906502311	4.948771512	5.238859896	5.178247356	5.24513064	4.867182271	5.996649184	4.812849178	4.829768401	4.92531282	4.803575592	5.024952159	4.958350354	5.182515995	4.90028168	4.878893575	4.883505233	4.854333441	4.930929258	4.875533301	5.870962034	4.98204691	4.945591364	4.988234058	5.589989727	4.958496732	5.150347996	5.130527504	4.81083979	4.845299894	5.16194372	4.848726398	4.850587528	5.053094553	5.344761454	4.844379836	5.478440167	5.29128583	4.962997451	4.89123006
hsa-miR-370-3p	6.554703511	5.729450699	4.473109202	6.002501903	5.180383048	5.980894356	4.866223847	5.484543762	5.330977436	4.956454495	4.926748373	5.024249818	5.142080437	5.575062029	4.976315094	5.31170085	5.229535732	4.927478647	4.954052926	5.590952432	4.794640462	5.426347533	5.121022424	6.934433569	5.382428071	5.634132938	5.86437823	6.123637866	5.312946408	5.430494492	4.932486578	4.91228401	5.042489261	5.65990873	4.930314306	5.665715193	4.834896297	4.725611717	4.94773477	5.210751828	5.598750986	4.977729144	5.059007326	5.024897664	5.107556543	4.878251858	4.817845835	4.994907908	5.371239976
hsa-miR-371-3p	4.89493234	4.714903384	4.687025707	4.711770635	4.761692719	4.794166088	4.717683962	4.765238654	4.66287397	4.704988409	4.871956323	4.693910836	4.67439295	4.623910615	4.813659333	4.701021966	4.679155888	4.789995323	4.791242151	4.684492532	4.743042896	4.679449868	4.65235099	4.676859764	4.69475044	4.653183893	4.790253883	4.686947039	4.697228413	4.898716046	4.646593044	4.730386969	4.720735762	4.66699803	4.730899313	4.639675237	4.659492684	4.700087589	4.73288905	4.716158748	4.715905758	4.715977906	4.688990618	4.719211072	4.71847735	4.662671715	4.868507301	4.687781076	4.715041927
hsa-miR-371a-5p	6.862712463	6.130853335	5.456097033	6.537767563	6.995120088	6.553749887	6.03315466	6.239773191	5.878600677	6.188640151	5.582279078	5.606260658	5.960688593	5.683860409	5.41006286	5.843791231	6.399373765	5.408349498	6.356448836	6.552399863	5.435577367	5.665159147	5.55060944	6.810371655	6.181785388	6.017303716	5.736657143	5.664745997	5.314111811	5.803142207	5.332648845	5.082683638	5.518617324	5.304535767	5.907966369	6.030919877	5.383320589	5.414703106	5.834568048	5.860108524	5.780712392	6.32891808	6.217213664	5.528115159	6.891371208	5.808500916	5.341786973	6.098160833	5.604013488
hsa-miR-372-3p	4.592389654	4.679614763	4.637753967	4.645091556	4.645729064	4.682803328	4.596558102	4.611601143	4.654318566	4.64474131	4.612094537	4.659987852	4.727556755	4.646783735	4.573468648	4.647300104	4.605561958	4.673840007	4.642133512	4.652872743	4.666574295	4.679995113	4.780316524	4.666312611	4.652920193	4.638455475	4.660967016	4.656950477	4.627839404	5.328726927	4.707559282	4.659622322	4.692184758	4.634908639	4.579232455	4.580514107	4.662060267	4.592024292	4.599786811	4.671175973	4.652569248	4.61108862	4.664478016	4.86796551	4.60094196	4.642063339	4.699627334	4.619713736	4.573069683
hsa-miR-373-3p	4.6899766	4.711160601	4.771790014	4.69320678	4.747433425	4.765312132	4.67227111	4.771438225	4.685601291	4.621199191	4.732804186	4.680243387	5.52501827	4.714737399	4.748580463	4.686759494	4.668584719	4.722652193	4.795025449	4.739959203	4.673298028	4.643735171	4.72664876	5.12105043	4.72637722	4.75940061	4.820157202	4.818707599	4.633931118	5.108495847	4.746384389	4.704862476	4.6811855	4.697383824	4.729869543	4.753867309	4.689198171	4.783773909	4.682825435	4.73985136	4.730152365	4.762624595	4.666833099	4.776318424	4.807482192	4.688072347	4.657787096	4.66714093	4.769465353
hsa-miR-373-5p	5.295445432	4.957112457	4.849472612	5.504158886	5.847997164	4.984906598	5.085403196	5.332188996	5.025827672	5.108113851	4.895209161	4.895142462	4.942377244	5.006568917	4.798270883	4.956786867	5.157565588	4.890174698	5.119825526	5.225246826	4.896624067	4.846056064	4.936163165	5.054827539	4.843576207	4.974116721	4.839461732	4.846824877	4.792650262	5.061576727	4.773223465	4.904162373	4.998074864	4.798309214	4.724811724	4.782707723	5.108181225	5.079981262	4.849250192	4.849465893	5.183199241	5.254933505	4.939823886	4.78224828	5.653843697	4.786073151	4.576593409	5.127788792	4.728872117
hsa-miR-374a	7.45174184	7.358169512	9.294818283	7.724435828	8.417146335	9.343114262	10.27083623	8.880659071	8.925097495	8.124300924	9.359902191	9.695459861	9.116558133	8.57364221	8.982539169	9.560180019	9.166693559	8.784731666	8.45520168	7.295862387	9.600355969	8.878711745	9.159436059	6.249082501	9.418114878	8.272195554	8.892779678	8.144178461	8.121593522	8.035394353	8.515520615	9.542591815	9.031585932	8.827670219	9.229055907	8.945200716	9.236492708	9.761951364	8.789645878	9.280383417	8.357336296	8.909388246	8.928301118	8.302059194	8.370340634	9.952364044	10.2232358	8.997252212	9.687298068
hsa-miR-374a-3p	4.595116946	4.664139398	4.687230006	4.647782427	4.633603205	4.67545668	4.583719146	4.607366154	4.639061414	4.728512474	4.589178774	4.65368244	4.665982915	4.679691042	4.584739033	4.629463711	4.622308504	4.700182855	4.634401623	4.647915402	4.715227567	4.636125634	4.664895788	4.706450762	4.659777958	4.607002193	4.660603052	4.685442891	4.696458697	4.694660816	4.706629086	4.730757919	4.659218335	4.605515521	4.645527751	4.61934315	4.69368503	4.648627117	4.655751935	4.628830819	4.694639975	4.615554068	4.636301971	4.588909727	4.670685182	4.684310116	4.578719547	4.588815659	4.561700905
hsa-miR-374b-5p	7.582742273	8.266852022	8.788572634	7.595272098	8.681228227	8.357772597	9.081129582	7.545182312	8.275436888	9.114234697	8.774495836	8.547823512	8.438331955	7.844987076	8.506189969	8.965114073	8.286489068	8.006797169	7.152764348	7.404363147	8.985564743	8.697543593	8.684338764	7.210866776	8.618495394	8.000738464	8.625427819	8.005307371	7.984228496	7.004107999	8.078922946	8.549159609	8.423014032	8.277619024	8.524120799	8.22137168	8.772188528	9.06470287	7.9308612	8.696164088	8.545634083	8.518968304	8.517748239	6.953696292	8.761923463	9.024831736	9.324584282	8.466192954	8.764501029
hsa-miR-374b-3p	4.671089557	4.694840652	4.844721423	4.721598338	4.63304696	4.768757976	4.992714137	4.714047369	4.705362338	4.811406559	4.726599896	4.785405369	4.677055891	4.752991946	4.620812058	4.835804402	4.804433504	4.674756645	4.700181481	4.748334158	4.73415595	4.827729862	4.758344412	4.760832322	4.763829987	4.632773247	4.737929513	4.656177468	4.728150383	4.665285146	4.603653463	4.725903115	4.809472102	4.74530911	4.75838987	4.728865247	4.789660191	4.794637092	4.686649655	4.667539955	4.700679872	4.850408451	4.708194616	4.726564909	4.712845941	4.73421333	4.700688459	4.663368138	4.730367428
hsa-miR-375-3p	5.019988761	4.700681957	6.084578483	4.767911222	4.857440786	4.612035936	4.693182016	4.751008244	4.721869069	4.959536196	5.722981742	5.290284508	5.731280137	6.718968836	5.402091369	4.863170434	4.960745627	4.755845768	4.881469879	6.886670789	4.97177442	4.490148988	4.975881079	4.935162143	5.412974245	4.885607685	5.537696363	5.23556392	6.220278118	5.983749235	6.714482664	7.624139023	4.987077624	6.088176658	4.875295518	4.81458291	4.707582063	6.687861872	4.334780283	4.33343684	4.523066727	4.449383124	5.08034866	5.346520595	6.048662553	4.747128714	5.845554308	6.89592929	5.119735049
hsa-miR-376a-3p	7.167816881	9.028196568	6.198191861	8.376418623	6.93643525	7.571182175	7.185719259	6.658286617	8.054362078	6.448228203	6.990180613	8.203773479	9.250304739	9.772054164	8.940876748	10.42066816	5.987816153	6.334972153	7.886716486	7.892820499	7.860011465	8.385009706	9.128753234	7.234952637	6.13175064	8.865206023	5.416651988	8.969921781	8.39285657	11.56094213	8.524598346	7.810067692	7.658018568	10.6613551	7.88581891	8.997995831	8.13770193	5.826474205	6.747626842	8.898516613	8.029983912	5.212925509	7.760269718	8.926838986	5.566830741	9.026611298	8.924327453	6.875689964	8.181613386
hsa-miR-376a-5p	4.852452752	5.05132771	4.865879063	5.052956215	4.882559473	4.999424533	4.932682479	4.8221407	5.032687702	5.051401652	4.870159012	5.111534186	5.226350235	5.38586925	4.924438967	6.530182342	4.793461479	4.860842445	4.9592293	4.800295458	5.007587347	5.134927331	5.169222208	4.839303341	4.885300063	4.996697005	4.857650847	4.8282551	4.917974101	6.434196003	5.015605961	4.882352715	5.013852095	5.714876868	5.000435811	5.155475743	5.056748116	4.817893756	4.84543813	5.327908479	4.928078031	4.87016707	5.237889178	5.267196552	4.856145707	5.787747492	5.546298779	4.869022215	4.880336353
hsa-miR-376b-3p	4.854036017	5.335850924	4.84881324	5.491949428	4.815271647	5.065689662	5.044191181	4.983015535	5.218573899	4.923851494	4.97737167	5.61229033	6.206321085	6.182467521	5.298563787	6.951885074	4.913354257	4.95047762	5.150912549	4.809912591	5.260132398	5.570477158	6.065543882	5.173174335	4.782258141	5.420204663	4.736063836	5.364927765	5.300843062	7.828082592	5.605670569	5.173285947	5.223641253	7.414796462	5.167513394	5.774686196	5.595262336	4.735319675	4.942801102	5.95219195	5.138073793	4.686751414	5.400424342	5.705065758	4.789775204	5.829252006	6.017464549	4.85032309	5.23903335
hsa-miR-376c	7.537220879	9.556154686	6.626095943	8.772699269	7.344529674	8.027088613	7.532892716	6.892530772	8.39249625	6.611216517	7.217705884	8.655253702	9.74995207	10.05944913	8.870750834	10.83668367	6.162380292	6.712205261	8.349015455	7.883146126	8.133343028	8.573749692	9.457401901	7.478758698	6.639871324	9.095633766	5.774599575	9.171764732	8.43391254	12.50248922	8.788223469	8.024136193	7.935141506	11.08383663	8.385924011	9.253690457	8.784879559	6.114999184	7.395325131	9.427425485	8.125480525	5.307831436	8.147636899	9.548276582	5.674002851	9.749870674	9.640790434	7.229107699	8.319607653
hsa-miR-377-3p	6.341322803	8.296995627	5.742789058	7.644181837	6.207032741	6.675092416	6.557181897	6.220294852	7.442219792	5.896054342	6.52167149	7.735499178	8.680913263	8.901055251	7.818902437	9.631145916	5.859406839	6.216442273	7.411222151	6.863594892	7.285647322	7.660728817	8.384317805	6.715040003	5.929676136	8.077638337	5.32319783	7.842745576	7.582761473	11.1558073	8.054787201	7.270060094	7.078221275	9.886171684	7.276713115	7.848382182	7.593852309	5.413010033	6.346510664	8.088118893	7.290151977	5.017361132	7.038434687	7.929345357	5.395415576	7.889557688	8.068035076	6.304910655	7.443628884
hsa-miR-377-5p	4.76399339	4.884235093	4.678128683	4.868194581	4.711345663	4.749715374	4.686390741	4.697640988	4.769802159	4.836050348	4.767265005	4.784982632	4.849250202	4.886703087	4.752470411	4.952578329	4.690007017	4.745468003	4.750265418	4.769877057	4.726571542	4.750174119	4.772989834	4.949109601	4.734380875	4.770730836	4.717949473	4.879498911	4.77093354	5.107005137	4.750215022	4.755897057	4.775028996	5.164150401	4.706934343	4.809971098	4.711674294	4.674632434	4.705021962	4.822410096	4.808101232	4.670750122	4.728990711	4.752718487	4.649015741	4.814011896	4.865243397	4.716779556	4.755635824
hsa-miR-378a-5p	6.852478012	6.719629795	9.188065294	7.566302638	9.155462923	8.369273817	6.884935114	9.405410982	7.734962707	9.013212281	6.93955118	8.045282298	8.574865906	8.132323705	9.115652213	6.666246159	7.498547192	7.934294742	6.677035815	10.82477282	8.470531739	7.351061635	7.993381124	8.337065839	8.147393473	5.954554609	7.715906372	6.853286714	7.240403394	6.629767144	6.551236686	6.756333753	8.8292031	9.084152782	8.326278604	5.489960219	8.750174274	7.774873653	7.251543316	7.391728158	7.978765831	5.830722346	6.824457789	6.248665888	10.09500761	7.508523245	5.562121185	6.201265358	8.513221421
hsa-miR-378*	4.809750055	4.96803174	7.390640859	5.383794161	6.10917265	6.45624976	5.768395404	7.06785177	5.995129497	7.483166181	5.20554429	6.308104057	6.502710282	5.899621753	5.891868609	5.039368279	5.651742078	6.168829276	5.068713828	7.36756776	6.966251485	5.919146484	6.328714117	6.291808353	6.713618373	4.635626454	5.666369979	5.296539866	5.513910347	4.972743862	5.058434445	5.256947817	7.220705003	6.501699272	6.615782132	4.57790299	7.224857556	5.86098101	5.411814302	5.666543172	6.167577465	4.669148226	5.373299677	4.82595878	7.078903339	5.812899818	4.854278451	4.984185344	6.250716694
hsa-miR-379-5p	5.610247176	7.113888615	5.19675211	6.739915299	5.758823196	5.673660705	5.531353923	5.518141852	6.084050384	5.4407251	5.630045245	6.396314678	6.889248191	7.488386156	5.972124131	7.824715296	5.4602731	5.451682683	5.933033893	5.747462932	5.731091274	6.104977612	6.790717391	5.926959863	5.25719085	6.718427198	5.067595656	6.809556977	6.15918848	7.341447148	6.209539028	5.737386992	5.623315679	7.786161205	5.863747172	6.234744112	6.184461315	5.07000136	5.52067105	6.639573481	6.031958392	4.928298294	5.969763632	6.098774559	4.943630856	6.543041969	6.284624233	5.269646964	5.994416889
hsa-miR-379-3p	4.640536599	4.661012272	4.647125999	4.637258451	4.66203794	4.62771981	4.619554546	4.597107872	4.617168458	4.676398232	4.639992936	4.625180923	4.625462889	4.675047488	4.607814432	4.679256008	4.627787967	4.673554011	4.598188386	4.648949766	4.626568945	4.619328532	4.664435644	4.67226897	4.597307136	4.621781642	4.660367353	4.640170506	4.769444237	4.737919794	4.692841527	4.695552004	4.642945998	4.690541367	4.638046829	4.692264437	4.625906457	4.606941576	4.630639426	4.628559775	4.591213935	4.637096308	4.616058141	4.594041716	4.600707151	4.607394574	4.673789362	4.595408764	4.642942559
hsa-miR-380	4.6834275	4.691656736	4.774548421	4.696106649	4.65291712	4.69889649	4.703925184	4.667852961	4.681122008	4.709353511	4.66579383	4.658672052	4.681279202	4.719387716	4.694694662	5.019454833	4.628694494	4.740975995	4.730538753	4.69131693	4.725110256	4.703175377	4.67049159	4.651216138	4.674035854	4.64309138	4.768985899	4.697611175	4.899540283	4.968337929	4.905344579	4.729279847	4.701299407	4.929500182	4.711765101	4.709673101	4.831789814	4.687817741	4.730490088	4.708245322	4.680593986	4.737078424	4.667882543	4.669195899	4.667826355	4.741693566	4.724343731	4.767352175	4.700606817
hsa-miR-380*	4.592575817	4.559896294	4.585442705	4.593236163	4.590273834	4.539748701	4.620062331	4.558249452	4.621183053	4.657443389	4.567036178	4.562768098	4.565331088	4.576890746	4.592897406	4.614648423	4.572860772	4.64677428	4.573975114	4.568880352	4.573276297	4.530973029	4.579463836	4.727050403	4.551493006	4.525659762	4.516968847	4.556687311	4.57484906	4.57078073	4.593185481	4.621464939	4.588927029	4.610849538	4.578165711	4.625709857	4.704252874	4.629169303	4.616000498	4.570331278	4.604854606	4.577955676	4.572252492	4.596734856	4.581362667	4.579804993	4.561619426	4.573641571	4.56662593
hsa-miR-381-3p	6.536982848	8.577000325	5.694459665	7.510810043	6.136712784	6.340806754	5.925033395	6.148221233	6.546130487	5.818987817	6.550133605	6.625377655	7.228102452	7.933618174	7.030230328	8.358517088	5.479481858	6.660353689	6.822733123	6.658953193	6.406496078	6.736589382	7.359304877	7.195090618	5.615811577	7.54694833	5.301989423	8.068665676	6.85845896	8.738098647	7.198335325	6.56817832	6.387078429	9.13741012	6.627256425	6.921787012	6.831241154	5.511420567	5.931251797	7.085329585	6.76412928	5.507760068	6.385739078	6.792749026	5.394384134	7.273092372	7.150052652	5.689697706	6.741927879
hsa-miR-382-5p	5.593972088	6.263380495	4.953429568	6.042120433	5.465758308	5.446376711	5.049486288	5.121088951	5.389467577	5.169896116	5.554620632	5.482113284	5.819231061	6.147508659	5.435019108	6.532469886	4.970148639	5.166209907	5.252653637	5.288403367	5.357193217	5.350789614	5.749773743	5.655808658	5.061291893	5.902932454	4.956426202	5.575087299	5.359294723	6.606785847	5.528474413	5.154378435	5.205799005	6.922912698	5.338088913	5.624871301	5.469292609	5.05016485	5.235737641	5.716894124	5.373958716	4.906858667	5.406119174	5.451447794	5.000776057	5.919491328	5.411737114	5.180982836	5.66386526
hsa-miR-383-5p	4.656221783	4.837454813	4.631707683	4.599504689	4.61345497	4.580624599	4.597104003	4.683937086	4.627230567	4.68452745	4.795923838	4.563489599	4.617999391	4.53799348	4.797375974	4.600854334	4.669545107	4.893852247	4.724491792	4.758915006	4.684002375	4.635971012	4.704840069	4.614937194	4.587678345	4.622690128	4.606377684	4.611565206	4.657568776	4.578396573	4.606221207	4.664799035	4.604828735	4.593943328	4.742163912	4.627675931	4.687631972	4.699029976	4.603293464	4.64711419	4.661549275	4.620992361	4.93551441	4.609280049	4.673534106	4.613583138	4.580953579	4.645293316	4.626516342
hsa-miR-384	4.617046458	4.626964561	4.647173484	4.600494021	4.592278173	4.624715874	4.591670776	4.61431372	4.665723598	4.692498888	4.615855841	4.634526849	4.631816622	4.622174326	4.562845305	4.5962687	4.634738154	4.57130996	4.550411602	4.624846966	4.685749182	4.630367908	4.590263357	4.477673033	4.585645013	4.575642236	4.610365605	4.633844593	4.6085018	4.650389802	4.621908212	4.663621692	4.666706773	4.641766623	4.580708231	4.603668053	4.610592523	4.575312122	4.661058201	4.635417602	4.668753722	4.624279982	4.643543635	4.598893958	4.554875387	4.637778406	4.509057265	4.622081488	4.591628227
hsa-miR-409-3p	5.806413572	6.629639617	5.141675302	6.783629842	5.623055335	5.987373426	5.284904861	5.344707045	5.725411809	5.588516784	5.4218928	6.036292062	6.823905889	6.535891805	5.521433495	8.360614514	5.184846497	5.277633924	5.457387279	5.343625388	5.60560241	5.699591037	6.060072629	6.85626372	5.234468489	6.402697359	4.862217747	5.809177202	5.616717408	7.263909278	5.893104022	5.355715356	5.422465744	8.031946654	5.326860603	6.064201659	5.769798889	4.916525201	5.528644616	6.356975105	5.623179577	4.711889086	6.009383671	5.627545585	4.775076545	6.985987747	6.070591069	4.896467937	5.78672096
hsa-miR-409-5p	4.857201453	5.089209881	4.763332135	5.147124828	4.834200269	4.917902817	4.837573072	4.806569483	4.888928087	4.912816484	4.834166006	4.934732637	5.20110856	5.344591077	4.910428329	6.262086079	4.781777715	4.850531715	4.87582222	4.819906452	4.895968833	4.954221629	5.06476876	4.890843626	4.81461057	5.114486699	4.730813874	4.862838744	4.899321003	5.539180567	4.980600628	4.860889902	4.906253597	5.878022397	4.865307898	5.122671449	4.85223109	4.671232248	4.760010235	5.126778496	4.812490147	4.70268236	5.100290705	5.05161758	4.744715273	5.545332837	5.085340938	4.726246406	4.764045019
hsa-miR-410-3p	5.466614212	6.299754776	5.200800437	5.919956439	5.419124391	5.443342551	5.383451938	5.337091424	5.707609471	5.594058214	5.39245833	6.07814627	6.649977337	6.663161172	5.703066994	8.693624708	5.247025428	5.30098523	5.608160571	5.213466291	5.618758952	5.906154398	6.264637323	5.435815878	5.033024411	6.193924433	4.929362944	6.168633557	5.749548134	9.177939484	6.059319802	5.483286498	5.480040423	9.019262412	5.500455378	6.031600463	5.736827376	4.909864363	5.154616789	6.639368883	5.625206437	4.754763154	6.162692777	6.25113724	4.834870537	7.841677557	6.910849223	5.08706835	5.644678714
hsa-miR-411-5p	5.042984607	6.009373547	4.803409603	5.756981261	5.116883738	5.137828475	5.164903185	5.081237251	5.451002208	5.051291819	5.137267431	5.713028084	5.855692357	6.192354768	5.264900118	6.599885065	5.053714819	5.088947109	5.232958422	5.088916434	5.162625486	5.431017087	6.005361504	5.232745907	4.883589077	5.40857145	4.851698952	5.472587124	5.268462121	6.417051857	5.438767955	5.129324031	5.232732878	6.322561253	5.157922801	5.598124142	5.535204694	4.780228919	5.010742468	5.739807715	5.124451192	4.831410376	5.269269335	5.390155216	4.847148739	5.721427341	5.566754687	4.981165957	5.357797184
hsa-miR-411-3p	4.797449678	4.756904863	5.206485048	4.750862735	4.744581835	4.69883365	4.751847807	4.854208458	4.922961966	4.60980077	4.774007772	4.692174002	4.826303032	4.716242685	4.914636288	4.943444159	4.666817674	4.797161888	4.831607351	4.720874251	4.797641429	4.634706465	4.741084473	4.727549293	4.791533685	4.638361737	4.639545111	4.665495879	4.673565826	4.934765595	4.851094924	4.742491383	4.656877693	4.978156902	4.85800428	4.677136813	5.01166652	5.161115154	4.897999718	4.893379361	4.555632257	4.998229287	4.620093847	4.650303467	4.794779836	4.803584398	4.894145603	4.704639494	4.722670081
hsa-miR-412-3p	4.611303639	4.635735511	4.596734736	4.598837404	4.614958579	4.636986562	4.615337972	4.543074839	4.593479299	4.629686007	4.616167065	4.609898718	4.581885471	4.569992027	4.566419156	4.583401211	4.621913666	4.574511606	4.607467423	4.60808406	4.621432802	4.656690343	4.548889939	4.648375018	4.610467792	4.561215768	4.651231662	4.646192863	4.614740236	4.616441443	4.626405919	4.61017761	4.589135796	4.632737651	4.608320933	4.644236234	4.565776514	4.55883089	4.588272377	4.630874554	4.613603335	4.599873587	4.60669704	4.579422046	4.562383382	4.575277586	4.724722499	4.614768791	4.578338107
hsa-miR-421	4.671199777	4.837539298	5.201084749	5.075983478	5.105712128	4.932466324	5.521674773	4.850990532	5.008222261	5.655468565	5.107939015	5.09300025	5.424148123	5.164429366	4.781882397	5.992367673	5.447746007	4.934600861	4.947431778	4.804094845	5.424618749	5.196109981	5.28207752	4.720862266	5.069616101	4.776459654	5.158480197	4.977934612	4.951592587	4.814915767	4.67102953	4.997472297	4.92976541	5.458833739	4.984665624	4.946707638	5.01106238	4.9302099	4.920255556	5.158483623	4.740918394	5.225855381	5.798731071	4.772542482	5.303036756	5.937319629	5.007512726	5.09826967	4.802489931
hsa-miR-422a	5.560685942	4.995098175	4.818377121	5.01580661	5.025107253	5.171833791	4.827143699	5.039299537	4.837151495	4.869462709	4.754597168	4.805041362	4.847283069	4.883419968	4.840140139	4.815553299	4.984685911	4.722107378	4.82769592	5.564410178	4.776004804	4.842545193	4.790724259	4.858256305	4.942080126	4.974380979	4.976142503	4.788593478	4.762782942	4.784470956	4.713605171	4.747916148	4.997693909	4.902785102	4.84644538	4.825016578	4.734867862	4.635365936	4.894189478	4.793282518	4.994979316	4.81616744	4.87298701	4.79756638	5.121807486	5.346379021	4.608653599	4.817807533	4.778581722
hsa-miR-423-3p	4.996662138	5.134982632	5.171806275	4.990944294	5.201039257	5.083224897	5.033876114	4.988568868	5.020953776	5.629924947	4.983884912	4.979473314	5.019563904	4.931136526	4.845595417	4.977728389	5.025233631	4.891343665	4.823899805	5.336728588	5.007782853	5.029708166	5.034209264	5.332900024	5.179806238	4.983449541	5.34583982	5.066264449	4.9835106	4.888398595	5.0872554	5.04432163	5.167724376	4.961687652	4.958856839	5.212957682	5.032953469	5.008481803	4.984159173	4.893196385	5.104217438	4.913667755	5.047346198	4.967008425	5.121924187	4.997230604	5.093083237	5.08098997	4.896219996
hsa-miR-423-5p	6.815376944	7.189453995	6.391400445	6.538302397	6.989601224	6.783127545	6.322442706	6.146774882	6.361370589	6.846711129	6.38321533	6.184626337	6.250772428	6.071265658	6.075111696	5.68689787	6.154897988	6.080944087	5.476731694	7.140630797	6.0808614	6.182552304	6.251188786	7.610163486	6.409094111	6.533398813	6.930020412	6.707836173	6.50304031	5.670553045	6.600636008	6.201008283	6.42419584	5.801898854	6.205059237	7.098581486	6.008095833	5.988137337	6.419970821	5.922629727	6.649038462	6.408821795	6.235913004	5.731345199	6.123888845	5.842880844	5.718066293	6.071269313	6.093794802
hsa-miR-424-5p	8.893642749	11.40516562	9.037687444	9.36726743	9.750194036	9.417569395	10.11144727	9.001121851	9.661739312	10.49801645	8.597134054	9.556609312	10.42815181	10.64229977	9.719817187	10.28279053	9.958128836	11.88450643	11.86143584	8.263714881	10.32038871	10.92010537	11.36209223	8.44846436	7.949093904	10.17496456	8.082150973	8.970747216	9.949254178	13.49968739	9.261686416	11.4662411	10.39120508	12.41374446	10.47790157	9.53726223	9.938292949	9.731996493	9.026991768	10.92296436	10.5273275	12.12355224	10.69684153	11.69627972	11.06414731	11.68507502	10.50373844	11.32854965	10.20152746
hsa-miR-424-3p	5.563733759	5.092412034	4.672947197	5.266809123	5.132032854	5.448241718	5.635065993	5.651946541	5.62078579	5.659058719	5.077225997	4.992773123	5.065674366	5.226885531	5.018148526	5.256628565	5.60529132	5.266118905	5.232456734	5.315277562	5.040094882	5.634504208	5.199755484	5.989522975	5.382083129	5.547445804	5.325377887	5.643705473	5.244661649	5.756373942	5.063414786	5.276571878	5.236539875	5.431109228	5.012298151	5.027156446	5.093541752	4.877027998	5.025701254	4.998348595	5.428738322	5.525155962	5.343709606	5.176140032	5.492190285	5.169656072	4.962249767	5.408498047	5.40946599
hsa-miR-425*	8.400512038	8.042005613	8.578965166	8.405538744	10.17942244	8.002019451	8.36000033	9.627024489	8.759929363	8.735375956	8.346177342	8.77391182	8.447869396	7.732849975	8.124811826	9.731529481	9.455303957	9.741859188	8.708267416	8.933965061	8.672673622	8.838059598	9.35290619	9.567030297	9.146727455	9.190372243	10.2291176	8.273806982	8.954983675	8.76008462	8.342790256	8.125108399	8.222627344	8.220660103	7.541595102	7.633367797	8.193027668	8.853826377	8.720486002	7.861661091	8.492642107	8.154870571	9.520317632	9.313505083	9.514316556	9.032901422	6.340015559	8.838237769	8.424326829
hsa-miR-429	7.622437346	7.825430526	10.39237358	8.536106832	9.854246613	8.716855279	10.25986891	8.322509105	9.816446911	8.889032836	10.29288324	9.619186582	10.93427237	9.998457437	10.17098135	9.867182851	9.751987156	11.4379991	9.913637615	9.483768159	10.29332059	9.275428621	9.486581477	8.851688582	9.164565733	9.240249083	10.70326498	10.64476933	9.770618153	10.23801629	10.08541818	11.45102539	9.802434652	11.38287068	9.030986952	9.969539051	8.620110013	8.264125136	9.17653005	9.770233833	9.150487342	5.358894227	11.02917955	11.41639019	10.62771384	9.527424573	9.935285498	11.86902243	9.509621564
hsa-miR-431-5p	4.968538974	5.038979666	4.812205087	5.206321832	4.959888187	5.021297431	4.871570764	4.942571077	4.947140676	4.926045287	4.864291341	5.02717015	5.150374195	5.051921713	4.923133218	7.961882239	4.8520209	4.847163355	4.855729099	4.879048235	4.833821771	4.960229419	5.048379783	5.018681595	4.933344115	5.169940851	4.985389852	4.847342223	4.914783077	6.789144898	5.002393764	4.827478213	4.976871787	7.932740235	4.887310795	4.98017568	4.889391992	4.734930005	4.901999707	5.09981797	4.82899682	4.79438409	5.222402715	4.991427345	4.73340802	5.909400676	4.979574899	4.833489826	5.024358998
hsa-miR-431-3p	6.405195892	6.12180896	4.911147672	5.513006332	6.30886884	4.818083509	5.636508921	5.383099725	4.87536421	4.815012023	4.732648323	4.727922798	4.926768099	4.938969946	5.46686185	4.804417736	5.606663824	5.494148467	5.037834769	7.888091865	4.638382619	4.758177408	5.09417393	5.680559492	4.689849301	4.853715242	6.230079243	4.8559395	4.704596185	5.957166393	5.488391665	4.432034494	4.9225423	6.031154263	4.9854935	4.697881931	4.528348293	4.576827116	4.875763347	4.753130177	5.271843686	5.171626565	4.942362008	4.597673851	5.661989747	4.838131254	4.538485132	5.814630687	5.36020399
hsa-miR-432-5p	5.332155101	5.823239123	4.962911469	5.465543612	5.151232973	5.357991171	4.969936664	5.23746686	5.196978205	5.105751895	5.570198445	5.171368844	5.544916138	5.619694918	5.316581414	6.750213029	4.999989209	5.360606425	5.393900278	5.039165528	5.158947031	5.215095848	5.396074594	5.480750572	5.033355334	5.31108124	4.931435111	5.17177767	5.208568313	6.851384931	5.333935587	5.094542249	5.116010457	6.859330014	5.247897206	5.522625266	5.278317276	5.03009294	5.034170753	5.567574412	5.271286266	4.946734624	5.55878445	5.415330845	5.090740291	6.449179076	5.167184122	5.135015184	5.269383794
hsa-miR-432-3p	4.751301628	4.640782043	4.787745196	4.630390713	4.667128435	4.678451025	4.719402817	4.89958099	4.695535144	4.617483657	5.127876574	4.666735212	4.642647196	4.605218694	5.057003883	4.703103369	4.67510518	5.049098528	4.97832955	4.684444943	4.690683311	4.624709522	4.635132686	5.101657216	4.735301323	4.701781219	4.658133506	4.637864055	4.682024002	4.688035049	4.695001921	4.684058794	4.626929099	4.719479091	4.746382744	4.687762807	4.655952992	4.922600377	4.745159771	4.658021541	4.655597562	4.706510377	4.62145715	4.563164719	4.677977963	4.673335512	4.973477386	4.657609376	4.660198803
hsa-miR-433-3p	4.727655395	4.846062156	4.608247817	4.762299765	4.703504554	4.725448545	4.657413253	4.637183364	4.741686476	4.701736113	4.712914545	4.681130796	4.742807369	4.856929377	4.72867904	5.316375629	4.657673135	4.68660986	4.723347697	4.680717831	4.698443759	4.684675199	4.750955139	4.636766779	4.682217848	4.712533331	4.641584406	4.69704588	4.681795422	5.384890047	4.715070222	4.699833215	4.635134413	5.38176155	4.654537964	4.760317282	4.653301742	4.655104111	4.650967936	4.771894152	4.693934094	4.660514003	4.721885701	4.680515106	4.669383416	4.88145762	4.843951938	4.704595109	4.694076139
hsa-miR-448	4.54884922	4.559458268	4.579122208	4.613445117	4.550485072	4.612999799	4.582252033	4.573051988	4.624967254	4.594617693	4.598889024	4.614084679	4.619951951	4.610154759	4.56691235	4.576187675	4.631682884	4.613641321	4.601997985	4.607210878	4.625455516	4.641793173	4.644518689	4.575817805	4.553096336	4.592976558	4.625174677	4.595335243	4.579998029	4.624565741	4.624040888	4.628703687	4.629621491	4.614980209	4.590905125	4.587551062	4.655964097	4.560218447	4.692407999	4.622688168	4.609575062	4.577346662	4.766423606	4.56882866	4.665455579	4.585268592	4.553302727	4.619657983	4.578219361
hsa-miR-449a	7.308663183	3.683728304	3.668445767	3.567494351	6.141000722	3.657078389	3.541756136	4.307528646	4.974618921	4.66941285	10.17290199	7.974291352	9.56663609	5.545498627	6.757845107	11.20255015	6.533625969	10.21511789	7.576053144	9.771661022	8.85717244	5.644365825	12.92005524	5.112780387	7.223558788	4.795885691	6.224497222	4.356259487	3.546008264	6.052221945	3.775201518	6.024581587	8.011584894	4.967464618	5.863223753	6.055372166	4.862692073	7.063149348	4.563844265	5.239361199	3.138975408	3.037407383	8.098406857	8.25493912	3.559602117	10.71714492	6.285643495	2.809967329	5.138814751
hsa-miR-449b-5p	4.861230071	4.488232858	4.535682903	4.498148977	4.949342284	4.490684385	4.464025218	4.522794236	4.568756061	4.499789947	6.163479812	5.406240782	5.698937539	4.662587274	4.861180982	6.320500647	4.727606691	5.629941345	4.783643266	5.57999451	5.317761654	4.746648527	6.979427413	4.4422126	4.905395009	4.664728734	4.732312748	4.538871831	4.618093394	4.770864536	4.514629069	4.833876181	5.772705818	4.669379992	4.691921705	4.722726166	4.61576531	4.819701867	4.612286299	4.592501166	4.538725018	4.528370841	5.264030126	5.726395224	4.569041987	6.404429158	4.638594339	4.500728798	4.913054699
hsa-miR-450a	4.978538453	5.679009405	5.635959605	5.172872258	5.523635693	5.239055576	6.456781518	5.153837857	5.594049761	6.540828833	5.126792826	5.699550688	5.800332706	6.052603674	5.527490326	5.754435561	5.978317956	6.260511223	6.241913926	5.196412278	5.884056697	6.09483729	6.311103818	5.389637227	5.078507389	5.502254401	5.085894623	5.101142687	5.460224426	6.672086125	4.968422491	7.275554932	5.874787819	7.12300147	5.600963235	5.366082647	5.840068885	5.478050473	5.28219932	5.990372584	5.572200157	6.809497635	6.746898942	5.998654528	5.600053283	6.731853799	5.979947688	6.734271592	5.484701755
hsa-miR-450b-3p	4.624681329	4.653728603	4.689951731	4.6294345	4.641012179	4.651399013	4.62315478	4.632126617	4.630547504	4.632129972	4.724868415	4.643779916	4.62691323	4.621734766	4.656560035	4.584101703	4.629102895	4.691937528	4.710815876	4.6560915	4.631587213	4.638609973	4.603364888	4.602984002	4.657192673	4.632422576	4.674787546	4.71508493	4.622474046	4.668832595	4.693595828	4.695190778	4.660177524	4.653728867	4.619102205	4.613255684	4.693334663	4.69323822	4.657625947	4.660303564	4.617648483	4.621487648	4.654004852	4.622553691	4.623302311	4.623607582	4.637833369	4.644749318	4.632127906
hsa-miR-450b-5p	4.651161421	4.729325689	4.690130042	4.679056576	4.678370259	4.669622407	4.666396579	4.663518418	4.65459764	4.705493341	4.66749736	4.736290194	4.702161285	4.733510042	4.639566571	4.664513545	4.670027234	4.739450162	4.705958328	4.715090166	4.68700992	4.665080966	4.673688782	4.606470632	4.693137461	4.639692245	4.702120362	4.651573223	4.667227055	4.729997034	4.686065792	4.826414872	4.677448896	4.818531549	4.667254988	4.765646065	4.649380372	4.637912213	4.673221415	4.660719963	4.659258221	4.70947831	4.675448775	4.668691915	4.704861895	4.694860489	4.622629504	4.695054958	4.698760455
hsa-miR-451a	14.19228215	12.12641208	10.42727747	13.21598672	13.89500064	14.67077444	10.91915907	13.50577542	11.52922704	11.69418087	12.03453132	11.17307711	13.18253425	8.855060802	13.26278641	14.82710691	13.68395785	13.25963854	13.45695914	12.05901481	11.27749193	10.88837534	11.49611415	10.07257338	13.49152772	14.67960772	13.61856766	9.095133933	12.08249198	11.85822472	11.68800073	12.35017074	11.8806054	14.30011396	12.13221959	12.0797332	14.62092063	10.81641066	15.0494477	13.05775108	10.06530241	13.00231426	13.58823135	13.89686765	10.30241251	14.48675119	12.93741047	12.53676087	11.33645096
hsa-miR-452-5p	5.812705394	5.526346686	6.682414622	5.734969417	5.97647792	6.21222716	5.242317148	6.070438308	6.209653309	4.961488848	6.642760437	6.574418282	5.163856208	5.522446023	7.380594222	6.019734525	6.454584203	4.857610614	4.911318529	6.190274065	7.691004116	5.518582343	5.704866672	5.787931968	6.330079636	6.538746693	5.129352469	4.792631959	6.594437679	4.516433946	5.74331274	8.580551942	6.336031761	5.361879179	5.948296469	5.598216445	5.116064662	6.177360123	5.99116451	6.212547945	5.100813884	5.283435355	5.072153055	4.845242616	7.452897829	5.843689245	4.782502868	7.780705589	5.330761805
hsa-miR-452-3p	4.52377958	4.559596229	4.552381764	4.565114412	4.52813864	4.583326933	4.556598579	4.556014727	4.570919377	4.613529217	4.562086601	4.524796162	4.576256391	4.611187948	4.568532323	4.536126693	4.562507042	4.58750771	4.526201548	4.563973657	4.588643044	4.57560778	4.659541366	4.705346239	4.567670003	4.524706734	4.527859637	4.565674996	4.566999527	4.597125006	4.567440511	4.571432252	4.581269505	4.555312416	4.571248242	4.564002209	4.580559841	4.512943646	4.552094468	4.569104091	4.58844443	4.54934294	4.561684152	4.537127159	4.614327784	4.568185146	4.510201569	4.493339566	4.552344861
hsa-miR-323b-5p	4.580628013	4.643296179	4.640477564	4.552020532	4.619065813	4.611632705	4.601620205	4.612346659	4.559244643	4.605963251	4.612830559	4.566140234	4.562475403	4.584170625	4.630184772	4.651243747	4.587005497	4.628265268	4.588235588	4.59158126	4.590018538	4.621936432	4.666825981	4.575696057	4.585927909	4.566958949	4.638412334	4.581331566	4.607560434	4.613078616	4.632766182	4.687521144	4.595479989	4.625143999	4.697795045	4.637392983	4.657945482	4.632070359	4.570227664	4.539462359	4.581273247	4.574430392	4.572078575	4.603521554	4.610389441	4.622452865	4.62431558	4.575760367	4.571861852
hsa-miR-454	5.645724736	5.181905123	7.438656687	5.738145319	6.043614598	5.4439094	7.496368531	6.342862017	6.400123645	6.472855944	7.245718458	7.071575948	6.300771487	5.912891341	5.53558092	6.697050761	6.991220451	6.235636427	5.969783653	4.709462598	6.291674067	5.894189352	6.644289638	5.208788929	7.410096553	5.444821195	5.82756147	5.40071109	5.898168197	6.27246697	6.215758214	5.755742743	6.62079758	7.086428546	6.735686044	5.964652571	6.439838577	7.347265608	6.875608906	6.415371174	5.782212788	6.653085587	7.365467866	6.043567387	5.9496019	8.39687009	6.614108685	7.611418478	6.530165865
hsa-miR-454*	4.831344827	4.613486699	5.015772385	4.694057639	4.761064473	4.678564281	4.937684864	5.003559556	4.713983396	4.713923619	5.980748035	4.746372164	4.838469478	4.594500397	5.260079436	4.780840686	4.888214869	5.704419672	5.362701509	4.697985393	4.756654496	4.67836864	4.80728432	4.795832449	5.039645396	4.787575493	4.782484025	4.794405013	4.801088344	4.735735893	4.821002967	4.81769333	4.758075896	4.978143804	4.819987902	4.712792239	4.772386706	5.091192988	4.898857566	4.825576365	4.715739188	4.919401568	4.943425111	4.614302001	4.703804423	5.156077291	4.908594638	4.900838983	4.78307089
hsa-miR-455-3p	7.126414025	7.29749041	7.182414231	7.272244872	7.026674567	7.601225864	7.896045227	6.436799624	7.052867671	9.073039277	7.305372234	6.897618227	7.907610202	7.992228689	6.012315491	7.255425995	6.246586773	6.438840258	7.085718181	6.271982774	7.204523808	6.944370267	7.53654113	7.196507885	8.034290506	7.370467566	6.205446787	5.904839862	8.133458491	8.103489149	7.35358046	7.616311167	7.716188107	7.463971673	8.183818216	8.359138486	9.367693607	5.634002132	7.143892304	7.904332013	6.134082891	6.493685737	7.842244003	6.849859522	5.069044292	8.201494501	7.96765258	7.488635617	6.446211929
hsa-miR-455-5p	5.283669752	5.91600399	5.987281477	5.57865044	5.528048683	5.56102328	6.219641318	5.33502458	5.529733897	6.244109934	5.674819847	5.80874402	6.089833603	6.563330259	5.291106464	5.575684284	5.196121384	5.179308106	5.230524162	5.609844174	5.768889983	5.681587691	6.142587139	5.10418281	6.172281748	6.732308283	5.34796398	5.350755561	6.142475622	6.230903938	6.190600745	6.245819956	6.227980769	5.751489685	6.26589464	7.029235174	7.272896347	5.077832765	5.86442215	6.009361674	5.501563207	5.429231593	5.963712891	5.366559636	4.834486658	5.858190027	6.369640407	6.103273113	5.949112136
hsa-miR-483-3p	6.309067398	4.655889473	6.45159493	8.216900322	7.313262203	6.394105813	5.353577929	7.018690653	5.910814737	9.272924192	9.880898478	4.795885647	7.915031507	3.678482338	7.136572101	8.528402526	5.704137043	7.62739375	7.836924872	5.873575815	7.635642839	4.9632987	5.731947662	5.182353366	6.891440999	6.579259608	7.164185467	5.303315696	8.376831552	6.795938637	6.269299756	7.118315821	7.02829786	10.39858534	7.425878318	4.753050773	6.146618135	7.92188282	6.595455512	6.343356379	4.875029375	7.036914142	8.539119354	5.351157815	6.795626478	5.867496078	6.607426311	6.113782952	6.174089406
hsa-miR-483-5p	9.301956401	8.333748758	5.308078416	8.474512477	7.705914231	8.004235005	6.77740299	8.457610176	6.854799619	8.58811269	9.394086109	6.42757234	8.085372805	6.373842993	8.107818379	8.372725045	8.084315297	6.90679963	7.756672267	9.447037759	7.373348255	7.167241051	6.259636199	7.950502507	7.416253173	9.124755666	7.363531933	7.09225123	8.784430901	6.769527963	6.90385352	6.698472829	6.796729971	8.639100071	7.923049547	7.574332552	6.043197208	5.84896213	8.396177954	7.206388	6.78999179	8.124204562	8.858864462	7.490895093	8.028818756	6.961194695	6.182734873	7.426764151	6.29163038
hsa-miR-484	5.804037027	6.103480128	7.11401964	7.479938994	6.591535975	6.312417542	7.038505218	6.867916516	6.625251449	7.030282788	6.811098767	6.441622434	6.347986077	6.240251628	5.841552468	6.188719457	6.883536647	6.086401081	6.226842556	7.255666861	6.615118828	6.350938814	6.576312649	7.166500165	6.833135836	5.75890608	6.153634951	6.834704104	6.462745612	6.706012879	6.863005262	6.400587657	6.058465439	5.928331968	6.80879766	6.238676019	6.686211107	6.472721663	6.624465444	5.992668255	6.786780787	7.098443073	6.759442767	5.788577748	9.388298777	6.587758022	6.6138368	7.141449271	6.290667131
hsa-miR-485-3p	5.678904113	5.056232984	5.894974663	4.935809619	5.253138909	5.077882965	5.060670766	6.870615044	5.973522775	4.75715055	7.481061068	4.692213804	5.05795611	4.467878902	6.460997649	5.426793852	5.624682623	7.494047351	7.06141335	4.853046999	5.062988061	4.536824597	5.121829944	5.086496032	5.280924308	5.489550083	4.907534466	4.863193938	5.33795068	5.957618716	5.361072569	5.289908492	4.803954565	5.610261921	5.682477233	4.74747876	5.325319896	6.849776887	5.642530591	5.325833238	4.705015148	6.068914306	4.941469295	4.454037341	5.160697528	5.015088354	5.423141619	4.870777578	5.470397041
hsa-miR-485-5p	4.771899585	4.92462795	4.673913883	4.784054895	4.719929011	4.715216577	4.690450444	4.675191693	4.711589018	4.726679235	4.739062674	4.771658782	4.81020383	4.935009025	4.681999921	4.921984902	4.694722834	4.759184075	4.747484843	4.618637291	4.675590869	4.655910456	4.795994738	4.935799967	4.675890608	4.738062886	4.724171054	4.774375453	4.710488948	5.109764497	4.764732859	4.76576465	4.742175605	5.063574439	4.737860109	4.820860972	4.75101546	4.70115346	4.668799958	4.80355968	4.804827321	4.649917551	4.72381089	4.759160008	4.717922358	4.844088015	4.865522176	4.642407371	4.69254745
hsa-miR-486-3p	4.609113982	4.656513664	4.612190431	4.640988066	4.617564032	4.62717337	4.594754014	4.64042022	4.661230544	4.646793343	4.610258745	4.707521825	4.612282522	4.611857126	4.608800112	4.658564308	4.638268073	4.7658158	4.615862784	4.657745821	4.637565564	4.660901222	4.672390237	4.627714269	4.683973465	4.718579374	4.661958699	4.8097387	4.705033159	4.804037187	4.600315533	4.811596642	4.627064431	4.736573163	4.610899319	4.589045412	4.696202828	4.597694884	4.665685707	4.694214287	4.620165131	4.603380816	4.730853331	4.734199821	4.723798219	4.713096277	4.610614606	4.636199625	4.681478495
hsa-miR-486-5p	8.071975634	7.356300076	5.447820197	6.883804602	7.305290464	7.712364986	5.41084895	6.95471181	5.875591559	6.791773054	5.839067388	5.793998979	6.42579593	5.652190355	6.046091819	6.563395764	6.707559957	6.369522083	6.128897561	7.971596343	5.406170443	5.591728563	5.433646804	6.889585973	7.292498273	7.763501452	7.389170084	6.384127969	6.657133243	6.010174795	6.072819243	6.434971311	5.851385096	6.821481754	5.879298137	5.934368581	7.15798225	5.339351986	8.28910556	5.907075376	6.011203683	6.920352507	6.641720762	6.164753906	6.48656273	6.584033118	6.200147763	5.974370852	5.97173217
hsa-miR-487a	4.850903735	4.962224407	4.71672478	5.047992905	4.810971579	4.824278743	4.839899197	4.819586265	4.865659815	4.806289086	4.789966363	5.008743987	5.206978461	5.25730179	4.891113685	6.221200561	4.801964413	4.758578283	4.829565468	4.796249882	4.899952525	4.911922681	5.131126392	4.991933298	4.75048803	5.098834266	4.729004242	4.862961421	4.836815201	6.779605235	4.891299035	4.86557309	4.861499941	6.714539496	4.856829234	4.988496769	4.958392695	4.730974669	4.791245575	5.24199968	4.81888777	4.703490375	4.97982263	5.085052635	4.767023671	5.469679267	5.324570312	4.801747408	4.903221602
hsa-miR-487b-3p	5.773914478	6.809404322	5.69867248	6.566451437	5.64556283	6.213520927	6.057084209	5.766649319	6.035865318	5.630740869	5.916964358	6.494299039	6.542267503	6.815177621	5.670511476	8.06753469	5.421753204	5.551665205	5.878965789	5.954771511	6.136820518	6.061573965	6.557899455	5.926451541	5.871506337	6.194133514	5.984881539	6.478713832	5.915626413	8.311412935	6.501678594	6.623856524	6.295411958	8.227880272	6.320860993	6.328675762	6.392368333	5.288943021	6.192030858	6.724987683	6.180046335	5.557985694	6.203429459	6.157173033	5.724124595	7.709787854	7.071742776	6.043758	6.361169946
hsa-miR-488-5p	4.760971407	5.138263766	4.599987997	4.600883139	4.619041103	4.640645079	5.805455381	4.667688043	4.900483872	6.224378155	4.653601352	4.919502848	4.769565181	5.333444955	4.79942897	4.94923419	4.810422614	4.683246541	4.777403779	5.077540321	5.026586653	6.465761558	4.92202789	4.625042783	4.628778164	4.7290075	5.548229847	5.548606854	4.828832309	4.847181016	7.980935056	5.654621253	5.793243012	4.784502337	4.827998649	4.862780292	4.859410385	4.652963735	4.637861152	4.640892912	5.163555554	6.962155901	5.634892003	4.868381943	4.77637622	5.02841798	5.378650268	4.837453656	5.084906336
hsa-miR-488-3p	4.760971407	5.138263766	4.599987997	4.600883139	4.619041103	4.640645079	5.805455381	4.667688043	4.900483872	6.224378155	4.653601352	4.919502848	4.769565181	5.333444955	4.79942897	4.94923419	4.810422614	4.683246541	4.777403779	5.077540321	5.026586653	6.465761558	4.92202789	4.625042783	4.628778164	4.7290075	5.548229847	5.548606854	4.828832309	4.847181016	7.980935056	5.654621253	5.793243012	4.784502337	4.827998649	4.862780292	4.859410385	4.652963735	4.637861152	4.640892912	5.163555554	6.962155901	5.634892003	4.868381943	4.77637622	5.02841798	5.378650268	4.837453656	5.084906336
hsa-miR-488*	4.619163077	4.648573648	4.611266231	4.679296704	4.570002917	4.626079754	4.725028419	4.60167603	4.61365018	5.100709218	4.625335825	4.637456226	4.61883713	4.672092918	4.633443197	4.603605495	4.633955527	4.66835382	4.644656634	4.654963033	4.699444347	4.900931372	4.632411402	4.654192988	4.637305869	4.598899702	4.735441258	4.681239144	4.633791609	4.642325508	5.316885447	4.677552715	4.762342879	4.649892688	4.651494943	4.629982276	4.644846742	4.634688492	4.651977372	4.605577688	4.678649984	5.119202951	4.731254642	4.644398048	4.615639674	4.682484503	4.759853788	4.630485278	4.641629249
hsa-miR-489-3p	4.806623101	4.89966013	5.604545128	4.862976517	5.081185773	4.833681021	5.104548407	4.994430376	4.96905626	5.611885543	4.79080101	5.302607133	4.871496764	4.938264414	4.809018767	4.848628664	4.947663125	4.792880371	4.867013182	4.882334858	5.013839104	5.570172563	4.991112654	4.796670216	4.711683218	4.701150213	5.942937973	4.827297429	4.760223	4.784464577	6.40153547	4.988627982	5.274048691	5.081919593	4.881211349	5.105012865	4.808985693	4.756481085	4.900402232	4.96540997	5.036388245	4.777563568	4.846884601	4.884170794	4.770539414	5.299670959	4.786395243	4.863747557	4.891924047
hsa-miR-490-3p	4.741760313	4.755201685	4.573389792	4.72677586	4.662293439	4.705630368	4.66042737	4.688588046	4.663464131	4.657251261	4.66419665	4.63750378	4.61262087	4.711090676	4.718309131	4.625943576	4.70237427	4.709784953	4.723400854	4.745603601	4.632806079	4.689043524	4.67925274	4.667673004	4.678367687	4.704321478	4.634340569	4.63080145	4.690834667	4.680350278	4.639680413	4.675318071	4.663976222	4.628429495	4.659398387	4.71395375	4.637012204	4.636368278	4.678923271	4.664631518	4.734813802	4.622431925	4.659061704	4.7145927	4.677353167	4.629787903	4.651485672	4.826326831	4.675945662
hsa-miR-490-5p	5.279713859	5.010506844	4.688121742	4.944578933	4.96911911	5.065228398	4.899015803	4.997125879	4.835111709	4.83087924	4.838569925	4.777918369	4.786215199	4.97076496	4.842348187	4.793533587	4.978327626	4.815060354	4.901602358	5.284668839	4.742568283	4.791593679	4.766016349	5.349059615	4.852894429	4.926951084	5.088548459	4.887359399	4.829828333	4.800812325	4.75928633	4.791209552	4.728484509	4.745514961	4.8061948	4.892775789	4.730184191	4.802086276	4.852056458	4.794411967	4.831724909	4.831113969	4.845448408	4.855098085	5.040274597	4.781187401	4.701495687	4.919865249	4.867693035
hsa-miR-491-3p	5.026749801	4.629822034	5.289004664	4.840483525	4.841264407	4.62558633	4.66469003	4.745991016	4.654217051	4.594402584	6.083478486	4.683183497	4.689895596	4.679733726	4.769758879	4.642324797	4.745051628	5.078984058	4.929966247	4.808082301	4.787759587	4.672621117	4.754777186	4.733845744	4.738957072	4.840330058	4.842278245	4.702655892	4.84983536	4.561235758	4.833765592	4.978334023	4.584025867	4.726160359	4.846953643	4.731288926	4.960274745	5.751111738	4.836168846	4.714835159	4.711370975	4.90290948	4.678276304	4.652513197	4.789390076	4.694754598	4.955696243	4.67276546	4.759485736
hsa-miR-491-5p	4.76016635	4.806424175	4.771350341	4.719147096	4.797882694	4.701155124	4.651173465	4.693824473	4.6531391	4.700007621	4.811853949	4.657142626	4.64278521	4.706844504	4.675336931	4.675567735	4.710677589	4.674632166	4.637629279	4.76248256	4.711600139	4.623385986	4.663227054	4.691281382	4.694642289	4.691028677	4.715970347	4.713556587	4.718348411	4.596737305	4.642387626	4.721236675	4.641342247	4.650658333	4.672787695	4.729801556	4.672802674	4.795727932	4.658114127	4.646438707	4.657375945	4.747483548	4.657667914	4.694635268	4.74513905	4.676159129	4.807615499	4.739346179	4.680474136
hsa-miR-492	5.113588712	4.641502348	4.653472599	5.283580767	5.213039381	4.864502386	4.713141214	4.867951997	4.813056316	4.867332826	4.790456145	4.807788824	4.860308263	4.727457192	4.822489895	4.789004224	5.060104153	4.691605884	4.918255542	4.926158146	4.74005585	4.851646753	4.847143367	5.248192511	4.8402186	4.803312349	4.844787663	4.946302548	4.817556305	4.78525912	4.666864323	4.697077863	4.726261686	4.739968872	4.919493647	4.800101232	4.955580298	4.69143958	4.795317115	4.732941804	4.764557238	4.762571136	4.844734886	4.97979416	5.461449579	4.767929247	4.731092579	4.941658952	4.800140754
hsa-miR-493*	5.049954892	4.95651448	4.56872518	4.935218934	4.770682087	4.88481125	4.856365381	4.892617164	4.837871688	4.806685388	4.800665529	4.774871554	4.759661851	4.866358308	4.834393126	4.872525972	5.020528493	4.783293924	4.8696514	5.061946852	4.726405168	4.974236551	4.855522208	5.130571551	4.978607911	5.1374124	4.79005401	4.936547451	4.802595761	4.951562373	4.688619379	4.646004144	4.721579513	4.908893586	4.812963888	4.961965748	4.737631492	4.70436202	4.788507513	4.851856993	4.802047773	4.768051789	4.885771242	4.95026969	4.828724454	4.820492339	4.932428112	4.81967406	4.799727362
hsa-miR-494-3p	10.41899617	11.47045012	8.219799843	11.15802885	10.56886379	10.41637195	9.586376987	12.08951891	10.47258256	9.826776998	8.870194794	8.453698852	9.039217282	11.41531481	11.08670678	9.146908189	10.43058391	10.55928784	9.459752925	12.3030873	9.20568366	10.22342233	9.292024264	12.15998207	10.23123808	10.55149004	11.15782507	12.56326203	11.19826906	9.85816489	9.820811597	9.73927825	11.23555648	11.61533115	8.787957453	10.66716522	9.88746199	9.865269328	9.143728481	8.446238618	11.16078928	9.692336116	10.61361857	8.876212742	11.83841453	7.876991828	8.772514939	8.936889611	11.20168039
hsa-miR-495-3p	5.28232698	6.310616075	5.301129041	5.472424667	5.226039096	5.43454336	5.381019046	5.239838888	5.760509778	5.416163847	5.209349992	6.196558728	6.492097374	6.498902115	5.404608164	7.458587805	5.119065694	5.198839992	5.670073449	5.221775825	5.708616734	5.649868982	6.291563251	5.222578584	5.11401377	5.476840854	5.032527464	5.528125865	5.601921005	9.668681657	5.847585333	5.593695445	5.542332977	7.632339328	5.838657918	6.002565524	6.105215245	4.96070506	5.286550801	6.291131928	5.510486764	5.069501477	5.932988923	6.291715964	4.95564468	7.074574385	6.835762221	5.596494483	5.779608682
hsa-miR-496	4.583983615	4.610309616	4.610932767	4.661124418	4.760745211	4.656961524	4.596083892	4.58084264	4.651780272	4.70346556	4.605404295	4.625406516	4.639722883	4.600580174	4.615145199	4.661889915	4.616293334	4.677592653	4.577371653	4.640930276	4.61782305	4.658340797	4.625558896	4.813216666	4.578254291	4.562352443	4.618650241	4.661497632	4.676590551	4.727960557	4.613777932	4.65689258	4.656026065	4.705778464	4.57575997	4.618322219	4.632961106	4.612310137	4.684396788	4.640706356	4.589571275	4.575401791	4.595222775	4.597714023	4.606956171	4.646591046	4.64231806	4.627963176	4.5821512
hsa-miR-497-5p	9.878206287	11.28669009	10.09493083	7.471136558	7.975771409	9.624760275	8.044498481	7.096463611	8.957271931	8.549341824	6.304136991	8.805397015	9.371404564	10.31872889	7.979485508	7.829264274	8.155480698	6.959483614	8.223185671	8.791460949	9.115858193	9.387702064	8.882681006	8.727787053	9.834812775	8.377169211	7.347652295	10.81287163	8.398086969	8.440862957	9.098343806	7.472329811	9.576453417	6.532798546	8.836673076	8.121808714	9.66242098	9.091705239	6.736649578	8.578473401	10.44621425	10.31101596	7.373966107	7.636284222	8.203062419	7.784516929	8.821317021	8.908292045	8.624921063
hsa-miR-497-3p	4.596603815	4.653948171	4.662246292	4.580071779	4.563361721	4.642518746	4.618296249	4.581265112	4.63539143	4.674041851	4.573662635	4.580334819	4.635925575	4.664587446	4.57191055	4.612976897	4.585214826	4.636083486	4.58443913	4.685285546	4.623287602	4.650286628	4.632450826	4.580629697	4.653060906	4.60747016	4.602753882	4.630655364	4.655229748	4.688361334	4.638979616	4.604591075	4.733806189	4.6456759	4.578388574	4.616244955	4.631696395	4.623486508	4.730520945	4.630255849	4.686312229	4.67040005	4.565504407	4.609771429	4.642026792	4.765656623	4.605644104	4.664810013	4.603640637
hsa-miR-498-5p	5.59070663	5.242731297	4.88467703	5.289736939	5.225187506	5.363588811	5.11759542	5.198514025	5.007148255	5.007640475	5.016997716	4.975274081	4.96509693	4.986027353	4.954817495	5.004263595	5.175984235	5.008732711	5.06816275	5.262656745	4.860964296	4.967662961	4.936261008	4.883873534	5.008456222	5.084462524	5.017574163	4.885936941	4.882362115	4.94029417	4.840117123	4.846636803	4.892838788	4.871469738	5.016982091	5.069639675	4.831515828	4.864096438	5.019716976	5.02939474	4.924480746	5.176451772	4.993042465	6.291935048	5.485827365	4.950818507	4.847201705	5.228937904	4.843596034
hsa-miR-499a-3p	4.536462009	4.586029731	4.585413931	4.579135893	4.58139302	4.560054957	4.648908054	4.576476353	4.601480416	4.648960973	4.58150341	4.551406733	4.59146719	4.598860263	4.584093775	4.646863799	4.572620958	4.653770686	4.601542101	4.611212124	4.579617742	4.618865847	4.717074583	4.609242369	4.625882391	4.521946918	4.590561203	4.603228599	4.61367197	4.571521115	4.594715776	4.672179195	4.567781318	4.544399839	4.59775477	4.62158212	4.577405027	4.605481962	4.672431604	4.605879936	4.627328524	4.561248564	4.625769893	4.552688649	4.572721389	4.591481108	4.567275784	4.594531679	4.603035979
hsa-miR-499-5p	4.680110445	4.787518726	5.111503026	5.090516351	5.012591383	4.768055785	5.961462921	4.743350376	5.36029395	5.590880803	5.045380262	5.439603975	5.346478064	4.872016867	4.932342127	5.584843129	4.82145651	4.925642192	5.108200131	4.631619637	5.037856957	5.740915076	5.237744416	4.669044655	5.479542725	4.859401207	6.767558282	5.067842907	5.024852834	4.996295978	5.870023064	5.608253754	4.998067803	4.970666824	5.156691474	5.680266309	5.162525999	4.99959124	4.780905754	4.925150561	5.083996973	4.750244872	5.083657384	4.994848575	4.926418767	5.123285296	4.947381028	5.341874738	5.045633023
hsa-miR-500a*	6.220825978	6.677598213	6.477544837	6.209698922	6.75174377	6.283106302	6.089546233	5.855883118	6.099672191	6.220567194	5.555536235	6.070709841	5.797407413	6.805466209	5.909179136	5.4998168	6.026950385	5.742751758	5.827633421	6.305029078	5.794175749	5.872816958	5.784967221	6.353546778	6.190584442	5.710148126	6.712852194	6.612817082	5.681745931	5.824855822	6.155633079	6.110405271	5.901900078	6.0338374	6.156868725	5.915126909	5.84129365	5.537609212	6.261359276	5.993279177	6.523068045	5.914276358	5.608273267	5.711044289	6.336635702	5.520719988	5.366454916	6.006774327	6.226029184
hsa-miR-500a-5p	6.220825978	6.677598213	6.477544837	6.209698922	6.75174377	6.283106302	6.089546233	5.855883118	6.099672191	6.220567194	5.555536235	6.070709841	5.797407413	6.805466209	5.909179136	5.4998168	6.026950385	5.742751758	5.827633421	6.305029078	5.794175749	5.872816958	5.784967221	6.353546778	6.190584442	5.710148126	6.712852194	6.612817082	5.681745931	5.824855822	6.155633079	6.110405271	5.901900078	6.0338374	6.156868725	5.915126909	5.84129365	5.537609212	6.261359276	5.993279177	6.523068045	5.914276358	5.608273267	5.711044289	6.336635702	5.520719988	5.366454916	6.006774327	6.226029184
hsa-miR-500*	5.830502447	7.201033131	7.194177403	6.113148205	7.229502726	5.82045039	6.381147274	5.719236202	6.616516592	6.249022755	5.783078341	6.380862232	6.299186224	6.98986612	6.335805804	5.655827377	6.514088665	5.699125884	6.01558805	6.310141089	6.783220507	6.177732145	6.329492489	6.154289837	5.565813073	5.970876886	6.343405992	7.179988503	6.279840454	5.565756397	5.616706442	6.098845043	5.600770753	6.110061536	6.20663113	6.599873272	6.419894862	5.983824796	6.165997102	6.28435117	6.436875422	5.331577758	6.058576312	5.935980301	6.71088792	6.234359265	5.773030896	6.200652791	6.681359386
hsa-miR-501-3p	5.097397358	5.629596546	5.587817316	5.534947771	5.660271666	5.167636014	5.806786326	5.177773852	6.021564006	5.308476021	5.137758574	5.435155992	5.478931185	6.257830681	5.360818656	5.054038659	6.051284989	5.03635453	5.615170453	5.576875686	5.391133508	5.403287119	5.431603704	5.46960971	5.403692132	5.502419146	5.421647695	6.319867132	5.65540478	5.016290672	4.933618816	5.175220121	4.954372072	5.187892602	5.357634981	5.812041268	5.31911838	5.155054828	5.416541403	5.674575887	5.682367551	5.000730684	5.299331798	5.540101124	5.885536141	5.327953654	5.132969134	5.244379952	5.721963822
hsa-miR-501-5p	5.668517911	6.250063141	6.704991253	5.640069908	7.378234097	5.732912401	5.733044728	5.39938439	5.78564931	6.085351002	5.462206843	5.58549043	5.50186482	6.093565025	5.347159726	5.244546442	5.622543976	5.434010032	5.516121918	5.65300606	5.421540179	5.457205038	5.296331456	6.398359821	5.759774954	5.231703288	6.221247698	6.053372361	5.419267575	5.420609368	5.655492953	5.635831377	5.546078885	5.573954826	5.496092284	5.54036268	5.310163551	5.27771105	5.691117238	5.467152982	5.661292225	5.591153784	5.333732356	5.147665445	5.773275532	5.1336954	5.13179447	5.578303032	5.663189998
hsa-miR-502-3p	5.78467688	7.434582199	7.217303554	6.056504076	7.218094555	5.919818838	6.365381324	5.711711292	6.793949899	6.306746581	5.661369489	6.49060167	6.387966094	6.877580448	6.334313904	5.57891557	6.355929111	5.701417112	5.939615493	6.428693565	6.87572621	6.289041939	6.387691276	6.35081609	5.596703354	6.041776282	6.513005848	7.456587583	6.31157092	5.660503719	5.824347636	6.139022178	5.676453621	6.14760141	6.485330868	6.80737221	6.678880107	5.932701345	6.225284333	6.401479337	6.667731181	5.269996224	5.92845034	5.966297999	6.797560866	6.288379465	5.810222965	6.401621829	6.854034894
hsa-miR-502-5p	5.049900365	5.605093784	6.85076796	5.388732915	6.343665381	5.446919997	6.136203732	5.218841972	6.071705049	5.648281839	5.450254866	5.85521923	5.625070906	5.982697921	5.455400768	5.302648154	5.727585918	5.315303892	5.474958231	5.023677272	5.8646459	5.269301301	5.490183043	5.116032732	5.184542965	5.149483355	5.650484392	5.42555798	5.44208517	5.215373373	5.182895154	5.309925593	5.255288775	5.428296984	5.642837012	5.867822731	5.900019458	5.317620647	5.606379642	5.645464203	5.427902415	5.131768629	5.581713965	5.470352927	5.467044147	5.748526576	5.506332506	5.698763574	5.674625766
hsa-miR-503-5p	5.469971253	6.38656759	5.653015857	6.14841613	6.055979264	5.518270079	5.767857281	5.813882958	5.742980967	8.485633071	5.67935166	5.921068986	6.20821204	5.98355355	6.216894923	5.962074417	6.481745125	7.156759879	6.672369054	6.368127277	5.890730183	6.549371683	6.276570458	6.120552506	5.177973688	6.805630747	5.577919354	5.649911544	7.370905972	7.541804404	5.643807046	6.792828318	5.995584444	8.264186877	5.930614969	5.313124596	5.637820937	5.739103326	5.626226373	6.295090933	6.91719823	7.462397643	7.315559319	6.248430981	7.769478786	7.051078019	5.496255761	7.546078158	5.917502191
hsa-miR-504-5p	4.662858584	4.624477023	4.668725975	4.615708312	4.639356555	4.61675697	4.672484354	4.623320917	4.686433715	4.700394274	4.71943017	4.593660686	4.656663466	4.625887016	4.632839882	4.601814691	4.633527181	4.630191334	4.661655273	4.630715432	4.642244058	4.604190937	4.617871313	4.816787409	4.669494743	4.589373586	4.642202034	4.648954972	4.659393138	4.64406166	4.637969465	4.6690678	4.669161926	4.648278733	4.63193517	4.618985867	4.689437266	4.672321228	4.632874721	4.636237848	4.603183873	4.638729161	4.666879848	4.599729486	4.599066158	4.651771394	4.775533255	4.650494773	4.622242563
hsa-miR-505-3p	5.653756163	6.218903417	6.012728401	5.903365126	6.088362767	5.892237927	6.205011034	5.584565666	6.226838433	6.684888299	5.913910153	6.375974637	5.43120812	6.273376435	5.292902482	5.989136314	6.107250114	6.166683383	5.746625642	5.915229305	6.178238297	6.470115234	6.376539124	5.937362135	6.46633832	5.66848913	6.27431573	5.803994369	6.082061329	5.003274712	6.094717723	6.322684273	6.466283083	5.978020473	6.505446207	5.917245861	6.53729899	7.607302066	5.973930106	5.79121196	5.927569715	6.586914141	6.783760438	5.597511403	5.578767891	6.10740466	6.505115522	6.677763112	5.832465301
hsa-miR-505-5p	5.097027166	5.169435998	5.168387179	5.118903823	5.091748878	5.095429839	5.612531341	5.057961617	5.33736731	5.646682104	5.291943958	5.716122329	5.057821052	5.269797065	4.930921984	5.263876239	5.245840549	5.338634113	5.086956557	4.840363008	5.262457467	5.410698463	5.347150329	5.029985168	5.641305393	4.967277955	5.202023707	4.942694863	5.138002509	4.849064114	4.923736147	5.119053896	5.381807319	5.080915297	5.507557868	5.244766635	5.456565137	6.275771962	5.510026067	5.109696029	5.033977835	5.510628148	5.852003997	5.077013683	4.85411712	5.399936103	5.541942259	5.806176008	5.008108528
hsa-miR-506-3p	4.727226355	4.766910633	4.696391299	4.729429817	4.666976173	4.657460207	4.64237278	4.782823676	4.761264263	4.706771037	4.757373554	5.814319842	7.072037193	6.206255763	6.046486663	5.818270956	4.706122821	4.774768406	5.265593175	5.39846001	4.970267783	5.224953173	5.946014633	4.791403014	4.606423788	4.86777313	4.643947049	6.215179645	6.247822391	6.633286365	4.665115509	4.858711226	4.964053963	4.742154801	5.001600558	6.971284689	4.611592658	4.835025601	4.635923432	6.663865627	5.262258464	4.628249962	4.612708329	7.198630225	5.39149565	5.276281464	5.525036481	5.051148439	6.586056939
hsa-miR-507	4.633313825	4.751724184	4.640000211	4.59218148	4.628927857	4.615460941	4.634101407	4.704021157	4.627531853	4.670767898	4.682688839	6.358046534	7.285368741	7.245834549	7.431251274	6.055813721	4.591160639	4.739008244	5.441945862	7.472600941	5.037080475	5.538042059	6.533264369	4.7809567	4.550386053	5.481589112	4.63217923	7.566705913	7.198272438	7.502106492	4.673369128	5.011971934	5.06108384	4.720550127	5.070072835	7.247867758	4.582956409	4.693739628	4.617109571	6.841103602	5.958399105	4.614903177	4.718665537	7.40682948	6.01222264	5.032564577	5.181566939	5.125102334	7.02003533
hsa-miR-508-3p	4.660296011	4.7605226	4.703771341	4.699419669	4.657515605	4.718540334	4.641980153	4.770678619	4.724697891	4.839815954	4.677279727	6.29608953	7.332582633	6.735152896	7.039963679	6.237126023	4.693948193	4.85339651	5.777928072	5.256495356	5.148563393	5.220516233	6.375486978	4.567689702	4.682114837	4.841775864	4.687108978	6.813279028	6.78221385	7.43996011	4.718697949	5.020726541	5.130787433	4.686182786	5.440671164	6.97737088	4.668568027	4.746568096	4.669271528	6.54334669	5.568051876	4.642824642	4.66583353	7.025573905	5.075450945	5.222329576	5.340971119	5.184275494	7.174091937
hsa-miR-508-5p	5.234948356	4.829036064	4.633104438	4.782569202	4.789369952	5.155986295	4.665781588	4.765201251	4.698131835	4.802480963	4.651697475	4.969820684	5.431603191	5.212910464	5.087804605	4.897812983	4.622306292	4.698444803	4.783594288	4.98922276	4.621884241	4.679275198	5.080510097	4.633342495	4.643187364	4.704324252	4.777410891	5.693437496	5.33238475	5.254793714	4.653134542	4.695817716	4.847966436	4.634239259	4.750870034	5.584148466	4.598630275	4.578364847	4.621877343	5.324967029	4.939441521	4.646138192	4.662627544	5.296501983	4.784414441	4.707428164	4.583289796	4.644617349	5.531313165
hsa-miR-509-3-5p	4.72319447	4.791054271	4.601104502	4.619491826	4.617771464	4.720102242	4.560937748	4.758118287	4.67827322	4.74347814	4.611315692	6.656351083	7.75814155	7.971423671	7.481553544	6.252009293	4.638624604	4.851321008	6.006747722	6.813079244	5.6062921	5.599294084	7.571349513	4.770462261	4.451197764	5.096976448	4.60827844	8.252607968	7.776309659	7.635471687	4.703562259	5.386545674	5.036715478	4.686057897	5.46442392	7.76052625	4.542848541	4.592589766	4.616775081	7.316834407	6.078666772	4.58482599	4.574037761	7.972524704	5.767791345	5.519396551	5.46871874	5.279066748	8.390947166
hsa-miR-509-3p	4.661216769	4.844033094	4.682684662	4.722727719	4.672452302	4.656101567	4.69658403	4.801670293	4.665012219	4.750405141	4.741364039	6.880203831	8.225656125	7.696018414	7.302026037	6.197554809	4.658860521	4.851510137	6.105951753	6.155316142	5.426466684	5.592962135	7.427260844	4.550352997	4.480658176	5.03472287	4.524840724	7.85138136	7.469189157	7.733334029	4.672213133	5.229060551	5.106073807	4.629026325	5.665378291	7.957929415	4.503102543	4.855304171	4.543694196	7.386156149	6.089244714	4.634573555	4.606156492	7.936339907	6.095051824	5.716446143	5.674991115	5.695531763	8.092138512
hsa-miR-509-5p	4.792992396	4.823015775	4.661227462	4.778830835	4.716139625	4.748415048	4.666951831	4.899389668	4.71948028	4.708903052	4.709238484	6.401922746	7.425988189	6.393530042	7.070234157	6.279125655	4.76757946	4.736573573	5.67346485	5.889555496	5.078509005	5.457015953	6.417120658	4.676252308	4.535977709	5.119695748	4.672795289	7.587421763	7.493971963	7.18589483	4.713092845	4.91177886	5.061526875	4.728685635	5.482806475	7.687041938	4.68289138	4.775716602	4.671536139	7.152242611	5.912523018	4.661713476	4.648935622	7.984391312	5.800931955	5.476256467	5.620480909	5.35843808	7.670550645
hsa-miR-510-5p	4.719153814	4.712496759	4.566257873	4.773125456	4.620826681	4.665247392	4.651878	4.72846683	4.754964502	4.680058038	4.68221106	5.552233815	6.660597419	6.064087592	6.104504164	5.526077373	4.798485986	4.693628248	5.386060714	5.741590636	4.837623324	5.007848275	5.774690347	4.73805327	4.571594881	4.88251257	4.587099699	6.673931762	6.348076657	6.454419179	4.592734801	4.739687046	4.810097588	4.610035705	4.932447845	6.68944824	4.572669681	4.675728185	4.634474129	6.291575339	5.425725679	4.633638018	4.672474601	6.974087819	5.354909859	5.148704925	5.087527467	4.82350554	6.511115243
hsa-miR-511-5p	4.59825218	4.64981111	4.62989946	4.586767831	4.612391681	4.623729191	4.618509737	4.571018049	4.602869941	4.646146165	4.598011584	4.599089397	4.60659102	4.6944646	4.59165688	4.624506766	4.617423579	4.633504688	4.622915651	4.629753177	4.602670331	4.64489425	4.572892991	4.703929211	4.620131499	4.57474894	4.689823521	4.637572299	4.712062722	4.612833904	4.626060274	4.678134297	4.631588354	4.653021213	4.587843112	4.653369534	4.634536632	4.596944763	4.67427139	4.622811248	4.610283666	4.633990433	4.732933469	4.585966155	4.637667521	4.581697677	4.616837127	4.599490938	4.630827035
hsa-miR-512-3p	5.483686186	5.47824919	5.122814004	5.197088904	5.609729274	4.959167052	5.189807062	5.082703418	5.110029391	4.847643985	5.034231234	4.999095615	5.153954329	5.307481274	5.443812854	4.841489688	4.987239165	5.040996582	4.99061431	5.135889972	4.810593941	4.836486333	4.918603692	5.75845966	5.090153208	5.134572834	5.761764008	5.765344648	4.814669098	5.030274135	6.418885981	4.763324509	5.39320418	4.737184753	5.358657528	5.053469905	5.118998341	5.113834554	5.088945432	5.256134934	4.900380216	4.965766379	4.953753633	8.497066352	5.667598207	4.888902374	5.373097193	4.841326645	5.038233585
hsa-miR-512-5p	4.664937606	4.689926751	4.669172501	4.670754	4.665954823	4.653542925	4.658769367	4.61976808	4.684012968	4.733482324	4.608913342	4.628852278	4.638969964	4.63297032	4.639646502	4.601494686	4.629207216	4.697141985	4.604784491	4.738692447	4.568198628	4.599809049	4.649772215	4.579309663	4.619071758	4.590130504	4.702728033	4.672443101	4.669622198	4.622956418	4.718757936	4.656438417	4.623956043	4.613990023	4.627618933	4.659749682	4.713372055	4.633759017	4.773216734	4.591662823	4.701918565	4.625960127	4.635273247	5.408054583	4.577001317	4.622738358	4.643900316	4.616319872	4.590611059
hsa-miR-513a-3p	4.713397471	4.751482848	4.658104712	4.672377498	4.75538664	4.715651527	4.63241364	4.683361684	4.662613236	4.687024132	4.622830061	4.690138494	4.756632779	4.883662644	4.816476934	4.727525438	4.666549461	4.737411393	4.657976653	4.915873794	4.605413212	4.700995373	4.729211466	4.598474506	4.675728357	4.699273729	4.705201611	4.721248012	4.717858616	4.907931338	4.665749005	4.730493759	4.678569055	4.690464334	4.701606638	4.81639082	4.645693642	4.689543198	4.621659929	4.71964501	4.709325024	4.657644275	4.660617157	4.786247788	4.651333807	4.634941662	4.646201127	4.700878229	4.705732553
hsa-miR-513a-5p	6.917812782	7.042834176	5.615887933	6.706113437	6.693652342	6.91287929	5.793249421	8.52635406	7.55116035	6.928908715	5.530226531	7.590359457	8.196970945	8.048684693	7.505238355	7.519710801	6.74643681	6.08194716	7.340432262	7.363102023	6.024859646	6.120862606	7.154838786	7.82046432	6.000675225	6.366476278	7.689969346	7.859870467	7.860612367	8.289992644	5.937170395	6.273763787	6.554637762	6.316616962	6.524673041	8.705955518	5.481484319	5.903479611	5.378488924	7.848707057	6.729832002	6.342179671	5.548809459	9.022757425	6.468444259	6.286293234	6.410403654	6.272640557	8.670554003
hsa-miR-513b-5p	6.132286569	6.164297268	5.250740829	5.896115403	5.995106614	6.399398944	5.177984025	6.975167526	6.114626978	5.959375654	5.074733217	7.096688628	7.947600667	7.578326024	7.196177671	7.136135946	5.509877601	5.740720522	6.725700238	6.89930101	5.43696023	5.564574253	6.579171276	6.892658479	5.583013104	5.391913521	6.983719512	7.199308455	7.297098671	8.470141009	5.518911077	5.797989871	6.232031167	5.748164636	5.856787594	7.875901275	4.916807956	5.131295639	4.795067936	7.224009939	6.264111424	5.595271317	5.138475972	8.043871183	5.823718152	5.710448825	5.796391917	5.3658437	7.743004806
hsa-miR-513c-5p	5.543144549	5.788052359	5.008607174	5.476478911	5.625544391	6.09989572	5.051488444	6.387262702	5.681186773	5.54443972	5.064300752	7.217351386	8.469139268	7.741554437	7.515897346	6.985943263	5.308584108	5.423380625	6.665219425	7.35002337	5.407326834	5.559368657	7.003998636	5.906409053	4.897429063	5.626700286	6.303909753	7.767585556	7.535549628	8.183172206	5.307774399	5.596961462	5.948156744	5.506344099	6.006776123	8.26350046	4.694738462	5.037500224	4.654611303	7.52923247	6.490193383	5.181478772	5.094380191	8.148009811	5.867712417	5.888513609	5.817431931	5.397892727	8.320425457
hsa-miR-514a-3p	4.772520649	4.88552528	4.915094466	4.871836514	4.784053815	4.805845911	4.852331126	4.93366318	4.930928542	4.887600844	4.754776428	7.56913042	9.066809784	8.223658264	8.401952315	7.839043314	4.778029364	5.201321332	7.579051943	7.530026641	5.988533535	6.240225871	7.877274408	4.877497902	4.234062871	5.861818092	4.563825817	7.977237939	8.006322455	9.749330059	5.019366249	6.061571954	6.197573648	4.864496007	6.473882388	8.64064304	4.733548634	5.12798331	4.825955378	8.396483184	6.804309019	4.728484985	4.741415351	9.260760087	6.607329465	6.058851978	6.846391528	6.265671929	8.845368131
hsa-miR-515-3p	4.714404191	4.702943506	4.750450021	4.715485178	4.711523142	4.772297673	4.716630655	4.713491063	4.704713153	4.760141713	4.786266983	4.705953743	4.684445787	4.725425158	4.657087733	4.661249968	4.708245557	4.665176512	4.685643829	4.753615659	4.685180482	4.775529432	4.648690612	4.797930413	4.71846255	4.616114914	4.745713343	4.750863583	4.729645619	4.679746479	4.694190426	4.7633951	4.6769411	4.726550396	4.674311301	4.64154891	4.68681968	4.739390102	4.724941869	4.65514823	4.680783995	4.74795634	4.646326313	7.606047252	4.7114448	4.616399027	4.762425005	4.696290756	4.626219484
hsa-miR-515-5p	4.670205742	4.733427556	4.685635502	4.642751761	4.692775849	4.664485409	4.707850164	4.787289213	4.667286027	4.701039097	4.741599892	4.62844987	4.586148384	4.639424845	4.870905413	4.579083069	4.675308743	4.901917514	4.828097381	4.745729043	4.645438314	4.621121365	4.603183073	4.765961089	4.68572796	4.662061222	4.677787298	4.681401623	4.75046757	4.684305495	4.675695264	4.682231232	4.673673569	4.701820688	4.722953524	4.628159153	4.723461301	4.767217611	4.700712244	4.677480911	4.670152977	4.927057895	4.674227782	7.484683373	4.754935664	4.703397037	4.708197459	4.770625007	4.609333139
hsa-miR-516a-3p	4.744110046	4.710719755	4.607301275	4.697147525	4.708931792	4.670137508	4.694124889	4.608524028	4.678653125	4.584264985	4.712830959	4.592360687	4.688792628	4.663990162	4.690092269	4.600923804	4.632967851	4.661687256	4.601878703	4.724379426	4.686361984	4.693546043	4.606083853	4.754297026	4.629862215	4.734192284	4.685071057	4.665232006	4.573239144	4.631533455	4.623391983	4.65465751	4.645433106	4.631311284	4.627348756	4.649669245	4.633496381	4.622085516	4.645917403	4.647374931	4.659190087	4.645379406	4.774722103	4.71272568	4.764514335	4.567334079	4.753928101	4.639573297	4.638326539
hsa-miR-516a-5p	5.599558001	5.685076176	4.875650226	5.899355138	5.516000062	5.150582312	5.309116879	5.148016477	4.748933875	5.009496393	5.36234491	4.680012628	5.232171843	5.397529669	4.931231795	5.197288619	5.045977139	5.251238716	5.057811269	5.521544232	5.087795797	5.347062151	5.003543186	5.452690519	5.211976398	6.826273708	5.168533929	4.936539116	5.078119109	5.185137846	5.028010508	4.887984627	5.80748879	5.092213791	4.957243219	5.508413216	4.908543757	5.008145914	5.109598566	5.409114953	5.336323897	5.485629368	6.561015527	6.537812236	4.699480371	5.176943774	4.768961279	4.772744608	5.346272222
hsa-miR-516b	4.915273862	4.901575275	4.545346578	4.862940007	4.752179702	4.714337537	4.784818475	4.824662586	4.747125467	4.733504191	4.676333002	4.677099525	4.707748129	4.719755192	4.77537336	4.743546886	4.920058212	4.62757222	4.726164375	4.853014163	4.685910339	4.800889264	4.742403546	4.779195106	4.795740729	4.848190863	4.790728726	4.730103423	4.739011359	4.693264092	4.628606095	4.625404967	4.670893912	4.726532968	4.743037261	4.876514058	4.683685289	4.719075257	4.746573938	4.715707821	4.779205681	4.772633611	4.722447765	9.694165652	4.720337504	4.693080549	4.625449696	4.723007416	4.713836423
hsa-miR-517-5p	4.645029059	4.650564018	4.646768907	4.648728372	4.594095713	4.611870525	4.641117405	4.739278165	4.622120608	4.645377302	4.817174537	4.633369882	4.620090781	4.618700052	4.819658982	4.620891147	4.688773019	4.717018848	4.752079448	4.625243104	4.689807573	4.651293585	4.610581592	4.639542844	4.594245006	4.649368403	4.638772778	4.618564489	4.685040996	4.612298633	4.678136572	4.684621205	4.58629979	4.633866105	4.629682229	4.635314872	4.621882307	4.718571498	4.609376998	4.643654102	4.619090387	4.659427135	4.634322799	5.219303701	4.625864414	4.651326942	4.625787678	4.609707044	4.63121307
hsa-miR-517a-3p	4.748112089	5.201990142	5.014112764	5.304812118	5.012784045	4.848836575	5.133084602	4.454792389	4.502902317	4.818507452	5.285051079	4.576811376	5.127665443	5.0790935	4.65123142	5.186713361	4.785759451	5.218238539	5.228169754	4.707749329	4.83694718	5.12425837	4.884596973	4.785459715	4.834267338	5.5358756	5.048766849	4.82519248	4.870581449	4.996928185	4.735743834	4.715841602	5.506727109	4.709179242	4.828545106	5.459676777	4.894222171	4.981949419	4.799325084	4.959818708	4.87964102	5.359807054	6.053700205	10.17492931	4.5705027	5.044968899	4.93753974	4.707761668	5.093422097
hsa-miR-517b-3p	4.759614288	4.812931924	4.760628263	4.768976363	4.817829752	4.818082393	4.726921335	4.708159337	4.695724129	4.744544094	4.833271091	4.728152781	4.714257974	4.790388681	4.682243147	4.759927689	4.764565343	4.774302738	4.734470763	4.708747166	4.707210254	4.718103312	4.709458754	4.758983862	4.73254863	4.728813001	4.758393119	4.744848863	4.709485638	4.749586763	4.680086991	4.729178295	4.83415124	4.712608169	4.762509266	4.80189484	4.714279987	4.820817757	4.704645071	4.709906913	4.798901751	4.76076872	4.921706868	10.08571338	4.578668769	4.641500868	4.745206965	4.51070315	4.71103441
hsa-miR-517c-3p	5.012119433	6.061703653	5.78518413	6.327635137	5.802177929	5.425720309	6.161540387	4.431203486	4.556982207	5.194560812	6.294973826	4.612150782	6.104782976	6.028566576	5.002222746	6.074323833	5.298816978	6.652254547	5.837448187	4.889826505	5.08290193	6.007267759	5.423698626	5.194891237	4.946078097	7.105472325	5.773224727	5.167562096	5.191675923	5.617835789	5.145128207	4.824265798	6.692613777	4.843189484	5.135650911	6.801656371	5.488476901	5.73041595	5.458012392	6.107764957	5.862929704	6.00142181	7.867250508	8.120719161	4.200752122	6.2074428	5.552617462	4.961585996	6.308187518
hsa-miR-518a-3p	4.756917534	4.693873477	4.698653997	4.643489953	4.751287496	4.722697174	4.711091112	4.673413775	4.656582011	4.715278788	4.7544353	4.69977455	4.645394314	4.651721541	4.660352221	4.610961831	4.704362331	4.703374766	4.65363059	4.663019609	4.612577043	4.689868909	4.613662047	4.635131655	4.708025485	4.606744868	4.698647551	4.763889404	4.704983541	4.643979477	4.672799937	4.692131835	4.686363745	4.714324228	4.678538221	4.667389603	4.648444526	4.665932304	4.682249819	4.654373787	4.625213863	4.730506992	4.664469823	6.203372594	4.623026103	4.65807112	4.817738287	4.750462755	4.616000834
hsa-miR-518b	4.676664327	4.638095833	4.635181049	4.635196171	4.690440598	4.671401874	4.731054866	4.649510904	4.629429373	4.673996399	4.698244373	4.646497321	4.623699646	4.625066011	4.615841944	4.661342571	4.6551293	4.757844151	4.680798613	4.721771507	4.664177829	4.692959124	4.60574243	4.695710193	4.640899084	4.64575106	4.655440128	4.694968717	4.682576695	4.655645551	4.677477841	4.687133443	4.716765025	4.65756014	4.727366225	4.623873657	4.680635789	4.666499959	4.714603047	4.611007683	4.714077303	4.635717425	4.643263841	5.583708327	4.628929906	4.609508521	4.875320535	4.63760474	4.616402418
hsa-miR-518c-3p	4.613620938	4.67899964	4.671719178	4.670948012	4.646860654	4.668233521	4.630285388	4.642225793	4.644996347	4.701217438	4.667925805	4.684353275	4.638716228	4.628811552	4.574013018	4.6321995	4.6598944	4.69574507	4.603779155	4.658212074	4.668613811	4.664022067	4.603071013	4.661217388	4.653315796	4.647853076	4.704008602	4.6688302	4.679087598	4.652044116	4.841790946	4.693587998	4.662477905	4.707322339	4.580159975	4.661899584	4.607524686	4.614008764	4.662675592	4.595281649	4.733561025	4.666470618	4.647979092	5.945974233	4.680222756	4.621671509	4.669236325	4.602680247	4.635191382
hsa-miR-518c-5p	6.60669958	5.89250992	4.711673415	5.90208611	5.139609429	5.854399911	5.542592272	5.899288607	5.381697145	5.168446036	5.464191763	5.166341478	5.081711882	5.243986166	5.501392325	5.439372313	6.127462685	5.194293885	5.427655588	6.017774111	4.956452475	5.415345476	5.177682734	5.520408927	5.578123379	6.296595373	5.18927218	5.455956798	5.141638755	5.146044333	5.346321605	4.937854138	5.120704449	5.165624278	5.712785197	5.641882772	5.044417749	4.950971741	6.199577594	5.521225499	5.213482558	5.678868441	5.795868237	6.987105585	5.51426006	5.295039394	4.813312458	5.703927603	5.112943264
hsa-miR-518d-3p	4.698130334	4.718506533	4.665743487	4.679807628	4.739556251	4.695155868	4.683185004	4.68738305	4.655870694	4.674526824	4.704841173	4.683110622	4.66869586	4.706526302	4.665450418	4.682561019	4.649575343	4.672219564	4.684332731	4.712327553	4.674179825	4.662978521	4.638494898	4.692910367	4.722737778	4.629724921	4.722041586	4.749975551	4.72255835	4.712299443	4.71368317	4.709837078	4.681002295	4.697115849	4.73004274	4.711339803	4.677111497	4.704026524	4.775474226	4.66233629	4.774176342	4.700943687	4.621443342	4.698160207	4.725162873	4.644245209	4.842973712	4.687069808	4.627936474
hsa-miR-518d-5p	4.884054331	4.794798513	4.686246446	4.8061286	4.708858018	4.736478111	4.767551209	4.779578425	4.717265861	4.719522593	4.696197797	4.666975233	4.640763509	4.651763706	4.758818221	4.700937208	4.767831743	4.69431247	4.744507176	4.837425768	4.634289736	4.760015024	4.684944306	4.842068987	4.687125072	4.838166771	4.705438574	4.715659473	4.71730279	4.690641092	4.671180083	4.694857608	4.745185565	4.728044069	4.785086577	4.744512019	4.685325529	4.699095069	4.761939433	4.714650581	4.721044637	4.6716952	4.726821015	6.025368747	4.840618412	4.682130036	4.598316385	4.761196834	4.65609896
hsa-miR-518e-3p	4.708398483	4.655141339	4.705613554	4.64443488	4.685306467	4.691909137	4.683655071	4.654757009	4.643342401	4.667382645	4.728730934	4.697133755	4.621140086	4.635878778	4.65867773	4.622009163	4.616903339	4.599736351	4.662281006	4.703076557	4.702833585	4.61832462	4.668204495	4.692920097	4.667023709	4.654057459	4.675887511	4.7188341	4.716408592	4.627248429	4.699387245	4.686938587	4.687168985	4.649597775	4.631301477	4.684665891	4.641138449	4.650252696	4.644496209	4.647001321	4.610526338	4.654884856	4.618455367	7.243033546	4.648906585	4.59010901	4.775079591	4.641119698	4.650842567
hsa-miR-518e-5p	4.81317185	4.914673655	4.620513681	4.792997781	4.751752787	4.722573996	4.730248729	4.717462788	4.69458226	4.691693407	4.742962896	4.663651692	4.730358979	4.815083434	4.690839965	4.774658847	4.754807293	4.726242863	4.703169387	4.705313881	4.683131527	4.744594441	4.70407806	4.672439048	4.671973769	5.122111511	4.694358592	4.720163128	4.659110069	4.677112667	4.724377299	4.670118024	4.727834188	4.650788485	4.723383091	4.95680365	4.709672823	4.696681299	4.784195579	4.7450529	4.695255261	4.743956772	5.002377945	6.281640777	4.746107148	4.719446779	4.584678717	4.807162987	4.712541491
hsa-miR-518f-3p	4.620690536	4.648461325	4.644099713	4.682852158	4.612467303	4.653855089	4.59698108	4.686669257	4.626318412	4.67138822	4.638398975	4.64252772	4.651902025	4.663666853	4.624706933	4.592136241	4.630916524	4.611907863	4.597138475	4.675450878	4.608459703	4.626187311	4.590690282	4.701165856	4.615123702	4.610702989	4.633112498	4.661884395	4.608929318	4.659388572	4.629275723	4.659768819	4.657215247	4.663045579	4.630703403	4.656674092	4.59399582	4.586705968	4.666713639	4.616069665	4.663662177	4.642502252	4.653712497	4.932413443	4.652796766	4.614786726	4.578318851	4.642868675	4.649684587
hsa-miR-518f-5p	4.840081293	4.813361911	4.637535285	4.805163075	4.711578523	4.737319469	4.732046833	4.729465934	4.699692898	4.658915843	4.735359067	4.645212041	4.679185164	4.713140444	4.749678579	4.737534686	4.776962766	4.708304358	4.753668449	4.761159151	4.695341356	4.738259882	4.666805365	4.702358024	4.682571571	4.882818811	4.722344938	4.687147491	4.615340057	4.668533345	4.676170931	4.670812361	4.669883672	4.678478878	4.723231482	4.765046059	4.649591112	4.644904132	4.732365698	4.743803424	4.683380968	4.750582338	4.75535387	6.082311551	4.719138908	4.676262993	4.655830145	4.791834172	4.711127412
hsa-miR-519a-3p	4.694503091	5.221634202	5.081233309	5.449794451	5.109745958	4.931308867	5.300547436	4.437918997	4.492881454	4.886720965	5.469739513	4.533515856	5.377493717	5.289954772	4.671323427	5.377426069	4.827693208	5.442272886	4.922558828	4.736123906	4.760175693	5.21205829	4.900324969	4.842193414	4.828046793	5.776756749	5.048607465	4.907497368	4.895924673	5.014736267	4.753290182	4.646807375	5.82077714	4.631424319	4.746260281	5.67195087	4.913401457	4.97452515	4.914035627	5.085338776	5.235446741	5.16684695	6.323870689	6.783342714	4.757474493	5.210557555	4.862146499	4.757618005	5.332897929
hsa-miR-519b-3p	4.679027942	4.697145549	4.709985567	4.642442483	4.715514334	4.759042377	4.687528515	4.688562965	4.680374499	4.779205797	4.717532978	4.69969646	4.675811069	4.681407747	4.637016762	4.698179915	4.638102356	4.692822603	4.636221814	4.710832993	4.659057634	4.664294586	4.651779999	4.565534892	4.68187527	4.680475168	4.782898014	4.801720183	4.676380819	4.687379276	4.703319987	4.690086309	4.700560933	4.648110554	4.642533333	4.704351572	4.712113321	4.655494923	4.671091066	4.658671439	4.695055458	4.713283682	4.682464654	5.852845804	4.658594652	4.662265152	4.736412294	4.694781195	4.669255207
hsa-miR-519c-3p	4.627887527	4.692467293	4.704717537	4.65477785	4.685423864	4.67706712	4.656414997	4.650550297	4.66473616	4.794325976	4.64763699	4.705153832	4.689222014	4.674456715	4.603879605	4.660714667	4.674018262	4.7076159	4.627551125	4.617732448	4.651504568	4.85097057	4.667749269	4.594421127	4.643412911	4.668701343	4.650551965	4.755091658	4.693334897	4.639926482	4.6444152	4.740224388	4.685969849	4.680341714	4.644421186	4.653344643	4.682366938	4.614401077	4.673656188	4.661676782	4.726073416	4.633081204	4.637295332	5.686695302	4.620642743	4.651275637	4.650142136	4.681906114	4.655425789
hsa-miR-519d-3p	4.851214351	4.720356427	4.805834564	4.758397862	4.813001622	4.75021819	4.791220425	4.823577004	4.724020296	4.687454839	5.127805794	4.705919486	4.705079448	4.648306458	4.896615993	4.716205219	4.705142216	4.946447512	4.945176476	4.667309003	4.713452201	4.698869057	4.722853733	4.643966637	4.800914244	4.68421353	4.780154998	4.803861813	4.76569525	4.723307683	4.688710726	4.763078998	4.704317923	4.728828024	4.771479697	4.682284127	4.774412842	4.920574662	4.84122174	4.769092783	4.69999185	4.804002114	4.683009804	7.679411246	4.693305628	4.644887658	5.031085971	4.702923962	4.749934035
hsa-miR-519e-3p	4.71967398	4.722846483	4.78820621	4.764829447	4.725310139	4.738034487	4.699680545	4.688072446	4.738144318	4.753149473	4.82160732	4.716235796	4.674266448	4.704678735	4.712308037	4.697705694	4.676156434	4.693736001	4.713091416	4.710028976	4.704606772	4.713481774	4.677381657	4.799272598	4.775209784	4.652692006	4.821728579	4.782626791	4.683995104	4.72448904	4.743256343	4.726291471	4.721829035	4.689284489	4.722858103	4.723902341	4.69143588	4.760392072	4.758129972	4.690545961	4.709060234	4.77656153	4.655232068	5.081785244	4.639955894	4.635200102	4.976119447	4.625801104	4.683986468
hsa-miR-519e-5p	5.089267993	5.02440607	4.759567518	5.03069642	4.9561306	4.945835603	4.935220512	4.978118877	4.923625422	4.820271876	4.834519371	4.823854548	4.826351372	4.98130729	4.910975158	4.907154154	5.018709084	4.808379009	4.870752352	5.29540169	4.748259358	4.789761762	4.946928857	4.606398412	4.809527676	5.021764963	4.940302179	4.970009773	4.807916699	4.844285473	4.966075281	4.962444196	4.964942936	4.991402049	4.9767182	4.930259294	4.806989441	4.737930392	4.931520796	4.942955095	4.972129588	4.884413527	4.912784934	5.358204491	4.905497609	4.814847435	4.646294917	4.843522628	4.823709868
hsa-miR-520a-3p	4.788987219	4.730072022	4.750747076	4.666459929	4.720744383	4.731018879	4.693165746	4.677042289	4.68331522	4.741190749	4.82368833	4.692927556	4.699037293	4.652982419	4.675319632	4.619844534	4.642189242	4.729495369	4.711370235	4.686516966	4.696084363	4.686241696	4.627853968	4.818455929	4.754347081	4.650692156	4.727578174	4.832132842	4.643106555	4.677383883	4.707715552	4.73260441	4.689554055	4.714622217	4.686036343	4.667315576	4.702313126	4.713042759	4.736647051	4.665189736	4.705878221	4.828824411	4.672461682	5.049824332	4.663712233	4.704928854	4.982005228	4.667179212	4.655710124
hsa-miR-520a-5p	4.655241817	4.616941819	4.606365123	4.6571079	4.63305948	4.597645188	4.692479235	4.61920675	4.646509354	4.657170946	4.59226476	4.630124038	4.628064227	4.618278103	4.612453327	4.648227414	4.697260707	4.601020256	4.645534692	4.700210577	4.678472396	4.65376408	4.612482316	4.552539667	4.624332032	4.744273466	4.636960421	4.610193842	4.647485507	4.633427069	4.592076806	4.718498545	4.623305233	4.629954861	4.666737725	4.644352949	4.632117619	4.637760786	4.676493091	4.668103297	4.600760481	4.620341098	4.633436626	6.489180621	4.661560335	4.628999893	4.606716262	4.617787108	4.64382051
hsa-miR-520b-3p	5.240282598	4.913237754	4.744922947	5.003954652	5.11270045	5.066371672	4.85830813	4.895898041	4.75464317	4.875234296	4.841638459	4.806279822	4.852304261	4.919725276	4.781495052	4.801443975	4.839352532	4.870769334	4.89441345	5.112304809	5.010807614	4.857096631	4.746050954	4.950603676	5.10277237	4.732435734	4.942117899	5.465548669	4.773921745	4.806042658	4.800624499	4.808806208	4.841852938	4.778233016	4.784628236	4.761075732	4.815515871	4.775710607	4.770229716	4.736386617	4.964460727	4.915142222	4.852726738	4.745124031	4.880176689	4.691209245	4.836141894	4.750699024	4.738539376
hsa-miR-520c-3p	4.741503889	4.73884958	4.690997764	4.741553362	4.767177277	4.76824326	4.708150205	4.691699804	4.722932807	4.780473491	4.767549316	4.714154472	4.715541912	4.71196722	4.688730713	4.667456735	4.683964664	4.867481243	4.699954633	4.695839014	4.63486054	4.702972397	4.667468594	4.696119586	4.809023781	4.676700481	4.805146286	4.88811168	4.67549315	4.70376851	4.69992291	4.705617389	4.709951319	4.707879082	4.726385601	4.665015173	4.669497507	4.683109663	4.699846669	4.677143086	4.747459234	4.730665053	4.683915231	5.379016764	4.719171772	4.612432178	4.760943626	4.664865282	4.690782563
hsa-miR-520d-3p	4.806917957	4.785164153	4.812487751	4.712759322	4.770613927	4.773013253	4.700566147	4.776745616	4.706484702	4.778505916	5.068272903	4.697458776	4.709756037	4.673735609	4.916606952	4.672607554	4.68897737	4.962002373	4.94703729	4.723040844	4.726978454	4.72468317	4.649592872	4.74271549	4.730616008	4.708386935	4.726400903	4.811423323	4.737660481	4.755541086	4.787039114	4.878492804	4.713599726	4.730822923	4.740931529	4.724571474	4.773062054	4.850357792	4.748601456	4.771130742	4.719443955	4.857704407	4.71486009	5.479243954	4.725351619	4.719590592	4.835906318	4.717920458	4.697598601
hsa-miR-520d-5p	4.858493667	4.765525377	4.647935233	4.784850418	4.727450856	4.760893525	4.734008621	4.753215355	4.708684158	4.690047716	4.714738492	4.672882278	4.681046196	4.741210252	4.731090166	4.721413257	4.796724681	4.714180236	4.695765036	4.774831284	4.652071425	4.739542501	4.704975027	4.913418758	4.760694315	4.799305705	4.690107239	4.736076917	4.63343555	4.676702804	4.940193359	4.732894896	4.668606748	4.635599599	4.793593143	4.667335895	4.632093457	4.84785908	4.759160147	4.73033919	4.700869701	4.755644932	4.736611836	4.783553394	4.714165057	4.685506111	4.675434532	4.68634409	4.669126894
hsa-miR-520e-3p	5.020907755	4.815621412	4.711041487	4.899399062	4.946762378	4.865741392	4.779998658	4.796873317	4.746840926	4.859827633	4.808314657	4.774182903	4.759990816	4.811273649	4.733141669	4.704644193	4.769976642	4.832820974	4.833052645	4.790704484	4.88924808	4.746134878	4.733295563	5.187027348	5.033282025	4.738772975	4.891108641	5.04840006	4.855981527	4.807621251	4.737638791	4.762437266	4.795351886	4.759933109	4.719088684	4.738882152	4.742721531	4.698860708	4.743920444	4.710588455	4.887677515	4.909539699	4.77881861	4.649891709	4.826568363	4.650709587	4.811777938	4.78933343	4.773096131
hsa-miR-520f-3p	4.743370781	4.695715929	4.752443813	4.716554216	4.736988377	4.769652074	4.670619405	4.662053557	4.685149942	4.746773904	4.75862014	4.717271024	4.676252901	4.705035714	4.66837534	4.692969589	4.693273984	4.723833568	4.677659542	4.674508855	4.669937529	4.744120749	4.634262399	4.684766744	4.703571116	4.683946369	4.687504625	4.748475303	4.706587689	4.702150439	4.682765269	4.729885348	4.696084696	4.716958345	4.71943394	4.718871802	4.845479625	4.683664452	4.68551512	4.659763378	4.777136241	4.831941697	4.67192847	4.864329322	4.649345355	4.641724552	4.730831036	4.631357904	4.718068157
hsa-miR-520g-3p	4.676617759	4.674393274	4.696800963	4.706189858	4.710682596	4.709733894	4.701834979	4.671652796	4.715312965	4.6920027	4.782895494	4.702315777	4.6890845	4.681588865	4.692457291	4.621305219	4.694742052	4.729932787	4.689597068	4.702816882	4.686125563	4.705063031	4.706587801	4.756549228	4.711603309	4.607610557	4.702479409	4.761375067	4.707787915	4.689977743	4.668398787	4.677009363	4.731438874	4.706764173	4.65575509	4.660295297	4.645821366	4.720629675	4.740593374	4.679035056	4.758403744	4.793246878	4.689161177	6.259123369	4.652766406	4.646463223	4.868681608	4.677850669	4.66226656
hsa-miR-520h	4.639111694	4.694055516	4.66136682	4.6705635	4.676592342	4.669750159	4.660749136	4.657371077	4.639312331	4.709093713	4.737324662	4.6833366	4.647609782	4.628441474	4.634335312	4.609415253	4.607454397	4.720729245	4.665528615	4.721424921	4.719023495	4.694616911	4.657499672	4.692197171	4.673793513	4.622985994	4.64303706	4.663532752	4.649279762	4.646649512	4.682721294	4.72958966	4.692241901	4.698112582	4.653853006	4.659179651	4.663995405	4.729903323	4.655819498	4.678033644	4.710097233	4.730637424	4.699043548	6.391737973	4.651145795	4.642954305	4.810189406	4.692121078	4.647257323
hsa-miR-521	4.866168965	5.61135615	5.068529914	6.118736292	5.348814134	5.009617029	5.663321555	4.331740453	4.409664875	4.71331457	5.909138647	4.465801748	5.870347692	5.671461415	4.620870959	5.571421831	4.887125024	5.967438432	5.001673786	4.963859224	4.891142592	5.569437218	4.964330018	4.925547711	4.846711547	6.936840861	5.314246473	5.037295116	4.96551309	5.212551572	4.782939194	4.635841444	6.049420706	4.649657879	4.825703274	6.207054377	5.008021993	5.256822587	4.931501901	5.520925636	5.515106498	5.619526544	7.520948505	7.097468741	4.586217513	5.909357985	5.084094171	4.732426149	5.689185291
hsa-miR-522-3p	4.774979341	5.65964967	5.101580875	5.289792996	5.149109647	4.961007775	5.434433836	4.528528883	4.611100924	4.994683	5.507297695	4.588067486	5.128473793	5.461973975	4.777946668	5.161666712	4.983982696	5.810679401	4.934424502	4.391309757	4.847122556	5.457584257	5.023407826	4.821339565	4.673721664	5.942005063	5.065530777	4.729348201	4.767716783	4.925412277	4.819091071	4.679653317	5.991708108	4.692749843	4.81095079	5.948689055	5.091824243	5.173936363	4.918750016	5.281153918	5.316088028	5.276715189	7.141153987	7.115067062	4.455050997	5.631749402	5.139577909	4.692810612	5.697411275
hsa-miR-523-3p	4.609229581	4.619215282	4.590891982	4.555808643	4.585077837	4.574003449	4.626784221	4.623737958	4.601327494	4.720723079	4.596906746	4.618454928	4.596028452	4.613647355	4.594170828	4.62909451	4.618972801	4.592132536	4.625275219	4.654978684	4.605214429	4.618121548	4.593139843	4.744054175	4.615939135	4.595832784	4.580164981	4.66363613	4.613776558	4.586873515	4.614272763	4.661099319	4.657628922	4.591966296	4.606819357	4.614254464	4.593697214	4.558063031	4.60179238	4.593204302	4.583738183	4.612189076	4.600828899	5.089451839	4.615756994	4.556175136	4.630416622	4.616675894	4.585008814
hsa-miR-524-3p	4.685982084	4.695979647	4.661168769	4.642614393	4.686505175	4.640417928	4.661886329	4.642498541	4.659505401	4.704704669	4.684205718	4.661965042	4.660074886	4.643470545	4.590497376	4.614925324	4.652833491	4.656478397	4.591726263	4.655799166	4.636122396	4.663327835	4.620915055	4.672263248	4.650469068	4.652697313	4.675521762	4.630519979	4.645180559	4.685405267	4.695554985	4.644789552	4.676464181	4.654637764	4.641187892	4.591769198	4.614631515	4.602278473	4.656308713	4.650151796	4.685765109	4.652189706	4.621061356	4.999916996	4.625021345	4.631910074	4.756912292	4.65302253	4.67837868
hsa-miR-524-5p	4.762188595	4.789806479	4.647947295	4.736161992	4.679335775	4.693648515	4.695973839	4.697006811	4.642628754	4.686043162	4.657205357	4.660937304	4.641906681	4.670494101	4.713562128	4.689794273	4.666999562	4.653576028	4.684408346	4.695491443	4.675719525	4.717834598	4.663519798	4.763837276	4.684341847	4.766887976	4.653384537	4.691964689	4.661659197	4.664559762	4.675904484	4.667731647	4.70658251	4.667373633	4.682881539	4.717720948	4.704983543	4.663574655	4.684086687	4.730668839	4.693631337	4.688354572	4.646045857	6.276388733	4.671435915	4.688251568	4.617737332	4.640978109	4.685211974
hsa-miR-525-3p	4.634720145	4.618097755	4.65394157	4.660073118	4.65275113	4.659510957	4.624992185	4.643006314	4.639851718	4.69978056	4.665857756	4.653859398	4.66196743	4.680568745	4.550737471	4.612730143	4.636852766	4.631763177	4.6028355	4.649605244	4.610230963	4.685724618	4.646198605	4.662405231	4.673158223	4.631142807	4.715071523	4.67537198	5.165943805	4.646214692	4.635888698	4.68525371	4.619872191	4.682061631	4.646777259	4.718779301	4.635959789	4.670832038	4.643271371	4.615248563	4.647720542	4.634242129	4.595551206	4.699610359	4.639856015	4.637985622	4.722492807	4.640591566	4.633069386
hsa-miR-525-5p	4.788843464	4.724870928	4.656699538	4.784698142	4.678132768	4.767245372	4.758881878	4.761889822	4.752967152	4.747009048	4.702757501	4.673900585	4.70929861	4.731149458	4.735428753	4.72825826	4.763924284	4.718281412	4.739466438	4.793927887	4.691368381	4.709600065	4.738409734	4.894334801	4.711938895	4.750769864	4.750296772	4.650561716	4.668989624	4.701252694	4.678394853	4.746587667	4.713797804	4.700938076	4.741291762	4.713550062	4.705960895	4.729344389	4.724946439	4.735056915	4.699815841	4.706604544	4.669282387	8.268894329	4.794104899	4.682909722	4.649004711	4.741887892	4.692030106
hsa-miR-526b-5p	5.443281407	5.025097468	4.586370753	5.104786994	4.812153055	5.004301393	4.906065085	5.001958708	4.849563159	4.760725953	4.879108268	4.804924133	4.714755351	4.802060153	4.918705352	4.861141912	5.039404666	4.784167339	4.875903275	5.201035022	4.725463123	4.859675166	4.759075551	4.983845646	4.81042289	5.258928167	4.750443111	4.845568433	4.734374642	4.775257907	4.834290141	4.710883138	4.72382213	4.854194498	4.91630488	4.95011686	4.777230152	4.724489457	5.122403386	4.876475176	4.755923841	4.926423174	4.941659208	7.199589389	4.849264518	4.776824361	4.74319588	4.852175233	4.839345535
hsa-miR-526b-3p	4.688674161	4.729729282	4.676505331	4.702317578	4.7304486	4.764863991	4.670984132	4.650043778	4.685295682	4.722615785	4.694044703	4.696473824	4.708047493	4.704278227	4.625896374	4.687891199	4.681859044	4.682517776	4.695307463	4.699314812	4.716905002	4.668106629	4.623233933	4.708969034	4.712706193	4.642077183	4.735369402	4.797275405	4.685734324	4.66764695	4.707984329	4.695736315	4.654780116	4.701274993	4.665812925	4.671370997	5.112991687	4.640770739	4.667873185	4.633000649	4.736942685	4.722079817	4.640069599	4.65061921	4.661964161	4.651615447	4.781420243	4.659158057	4.730628273
hsa-miR-527	4.65187089	4.626676528	4.600887531	4.622841633	4.60192601	4.617738052	4.617085488	4.65672462	4.608133201	4.586210805	4.60911118	4.591083218	4.573284859	4.60998866	4.628615786	4.639191005	4.595234445	4.679528003	4.6254128	4.625913921	4.560317335	4.600716097	4.642381767	4.716685211	4.638529203	4.615400874	4.599186306	4.633620424	4.569501969	4.58858096	4.660326812	4.642372344	4.600125321	4.624828474	4.642285681	4.592603957	4.608611568	4.606374282	4.614972172	4.642022292	4.607963496	4.619455763	4.583064783	4.606386015	4.603323285	4.569263632	4.700983952	4.562290278	4.639495492
hsa-miR-532-3p	6.41115222	7.376173398	7.278447069	6.173008805	7.517234505	6.131515609	6.587638264	5.624376133	6.840246606	6.399546989	5.847010253	6.329434184	6.244378388	7.172038669	6.354534525	5.46664889	6.569908252	5.691565739	5.892876004	6.260237841	6.630678481	6.130103137	6.212680633	6.74115275	5.910748086	5.77659046	6.633397332	7.219422305	6.085746593	5.607570039	5.657151375	6.196748005	6.251624573	5.819387149	6.229406514	7.216118836	6.371501062	6.193970613	6.262653507	6.396486193	6.350470154	5.462922314	5.915613876	5.933579685	6.104308547	6.121220491	5.665053073	6.212868536	6.911818681
hsa-miR-532-5p	7.51661867	8.708509273	8.789963767	7.757476818	9.23981954	7.144390095	8.38847602	6.814038349	8.345684635	7.442609884	6.926944021	7.795720535	7.887518617	8.921285037	8.423348678	6.970222303	7.872803242	6.953973535	7.649688162	7.849621967	8.132655531	7.692426703	7.889124765	7.317629028	6.937041936	7.200338495	8.057356698	8.453119484	7.846625113	7.237035702	7.195643218	7.475898415	7.045665399	7.355410558	7.823145269	8.519793816	8.114635172	7.622829062	7.853335324	7.890894141	7.837909318	6.760163926	7.424649445	7.496061609	7.959259955	7.973089024	7.544274753	7.492731037	8.176409563
hsa-miR-539-5p	4.931009953	5.064690915	5.061970727	4.977624341	4.918082673	4.890374037	4.899351544	5.05492465	4.937946245	4.80272113	5.430450765	4.946414181	5.031886164	5.025269113	5.281664291	5.652797715	4.783033172	5.346826622	5.335786849	4.757631762	4.923670737	4.955574279	5.105905073	4.730355896	4.926681094	5.103539137	4.877626312	4.902714133	4.910817937	5.60279435	5.02320727	4.920526557	4.822614693	6.516206283	4.952945669	5.207019518	5.063809272	5.225953639	4.828057207	5.067976305	4.958587724	4.816738162	4.996861484	4.935354623	4.78396625	5.48797988	5.030236041	4.899044787	4.928815071
hsa-miR-541-3p	4.6335165	4.657571434	4.567246064	4.650821657	4.553754473	4.633964845	4.644007341	4.632199583	4.639625971	4.667995809	4.610582147	4.566711206	4.636500071	4.694737635	4.590874824	4.703134164	4.679025712	4.613797248	4.611416417	4.596771859	4.640812781	4.598285268	4.640670016	4.482466478	4.629983654	4.652319958	4.613202617	4.618235621	4.681882638	4.659625048	4.603730621	4.666637616	4.551752712	4.609654611	4.626982573	4.697128759	4.636681458	4.602704224	4.597029895	4.626824308	4.599402622	4.579444515	4.641490095	4.713956848	4.635335173	4.67160429	4.586350466	4.661178596	4.589092097
hsa-miR-541-5p	4.653232477	4.634766273	4.747059374	4.635676024	4.693805971	4.656907259	4.676020123	4.701118869	4.632935686	4.547172472	4.93856892	4.557706319	4.641997976	4.566354754	4.753257702	4.671230661	4.653598176	4.970289882	4.765651235	4.63227666	4.676558555	4.591020894	4.618736474	4.686309023	4.63727821	4.723106951	4.681905128	4.625964915	4.653449761	4.619838537	4.677283765	4.713142407	4.669681068	4.659577155	4.687904962	4.61138676	4.633724276	4.74927316	4.695119974	4.684422673	4.613647992	4.655111917	4.623825473	4.583300248	4.61503088	4.606904452	4.790224699	4.628931879	4.625345984
hsa-miR-542-3p	5.431760581	6.525791953	6.134233183	5.773075311	6.118954222	5.550451787	6.912410736	5.747921066	6.227374118	6.464257252	5.52558578	6.373877173	6.694354541	7.17021315	6.754832009	6.334795623	6.576420787	7.839447303	7.620392485	5.67487857	6.548761124	7.311090486	7.422093972	5.847868592	5.335952347	6.721390273	5.282297887	5.751905415	6.529173834	7.235199958	5.955320137	8.494737466	6.348532607	8.343943403	6.447931041	5.749969489	6.369788343	6.150019714	5.726669139	6.997280773	6.871189234	8.948456284	7.808208533	7.155405828	7.01785817	8.053245254	6.791341873	7.93589522	6.394304333
hsa-miR-542-5p	5.790583069	7.141036961	5.979419184	5.980167766	6.418301516	5.945317925	6.462853301	5.924800304	6.148831209	7.615170617	5.520238452	6.241263222	6.573500736	7.362299092	6.475295551	6.044894043	6.212172384	7.39262126	7.117539246	6.107406633	6.223508253	6.785559635	6.907335172	7.062218881	5.452983842	6.702502539	5.646503064	6.196012065	6.151618657	6.842507591	5.983921417	8.043847201	6.260328366	8.181769702	6.041081781	5.745605865	6.043087374	5.82006593	5.643929796	6.758177375	6.543601218	8.444413331	7.334318555	7.005027044	7.137132774	7.645649506	6.524448835	7.411133397	6.180034147
hsa-miR-543	4.874306337	5.378797428	4.875600224	5.004489308	4.856405455	5.028717203	4.887812076	4.918301273	4.994556915	4.987852477	4.891717269	5.249174314	5.406443301	5.496477793	4.975277937	5.970783162	4.933083368	4.907441452	5.002498403	4.971436118	5.03967731	4.944323508	5.266129646	5.340380211	4.857110272	4.973976026	4.790907286	5.049781069	5.008948255	7.502298047	5.09144273	5.002876695	4.957850253	6.537081444	4.971974256	5.264597793	5.132391505	4.781174818	4.897520317	5.339020158	4.927393772	4.862789926	5.125482197	5.25183472	4.850680757	5.785110167	5.406629119	4.965336975	5.039952871
hsa-miR-544a	4.578295995	4.63026578	4.67715127	4.676317257	4.667437669	4.659011863	4.626455486	4.643277819	4.642813485	4.719003587	4.63243015	4.691486523	4.654883309	4.673612147	4.600154495	4.655562584	4.611028117	4.717760742	4.651762419	4.648525756	4.708479103	4.681140305	4.686106816	4.643623592	4.63590079	4.606395525	4.666186496	4.676650168	4.682826784	4.674265358	4.633854279	4.737926899	4.677430729	4.624329357	4.648481698	4.620496117	4.67332416	4.661433886	4.630860834	4.642571404	4.601297028	4.692615493	4.644987871	4.603240114	4.662814682	4.592713238	4.700570467	4.633077791	4.667504196
hsa-miR-545-3p	4.708007652	4.746548109	4.970628248	4.836944578	4.71651234	4.841335645	5.39715727	4.799450687	4.847698059	4.764662517	4.886530265	5.112472613	5.140477568	5.227240599	4.833880833	4.913550514	5.002157695	4.850057627	4.790465005	5.116268366	5.50780586	5.041488211	5.117512473	4.843639408	5.255406813	5.245728716	5.155070698	5.352806164	4.825406154	4.897369012	4.947177314	5.521841678	5.051525622	5.238263872	4.775245107	5.035910736	4.88439597	4.990835412	5.045760173	5.010211818	5.217267896	5.437071667	5.214617101	4.713468524	5.289618553	5.249391788	5.404992927	5.010247789	5.012245851
hsa-miR-545-5p	4.60472748	4.613684704	4.655840956	4.612011565	4.623723288	4.622971345	4.612956744	4.618987276	4.662660874	4.729716529	4.587152934	4.658447449	4.624196014	4.629382492	4.609677486	4.60769721	4.622179646	4.697120244	4.576269702	4.633260683	4.620498036	4.704501685	4.64104291	4.582069645	4.572185173	4.580475556	4.679843153	4.597922265	4.631479941	4.663610817	4.662569703	4.637676487	4.656082788	4.666875914	4.594034147	4.651890366	4.602142055	4.6866323	4.592546253	4.669338992	4.660729314	4.649486037	4.608788923	4.577978203	4.581311778	4.630484762	4.534994954	4.603325473	4.588603563
hsa-miR-548a-3p	4.60205572	4.620312322	4.654620119	4.793379181	4.715030435	4.61141922	4.654207959	4.632572507	4.627243925	4.660204505	4.647662023	4.663734564	4.681935402	4.617786549	4.568531114	4.622412529	4.632113382	4.672764166	4.643940429	4.651226828	4.67958087	4.638637283	4.666452566	4.588713667	4.618881028	4.595483914	4.683405754	4.714381532	4.574527924	4.633612704	4.628530509	4.677973467	4.601920567	4.675063896	4.613084595	4.596983388	4.621362789	4.574582637	4.626353703	4.642522473	4.625035469	4.66090445	4.621068657	4.611612569	4.64342	4.602964713	4.617561461	4.665962541	4.644070832
hsa-miR-548a-5p	4.621672167	4.625803622	4.679693035	4.704367816	4.696748445	4.658871375	4.699091575	4.640255227	4.662425027	4.733159844	4.607827399	4.663995125	4.694164958	4.668530801	4.620502182	4.757252329	4.706600929	4.619402977	4.620187999	4.637252473	4.695544154	4.723855429	4.640789773	4.538377477	4.619029265	4.62216881	4.748032121	4.662474725	4.626030188	4.66196254	4.679123121	4.682067436	4.6335323	4.66022525	4.60850273	4.658230118	4.737898125	4.638347758	4.645616093	4.661279676	4.621328823	4.692449542	4.662573528	4.618693935	4.630710193	4.613876329	4.665996725	4.596987849	4.635167702
hsa-miR-548b-3p	4.671536509	4.696113059	4.696896204	4.677246311	4.70507951	4.720103322	4.698193612	4.650498366	4.681964097	4.71002684	4.719848764	4.682956669	4.735646727	4.652088437	4.653535635	4.73789663	4.627016881	4.708726351	4.683379812	4.61830443	4.681899074	4.653544205	4.631249121	4.982231474	4.70874981	4.619082121	4.732069659	4.671524842	4.737071404	4.608971379	4.668978242	4.734821226	4.68554354	4.709809154	4.659190847	4.718167607	4.640114339	4.658119041	4.662302336	4.638289614	4.751089374	4.690933745	4.654266562	4.635518146	4.695165337	4.623814076	4.722078022	4.723511335	4.651964448
hsa-miR-548b-5p	4.688431499	4.698295859	4.663584777	4.724279985	4.673122226	4.706953313	4.702273667	4.66875072	4.690061647	4.715434351	4.706324849	4.685797378	4.728245175	4.69179322	4.629882254	4.72685986	4.696814027	4.717329093	4.778886774	4.62496954	4.70032824	4.676331323	4.680620218	4.679789337	4.674503443	4.631034019	4.671646585	4.739443521	4.683822026	4.694655313	4.659218898	4.708277436	4.700378571	4.697971478	4.67036616	4.674511426	4.697275426	4.682925342	4.69323827	4.724122284	4.747054787	4.701950035	4.673043842	4.647841327	4.713409385	4.694308629	4.647496941	4.657885521	4.707567686
hsa-miR-548c-3p	4.685969304	4.733390472	4.711334445	4.683158596	4.755864179	4.701145855	4.609546768	4.648041465	4.724346112	4.746700295	4.653493151	4.655719372	4.717968823	4.7066489	4.639940548	4.7325826	4.744368393	4.630784531	4.674306047	4.945885268	4.690809684	4.660751833	4.649761461	4.747906371	4.651173199	4.627945868	4.734043079	4.63936059	4.779995462	4.668685991	4.728361327	4.786115921	4.672946731	4.675031201	4.622891636	4.651426666	4.661463267	4.726953754	5.01739821	4.679362556	4.770729953	4.691200389	4.634554857	4.625955379	4.716056995	4.656810984	4.700083314	4.631626985	4.613356599
hsa-miR-548c-5p	5.535003631	4.637817144	5.436136593	4.768527614	5.249203265	5.003413457	5.574778348	5.335624094	5.274136078	4.764162597	5.058587322	5.249222645	5.564068874	4.81296057	5.030948055	5.060113745	5.390190214	5.486866495	5.877027555	4.837772826	5.321126008	4.633419869	5.131706366	4.899027922	5.415392589	4.898181043	4.678940444	4.530908219	5.075649332	4.886555274	5.087432755	5.02394436	4.991736363	4.89573968	5.932204227	4.717249562	5.337746978	5.64773436	5.885354387	5.494254784	4.438643365	5.74661565	5.000330036	4.59938678	5.46189519	5.414763946	5.368336813	5.748617879	4.934173165
hsa-miR-548d-3p	4.678743505	4.679519857	4.645172241	4.67392731	4.681782337	4.642636654	4.684798376	4.669363717	4.651035712	4.636269072	4.723573328	4.659714653	4.685020957	4.60993939	4.653345884	4.647857849	4.643025478	4.670275573	4.710291219	4.702735356	4.679799464	4.647102182	4.606109975	4.661515336	4.69847215	4.649495051	4.709431749	4.700984742	4.657140305	4.654491816	4.675215718	4.652224705	4.627766341	4.646203524	4.685322751	4.625496441	4.664879612	4.69031426	4.727216102	4.646595731	4.687357049	4.722956777	4.752963969	4.634346788	4.680033205	4.685744452	4.737621258	4.723135098	4.629045892
hsa-miR-548d-5p	5.501592906	4.590836423	5.239964641	4.63306985	5.082284684	4.898107329	5.328406753	5.127792117	5.065316761	4.529530882	5.042759539	4.888422251	5.197080888	4.652944794	5.0311993	4.719467501	5.186270927	5.354350543	5.743902068	4.723740789	5.026706107	4.51274221	4.865839453	4.765889339	5.120198789	4.806821846	4.662809439	4.575231509	5.018133091	4.706382838	5.012847075	4.848285092	4.812613729	4.708726234	5.731815918	4.485223173	5.12365886	5.527533888	5.532870038	5.371934807	4.540882904	5.624409027	4.745645238	4.437865338	5.302262817	5.07688418	4.959171644	5.403488537	4.889937177
hsa-miR-549a-3p	4.632264354	4.675295477	4.622925464	4.611006518	4.630421874	4.693176368	4.631012522	4.618379098	4.603273431	4.670170435	4.634856307	4.65097089	4.615955231	4.665741038	4.586209904	4.607117229	4.616132379	4.696078395	4.614064699	4.670929435	4.674455085	4.637679803	4.655506409	4.750210228	4.611110228	4.635128494	4.638427497	4.611467624	4.672110439	4.630005268	4.617531661	4.658583898	4.629224186	4.581929652	4.613326349	4.64291645	4.644312351	4.598121608	4.585730238	4.629087315	4.680075365	4.553963875	4.623118495	4.632977113	4.705155331	4.617634074	4.637553988	4.596837701	4.618667582
hsa-miR-550a-5p	5.299006695	4.961463354	4.698599893	5.023010657	4.808849273	5.067715952	4.84663318	5.042640767	4.902615177	4.845378436	4.804176341	4.827410228	4.792723604	4.892043241	4.844010901	4.833921113	5.099718369	4.847097915	4.88807918	5.039280547	4.736168888	4.827444339	4.754624595	5.239886762	4.884725642	4.921367982	4.982531745	4.951223452	4.843567114	4.759956516	4.766537185	4.808200887	4.833130119	4.826432189	4.917411241	4.8808138	4.972266308	4.768736275	4.990656561	4.832059246	4.862472058	4.884487881	4.970128479	4.909160678	4.953228815	4.784854928	4.665236526	4.88916994	4.855150558
hsa-miR-550a*	5.299006695	4.961463354	4.698599893	5.023010657	4.808849273	5.067715952	4.84663318	5.042640767	4.902615177	4.845378436	4.804176341	4.827410228	4.792723604	4.892043241	4.844010901	4.833921113	5.099718369	4.847097915	4.88807918	5.039280547	4.736168888	4.827444339	4.754624595	5.239886762	4.884725642	4.921367982	4.982531745	4.951223452	4.843567114	4.759956516	4.766537185	4.808200887	4.833130119	4.826432189	4.917411241	4.8808138	4.972266308	4.768736275	4.990656561	4.832059246	4.862472058	4.884487881	4.970128479	4.909160678	4.953228815	4.784854928	4.665236526	4.88916994	4.855150558
hsa-miR-550*	5.104812859	4.985412112	5.956103982	4.945036671	5.447204612	5.436184724	5.189505044	5.171746995	4.928870665	5.104974539	5.234816378	4.999977831	4.951043389	5.097057609	5.165866011	4.986828204	5.160995348	5.912792646	5.362866811	5.314516935	5.517454093	5.03449594	5.058335974	5.260677411	5.182207217	5.034869012	5.417841594	4.864882964	6.114566254	4.749202954	4.784395094	5.378829527	5.640371817	5.170681863	4.95612496	5.124463933	5.534570875	5.242539904	5.544829862	4.918687283	5.105406703	4.742315184	5.97461145	5.186420204	5.197186128	5.145703296	5.428235997	5.665155486	5.139906899
hsa-miR-551a	4.608085564	4.642635366	4.744726497	4.636917231	4.712522492	4.640588199	4.66373933	4.617474797	4.610130463	4.650389707	4.680326444	4.665900668	4.633460623	4.613596069	4.603508883	4.635629254	4.743166517	4.636038451	4.59632699	4.60443472	4.661889897	4.589624376	4.620237025	4.726833744	4.659804084	4.587674403	4.641282053	4.714436619	4.650006437	4.634570516	4.629972329	4.707771232	4.615613621	4.676139655	4.643940576	4.66797352	4.618208125	4.62682957	4.663559644	4.648829154	4.665333639	4.660201755	4.626045422	4.644250738	4.674071159	4.621718931	4.720082225	4.635037264	4.572405763
hsa-miR-551b-3p	6.107927789	5.525874209	5.278674659	5.920505992	6.062006593	6.974603046	9.989268352	5.441153785	5.506616179	5.185739142	5.753892608	5.444194343	6.436641212	5.645229272	5.363974702	8.05879271	5.419316687	5.202562862	6.428523521	4.705699077	5.370287308	5.703270549	5.65030095	5.181197259	6.345711585	6.182690043	5.424169675	5.39082666	5.386930157	6.902068349	5.403837951	5.567896812	6.546307749	6.979424721	5.545401355	5.438706289	6.310007856	8.704739341	7.796633623	5.497820624	4.961179012	6.720746401	10.1663897	5.965721555	5.320789414	9.930654419	5.257634885	5.149974774	5.334036756
hsa-miR-551b-5p	4.722676807	4.675956466	4.513211138	4.707753493	4.571428162	4.652669735	4.622257614	4.6415235	4.601238911	4.603300456	4.576290456	4.562153471	4.605664816	4.657740406	4.645159547	4.62962108	4.719167682	4.619756389	4.654990244	4.697967514	4.577193272	4.606817424	4.635623143	4.645410567	4.640308122	4.754385956	4.610832163	4.620859442	4.612963703	4.662009381	4.616792748	4.570772925	4.572842826	4.606991634	4.65215076	4.633048514	4.618537818	4.565449647	4.604049194	4.634400387	4.651840156	4.623251354	4.649293281	4.693481262	4.682951864	4.618687405	4.551508794	4.647717197	4.625303636
hsa-miR-552-3p	4.583250853	4.599502598	4.615891973	4.615833294	4.562209891	4.608311002	4.615342719	4.579841349	4.595231089	4.653775576	4.671081921	4.59324802	4.644018206	4.564087768	4.585881061	4.569244945	4.588665168	4.625901735	4.591394784	4.618912626	4.619308701	4.620080399	4.584176937	4.605524406	4.544109994	4.583830803	4.564991591	4.602033299	4.595719675	4.609723145	4.662454299	4.600735164	4.596456686	4.61147663	4.580357073	4.63934448	4.601118516	4.741146352	4.654790098	4.578295874	4.64531499	4.606396607	4.584232806	4.622929048	4.658870912	4.581368112	4.606786235	4.61289693	4.584597608
hsa-miR-553	4.62675319	4.67046307	4.660910581	4.62752217	4.65943072	4.660012491	4.599905868	4.620140283	4.644811818	4.682087905	4.62623508	4.650711133	4.639987524	4.640489078	4.615610463	4.634820942	4.604662758	4.66475395	4.595983682	4.638037266	4.63147058	4.652782101	4.610260515	4.567424748	4.599382728	4.583886868	4.717420198	4.661631851	4.664516764	4.625607475	4.697139548	4.657783641	4.639413674	4.638968801	4.607593872	4.600449973	4.666743321	4.612889098	4.64768114	4.618336528	4.696340477	4.716055748	4.632140269	4.617013778	4.602803052	4.6540642	4.543688861	4.629245052	4.659839275
hsa-miR-554	4.698337488	4.613439114	4.894897917	4.569537755	4.609581512	4.623957021	4.611587855	4.966025062	4.734166239	4.558995667	5.014071134	4.584029578	4.662536158	4.543433936	4.974753066	4.673603332	4.630459832	5.241064169	5.25310116	4.57735647	4.639162576	4.572766133	4.591251065	4.644871354	4.663869672	4.697012777	4.608376579	4.594994579	4.677516176	4.543293208	4.6797067	4.758242483	4.627869864	4.592570219	4.744806204	4.561815182	4.722612091	5.143155103	4.712362214	4.659238645	4.60085282	4.669760497	4.583167936	4.580797952	4.601512371	4.634367156	4.680030947	4.589173069	4.621858053
hsa-miR-555	4.590677999	4.583013386	4.585401519	4.570889468	4.577028151	4.578295193	4.572210949	4.594891062	4.599701451	4.671458936	4.632757651	4.617395713	4.61891618	4.581631854	4.617074351	4.562433604	4.573536028	4.661070456	4.606988636	4.621260267	4.607691753	4.604894756	4.593032393	4.868543815	4.569783203	4.59951429	4.589309859	4.579167426	4.629840789	4.603577439	4.664633539	4.582439521	4.567634701	4.705743074	4.575234971	4.574515621	4.607568641	4.620817675	4.608310117	4.604181823	4.628705927	4.621175865	4.621814034	4.583921194	4.65997619	4.643482502	4.63797404	4.625892958	4.554524419
hsa-miR-556-3p	4.668601585	4.666976858	4.702753733	4.641135846	4.697296209	4.693071168	4.759493721	4.608858817	4.636667426	4.686917353	4.715774779	4.691345988	4.675119725	4.627985126	4.632330129	4.611281665	4.67147903	4.677580049	4.633757189	4.666672177	4.675372657	4.662475722	4.625902555	4.705087398	4.652181546	4.62542686	4.708972545	4.674108008	4.64112055	4.652761673	4.657056832	4.696299478	4.690534165	4.697710626	4.715480066	4.655960676	4.656665303	4.654135685	4.659289015	4.64960623	4.695980333	4.701409429	4.621508516	4.625950751	4.708851499	4.602308723	4.663448779	4.681816768	4.662629332
hsa-miR-556-5p	4.570166639	4.575321319	4.600969869	4.667990081	4.599653192	4.594010691	4.560897581	4.548422254	4.610687103	4.632929241	4.547334222	4.59312686	4.627043846	4.655905801	4.61031734	4.597480988	4.620476948	4.574205974	4.604830598	4.621921869	4.662909403	4.588963014	4.67139802	4.738510259	4.568925479	4.560674656	4.601729025	4.609944712	4.629634483	4.601023261	4.6037092	4.58019208	4.605613856	4.712564806	4.549510007	4.620305318	4.640749067	4.63755507	4.620791833	4.585778584	4.596511352	4.583574421	4.601953521	4.562594119	4.66449614	4.660851609	4.515534851	4.565910444	4.557759597
hsa-miR-557	6.845762508	6.50193202	5.226618295	6.661950289	6.186281513	6.549017301	5.932242923	6.401495842	5.537336511	5.924457469	5.703536032	5.782226546	5.792231868	5.619023469	5.37745066	5.582016738	6.256852979	5.369104224	6.127610831	6.789902414	5.73031123	5.512535596	5.266239278	6.745476336	5.993632999	6.068945398	5.40413633	6.464011992	5.703515972	5.227636806	5.347957915	5.523491377	5.42592391	5.403067083	5.818097674	5.940775599	5.053077575	5.246148049	5.933283158	5.435885991	6.085304206	7.030454168	5.984128468	5.14759672	6.783845924	5.131221967	5.709646035	6.18306907	5.316026755
hsa-miR-558	4.64576649	4.593351209	4.63314738	4.607091739	4.604747237	4.626095174	4.595237234	4.611147856	4.639826609	4.653060407	4.589947979	4.591908061	4.561178499	4.5969003	4.585290158	4.60121813	4.592670086	4.675140438	4.608891348	4.572466307	4.582613287	4.591907307	4.624134531	4.678262859	4.567743577	4.590405334	4.589389682	4.641971582	4.629423645	4.608495227	4.652503698	4.616607152	4.635153232	4.585685333	4.626315168	4.635173989	4.602649428	4.634954265	4.595735566	4.593373519	4.613056645	4.586886086	4.603672205	4.599300142	4.551313687	4.606375961	4.73885556	4.599457228	4.595897858
hsa-miR-559	4.58327226	4.600583859	4.642646655	4.562364939	4.63512179	4.546409236	4.595092525	4.650863331	4.604293135	4.58486734	4.761075637	4.539793033	4.55625697	4.555342016	4.791716218	4.591378848	4.603598607	4.612612002	4.676923003	4.641462489	4.611445571	4.604961045	4.566570094	4.653718104	4.570372046	4.610370846	4.55231611	4.535368476	4.602753601	4.642710778	4.60309524	4.640781743	4.618564897	4.577759359	4.553096182	4.621386884	4.661575469	4.720475745	4.554720054	4.592613955	4.586492351	4.556378754	4.589383888	4.596242163	4.569130943	4.60014466	4.531233546	4.594612661	4.606089685
hsa-miR-561-3p	4.613765566	4.634617076	4.659128296	4.607113602	4.607433914	4.629125278	4.58590989	4.566226065	4.634350087	4.648558535	4.613222254	4.651884098	4.640326651	4.64776602	4.555323263	4.636445231	4.632951078	4.620146114	4.602832666	4.655146637	4.638016947	4.617629313	4.658152993	4.630020935	4.579829534	4.558310085	4.600485729	4.622883072	4.640208201	4.611367121	4.619201956	4.638404889	4.620208336	4.581908535	4.60859755	4.632387591	4.647069227	4.604911856	4.560437921	4.578250847	4.58748138	4.603888814	4.630500125	4.647514957	4.633623169	4.654281134	4.579265897	4.610218071	4.592599593
hsa-miR-562	4.630835907	4.621404421	4.62150557	4.620819851	4.628500964	4.659644327	4.642126415	4.549852025	4.632932596	4.700508482	4.637395269	4.646659695	4.632290153	4.621750666	4.594802043	4.605651505	4.619026694	4.710553575	4.599732239	4.576041351	4.629573505	4.639235949	4.635935034	4.667799292	4.692888674	4.573752374	4.687172066	4.617156588	4.639878185	4.621038493	4.636049374	4.667229454	4.625519467	4.644516055	4.634436961	4.628281458	4.597228824	4.646749749	4.689617047	4.630385605	4.651828792	4.689872679	4.618774721	4.620525378	4.559541643	4.586927245	4.656019954	4.595441107	4.595578836
hsa-miR-563	4.6193092	4.637331755	4.642795312	4.627047091	4.65036559	4.660357451	4.647340393	4.634824888	4.609102137	4.62526678	4.633982964	4.665413096	4.656154799	4.549211437	4.652232149	4.604525678	4.652223728	4.705389568	4.6665889	4.693814279	4.653821367	4.692424531	4.787563768	4.945967364	4.599561069	4.608665031	4.610678371	4.692611896	4.694947556	4.62879012	4.638194666	4.72045696	4.63339789	4.627783342	4.664814789	4.661066086	4.695686189	4.642302715	4.645948659	4.647334891	4.659924445	4.609350803	4.664873726	4.62490618	4.679038221	4.649569261	4.639136907	4.69327028	4.603823339
hsa-miR-564	6.674018807	6.579547549	5.846310159	6.454624985	6.413789004	6.457971677	5.660302325	5.901727478	5.978487799	6.828158842	5.528518029	5.95504402	5.61047993	6.027108552	5.445108939	5.443576365	5.818257007	5.633286533	5.489067218	6.841041189	5.323519278	6.027575899	5.303680662	6.889646656	6.378291073	5.780520418	7.304969752	6.692518378	6.137918001	5.613440042	6.370240323	5.729162644	6.238440619	5.753788453	5.535090117	6.454961825	5.63898606	5.584772506	5.930210751	5.417526642	6.484112305	6.835811362	5.447051834	5.367326956	6.039489777	4.927083243	5.456868468	5.708302708	5.948123553
hsa-miR-566	5.194136721	4.905688869	4.639214402	4.916146431	4.683372163	4.859407184	4.938956386	4.984933579	4.838857647	4.709813842	4.946453292	4.774530003	4.687258436	4.675699492	4.89681455	4.806722485	5.051311638	4.849221606	4.923436767	4.912504144	4.684816531	4.833042279	4.777735214	4.829525217	4.869700425	4.937109692	4.810491224	4.839830341	4.768601316	4.720878529	4.673508416	4.672148947	4.707602275	4.716071184	4.905933568	4.885891242	4.699913129	4.816156547	4.954364877	4.842427656	4.836932841	4.824160971	4.898359659	4.881104723	4.92206594	4.879823358	4.821520411	4.941781581	4.773423977
hsa-miR-567	4.693878267	4.620036151	4.584518043	4.658031201	4.639507335	4.687769181	4.664397706	4.66389281	4.630719285	4.585062684	4.648962316	4.647374384	4.65101235	4.655533837	4.655995085	4.618387555	4.731321443	4.625906034	4.653496191	4.621465446	4.607637762	4.584204783	4.610835375	4.72158584	4.698021095	4.656743429	4.63257223	4.668443154	4.603579953	4.604504451	4.690313614	4.621202123	4.603433124	4.574125727	4.624145204	4.65254607	4.655835722	4.621594712	4.650748276	4.619334723	4.586204534	4.668856124	4.695282755	4.639275792	4.679029672	4.597426921	4.779442667	4.646666559	4.604382913
hsa-miR-568	4.666226228	4.609765255	4.802565135	4.61302364	4.639916073	4.632185258	4.658905034	4.979810908	4.714994125	4.570058995	5.108821647	4.58222923	4.650193053	4.518881462	5.080379604	4.658623573	4.654048958	4.958921112	5.071549295	4.638618302	4.701676264	4.609079907	4.650305494	4.654870963	4.602558747	4.613328327	4.621780388	4.606235484	4.633317665	4.621641385	4.65417348	4.689101183	4.630315305	4.643135908	4.761928507	4.578245413	4.829727475	4.948530791	4.68655629	4.650826398	4.573850033	4.610482904	4.653199581	4.602421278	4.600071035	4.602750247	4.584223135	4.644252831	4.656580969
hsa-miR-569	4.560648834	4.565305678	4.638114328	4.600685678	4.581731039	4.587787078	4.597960646	4.616642186	4.568245473	4.658176133	4.557527416	4.573015555	4.619831942	4.614572634	4.572697745	4.615096638	4.61291358	4.61438055	4.553268038	4.555236413	4.566583133	4.613877872	4.604823027	5.138693535	4.608020682	4.625540794	4.558834196	4.574424502	4.574030654	4.592762862	4.6110676	4.602190942	4.594164769	4.576372542	4.583245406	4.609616262	4.785934555	4.581422913	4.59721609	4.553315226	4.646330022	4.563488257	4.54962895	4.576843637	4.570062276	4.588350946	4.567652574	4.58981553	4.626821125
hsa-miR-570-3p	4.655939117	4.651560454	5.001154009	4.669302598	4.703045947	4.735669064	4.854612195	4.678308247	4.689612048	4.727759901	4.710437311	4.748016383	4.791228484	4.688003708	4.725218678	4.699011346	4.751560027	4.710454232	4.675037142	4.757953037	5.059115688	4.743308677	4.686789501	4.838382556	4.792925992	4.644581656	4.813255513	4.675443572	4.699704962	4.662237176	4.754620608	4.685850136	4.915855344	4.758600329	4.692310914	4.760734101	4.701563264	4.802083075	4.702501885	4.680118621	4.8119536	4.673994192	4.712826899	4.686169935	4.781915595	4.66562891	4.739654552	4.718551546	4.712202214
hsa-miR-571	4.643920169	4.631998853	4.624400853	4.669220326	4.651690916	4.661356875	4.632115351	4.650984821	4.607264143	4.607927454	4.650025581	4.623076984	4.629082505	4.677666415	5.239368651	4.600202745	4.620157716	4.627077696	4.603061277	4.696004204	5.64782236	5.808025726	4.858734183	4.74936527	4.623960416	4.600592396	4.641289982	4.656207513	4.625037671	4.630476293	4.643854882	4.646196373	5.263403723	4.720451418	4.587368613	4.623299183	4.637978327	5.079866259	4.574438115	4.593292751	4.625470281	5.237148621	4.627490269	4.631030733	4.692306947	4.726483932	4.611461374	4.645243348	4.987213971
hsa-miR-572	7.982342388	7.548782364	5.673982997	7.302546386	6.680895162	7.700569039	6.594186774	7.035484394	6.675392671	6.050774659	6.55609736	6.509668077	6.937623715	6.995100878	6.291469632	6.330481387	7.090232584	6.297205837	6.98582262	8.370588822	6.483329119	6.727322921	6.120286058	7.83873386	6.715249762	7.21975752	6.115992331	6.77703328	6.6789432	6.320764225	6.518039229	6.20511949	6.255623091	6.259452984	7.000322514	8.001670036	5.947784247	5.813541874	7.110756627	6.698143389	6.638353024	7.173689587	6.118445964	6.976415925	7.425047539	5.818568519	6.159441332	6.778045666	6.141521828
hsa-miR-573	4.557473328	4.587364869	4.630767501	4.577296944	4.583520188	4.611523831	4.573147457	4.586706734	4.620741521	4.61188916	4.553620138	4.601331432	4.612633543	4.59435434	4.568132287	4.552097136	4.606291182	4.584929423	4.547506632	4.614379516	4.646352997	4.646721321	4.590535339	4.82883274	4.575916342	4.573075083	4.673799865	4.628867016	4.605420438	4.640083824	4.601985737	4.593958622	4.608379027	4.598896793	4.572442986	4.593984344	4.633165091	4.600665241	4.586793042	4.56721915	4.637212041	4.576466135	4.562545978	4.576313726	4.582631377	4.595417388	4.577565913	4.564992013	4.591410907
hsa-miR-574-3p	8.806886624	7.831119069	8.438153972	7.412492009	8.173668516	7.971743362	7.577020535	9.009590299	8.211957482	6.876773952	8.955293311	6.84006383	7.239759054	6.578572135	8.909441362	7.772193781	7.865328206	9.052536311	9.449477631	7.282448881	7.652013516	6.931540741	7.619726853	7.467991889	7.537369599	8.315173844	7.555254831	6.772376552	8.104839832	6.031158904	7.931293248	8.242893381	7.149239462	6.829227854	8.592161147	6.739297201	7.927726329	9.313314567	8.534382095	7.74325661	6.099116059	8.632017283	7.094295246	5.690369866	8.065503557	7.806470293	7.763836354	7.593990232	8.621160843
hsa-miR-574-5p	8.348779094	8.145046921	7.726948157	7.270115826	7.43993505	7.658703609	6.788905877	8.548100677	7.916571557	6.191531353	8.627608846	6.766592012	7.00684383	6.384115347	8.314678271	7.222611531	7.562723016	9.062731147	9.206012522	8.633172875	6.902038512	7.429723489	7.273785223	9.278339357	7.242922889	7.916114385	7.331098858	7.751187181	7.704079222	6.029712757	7.532368672	7.603234713	6.59591378	6.645284572	7.687879233	7.085543235	7.162209053	8.870946546	7.887554825	7.062249285	6.416666273	8.034841614	6.445531946	6.123034736	7.292096108	6.918031693	7.018927915	6.977410299	7.96978015
hsa-miR-575	10.83282959	9.787454509	6.759242811	9.814362318	8.499967441	9.786785693	7.981607209	10.24754427	7.645928655	7.941616985	8.553772858	7.419591348	7.869041419	8.783640748	8.783124949	8.097024887	8.54895629	8.381780884	8.41944604	9.811660643	7.338902669	8.022656278	7.763650686	9.178960898	8.481092866	8.537779306	8.538421771	9.032803211	7.904818355	8.407163226	8.591112327	7.412848901	7.937229272	8.767095685	8.609529561	8.64912938	7.600414923	6.862193551	9.465257765	8.203903814	8.221967716	9.794452336	7.810013511	7.687868276	8.652393248	7.373073071	7.885812031	8.232692843	7.897896947
hsa-miR-576-3p	4.547167043	4.614010879	4.695859856	4.668630166	4.626036177	4.612748108	4.682607533	4.600314125	4.604334385	4.62545693	4.585491991	4.629291938	4.791761928	4.656180546	4.728813491	4.676095599	4.62845345	4.655625864	4.589292047	4.751153217	4.835326356	4.749723639	4.71112619	4.619047438	4.706111169	4.594026914	4.735011291	4.601304515	4.712469704	4.653493489	4.702466134	4.705457397	4.758038411	4.745928869	4.594767736	4.65601116	4.66507806	4.6070328	4.628105474	4.622707041	4.626182021	4.602282911	4.701607625	4.585646209	4.709687794	4.726447066	4.620661294	4.632813963	4.668915823
hsa-miR-576-5p	4.736034663	4.675404139	4.762359362	4.697554846	4.71251375	4.734923596	4.654507289	4.655766351	4.742703495	4.70646651	4.817978576	4.697003914	4.682253868	4.693217594	4.668347794	4.636085229	4.654077218	4.716366692	4.718185239	4.642625917	4.686342909	4.728696644	4.635927744	4.849755438	4.695313116	4.650445002	4.72704199	4.809044098	4.694778209	4.665729583	4.720355836	4.7498318	4.681258153	4.695122561	4.688666483	4.755548508	4.675171799	4.750621177	4.756093556	4.681246388	4.697436382	4.785297014	4.660616139	4.600062398	4.717375941	4.63735893	4.680361115	4.688689956	4.695245536
hsa-miR-577	4.589127202	4.593209956	4.763782771	4.603154901	4.59063732	4.6181844	4.766932314	4.559257569	4.59589219	4.711745235	4.574256473	4.74993874	4.691031193	4.697275277	4.654983585	4.701898857	4.782981217	4.674741064	4.582750715	4.666930752	4.712742268	4.630117258	4.756343218	4.654077124	4.774002068	4.543573597	4.612509913	4.605989298	4.592780408	4.557577231	4.663515935	4.649400057	4.69072513	4.638935593	4.56545634	4.688976171	4.662970519	4.694166788	4.661453452	4.622162681	4.675695522	4.604962287	4.712347116	4.610679867	4.617212973	4.978855658	4.618337151	4.626969623	4.697480407
hsa-miR-578	4.600123495	4.600931948	4.605502656	4.646087139	4.615119466	4.609118832	4.595597091	4.578769233	4.601720948	4.645645403	4.607260674	4.598817288	4.613866079	4.605715251	4.583131901	4.589660344	4.609773146	4.593709251	4.602137094	4.616853269	4.637718617	4.601015892	4.588852492	4.636928705	4.598955077	4.563602689	4.640979678	4.634487297	4.570440719	4.588329581	4.605986967	4.602547084	4.549971708	4.579313553	4.626585859	4.555378217	4.623511774	4.614706728	4.563889588	4.612208595	4.618803933	4.6815869	4.600314181	4.587032142	4.592231311	4.572022063	4.661327415	4.631293422	4.584916008
hsa-miR-579-3p	4.554374123	4.652752739	4.687711463	4.639232383	4.586994966	4.667665613	4.699925951	4.627732905	4.582398866	4.650519175	4.599919396	4.695625677	4.778701977	4.645584744	4.660401752	4.631656781	4.954628496	4.62523978	4.572730274	4.653038823	4.767793443	4.70982578	4.630325014	4.706706802	4.624618527	4.636298108	4.766805868	4.652102613	4.671623694	4.599110663	4.619791336	4.594504028	4.761835628	4.627145035	4.642408732	4.691122118	4.710589177	4.631293148	4.702588072	4.632322753	4.687611851	4.603797424	4.792657452	4.613951467	4.663481523	4.652299237	4.624773297	4.662700056	4.613681603
hsa-miR-580-3p	4.550157085	4.618543634	4.616048708	4.592323365	4.601283172	4.601751068	4.543061424	4.576256085	4.610841758	4.638706427	4.555539344	4.58476193	4.666129392	4.634146138	4.560924569	4.612784549	4.611256274	4.665193184	4.627746923	4.588250234	4.64423574	4.673269042	4.624268869	4.623512895	4.588053289	4.570880023	4.563394851	4.572080837	4.658210965	4.616357635	4.586007477	4.584742956	4.597936723	4.548505492	4.55226843	4.633115092	4.644478309	4.584057189	4.557198707	4.558794703	4.596262822	4.603834577	4.614407407	4.600141178	4.585947418	4.583257945	4.580537732	4.597768089	4.657326542
hsa-miR-581	4.635363915	4.666362453	4.648162537	4.602204914	4.604504107	4.631912067	4.576108118	4.615272602	4.63880677	4.652612514	4.589064339	4.63780566	4.639409424	4.617594975	4.581676666	4.602001465	4.625866622	4.641890873	4.58206717	4.648469913	4.610715159	4.611360972	4.689749776	4.823926733	4.64894226	4.58140778	4.600843568	4.624364109	4.637969217	4.595327342	4.643361066	4.631003773	4.631189538	4.672313696	4.601633295	4.619924011	4.64459851	4.601346008	4.608791092	4.600577693	4.61756316	4.629551328	4.625012536	4.574178207	4.589390756	4.598734314	4.592869149	4.597832828	4.594132896
hsa-miR-582-3p	4.621923207	4.583520817	4.793460066	4.841288562	4.888031279	4.595260753	4.791851338	4.685116614	4.620620685	4.809431281	4.724557259	4.972150199	4.973303946	4.615187872	4.760222246	4.704477795	4.764530536	4.818358708	4.686321682	5.036808959	5.0808321	4.746337032	4.895367054	4.706386894	4.767476972	4.761287999	4.649385912	4.624139532	4.686889084	4.680748422	4.637004223	4.649038109	4.784945924	4.814033651	4.693392795	4.614645178	4.864178049	4.653059646	4.710356534	4.688295249	5.229541773	4.559103019	4.662594477	4.706778444	4.810654751	4.774757399	4.603021327	4.555087301	4.660097597
hsa-miR-582-5p	5.110415512	4.944840475	7.185773592	6.279465517	6.93129031	5.649397777	6.602493037	5.115517747	5.20715698	7.637299815	5.190971472	7.958918379	7.468232274	5.15263719	5.352027367	6.031337977	6.755995501	7.460165987	5.225921872	4.948146061	8.276618684	6.236741223	6.490621482	5.433199798	6.370378662	5.86282822	5.220606209	4.719344247	5.16098146	5.675156336	5.761260987	5.125725483	6.954507969	6.141463158	6.316350116	5.411860024	7.263557182	5.833901643	6.359928535	6.05553216	7.35578225	5.307973245	5.870882801	6.071093155	5.876089186	6.952297941	5.960320577	5.063997295	5.800761082
hsa-miR-583	5.316487988	4.889411164	4.479023836	5.031765323	4.733978136	5.093400401	4.964673388	5.032242644	4.699636858	4.745104582	4.782025492	4.686968123	4.685778676	4.724094052	4.822088324	4.876559736	4.872914409	4.664138985	4.716712157	4.796456874	4.653599639	4.696429375	4.750691467	4.706884924	4.836291198	4.805072712	4.611671584	4.650256667	4.704417899	4.750632867	4.637342059	4.603474743	4.630240917	4.758123172	4.74689464	4.753209775	4.635007006	4.688717968	4.984211742	4.744249588	4.752692947	4.808740802	4.832225183	4.862559789	4.861050545	4.818801239	4.669283407	4.87417198	4.71964794
hsa-miR-584-5p	5.540462725	5.33170681	4.989441683	5.277631226	5.052495483	5.504221024	5.011366088	5.111319443	5.079343993	5.005773282	5.053243586	5.030191179	4.991440044	5.107084097	5.068172914	4.987398925	5.374102503	4.934588676	5.143870859	5.803478822	4.880006401	5.2476486	5.002024535	5.64719924	5.27366863	5.390440016	5.194317649	5.520894942	5.369910499	5.036782112	5.11221561	4.944187296	5.034149916	5.009446618	5.127261649	5.445701072	5.010769436	4.935143463	5.305598958	5.031571479	5.171654395	5.031462188	5.195243547	5.224450789	5.363449458	5.095523176	4.864625485	5.302912882	4.993499361
hsa-miR-585-3p	4.756691395	5.163326196	4.627932919	4.646443833	4.957670973	4.725111621	5.246369154	4.646483304	4.680335485	5.572297344	4.63485183	4.657759195	4.738481631	4.832208306	4.589750168	4.735943982	4.672229187	4.621938544	4.624501142	4.706274888	5.181685661	4.719185917	4.613791337	4.782162987	4.779742012	4.762540208	4.732361213	4.693083809	4.651625521	4.736961215	4.930439874	4.765977046	4.799720161	4.920976406	4.604282416	4.814058361	4.663945655	4.873507941	4.584974473	4.692044271	4.730605822	4.705508732	5.063505611	4.633070008	4.701758789	4.746376926	4.78168201	4.680668614	4.817391054
hsa-miR-586	4.600340165	4.600337937	4.682400104	4.633557696	4.628019952	4.661884047	4.643447007	4.633825313	4.651896003	4.693042074	4.636012152	4.660058451	4.632298816	4.680253432	4.59890275	4.685291098	4.677883975	4.635475518	4.615887134	4.618031463	4.658658664	4.681673716	4.639337623	4.742819661	4.651280029	4.638438082	4.713585559	4.690322349	4.624061687	4.629832172	4.671471951	4.710235504	4.690896005	4.622308754	4.61655425	4.643392821	4.637699514	4.636487758	4.598790432	4.60740841	4.758070678	4.692383684	4.636746689	4.63077664	4.70359705	4.59801635	4.643144123	4.605574664	4.66251918
hsa-miR-587	4.52182007	4.554135619	4.581042709	4.554723209	4.536840843	4.569816245	4.568847232	4.562813495	4.589450184	4.587362866	4.499745922	4.544628119	4.571327078	4.56934035	4.583620019	4.567653645	4.60249664	4.658028228	4.546472679	4.601486273	4.594385388	4.577322711	4.576365871	4.622864797	4.593086311	4.559500437	4.561701567	4.556582924	4.630936033	4.612772346	4.581971822	4.544031576	4.616451298	4.570879205	4.599879562	4.585265085	4.592314689	4.601185614	4.54771272	4.589967313	4.585343247	4.557306785	4.54748903	4.551254834	4.574096686	4.568456855	4.49993939	4.563709293	4.574659747
hsa-miR-588	4.545773765	4.831278358	4.62966266	4.549709802	4.551993338	4.560731976	4.62502998	4.57232551	4.575902202	4.586159447	4.523947974	4.605763741	4.564190032	4.567473878	4.614089611	4.594479984	4.666284268	4.55655433	4.541789766	4.623494925	4.580556948	4.596130489	4.558474362	4.836592531	4.548835073	4.550401743	4.537982876	4.573061689	4.625968468	4.554011594	4.540598897	4.587041094	4.621802541	4.590409081	4.568132393	4.569644464	4.566032207	4.583006411	4.568577742	4.584365146	4.55955433	4.524796257	4.658197989	4.555078476	4.578710128	4.583141687	4.524114984	4.592289398	4.558538724
hsa-miR-589-5p	4.634413437	4.654196013	4.62152793	4.614949243	4.624629167	4.619380377	4.548336259	4.613474072	4.607946916	4.605083423	4.568661606	4.621176231	4.644571243	4.648274197	4.601527057	4.581594023	4.62810042	4.721887885	4.597936634	4.69688473	4.643404169	4.609108153	4.593497807	4.593884438	4.656758258	4.564494438	4.627045789	4.685536712	4.565974149	4.642046797	4.613924382	4.610178815	4.646404546	4.630975814	4.600963188	4.608280286	4.638196012	4.604789662	4.618089417	4.598449968	4.598717412	4.62912481	4.547794378	4.604634765	4.571804239	4.598895188	4.61407998	4.586860133	4.655706673
hsa-miR-589-3p	4.634413437	4.654196013	4.62152793	4.614949243	4.624629167	4.619380377	4.548336259	4.613474072	4.607946916	4.605083423	4.568661606	4.621176231	4.644571243	4.648274197	4.601527057	4.581594023	4.62810042	4.721887885	4.597936634	4.69688473	4.643404169	4.609108153	4.593497807	4.593884438	4.656758258	4.564494438	4.627045789	4.685536712	4.565974149	4.642046797	4.613924382	4.610178815	4.646404546	4.630975814	4.600963188	4.608280286	4.638196012	4.604789662	4.618089417	4.598449968	4.598717412	4.62912481	4.547794378	4.604634765	4.571804239	4.598895188	4.61407998	4.586860133	4.655706673
hsa-miR-589*	4.596985973	4.603886545	4.558550709	4.63041308	4.627791114	4.666986388	4.58168931	4.631299676	4.613640527	4.699071811	4.578670735	4.620352179	4.62458081	4.636418059	4.590331457	4.654068948	4.582933923	4.552057468	4.566010662	4.607598136	4.658502721	4.588570395	4.57861524	4.587807586	4.638026212	4.579131604	4.58383671	4.614920059	4.647518407	4.546932978	4.575993016	4.566420797	4.629408845	4.608534369	4.587217444	4.652197297	4.637775086	4.608253261	4.638491979	4.590339206	4.889890242	4.585319771	4.595731003	4.586288972	4.684390005	4.570019043	4.657749914	4.628211256	4.62660354
hsa-miR-590-3p	4.58647349	4.636963207	4.642454052	4.633916309	4.634833921	4.646292518	4.627735043	4.600528624	4.625347722	4.688836466	4.566794444	4.674698316	4.656378954	4.629537011	4.612502082	4.636963101	4.644024647	4.680799069	4.591285367	4.649715156	4.692723721	4.62576156	4.553032658	4.596887158	4.606971491	4.596112564	4.627012894	4.626631029	4.607746075	4.636789946	4.615852306	4.651066564	4.65739745	4.661066887	4.613225868	4.642128195	4.633102423	4.61468166	4.592996358	4.625989206	4.647232672	4.661188472	4.595696599	4.591090931	4.617403447	4.582478893	4.623858778	4.636039181	4.608251222
hsa-miR-590-5p	5.84982247	6.025872548	7.847540212	7.249714741	7.180684747	7.747284227	8.656922358	7.273666842	7.80319811	7.34078088	7.112266899	8.862349265	8.821016818	7.938281996	6.870946491	8.364560531	8.008768949	7.960230671	7.2488033	7.277404267	9.565188056	7.878814304	7.699577989	6.477195633	7.702682325	7.286314958	8.141633619	7.39819315	7.78810366	6.552878203	7.449704923	7.995876686	8.263201808	7.080269698	7.68452134	8.664394698	8.182055014	8.293273812	7.595318762	8.001558947	7.306838248	7.120270295	8.30718248	8.553519614	7.801763111	8.175135728	9.123514383	7.944502315	7.93238998
hsa-miR-591	4.603675144	4.628181218	4.679715525	4.641797843	4.635949766	4.644764111	4.631177297	4.617401778	4.606093109	4.726973037	4.610747938	4.637089489	4.613135979	4.65034422	4.553215572	4.632063917	4.628805712	4.713592041	4.620441978	4.637874145	4.666663973	4.675743538	4.633340677	4.618400212	4.630642382	4.588497327	4.662056513	4.612661739	5.182816627	4.64016097	4.64979203	4.689993145	4.806326063	4.596112055	4.625605202	4.640009223	4.639685997	4.604474069	4.626158952	4.586042353	4.636943143	4.677382528	4.605516885	4.571457195	4.616788603	4.628399052	4.647907692	4.619690424	4.575062815
hsa-miR-592	4.688048493	4.701817781	4.723647575	4.604657394	4.584123192	4.564678609	4.70168257	4.801214514	4.993230248	4.556796374	4.751617704	4.851945432	4.890990513	4.887437319	4.675205111	4.650292476	4.689528011	4.698517569	4.631722206	4.684406986	5.180249659	4.932514642	5.504277823	4.842198439	4.620003022	4.765349819	4.590587119	4.510124824	4.727689105	4.890661623	5.136562825	4.677554913	4.762990594	4.723486461	4.879890564	4.723276529	5.108765311	6.186786007	4.693690831	4.684966511	4.74915937	4.658486654	5.09974418	4.748720668	4.630316635	4.643543568	4.81657759	4.781257973	4.860907427
hsa-miR-593-3p	4.65339519	4.676485306	4.681486052	4.651215992	4.648351942	4.639661419	4.62060497	4.736738312	4.656649194	4.664507771	4.860954753	4.58853128	4.611986744	4.599483772	4.754448362	4.634588909	4.630046337	4.712965258	4.713994127	4.661484278	4.6344644	4.596329432	4.628857488	4.651721917	4.631486182	4.650708842	4.637897104	4.654732796	4.644554401	4.630243529	4.658493967	4.681413344	4.667989881	4.604141501	4.660363158	4.679795417	4.650053355	4.727681322	4.701216964	4.626294573	4.684574103	4.673640044	4.623604921	4.660134074	4.700688128	4.648834988	4.665078454	4.660636812	4.671691532
hsa-miR-593-5p	4.65339519	4.676485306	4.681486052	4.651215992	4.648351942	4.639661419	4.62060497	4.736738312	4.656649194	4.664507771	4.860954753	4.58853128	4.611986744	4.599483772	4.754448362	4.634588909	4.630046337	4.712965258	4.713994127	4.661484278	4.6344644	4.596329432	4.628857488	4.651721917	4.631486182	4.650708842	4.637897104	4.654732796	4.644554401	4.630243529	4.658493967	4.681413344	4.667989881	4.604141501	4.660363158	4.679795417	4.650053355	4.727681322	4.701216964	4.626294573	4.684574103	4.673640044	4.623604921	4.660134074	4.700688128	4.648834988	4.665078454	4.660636812	4.671691532
hsa-miR-593*	4.529257021	4.572566417	4.56468762	4.537572403	4.551247858	4.612875011	4.606873365	4.615208158	4.587846764	4.562174289	4.665366366	4.563271535	4.560680915	4.541152439	4.684519544	4.535643246	4.517713111	4.617175855	4.642349315	4.620518726	4.571398702	4.588177342	4.701070387	4.565120784	4.597345767	4.575861367	4.631037806	4.589435221	4.616338467	4.578001645	4.624183667	4.627025629	4.626081667	4.55554641	4.55920808	4.612042142	4.580090287	4.638708811	4.587117875	4.6239584	4.617509661	4.565002556	4.549917509	4.584851507	4.610262023	4.56577459	4.724252228	4.613309539	4.574439867
hsa-miR-595	5.220019817	4.726604288	5.683971177	4.798819334	5.149698143	4.947706986	4.954334926	6.455963209	5.387639295	4.442087228	7.156889123	4.690629302	4.866726616	4.368512462	6.242351165	4.927232277	5.03262392	7.415431756	6.998493453	4.877064133	4.891238721	4.508564669	4.78694863	4.695417004	5.001028745	5.035777705	4.896677147	4.549200607	5.128871606	4.639715435	5.070715271	5.168402752	4.684276185	4.792197206	5.324472253	4.433392597	5.105969111	6.683945613	5.355908906	4.945290169	4.50199864	5.260423797	4.690849456	4.362678838	5.160560621	4.796958935	5.005950781	4.772206857	5.209788285
hsa-miR-596	4.681985838	4.645850879	4.5685141	4.617201757	4.71978604	4.630727244	4.664119183	4.68115052	4.665178999	4.722093592	4.569681457	4.618907429	4.603833929	4.663673294	4.607125258	4.665209679	4.666249563	4.656944821	4.67879269	4.682844884	4.604375733	4.6316787	4.673111184	4.731126316	4.647710196	4.647598764	4.654338156	4.592987866	4.616553828	4.688919375	4.662593532	4.663632239	4.669399783	4.620850302	4.547732571	4.67443111	4.587986614	4.572648938	4.603404652	4.622146867	4.654674261	4.634393171	4.6835425	4.586434652	4.795363547	4.653769013	4.646398654	4.655668451	4.571292611
hsa-miR-597-5p	4.593762303	4.571162067	4.623727884	4.58760541	4.604498573	4.599175383	4.722288656	4.608448992	4.623765027	4.647843378	4.622375291	4.610368879	4.627091023	4.584898491	4.645710064	4.625953605	4.588433686	4.575068324	4.592665627	4.65529799	4.638095858	4.624075225	4.614099196	4.555651106	4.611659223	4.587717808	4.588024833	4.644202871	4.655902125	4.594996759	4.654198892	4.643494383	4.614236335	4.697061427	4.600510606	4.584030802	4.5779597	4.630671691	4.656679147	4.56186987	4.620583468	4.639523609	4.678991083	4.575310492	4.615016785	4.623104065	4.652454806	4.803022505	4.625683646
hsa-miR-598-3p	5.137426523	4.940107943	5.042048976	5.158474554	5.57966415	5.606872536	4.788464749	4.976597132	5.010793293	7.34987313	6.081653054	5.05369506	5.956912854	4.897169906	4.862686397	6.87181348	5.407010557	4.797183376	4.785905315	4.90776819	5.839998658	6.009064911	5.445053506	4.883434692	6.140369239	5.969778112	5.57081539	5.954600049	4.672514474	5.219005175	5.38611778	4.692194971	6.166811807	4.490393966	6.2712042	5.153604314	5.475222782	5.426713441	5.129051092	5.079998036	5.186051622	6.221975325	6.512142463	5.350253117	5.172037867	5.201310135	6.498871974	5.123339665	5.443796031
hsa-miR-599	4.559980717	4.592193475	4.580824048	4.605788699	4.590724969	4.605581759	4.574284053	4.593364478	4.551363116	4.607939821	4.601016605	4.630061611	4.616601036	4.564318156	4.563232318	4.584459144	4.610685538	4.577268307	4.608180944	4.623917249	4.607425082	4.668804332	4.537364327	4.601862679	4.560979135	4.55673919	4.554617387	4.611128169	4.590455454	4.596993373	4.598701582	4.613515043	4.598017345	4.586956806	4.556935123	4.635683389	4.605015879	4.641205206	4.545916704	4.576133592	4.661897382	4.618390653	4.643079775	4.583803109	4.6054927	4.570455784	4.651228308	4.541451319	4.570378853
hsa-miR-600	4.577839516	4.58436614	4.59243931	4.53875747	4.561006274	4.620402604	4.546293409	4.575353672	4.63425199	4.606415044	4.566217556	4.546416344	4.618140537	4.599572997	4.581773033	4.559321644	4.590569804	4.654594564	4.604560695	4.597162398	4.584974213	4.576418899	4.580757685	4.528840917	4.591026515	4.538270747	4.600882959	4.563518647	4.612217808	4.610976585	4.571077428	4.600217638	4.623911125	4.61020136	4.569130703	4.596431238	4.581519315	4.59602431	4.620438018	4.561725613	4.608384081	4.563435417	4.560737815	4.558346503	4.5975607	4.639681101	4.597574233	4.5522879	4.531042797
hsa-miR-601	6.992868971	6.507241402	4.851813032	6.137765458	5.879495165	6.77414412	5.377523546	6.12383801	5.445919163	5.456454547	5.497329683	5.489533198	5.420886448	5.673476652	5.480630182	5.397931201	6.208833889	5.254569188	5.598443586	6.554477101	5.01417748	5.393764862	5.01087997	5.855591448	5.734278557	5.810151236	5.794680598	5.656346357	5.025125609	5.309928262	5.295717319	4.975761881	5.238788761	5.334128348	5.728840393	5.540623521	4.951415937	4.916218145	5.616501549	5.52881711	5.639232311	6.221050464	5.493191636	5.596161467	6.102270183	5.183935389	4.736825537	6.033233845	5.285480414
hsa-miR-602	5.413795694	5.029636535	5.028052364	5.635008984	6.243639045	5.203676004	5.17872067	5.270021782	5.159382957	5.707082936	5.13268741	5.041737236	5.194142965	5.129693951	4.965984709	5.128024912	5.312161916	5.089654347	5.342990242	5.231290015	5.091025057	4.954963443	5.105297083	6.321955227	5.005893153	5.170550062	5.255458668	5.36666184	4.960161297	5.389426867	4.832354393	5.0197464	5.181696171	4.941647466	4.814678655	5.1621538	5.567699683	4.996736194	5.172586829	4.86066143	5.76639128	4.894533408	5.234753303	4.841113954	5.842383789	5.037192915	4.762473938	5.17748805	4.996301374
hsa-miR-603	4.605595207	4.653047057	4.630053979	4.62371221	4.644190519	4.646827828	4.616962879	4.586220428	4.630161059	4.681328749	4.651715751	4.641109351	4.666591668	4.657557407	4.576498142	4.623011869	4.657675507	4.707109142	4.646810084	4.628786637	4.610104501	4.638373273	4.694816828	4.654957183	4.670193917	4.620484066	4.663315875	4.623974225	4.693795176	4.598728541	4.647225454	4.725691769	4.620254882	4.644243029	4.620472846	4.644495083	4.663099268	4.660088286	4.706436615	4.586863539	4.708980102	4.653512462	4.640931702	4.58029197	4.656354597	4.665076461	4.627832824	4.654617648	4.631139048
hsa-miR-604	4.63675205	4.613594368	4.559876404	4.620858655	4.615293241	4.6632762	4.623710991	4.637673324	4.627371245	4.636708363	4.590972092	4.583323685	4.600094644	4.613864226	4.62122176	4.597663878	4.768694165	4.638063424	4.575584063	4.659540509	4.652737438	4.688885331	4.622438751	4.536993824	4.666416245	4.60122407	4.60147021	4.596784463	4.648069835	4.605146296	4.596227887	4.653656261	4.65845561	4.645664718	4.628334045	4.757494819	4.607356908	4.606822784	4.627338363	4.627680521	4.605639204	4.608491308	4.60992423	4.635235806	4.649553049	4.617543801	4.622416103	4.688584874	4.61216389
hsa-miR-605-5p	5.561996508	5.018649819	5.196230005	5.391779012	5.117345361	5.296967496	4.868780541	6.008683034	5.351687573	4.566581627	6.790666904	4.829766247	4.968395166	4.935291189	5.923582406	4.847434682	5.098992606	6.836347558	6.50927452	5.255850489	4.795078394	4.689990474	4.913938196	5.487997451	5.143824734	5.080223875	5.086412967	4.980787269	4.869204748	4.825829727	4.995677465	5.009785675	4.709815862	4.890899615	5.405316251	5.074264646	4.922777319	6.061628106	5.324789674	5.174276607	4.697752395	5.394753787	4.770736716	5.269922673	5.488770519	4.882711038	5.212421442	5.103715029	5.008265214
hsa-miR-606	4.545767764	4.634696959	4.584651357	4.554065239	4.609030395	4.587204385	4.612817751	4.560950558	4.568872667	4.641128882	4.553424854	4.607665046	4.537851642	4.564295153	4.570682388	4.579109135	4.592960402	4.657351548	4.570080493	4.683146322	4.612213325	4.613822993	4.586095351	4.746945438	4.584699062	4.566170297	4.629392098	4.606285508	4.804666437	4.569759884	4.569264575	4.620185441	4.567619412	4.592527844	4.545253354	4.557963603	4.617647992	4.554489357	4.587547112	4.576868743	4.675839261	4.520545302	4.578302008	4.53418989	4.606243221	4.600181518	4.511645859	4.592768366	4.563441154
hsa-miR-607	4.602432095	4.640130837	4.637610893	4.584178606	4.593432053	4.603638892	4.634350146	4.591412645	4.620014442	4.681588656	4.616149959	4.608189129	4.653513663	4.613309837	4.578005841	4.66099164	4.599270049	4.627380232	4.584141699	4.586424141	4.614552172	4.591996736	4.607210116	4.579147388	4.580094748	4.58287988	4.675685846	4.577990865	4.610717879	4.637692705	4.664400197	4.654271413	4.691699872	4.636624243	4.619966425	4.610053959	4.627939595	4.585412672	4.638533376	4.560303677	4.629751876	4.719822941	4.61001557	4.618819464	4.596319337	4.591707933	4.618662682	4.572415608	4.591570773
hsa-miR-608	4.637848849	4.657531805	4.627521823	4.577667506	4.652879909	4.625752235	4.63819413	4.64142638	4.640775413	4.681674597	4.637368217	4.560975335	4.557693442	4.629318275	4.630643355	4.588112997	4.634694433	4.725932608	4.601168882	4.615247157	4.604551858	4.576708959	4.656756289	4.62411765	4.601590054	4.601819513	4.648785598	4.611632954	4.643416842	4.605316204	4.593690886	4.581250026	4.571145196	4.604234749	4.652278861	4.657971743	4.633332675	4.632984914	4.620075866	4.601809274	4.628459392	4.562825543	4.595198771	4.629248617	4.604345326	4.61407416	4.596354401	4.681156521	4.615171353
hsa-miR-609	4.837368649	4.659356236	5.034879193	4.65853821	4.716157959	4.695113417	4.72120299	5.436164972	4.875996685	4.573453435	6.116411064	4.638993829	4.722804202	4.505449182	5.865081444	4.638282653	4.857630071	6.208247067	5.653069302	4.622355394	4.702972184	4.584345989	4.734951096	4.575556836	4.705285259	5.077538158	4.747658448	4.656327047	4.819998368	4.592125259	4.847399507	4.697394575	4.6446485	4.669064389	4.902832675	4.594300068	4.808449176	5.328314819	4.892989355	4.785656565	4.662876512	5.378292798	4.666450595	4.44285737	4.760729874	4.624201033	4.677947174	4.638565654	4.946670267
hsa-miR-610	5.502256477	5.105653923	4.776345765	5.351750499	4.921598869	5.241586809	5.093415768	5.095537424	4.998187009	4.723775109	5.299666589	4.773110898	4.794273678	4.829876305	5.139642271	4.816379173	5.107343613	5.16190873	5.120715152	5.601998439	4.702197102	4.909118994	5.023094401	5.200593962	4.998683524	5.345480189	4.940125342	5.056813423	4.75954424	4.913927146	4.856356541	4.678292482	4.760126585	4.858642919	5.150817586	5.046610093	4.809088431	5.000531488	4.903878062	5.004848388	4.96636278	5.071987784	4.902313543	5.079630125	5.442813151	4.868213255	4.711521288	5.202491359	4.938722818
hsa-miR-611	4.625973894	4.659237881	4.56541542	4.647860425	4.579139038	4.626586078	4.617726277	4.685516272	4.574722774	4.632763511	4.573703224	4.603830128	4.566841806	4.621438367	4.579892598	4.61446988	4.606245142	4.588874368	4.577671108	4.628228762	4.603689145	4.627725319	4.565042077	4.647818914	4.591517511	4.606747999	4.637025424	4.582862932	4.645320042	4.582673188	4.639656215	4.686292004	4.647067226	4.580833137	4.62304838	4.644509816	4.635829745	4.589866139	4.633533878	4.604157372	4.656360994	4.63839819	4.5618305	4.651960212	4.693463955	4.616567251	4.621453399	4.621588407	4.579123176
hsa-miR-612	4.650106971	4.60801698	4.639859502	4.607370046	4.643972806	4.686422666	4.62474002	4.606634131	4.607669691	4.630375914	4.641586559	4.655473057	4.611156796	4.62440718	4.637518388	4.645104236	4.663897003	4.692859146	4.59824103	4.659147308	4.588994535	4.641470943	4.598025216	4.693580944	4.643422949	4.591964294	4.674880647	4.661657203	4.615563509	4.622928218	4.662110841	4.664368257	4.622807157	4.641588273	4.652838024	4.671317828	4.642515743	4.610087084	4.662391642	4.621098683	4.653922048	4.65235427	4.638491081	4.577038438	4.635559149	4.604098193	4.690309161	4.630093993	4.607235992
hsa-miR-613	4.797302666	4.611454806	4.746097412	4.63507745	4.785687516	4.737434385	4.792049258	4.767962149	4.739079721	4.651860033	5.221395446	4.712782355	4.761576225	4.646792665	4.841059966	4.682321624	4.75997931	4.909272611	5.015593964	4.541766074	4.700449762	4.644883247	4.681546497	4.701524835	4.733128891	4.705063616	4.711658439	4.737624296	4.756599376	4.648257363	4.739431886	4.690933729	4.644254281	4.735449593	4.953629735	4.595928174	4.755172829	4.951920946	4.91694026	4.780042176	4.647554585	4.784288366	4.638521849	4.614752453	4.781248855	4.691422608	4.829592886	4.785430764	4.733470391
hsa-miR-614	4.741205464	4.739787448	4.670667415	4.804185759	4.707075639	4.781298625	4.716005275	4.753472916	4.698205801	4.713484729	4.616563166	4.688439567	4.6897925	4.708080024	4.664112694	4.70258752	4.748712846	4.69505226	4.710870047	4.739531264	4.670892872	4.65903732	4.700275394	4.750034524	4.702741444	4.780044272	4.664146183	4.739892803	4.694813143	4.740698643	4.653046419	4.687296162	4.706462739	4.756339789	4.732873197	4.735005624	4.71422685	4.658123762	4.713428108	4.723344983	4.70465776	4.722316169	4.69518631	4.740105047	4.810650098	4.708093852	4.664783888	4.661635555	4.653523974
hsa-miR-615-3p	5.328288124	4.711646203	5.470359061	4.717879434	5.037676272	4.803036434	4.971097802	6.248850906	5.351723961	4.692952525	6.862242629	4.696034885	4.787091877	4.463031409	6.066898932	4.954175538	5.141618995	7.123279216	6.717829115	4.728190371	4.974832058	4.514835563	4.784897792	4.831757444	4.884685228	4.860814245	4.724737252	4.681858001	5.343958787	4.600953	4.95592317	5.007280115	4.672810903	4.756526219	5.152945409	4.512927015	5.092820572	6.089452301	5.1784481	4.902701663	4.624163939	5.287881929	5.102868328	4.563603879	4.840932933	4.803257965	5.272988865	4.955693564	4.956988434
hsa-miR-615-5p	4.545717475	4.551485347	4.529706542	4.584672246	4.5409218	4.528816626	4.5778269	4.562080019	4.564544264	4.602944202	4.562850034	4.576613291	4.595389617	4.564562079	4.538653485	4.592811109	4.627330969	4.624742661	4.555416667	4.585674979	4.589574875	4.572726451	4.560530531	4.579390775	4.567549843	4.542064785	4.610049203	4.551538021	4.585748644	4.579372356	4.557041871	4.610540628	4.586217915	4.60024767	4.56319033	4.592961857	4.603485989	4.537776288	4.563022337	4.546370093	4.549823731	4.54448288	4.621873316	4.574708814	4.619663323	4.566014183	4.56505273	4.588053276	4.534827242
hsa-miR-616-5p	4.701733882	4.66820461	4.577053393	4.657438844	4.618025476	4.62495939	4.642774645	4.658576485	4.600921348	4.642511294	4.530182177	4.62734943	4.584936229	4.637463704	4.613816202	4.6000318	4.685144355	4.645033071	4.629997783	4.684154712	4.64571589	4.613524227	4.660540427	4.531439427	4.590732407	4.682984121	4.658803831	4.579319653	4.661015573	4.600440564	4.596442557	4.567804921	4.617772222	4.62283531	4.628380084	4.68096744	4.630712291	4.541711987	4.584372341	4.656769355	4.610510639	4.638306236	4.604522319	4.631313498	4.676386481	4.661420829	4.586169374	4.582231884	4.613290407
hsa-miR-616-3p	4.701733882	4.66820461	4.577053393	4.657438844	4.618025476	4.62495939	4.642774645	4.658576485	4.600921348	4.642511294	4.530182177	4.62734943	4.584936229	4.637463704	4.613816202	4.6000318	4.685144355	4.645033071	4.629997783	4.684154712	4.64571589	4.613524227	4.660540427	4.531439427	4.590732407	4.682984121	4.658803831	4.579319653	4.661015573	4.600440564	4.596442557	4.567804921	4.617772222	4.62283531	4.628380084	4.68096744	4.630712291	4.541711987	4.584372341	4.656769355	4.610510639	4.638306236	4.604522319	4.631313498	4.676386481	4.661420829	4.586169374	4.582231884	4.613290407
hsa-miR-616*	4.609123945	4.641958946	4.634390887	4.638581229	4.656729792	4.640391213	4.617736892	4.584410466	4.649620902	4.663812396	4.672950292	4.598451184	4.61426868	4.569885207	4.619707476	4.61731864	4.618349814	4.641709526	4.589688742	4.634505132	4.642536113	4.615892181	4.600103983	4.6514479	4.67277257	4.598913988	4.653049394	4.71209886	4.586385478	4.623378339	4.632399103	4.653602888	4.685322025	4.640024881	4.60576213	4.616871614	4.633138156	4.60381584	4.648034849	4.653293826	4.6764284	4.605046456	4.655181763	4.625337002	4.630745574	4.566914812	4.780841067	4.638199658	4.559822371
hsa-miR-617	4.974842711	4.925701029	4.602745921	4.867265766	4.790895634	4.932549882	4.786783735	4.795404845	4.759276319	4.748882847	4.754833662	4.782970795	4.777171819	4.809825126	4.755481912	4.741963436	4.829543179	4.691163802	4.732143648	4.805339909	4.694542371	4.769780875	4.665347916	4.876777234	4.83233856	4.788017152	4.794085695	4.657433337	4.727081835	4.73507766	4.688690906	4.763063587	4.730912133	4.74991372	4.755472672	4.787409261	4.688731092	4.6351617	4.723853912	4.789878974	4.782485537	4.758982043	4.711291407	4.819770106	4.793187943	4.75151924	4.80652481	4.795619332	4.697634831
hsa-miR-618	4.654368943	4.62489667	4.633928033	4.619208443	4.653742545	4.639084668	4.610992868	4.635556966	4.657904442	4.651939294	4.701272848	4.624248284	4.61449503	4.618914487	4.635975352	4.610227647	4.625591321	4.752634197	4.632751318	4.622712421	4.630064085	4.635760793	4.669633776	4.692206047	4.669954503	4.58660717	4.695774312	4.693820837	4.676723444	4.629160847	4.667284628	4.648900316	4.665708635	4.656229076	4.584049884	4.646695687	4.619929471	4.615842684	4.67114603	4.593553558	4.671170508	4.647161845	4.58013165	4.593215743	4.652429368	4.580125101	4.718303187	4.649029147	4.660196547
hsa-miR-619-3p	4.653379712	4.557346865	4.651391175	4.590052214	4.648115588	4.622439178	4.576440909	4.74815729	4.618739086	4.608887361	4.773274202	4.646967086	4.620989349	4.608292911	4.786840011	4.604956848	4.650184733	4.755104649	4.837989629	4.62976752	4.649749824	4.636723818	4.585769611	4.687981162	4.61940985	4.599135178	4.588712661	4.63730883	4.668155791	4.606748242	4.641816182	4.564966414	4.641739192	4.620660099	4.671635385	4.581961651	4.65284529	4.760984415	4.708679857	4.593404258	4.652862542	4.637052282	4.589306704	4.575365901	4.664991782	4.573255673	4.707430735	4.65085498	4.592603811
hsa-miR-620	4.545403719	4.568647053	4.593972842	4.576006371	4.586212886	4.56565924	4.582024456	4.589273218	4.626995973	4.601822611	4.570909048	4.549980533	4.548204714	4.595142815	4.586182798	4.593601687	4.569409122	4.666946908	4.599253096	4.585281952	4.580503191	4.593837164	4.583982172	4.631976978	4.517301682	4.611978763	4.532172778	4.524668564	4.610854965	4.552637777	4.610369091	4.625371705	4.576808283	4.576227139	4.535547733	4.578502396	4.629352658	4.62644018	4.55631566	4.589777543	4.602251458	4.525873727	4.539262075	4.584033674	4.626085594	4.554956896	4.491830718	4.554756466	4.573824302
hsa-miR-621	4.583109409	4.620599998	4.575011373	4.531752275	4.567521788	4.591783947	4.630842517	4.576598092	4.616655581	4.662198807	4.561803009	4.60189074	4.602335233	4.595712394	4.632532117	4.58211194	4.629570295	4.563160339	4.542112346	4.57439798	4.551020384	4.587621362	4.580991666	4.556252101	4.577857117	4.584837064	4.599306111	4.596284378	4.643525824	4.601612433	4.631654643	4.602298816	4.621487569	4.57090171	4.596066967	4.586938616	4.550975019	4.645230863	4.608723332	4.580283771	4.598383445	4.532507079	4.52519709	4.539515818	4.599986405	4.594881067	4.882276781	4.627290581	4.589245579
hsa-miR-622	6.634708483	5.930899207	4.705504568	6.101961214	5.954357642	6.042989386	5.329277644	6.222696348	5.988026742	5.362690124	5.300937661	5.363428301	5.342130031	5.642968507	5.368648915	5.048692842	6.8502406	5.373580793	6.3320498	6.77054746	5.048715926	6.146590933	5.4593694	7.737523096	6.067572379	6.275319536	5.571399357	6.28936941	6.398182954	5.255968724	5.24831569	5.267212692	5.380115412	5.271717041	5.533920394	5.975922648	4.957577084	5.044557275	6.217357995	5.422178479	6.250193567	5.594051481	5.728256101	5.764437661	5.774938885	5.034206104	4.527573523	5.663751359	5.290187468
hsa-miR-623	5.885920897	5.584568132	4.715418028	5.434782316	5.046072134	5.558281781	5.145289065	5.236939244	5.09153198	4.854177708	5.749631278	4.894962004	5.038698887	4.950115968	5.34902481	4.838242035	5.338960307	5.340964818	5.548434908	5.456007633	4.817377111	5.367913439	5.015525049	5.944408842	5.28257818	5.324318222	5.070241333	5.071230081	5.112911089	4.979429289	5.064729275	4.877386029	4.894411133	4.942512462	5.211229591	5.678798956	4.852900995	5.107126603	5.248674073	5.125508959	4.982203032	5.265664694	5.053760967	5.031620515	5.641062402	4.977502192	4.890940554	5.201859177	4.988304783
hsa-miR-624-5p	4.608953358	4.609484827	4.651345217	4.611844844	4.661210153	4.589348352	4.672536251	4.617615568	4.653733703	4.687476851	4.644119526	4.663773755	4.735591777	4.639515528	4.687271647	4.606093415	4.646254386	4.682915446	4.585855361	4.679332333	4.666368517	4.681482287	4.637955086	4.673139444	4.626951309	4.620250398	4.593039305	4.607072663	4.664424755	4.651509004	4.643619563	4.635785446	4.665529938	4.699634402	4.665736905	4.605402728	4.614366408	4.686281844	4.604453405	4.608143987	4.672891802	4.710969812	4.608573164	4.591209053	4.656979972	4.643871689	4.643983806	4.644932079	4.642035301
hsa-miR-624-3p	4.608953358	4.609484827	4.651345217	4.611844844	4.661210153	4.589348352	4.672536251	4.617615568	4.653733703	4.687476851	4.644119526	4.663773755	4.735591777	4.639515528	4.687271647	4.606093415	4.646254386	4.682915446	4.585855361	4.679332333	4.666368517	4.681482287	4.637955086	4.673139444	4.626951309	4.620250398	4.593039305	4.607072663	4.664424755	4.651509004	4.643619563	4.635785446	4.665529938	4.699634402	4.665736905	4.605402728	4.614366408	4.686281844	4.604453405	4.608143987	4.672891802	4.710969812	4.608573164	4.591209053	4.656979972	4.643871689	4.643983806	4.644932079	4.642035301
hsa-miR-624*	4.776662932	4.781920674	4.975203001	4.795963665	4.810536513	4.794622886	4.86962178	4.768963363	4.757319924	4.943492099	4.809203018	4.879099086	5.157015308	4.806293847	4.776670294	4.788643643	4.704614313	4.787122333	4.711975876	4.86877837	5.063264104	4.880477847	4.751442915	4.824687264	4.92590839	4.720217927	4.795128803	4.68960191	4.823346047	4.928556274	4.706034443	4.869213621	5.095018646	4.802124177	4.76870805	4.82789283	4.988532461	4.837195599	4.789483033	4.725844344	4.969968766	4.775315629	4.896837829	4.818320355	4.881308877	4.830469848	4.839672634	4.71040366	4.777183718
hsa-miR-625-5p	6.005478064	5.918747382	7.800032744	6.497042894	7.508834336	6.484085458	6.426722698	6.494951417	6.828840657	9.146836936	7.134606596	7.936191964	7.519680719	6.276045513	7.16994539	7.337947566	6.039817763	7.65193264	5.3989909	5.343017524	9.076530131	6.991560982	6.47378693	6.084772478	5.943798371	4.835404954	6.5787125	5.145240292	5.821835488	7.249015013	5.986443454	6.577147472	7.634766699	5.875451273	6.477717382	5.850441376	8.270381202	7.41965932	6.703932016	7.376642531	6.13582307	6.824642285	6.374986846	6.437461236	7.520894128	6.169287971	7.681468288	6.087081764	6.454424802
hsa-miR-625-3p	5.059606805	4.826655921	5.676392803	4.895860097	5.304909945	4.86957351	4.899656179	5.299853286	5.040487375	6.148710805	5.32530962	4.915951697	4.853039185	4.603333032	5.577632504	4.868701548	4.851963646	5.700436963	5.399641113	4.863340777	5.619153991	4.90514517	4.876727537	4.840196157	4.84799307	4.835319119	5.086961858	4.7470073	4.861754265	5.106624757	5.040730191	5.137690169	5.231131695	4.865924286	5.107722176	4.697675777	5.51502754	5.683398027	5.163622436	5.075395399	4.751210002	5.325490087	4.817679829	4.699662846	5.457553286	4.858433131	5.046800158	4.953994811	5.089892716
hsa-miR-626	4.659581368	4.619518874	4.625026016	4.616707801	4.600173068	4.612399821	4.647862261	4.568963412	4.614798716	4.664718559	4.596806873	4.610676767	4.615400476	4.566612333	4.574925545	4.587290655	4.609343261	4.694187344	4.572645353	4.65813453	4.634037849	4.639178413	4.651304698	4.653994098	4.656838452	4.585698227	4.658473485	4.649646898	4.601345188	4.610450492	4.608309044	4.588564735	4.638316017	4.600305102	4.567459506	4.680425984	4.614657198	4.585973357	4.611197226	4.625072578	4.635382681	4.614284674	4.577120938	4.570964784	4.630982388	4.541079405	4.625557128	4.634651566	4.626728341
hsa-miR-627-5p	4.931183462	5.076645153	5.18363795	4.975720773	5.03922241	4.849985574	5.336757026	5.062404246	5.0210444	5.117618952	5.200225735	5.461448259	5.261903152	5.330143916	5.060422816	5.07420567	5.064347022	5.063747614	4.84308971	5.302293181	5.614068634	5.050346931	4.903217657	6.107936861	5.290230275	5.166057979	5.497734257	5.533484723	5.407722388	4.880910091	4.974157858	5.148125297	5.490119991	5.052094315	4.812948927	5.178979178	5.262007694	4.963890658	4.707329958	4.746419054	5.332403423	4.751877715	4.8672668	4.970576427	5.305297168	4.956570183	4.800215082	4.869485516	5.030010198
hsa-miR-628-3p	4.761757665	4.985908661	4.954551285	4.798403888	4.871846577	4.806071515	5.015994447	4.780703325	4.792801346	4.907252568	4.679685881	4.955646212	4.759262067	4.899910487	4.781373053	4.824180519	4.768236415	4.725205096	4.674646712	4.876492295	4.964482	4.857922976	4.809001236	4.810130346	4.937837731	4.878318997	5.220911916	5.017454455	4.758753454	4.730219952	4.882766037	4.989242083	4.856774382	4.845649095	4.821205165	4.905589546	4.74418308	4.754081647	4.720812011	4.772512985	4.879081679	5.061402123	4.853421956	4.721227006	4.975991296	4.71733213	4.707556823	4.76403009	4.792762409
hsa-miR-628-5p	4.747713651	4.788827163	5.282835846	4.82618562	4.911456585	4.90609798	5.237620874	4.816060532	4.858074961	4.94102443	4.832102368	5.132784985	4.89989748	4.910523763	4.772124467	4.99944086	4.855176336	4.813484919	4.824094537	4.739624424	5.212274593	4.874861651	4.875004234	4.821828022	5.048161502	4.708450776	4.722831741	4.717397863	4.768441268	4.753282754	4.781404473	5.032025115	4.940684439	4.94296035	4.857522106	4.86055114	4.828801314	4.897928397	4.79381287	4.758404841	4.758813101	5.191794411	5.13792933	4.811668801	4.810235735	5.277663387	4.930635632	4.940560032	4.826111602
hsa-miR-629-5p	4.709823438	4.903698309	5.254253504	4.912433051	4.924733879	4.888116831	4.973650617	4.963579741	4.93405825	4.987145452	4.815249697	5.140423606	4.972485352	4.939595645	4.897947006	4.837910157	5.066104381	4.84546794	4.753352116	4.92081411	4.924649952	4.928819768	4.915386913	4.896229087	5.031153405	4.894510913	5.160387747	4.823700031	5.23443001	4.956923927	4.826451932	5.156896308	5.14162271	4.94863195	4.820574392	5.152100915	5.202405128	4.773233403	4.94269925	4.843931873	4.91090492	4.819874065	4.956718905	4.928336054	5.211380516	4.964166343	4.850169139	4.961597048	4.952511146
hsa-miR-629-3p	4.709823438	4.903698309	5.254253504	4.912433051	4.924733879	4.888116831	4.973650617	4.963579741	4.93405825	4.987145452	4.815249697	5.140423606	4.972485352	4.939595645	4.897947006	4.837910157	5.066104381	4.84546794	4.753352116	4.92081411	4.924649952	4.928819768	4.915386913	4.896229087	5.031153405	4.894510913	5.160387747	4.823700031	5.23443001	4.956923927	4.826451932	5.156896308	5.14162271	4.94863195	4.820574392	5.152100915	5.202405128	4.773233403	4.94269925	4.843931873	4.91090492	4.819874065	4.956718905	4.928336054	5.211380516	4.964166343	4.850169139	4.961597048	4.952511146
hsa-miR-629*	6.133653227	4.931691352	5.924333098	5.213529125	6.275177977	5.658644313	5.608253554	6.744435922	5.672046	5.690567962	6.792576831	4.885168489	5.1697983	4.744851446	6.201900834	5.334224902	5.581694928	6.941868918	7.179086959	4.63321933	5.461795915	4.898816068	5.235407595	5.873006091	5.438964228	5.107533622	5.110003819	4.803549257	5.247588978	5.583361016	5.274106948	5.556770049	5.170014557	5.18604957	5.444098625	4.914809482	5.683029192	6.539737722	5.613669832	5.202417382	5.443925103	5.210520349	5.564162398	4.756278677	6.663723563	5.666337997	5.133194995	5.824982158	5.202437119
hsa-miR-630	10.63665985	7.718897697	5.343575158	8.086123218	8.274957676	8.437199768	6.987485313	8.191797466	6.130608386	7.338526519	7.939379262	5.709138263	7.268492824	6.005702592	5.903852798	6.138577549	7.417450404	6.281012434	7.186618375	7.37902185	7.477942578	6.868005229	5.860358566	8.682255564	7.621941964	7.13266421	6.379086464	6.734607107	7.787826791	5.485781156	6.324666844	5.427801299	6.422704921	6.736871696	6.522185377	6.393629505	6.052423758	5.224310251	7.140364897	6.364627624	6.546652836	8.326071288	6.884881901	5.641033918	6.733213625	5.680167552	7.51260764	6.666428623	6.074438119
hsa-miR-631	5.7106761	4.862732892	5.436626719	5.107482684	5.089048864	5.072280764	5.038430182	7.04774768	5.840264292	4.542972061	7.452316676	4.62699531	4.804566326	4.554222868	6.556108658	5.31265314	5.557593739	7.151686487	7.088227227	5.040317511	4.90441136	4.816115707	4.972423725	5.328517499	5.307551594	5.341148458	4.886905036	5.008563681	5.04517599	4.733071611	5.050197373	4.946360686	4.746173748	4.77397854	5.587372385	5.099319436	5.115833727	6.916348802	5.625975854	5.125494087	4.792015069	5.274113646	4.980913778	4.974966655	4.996503454	5.026810725	5.160912242	5.164183933	5.018590275
hsa-miR-632	4.76859748	4.653210287	4.636034664	4.712049368	4.715519219	4.69395826	4.701046388	4.710275646	4.678816171	4.699863569	4.753069395	4.614424067	4.627765856	4.656353701	4.69291464	4.651334655	4.68757844	4.74870272	4.709690972	4.74761277	4.64107731	4.660604155	4.745953097	4.640034722	4.688701966	4.716238221	4.691260003	4.733950704	4.696507107	4.688098281	4.687708098	4.652859551	4.641278992	4.683775548	4.663118691	4.698468111	4.644940805	4.647043507	4.687792349	4.653200329	4.703213928	4.711121635	4.636682484	4.67998526	4.682935303	4.717435451	4.757797021	4.761676888	4.704948316
hsa-miR-633	4.608466936	4.659656943	4.639893822	4.604110727	4.609609635	4.632334856	4.618008852	4.572125724	4.575884663	4.653016339	4.608175731	4.630457631	4.64951139	4.566231164	4.603616538	4.610844782	4.65824888	4.681182504	4.590913276	4.594808903	4.654256955	4.635936415	4.607820271	4.703209156	4.530000833	4.568455145	4.640502995	4.585810404	4.68244062	4.610565455	4.56395701	4.645572325	4.6224635	4.587558856	4.648792074	4.64812036	4.590838893	4.605350844	4.611682826	4.618925141	4.654923281	4.615255492	4.655082829	4.540037245	4.645477425	4.622959258	4.57168916	4.616973674	4.58154538
hsa-miR-634	4.834135974	4.714774773	4.960946895	4.765956937	4.813573504	4.774975953	4.758926467	4.98286469	4.865117658	4.962986112	5.134032771	4.729121054	4.707936904	4.669180938	5.263825586	4.664405925	4.737856626	5.047841896	5.018860284	4.861477708	4.733281448	4.742866131	4.799549831	4.996787078	4.875325451	4.719773212	4.84901663	4.738444315	4.849866571	4.703730354	4.800378329	4.855902996	4.787274672	4.756037624	4.836022072	4.746862872	4.845849881	5.015420965	4.860873119	4.807805645	4.762078081	4.852795724	4.757142128	4.657409882	4.762940874	4.764795342	4.995321302	4.805963809	4.771017561
hsa-miR-635	4.642668047	4.613068565	4.612215841	4.616529533	4.61673919	4.630356126	4.65266656	4.646676324	4.58053848	4.630765328	4.625811809	4.593279831	4.603511787	4.574454831	4.650873651	4.587508314	4.623094491	4.650683657	4.620809604	4.553107331	4.607485562	4.626442604	4.5809594	5.106606838	4.596049847	4.619583162	4.658529049	4.601247189	4.562009039	4.608374	4.587851943	4.846161289	4.613637161	4.585053062	4.617023034	4.632212625	4.633232329	4.649273931	4.606963822	4.633575403	4.615431542	4.626080276	4.584481189	4.613285922	4.598660304	4.62634364	4.673478473	4.630678864	4.603388854
hsa-miR-636	5.363068771	5.061688207	5.096324635	5.048197891	5.066793547	5.101776897	4.994876873	5.715142859	5.155442042	5.100385801	5.894212685	4.782074587	4.817598779	4.716823967	5.69951823	4.889530514	5.081314169	5.950872626	5.84284785	4.737300259	5.028063352	4.782165564	4.943971031	5.55583577	5.122727085	4.965783328	4.941423555	4.742179778	4.992724986	4.94595875	5.061977281	4.999596442	4.906323909	4.906611434	5.557902863	4.83996997	5.206878796	5.772881321	5.5657624	5.171049841	4.797821402	5.358051562	4.975493186	4.838796379	5.294683885	5.043765968	5.354609395	5.393809952	4.942493476
hsa-miR-637	4.650871289	4.61642888	4.67844026	4.626275128	4.6614469	4.633678608	4.646062643	4.629751771	4.618564656	4.679843822	4.670907081	4.593631092	4.672461824	4.627689672	4.664595738	4.631221289	4.651488471	4.680365963	4.63928802	4.620409862	4.641592431	4.608183351	4.606821229	4.85319173	4.693765909	4.605484547	4.610640709	4.748507367	4.64927956	4.635231215	4.657295559	4.653410707	4.621036918	4.644283679	4.638236179	4.641569908	4.685287479	4.670907541	4.623444	4.60923119	4.63297741	4.727996199	4.631536948	4.58915376	4.647850176	4.640724442	4.691263198	4.610012051	4.631999389
hsa-miR-638	12.01037804	11.28118056	7.518840172	10.77299537	9.480990231	11.16720559	8.991382995	10.85681222	9.285490527	8.320559447	10.21292916	9.365338056	10.13754961	9.672031237	9.506904057	9.058631092	10.31890069	9.364611632	10.62024676	11.70766884	9.704414102	9.44956235	8.433285519	11.47740829	9.409595643	10.60014008	8.975380205	10.06093321	9.543601579	8.90329829	9.085423382	8.193221022	8.437753953	8.736416201	9.953508819	10.95834429	8.217664574	7.992994592	9.829431986	9.592607846	9.229014005	10.42806257	9.044018648	9.924192706	11.06426229	8.274644542	8.819748498	9.416631672	8.879416303
hsa-miR-639	4.623899349	4.658364795	4.554257093	4.66880581	4.624132571	4.622136667	4.646939095	4.799339362	4.696073481	4.678261772	4.592613272	4.628243672	4.627734144	4.702416567	4.592862534	4.597523899	4.804299002	4.648932258	4.665848841	4.65972321	4.55296187	4.765241872	4.625460966	4.757627701	4.611027584	4.585894386	4.620759773	4.629787468	4.649390925	4.611731911	4.624386556	4.602039592	4.649137783	4.62038587	4.629476927	4.66259949	4.800421326	4.626266512	4.600514307	4.628576479	4.734894532	4.625776748	4.592893731	4.683847393	4.721131378	4.663861536	4.624730141	4.611984895	4.600465164
hsa-miR-640	4.953645843	4.687840929	4.880859176	4.757394597	4.770075471	4.790279398	4.757058502	5.472711798	4.927725705	4.673966154	6.423194282	4.643591251	4.711013927	4.594196458	5.844028293	4.749192493	4.878441315	6.215107865	6.06416797	4.745522278	4.743604481	4.664395796	4.700684197	4.934103925	4.792628633	4.856840027	4.799962405	4.784149352	4.755818864	4.610456798	4.82981759	4.746500964	4.618252622	4.663111886	4.884934798	4.669411138	4.7497566	5.283673754	4.860072147	4.849422305	4.810150852	4.925665285	4.717503822	4.643145803	4.784479019	4.798644773	4.920395357	4.788839918	4.73444154
hsa-miR-641	4.684916664	4.827628232	4.871694087	4.629966478	4.665860628	4.721531907	4.773560207	4.770937695	4.704053894	4.896068633	4.789215763	4.705724176	4.864330065	4.593471129	4.802918724	4.700118061	4.674101027	4.809765874	4.771893514	4.717804882	5.148414759	4.706855067	4.810347527	4.669297647	4.867048072	4.660653673	4.827487888	4.648131836	4.773272886	4.833872019	4.805920634	4.677009675	4.732225434	4.739678626	4.693986545	4.731853122	4.81293288	4.861386149	4.71980693	4.742016704	4.636058373	4.647394434	5.40529172	4.70358149	4.709363367	4.818135352	4.732026674	4.828493148	4.698195768
hsa-miR-642a-5p	4.623112911	4.598912693	4.585572912	4.633132244	4.629046962	4.604521388	4.632411018	4.587894207	4.592258982	4.67208555	4.648265657	4.578458996	4.606004374	4.614253888	4.635719236	4.578299117	4.626401717	4.634765045	4.587089433	4.611151057	4.584604397	4.605256277	4.598890347	4.606177033	4.624332292	4.601698292	4.63792591	4.605760782	4.70796358	4.604465422	4.63059659	4.664595645	4.583868195	4.575626767	4.584904501	4.624153315	4.610725153	4.656142889	4.591534478	4.576825868	4.56816318	4.603945322	4.597212089	4.594940921	4.600954586	4.666859395	4.637840408	4.622847118	4.590306239
hsa-miR-643	4.518210701	4.552788288	4.61142792	4.649784952	4.654586117	4.596643671	4.632121149	4.579273358	4.600305531	4.699109646	4.553071442	4.611876089	4.607006694	4.582509896	4.60348194	4.616121432	4.630734455	4.620852928	4.574987344	4.651232268	4.670450278	4.640782585	4.562536709	4.621986047	4.571329622	4.592507716	4.586002417	4.562621101	4.574130328	4.579637374	4.618899406	4.63256692	4.625697742	4.602332402	4.571436729	4.585421135	4.606708197	4.565984194	4.573781331	4.594846479	4.608643054	4.543228965	4.559769633	4.74138552	4.605122983	4.598241628	4.574362116	4.591104907	4.600638771
hsa-miR-644a	4.603952466	4.572079426	4.61321954	4.613136848	4.600729571	4.612076879	4.610801979	4.591948001	4.597817133	4.606248654	4.585425811	4.609730693	4.620223941	4.599498682	4.588197524	4.583013995	4.590061302	4.626604005	4.575905119	4.597546088	4.646696568	4.637650571	4.586488056	4.766494318	4.575867846	4.539011954	4.579818273	4.605294863	4.599442459	4.569228214	4.617323044	4.601192394	4.580259096	4.634316441	4.610459528	4.580601541	4.59250692	4.583775118	4.677145347	4.575117291	4.608952368	4.639351267	4.595386854	4.569782791	4.6129165	4.563691432	4.5855142	4.598548551	4.586149519
hsa-miR-645	4.738173526	4.680590335	4.586754172	5.200247614	4.710239738	4.699549012	4.546209176	4.670756443	4.700536303	4.671234576	4.831260714	4.574246781	4.617928173	4.717780699	4.757119951	4.579221765	4.594467297	4.821679073	4.724988731	4.660052904	4.579826295	4.738435595	4.87552215	5.112461514	4.700514661	4.817502755	4.662010603	4.671167709	4.721839655	4.573145504	4.637320989	4.671121299	4.633610189	4.593711114	4.648572212	5.145412007	4.650173058	4.679923456	4.682768776	4.694628581	4.634269793	4.647430552	4.630757489	4.736089714	4.615088247	4.599663069	4.594718039	4.589121051	4.624243711
hsa-miR-646	4.623937995	4.604498704	4.595717751	4.637302489	4.646488011	4.555601801	4.676189611	4.607945172	4.60434976	4.619640848	4.560033425	4.600979645	4.598533741	4.640260839	4.562096953	4.617003752	4.606820318	4.635301895	4.584194602	4.603179268	4.660698194	4.595338073	4.667689811	4.636217352	4.587814673	4.578231076	4.656209827	4.651020649	4.596646615	4.627734411	4.589538762	4.574861907	4.586628525	4.594126388	4.585741535	4.606568172	4.57886548	4.588200184	4.566288561	4.605971271	4.604428785	4.597329716	4.628868727	4.602802205	4.635012275	4.581834507	4.663513282	4.580200803	4.609085137
hsa-miR-647	4.841299377	4.592167189	5.185253398	4.592257427	4.787873386	4.669979493	4.693641856	5.746941701	5.16173306	4.591621936	6.21154034	4.567140807	4.739552251	4.409248663	5.65817069	4.780838696	4.96345412	6.327765261	6.110224412	4.668094897	4.735145468	4.493272209	4.698564677	4.625771441	4.869769896	4.931481503	4.679192332	4.671381126	4.831407229	4.643137875	4.848713427	5.001570513	4.688219586	4.714883664	4.92392184	4.487983818	4.873415225	6.025332162	5.074326359	4.716739169	4.560329443	5.091949436	4.614897563	4.472447368	4.768581062	4.733219964	5.045532012	4.597853113	4.745924637
hsa-miR-648	5.171604084	4.910536376	4.578247719	5.035475693	4.751010731	5.023681204	4.911609955	4.847065921	4.890520514	4.743444274	4.792722692	4.781312021	4.769747996	4.83677933	4.795148088	4.77249208	4.996306528	4.737082156	4.891420751	4.9403353	4.682304485	4.92398101	4.84157988	5.158277658	4.864811744	4.946457073	4.755449653	4.753183356	4.775793687	4.751085332	4.683284114	4.664676121	4.702812834	4.723405776	4.846818642	5.185100638	4.653091128	4.664080787	4.850270401	4.893669742	4.764515817	4.766635224	4.789174022	4.965236017	4.865261862	4.76911752	4.739864131	4.844173209	4.73896172
hsa-miR-649	4.593794954	4.599465354	4.623569824	4.638947703	4.623273945	4.598647154	4.592424325	4.577798346	4.619582367	4.639147436	4.608747726	4.589518869	4.609387813	4.623511858	4.602729379	4.60353691	4.580636715	4.656394499	4.577066503	4.601499472	4.68036847	4.621211412	4.622817389	4.737160513	4.597338847	4.525028489	4.567388241	4.625465552	4.602174696	4.581935879	4.63671913	4.642001644	4.622543225	4.602403511	4.5979266	4.597196397	4.623984091	4.601967789	4.587521015	4.588939413	4.63525179	4.597555542	4.568185636	4.584310841	4.619445278	4.592853507	4.794269151	4.642549384	4.595711005
hsa-miR-650	4.736161446	4.756205821	4.683738526	4.917926697	5.241954618	5.053644465	4.778591548	4.835070693	4.853847898	4.774291328	4.692039346	4.937424838	4.734679224	5.113445278	4.685451561	4.768802568	4.941649799	4.652753136	4.685863796	4.865908204	4.902845505	4.717406063	5.10645486	4.902401135	4.813885129	4.81147621	5.124414046	5.18534948	4.664165747	4.633386527	4.655862323	4.679383666	4.696231772	4.73545182	4.84464122	4.724975793	4.642929153	4.651360442	4.922423352	4.798745173	4.758032372	4.921225241	4.713339722	4.922415336	5.407572625	4.660109586	4.563464132	4.841451694	4.98616112
hsa-miR-651-5p	4.557932627	4.628718218	4.728669154	4.590851301	4.669782942	4.646547359	4.579503416	4.603571786	4.607230403	4.672461351	4.598090374	4.619163611	4.697282835	4.684074617	4.635159354	4.596510569	4.719489138	4.684770236	4.583163311	4.634028606	4.63548555	4.71245158	4.629080102	4.912793796	4.626783378	4.610151218	4.691136964	4.655227406	4.637282539	4.62714087	4.705457991	4.842203944	4.637234008	4.609630342	4.604254276	4.641309227	4.620481391	4.61609751	4.65828207	4.598314083	4.626693061	4.603040984	4.626570879	4.616950595	4.68575731	4.622392673	4.616065983	4.682942927	4.588338238
hsa-miR-652-3p	5.45877694	5.672428003	6.62915969	6.087992687	6.487476538	5.891298109	5.92520508	5.520095513	5.910550384	6.299772704	6.403529779	7.035045681	6.70503998	5.790403064	6.898064412	5.48872229	6.010741555	6.433156134	6.260767946	6.173699512	6.1508787	6.131697952	5.812815171	6.965071988	5.985438541	5.76015632	6.368926981	5.731855813	6.18918517	5.227085111	6.030345843	6.240033291	6.780361962	5.47474841	5.827695279	5.533674391	5.758500412	6.685816335	6.175979174	5.642006008	5.950032589	5.801804378	6.585090885	6.187841056	6.650130115	6.049304878	5.896134409	6.228808339	6.361857346
hsa-miR-653-5p	4.58242237	4.613542376	4.647992006	4.595261666	4.58651678	4.616884043	4.582810632	4.587460999	4.632222466	4.731344941	4.599611232	4.630478795	4.603701657	4.609273599	4.571387351	4.59629137	4.628163219	4.630610472	4.560904972	4.610398213	4.639412559	4.597104043	4.608376166	4.696012633	4.610100685	4.639234023	4.638219783	4.611520625	5.064824661	4.609969326	4.64904254	4.626777468	4.659035167	4.628235089	4.60947677	4.626469706	4.654784856	4.611577017	4.636965236	4.64021817	4.590590812	4.629638684	4.583925976	4.577848225	4.643435438	4.611370465	4.567911181	4.583558552	4.610205485
hsa-miR-654-3p	6.000604983	6.594317282	6.235400709	6.413365422	5.761477761	6.043924157	5.612499601	6.625414665	6.309101914	5.234349587	6.923175763	5.751596918	6.396052177	6.161966159	6.339592391	7.891149279	5.357421817	7.188454102	7.142109177	5.492924965	6.088932729	5.813218459	6.433459669	6.263633978	5.811338549	6.188996963	5.304015908	5.749483803	6.064388541	7.749304719	6.328954215	6.133642337	5.784643647	7.789537942	6.466311878	6.293672936	6.545538781	6.937718034	6.241754135	6.702960541	5.547511799	5.623299002	6.016562823	6.085457995	5.474197379	7.156772784	6.808759555	5.597557084	6.092779495
hsa-miR-654-5p	5.053988386	5.009648807	4.744006468	5.045725654	4.88125561	5.018049221	4.891959963	4.936035892	4.925863089	5.011968096	4.853241708	4.851767791	4.987234726	4.950955798	4.850651449	5.38903154	4.924281223	4.801726921	4.902658219	4.830699325	4.776694363	4.938563364	4.893447021	5.450975241	4.880104896	4.933007772	4.926679045	4.839841406	4.885768504	5.11569221	4.857805659	4.777776362	4.876429732	5.415067684	4.902701905	5.194793747	4.864114896	4.737693555	5.044033567	5.039836923	4.825510404	4.957872317	4.999686226	4.944269178	4.792392744	5.294550899	4.892493262	4.835646438	4.765711412
hsa-miR-655-3p	4.640748676	4.657319684	4.653177298	4.651110788	4.666889655	4.692302451	4.637252321	4.602734044	4.632663974	4.681186831	4.631569946	4.663995535	4.671431163	4.695394211	4.608509673	4.7302153	4.657136925	4.721038329	4.613900954	4.706650006	4.616361766	4.604029416	4.709220357	4.540631982	4.622408778	4.608199607	4.703192768	4.651591789	4.671833014	4.7198936	4.675045211	4.746511411	4.69007933	4.687000779	4.653197584	4.697414895	4.68716966	4.605986009	4.978406799	4.636994324	4.696156943	4.657206819	4.576999707	4.64812705	4.684928108	4.597465361	4.625753349	4.655169625	4.608823298
hsa-miR-656-3p	4.702840732	4.676609486	4.760957644	4.684179297	4.696559698	4.694118803	4.658786423	4.692874738	4.699508348	4.693299229	4.780400807	4.752077632	4.723960975	4.732636208	4.67963357	4.946191697	4.720898602	4.701431219	4.717483252	4.707568529	4.706390736	4.70447813	4.724780734	4.702266035	4.672255623	4.658637359	4.821848477	4.640674085	4.721662929	4.970989334	4.709670259	4.796229468	4.691519056	4.885210403	4.687567522	4.704807711	4.750482617	4.738136156	4.731000014	4.704951483	4.664952912	4.724285633	4.664605771	4.701427326	4.713694173	4.709029097	4.717197275	4.675583181	4.686246725
hsa-miR-657	4.692221185	4.577871241	4.633142931	4.609098901	4.639548179	4.623246113	4.61182587	4.68259261	4.611981837	4.666349973	4.759813803	4.596542529	4.633837558	4.588288043	4.731702161	4.627377421	4.668992943	4.695133018	4.645881763	4.570792972	4.610378192	4.650324237	4.619996604	4.813477524	4.692012893	4.637565038	4.662554167	4.661582405	4.715298698	4.580651141	4.651069081	4.80163819	4.610662376	4.643098602	4.611198271	4.563871896	4.605614038	4.759012346	4.683448933	4.626629451	4.668275977	4.635174087	4.625705269	4.574594988	4.664612272	4.660964381	4.881659323	4.659985765	4.648051838
hsa-miR-658	4.654974994	4.65280693	4.648084666	4.665723444	4.668304208	4.658534441	4.640978917	4.670123058	4.655743745	4.644461984	4.631272691	4.607879333	4.590567241	4.624895205	4.624901639	4.63463745	4.676814456	4.738333239	4.632103396	4.740203811	4.654236734	4.607943747	4.654196487	4.706478667	4.626081923	4.618663281	4.644770067	4.637745753	4.638757975	4.6144724	4.61583399	4.631514891	4.613966012	4.624571285	4.588130434	4.619016288	4.935720321	4.554864063	4.624342614	4.620254303	4.697773874	4.633653092	4.635660036	4.637077458	4.648557203	4.600147634	4.690358983	4.675009447	4.652699362
hsa-miR-659-3p	6.14517012	5.442940251	4.546247271	5.719990412	5.169886451	5.475962597	5.168350196	5.379251172	5.026758502	4.916882357	4.972349007	4.918604151	4.966588325	4.979569663	4.942080292	5.001652082	5.333762125	4.909850739	5.04923151	6.053277135	4.849709799	5.005952984	4.830978822	4.976440895	5.316787482	5.483227479	4.779303635	5.214356958	4.820006409	4.928181771	4.828353537	4.770771741	4.89794731	4.916128939	5.116732554	5.170498846	4.687230771	4.597632364	5.689412211	4.989232114	4.995465156	5.616365462	5.144290178	5.005621509	5.581791689	4.8513918	4.662589833	5.343538553	4.837606361
hsa-miR-660-5p	7.205118859	8.205555535	9.221114722	7.825305482	8.939303126	7.334984915	8.833191558	7.124107961	8.730600284	7.295526608	7.689150823	8.528112694	8.259725817	9.175660655	8.451962261	7.552726309	8.366635702	7.509132232	7.988719071	6.443329015	8.406757856	7.875347946	8.108381232	6.825272193	7.235789407	7.184878578	8.024576488	8.461996617	7.692824042	7.573787282	7.061973182	7.85330215	7.187980249	7.393035147	8.021027632	8.350632972	8.165799223	7.690451628	8.039209258	7.909311697	8.020837821	7.725552251	7.839923725	7.9341997	7.549021066	8.310916591	7.776402481	8.099899577	8.581994717
hsa-miR-661	4.639907632	4.663150131	4.57456091	4.679942571	4.65670668	4.66487826	4.654270046	4.617898049	4.634063329	4.601813776	4.577682525	4.668436331	4.603553003	4.64915895	4.611348966	4.599084607	4.67220591	4.59633947	4.652105803	4.711436028	4.595093251	4.59724508	4.590399135	4.882953437	4.657024579	4.606788561	4.689638117	4.656678005	4.62480442	4.663287216	4.640832223	4.628648258	4.598284269	4.613907858	4.624278148	4.642354846	4.574179511	4.580220777	4.678770825	4.611759606	4.650073744	4.61169409	4.570567642	4.651740661	4.676742728	4.683092268	4.699637109	4.605021548	4.618541413
hsa-miR-662	5.411273441	4.99995852	4.736874433	5.071719385	5.102282269	5.216346885	4.919471183	5.248368095	4.996463103	4.789267692	5.184860194	4.746988653	4.739689107	4.989520339	5.294227709	4.799955819	4.953341244	5.20485932	5.284833816	5.334865471	4.766223273	4.917640478	4.86596133	5.929974147	5.274527471	4.992309041	5.519045653	5.552168782	5.049948771	4.939488122	4.842916926	4.864000562	4.927271324	4.932903365	4.863461117	5.01546629	4.762246359	5.029559556	4.934143436	4.822545325	5.34771518	4.878127972	4.994004685	4.778137641	5.422811244	4.788466048	4.809787864	4.978554918	5.093423001
hsa-miR-663a	9.028904992	7.938123236	5.769177515	8.510793583	7.044236102	8.453251104	8.077077297	9.848547041	7.644029991	7.143435019	8.156325818	6.731585636	7.162900706	7.407019972	7.609521227	8.153200813	8.528100407	7.621980795	9.074535512	8.049671072	5.728160069	6.815104055	6.818117121	8.250829057	7.398214153	8.340695508	6.205504446	6.786365462	7.129591458	7.340640802	6.540314229	5.450872112	6.607461143	7.138090138	7.944471619	7.878845405	6.482121613	6.515118069	8.320897891	7.613710684	6.713320022	7.395567537	8.05450181	8.137956418	9.469082511	8.079014874	5.976562133	8.834545074	7.30328257
hsa-miR-665	5.242994754	5.212211598	4.636784745	5.235484174	5.24403325	5.028922098	4.850971934	4.985215905	4.860861812	4.733766145	4.947349915	4.769864876	4.826133699	5.165835031	4.930838537	4.811410904	4.967642051	4.749094744	4.821289437	5.421547219	4.694376831	4.877377422	4.767641358	5.572107392	4.901360817	5.032831641	5.390863371	5.277015444	4.887702314	4.832067794	4.856499056	4.782467516	5.022538046	4.869735072	5.068592183	4.944095202	4.659576899	4.717946038	4.877787574	4.855986435	5.427747021	4.882104176	4.817926743	4.846397689	5.360028939	4.743070283	4.776142028	4.791301654	4.914112307
hsa-miR-668-3p	4.747408777	4.658380965	4.597903334	4.683160295	4.675909045	4.648152081	4.673248913	4.673185769	4.629001384	4.66045039	4.742229493	4.60146164	4.635848072	4.633081101	4.725926364	4.692075778	4.668494332	4.769754976	4.686771856	4.699616441	4.627104636	4.61464678	4.680723732	4.790739054	4.746341654	4.645454534	4.731724771	4.732295162	4.751543556	4.745570848	4.62271485	4.64470706	4.617416435	4.66500089	4.692595146	4.620943994	4.631948069	4.705727616	4.709758653	4.690792063	4.610702113	4.680494582	4.62995673	4.626845285	4.642511019	4.641262857	4.831528671	4.625437249	4.619606397
hsa-miR-671-3p	4.712354173	4.590702426	4.639911632	4.70932106	4.627960442	4.627569379	4.648428303	4.827329984	4.680275744	4.620455348	4.98884141	4.594639867	4.589479297	4.596452536	4.816691057	4.605657433	4.649712789	4.823298677	4.846408991	4.667888353	4.668331695	4.598116944	4.624783855	4.640730009	4.636114445	4.714828317	4.609146839	4.622959938	4.660195192	4.582131937	4.676738462	4.633895623	4.668047912	4.606339567	4.751958458	4.618268749	4.650572425	4.840367799	4.72530612	4.638287318	4.607702113	4.709500734	4.642636852	4.647301092	4.681575756	4.701806271	4.658008996	4.709518455	4.611960107
hsa-miR-671-5p	7.848495365	6.939122136	4.851560375	6.827802545	6.058846583	7.062241361	6.005396517	6.800598282	6.112023209	5.791975892	6.020132752	5.901227649	5.881678546	5.937350481	5.867619635	5.820379618	6.975369429	5.727158269	6.261702919	7.743536234	5.189798227	6.221146757	5.590238261	7.287195875	6.389264644	7.084156705	5.74807292	6.332515459	5.846933378	5.735172179	5.92241923	5.445882675	5.458331932	5.632656328	6.406923112	6.846624584	5.193029566	4.984608916	6.555632624	6.060708548	6.031719182	6.888499216	6.058427329	6.233851696	6.458862679	5.867916421	5.184444364	6.316996491	5.749386216
hsa-miR-675-5p	4.576010493	4.611375206	4.598779328	4.601656692	4.575049929	4.620246322	4.579011657	4.623588443	4.583305141	4.620598447	4.579974224	4.568515023	4.540906878	4.541370794	4.584913798	4.549184515	4.929784454	4.665482742	4.568322107	4.60870489	4.529842412	4.59164654	4.633074066	4.584974011	4.76879987	4.565364774	4.563388224	4.546868421	4.824913458	4.654814117	4.639643284	4.667767171	4.739264907	4.645943608	4.681880572	4.607476072	4.614212362	4.594555739	4.616951838	4.575261925	4.621726587	4.596387233	4.577453263	4.575185094	4.653243478	4.641588798	4.600201488	4.568647418	4.5596968
hsa-miR-7-5p	5.565960817	5.174255283	7.325351539	6.129243149	8.380097504	9.615988277	7.544182647	8.086032118	4.986825575	5.574155438	5.440158179	6.866696261	6.239602866	6.640054665	8.58201391	4.933443164	8.711263578	5.858421985	7.945404084	5.897715331	6.828427201	6.349733942	6.411204728	6.198626311	6.826010936	4.936148165	6.427336522	5.282437178	7.601979432	4.682661875	5.793969543	6.559577496	7.530873766	7.089008957	6.094689746	7.487290948	6.516168711	6.910825466	8.342821085	6.412637772	5.817553527	6.272999587	7.442850005	6.309112046	8.962562012	7.056715618	6.17377746	9.186561035	7.481451922
hsa-miR-7-1-3p	5.206266887	5.118882317	6.263493767	5.049619273	5.815944731	6.182061251	6.475937265	6.196736295	5.464268074	6.413005674	5.41131292	6.435750022	5.528477212	6.053373643	5.553169884	5.147234405	6.59608726	6.261262843	5.464843145	5.405876733	6.211513332	5.41130914	5.004852902	5.229513307	6.355247493	5.081077143	5.574894877	5.370729656	5.706405256	4.798800227	5.992496958	6.187579574	6.346176627	5.709544589	5.574440751	6.061637359	6.231176313	5.979696181	5.554547144	5.116653816	5.213244161	5.103839202	5.547929449	5.35422447	5.846672732	6.498725601	6.078734776	6.632631551	5.914444446
hsa-miR-7-2-3p	4.730699713	4.620347364	4.981223543	4.593600526	4.671567271	4.621326117	4.715644663	4.700755788	4.815688385	4.616077413	4.69541338	4.660969772	4.734533912	4.586382673	4.729041085	4.640787994	4.705280495	4.654008516	4.726042673	4.681665938	4.716035782	4.69804449	4.650157135	4.815819158	4.669074205	4.600418333	4.693799033	4.61488175	4.67267061	4.595042113	4.721278765	4.670362961	4.659228995	4.724552105	4.703868455	4.65225098	4.731571524	4.862613401	4.731223104	4.72804265	4.638431549	4.794417531	4.652091129	4.563033217	4.661195251	4.668056709	4.831857214	4.640758037	4.739784966
hsa-miR-708-5p	4.794399439	5.515473407	4.901361009	4.974938934	7.061428489	4.649490413	4.971574491	4.777615947	5.525662912	5.59703096	4.871883066	4.856747718	4.915728194	4.954744208	5.10128203	4.856341054	5.162166844	4.939664478	4.779174604	5.204894299	4.649210582	5.070498986	4.874994207	5.890086822	5.022509461	5.051407517	5.89576929	4.779613329	4.904901259	5.272360024	4.727666557	6.360679965	4.707186639	4.806564883	4.918788569	4.998113445	5.711031067	4.72187577	5.135670955	4.901450813	5.390149496	4.933289667	4.92473006	4.9623474	5.158285185	4.813959909	4.718582889	4.910538002	5.116285286
hsa-miR-708-3p	4.557094127	4.83449927	4.657942306	4.603418988	5.219778043	4.520623138	4.788853141	4.562498213	4.832816543	4.714389702	4.573699718	4.6159422	4.652105242	4.729609016	4.719100329	4.677738915	4.762063536	4.648297311	4.546524504	4.600587072	4.615306363	4.891918168	4.720679385	4.748328445	4.634079114	4.672809757	5.334572886	4.649764993	4.619232876	4.884906146	4.680432927	5.739265784	4.660344998	4.636814752	4.710119909	4.740599877	5.142984936	4.602070826	4.775132734	4.66303262	4.984287806	4.805975747	4.740872935	4.714760971	4.860261344	4.614934104	4.687219135	4.660074114	4.767960705
hsa-miR-744-5p	4.97591673	5.956576646	5.603261887	5.45511323	6.302683936	5.48817363	5.530600508	4.865985612	4.943972739	6.103350134	5.655981457	5.529370102	5.72610926	6.105939841	5.193883776	5.052539574	5.374440983	5.482410198	4.824432817	5.822411663	6.167146271	5.103072997	5.426697988	6.178931619	5.318769078	5.185982639	5.699056515	5.410268125	5.371206436	4.911944881	5.20489662	5.866013744	5.80149715	5.380005043	5.276143243	6.0282206	5.16303411	5.491593986	5.739156196	5.150011739	5.133858375	4.895535315	6.098665939	5.766340997	5.303960963	5.996764608	5.485157552	6.200935827	5.118439442
[truncated: 70 more rows]
[truncated: 438 more columns]
