# Supplementary material for: Integrated analysis of lymphocyte infiltration-associated lncRNA for ovarian cancer via TCGA, GTEx and GEO datasets
Source: PeerJ. 2020 May 7;8:e8961. doi: 10.7717/peerj.8961 (PMC7211406; doi:10.7717/peerj.8961)
Supplement: Supplemental Information 5 [file peerj-08-8961-s005.csv]

	GSM461348	GSM461349	GSM461350	GSM461351	GSM461352	GSM461353	GSM461354	GSM461355	GSM461356	GSM461357	GSM461358	GSM461359	GSM461360	GSM461361	GSM461362	GSM461363	GSM461364	GSM461365	GSM461366	GSM461367	GSM461368	GSM461369	GSM461370	GSM461371	GSM461372	GSM461373	GSM461374	GSM461375	GSM461376	GSM461377	GSM461378	GSM461379	GSM461380	GSM461381	GSM461382	GSM461383	GSM461384	GSM461385	GSM461386	GSM461387	GSM461388	GSM461389	GSM461390	GSM461391	GSM461392	GSM461393	GSM461394	GSM461395	GSM461396
RFC2	7.15610735	7.142803451	7.023929928	7.257715688	7.17183372	7.430571505	7.380238875	7.424794456	7.225902283	7.382594469	6.722340675	6.824583935	7.15276737	7.509705142	6.618867483	7.679216895	7.964376327	6.761665428	7.69621914	6.848245779	6.536196367	6.742883853	6.888146081	7.107928227	7.234709603	7.774943493	7.932809797	7.063110071	6.776745575	6.99032237	6.913275668	6.690823157	6.839729061	6.382116176	7.074570212	6.55375351	6.500873864	6.528110838	6.675390869	6.295083829	6.433534284	5.629773344	7.859731049	7.76524507	8.023835998	7.852695329	7.116764559	8.289380679	8.47327545
PAX8	10.66821562	10.72045443	10.6395879	11.71499227	10.72599266	10.67829447	10.60793804	10.91567576	10.53421694	11.29384309	10.88898315	10.9143521	10.90650093	11.34084386	10.16090956	11.63782339	10.14978868	10.94090472	11.07492644	10.39912589	10.33716431	10.46995154	10.36370427	10.78021723	11.02268813	11.20545377	11.13384516	11.51846612	10.88112537	11.01241797	10.15848763	10.97035166	10.54509419	10.02943875	10.52424928	10.11632593	10.35281485	10.5103581	10.79608914	10.79723468	10.39498723	10.29053518	11.62058304	11.01241963	11.34828946	11.54666941	12.16577377	11.29324201	11.76223357
ESRRA	7.576616659	7.661869643	6.812972547	7.637445562	6.857160886	6.731314096	7.661347755	7.458939914	7.878671068	7.958210333	6.908022296	7.127830798	7.347952941	7.072489089	7.759387069	7.090863893	7.265703809	7.147562381	6.674367773	7.829285986	7.320685513	7.352098167	6.925281561	7.040356402	7.254507916	7.408918151	7.174460922	7.797527429	8.661324844	7.871595373	7.143589646	7.309917471	7.356303735	8.063900922	7.25777176	7.210089933	7.352368664	7.041678245	6.893772437	7.010797816	6.425727082	6.676737911	9.711191536	7.492313935	7.878401008	7.582875703	8.210221775	7.439679962	8.654245385
SCARB1	7.17592658	6.745175841	6.951997234	6.431392616	7.182820617	7.042480068	6.45724433	6.313732495	6.39563879	6.75537802	6.384490272	6.852516699	6.546494315	6.177938793	6.475751562	6.610184964	6.385339006	6.526240152	7.199174025	6.958563255	7.06474244	6.562625569	6.762402089	6.501522802	6.835302803	7.052783291	6.837920925	6.603790205	6.650705797	6.274136473	6.788470227	7.086418506	6.877300984	6.035010263	7.3879779	5.873791588	6.115334842	6.747666524	6.503713915	6.563760818	6.141047145	6.32575735	8.361054259	8.051144501	8.268225358	7.164904474	9.010416666	9.485041005	8.103963998
TTLL12	8.386097996	7.941513735	7.501314258	8.611550761	7.664799557	8.234014601	7.697230066	7.583986805	7.252635489	8.073069392	7.834380701	8.333831045	8.16132942	8.207585429	7.829154066	8.171504837	7.807022356	7.979301066	7.517399435	8.213353824	8.152013505	7.981680006	7.870071439	7.292538212	7.948766845	8.071326706	8.007679675	8.177292193	8.94579766	7.795744748	7.298302211	7.364127747	8.31706388	7.578385446	8.069749479	7.828107278	7.994562734	7.590501937	8.111594671	7.716300802	6.498617857	7.431884056	8.688316964	8.590419844	9.254422321	8.672217598	7.689323755	7.78139657	8.617266208
CYTOR	4.996461211	5.174765259	5.171462875	5.222653665	5.378205246	5.149990726	5.177477537	5.213793552	5.319288889	4.878750807	4.967895102	5.309125869	5.276132254	4.846351154	5.280853235	4.869357273	5.191179532	5.499433398	4.978665194	5.08561021	5.319723339	5.355440018	4.857285529	5.056841167	5.341220081	5.079785653	4.961213116	5.140647942	4.993439863	5.065677196	4.878841973	4.998774518	4.898641398	5.344314234	5.314760617	5.331512187	5.259852472	5.153281873	5.010188016	5.274526106	5.384133079	5.276252375	4.677384011	4.314915824	4.908089962	4.813442507	4.625598336	4.581212062	4.666324965
ADAM32	5.879550788	5.528755724	5.625243076	6.46153593	5.264030357	5.639107463	5.08446866	6.868068713	6.025109646	5.644650018	6.225380634	5.824694602	5.894335942	5.483115159	5.391652157	5.807449301	5.500359378	5.555992124	5.732473131	5.920043545	6.167818981	5.382941806	6.163150175	5.407370469	5.514770187	5.579854563	5.369071368	6.615708377	6.728368854	5.996636054	5.456771041	5.725493535	5.221210625	5.913629664	5.355690397	5.348463769	5.683156852	5.406286755	5.485934602	5.844863124	5.303518896	5.602801926	6.364793212	7.405244712	6.66009937	6.253459411	6.121703281	6.639275004	7.40419097
PRR22	5.16861235	5.373306991	5.588308991	5.375980479	5.231239124	5.457593577	5.462404765	5.54345311	5.722432466	5.356805276	5.428959238	5.367545565	5.579960524	5.672468028	5.597015553	5.335604987	5.536906047	5.359170612	5.428959238	5.470907458	5.150679604	5.717277094	5.966750627	5.381937288	5.707151945	5.550911052	5.78265029	5.482211498	5.190795359	5.657991741	5.348117502	5.428913945	5.84586534	5.797333781	5.472596072	6.089971277	5.777741114	5.587371742	5.595446207	5.576642371	5.550691091	5.511397635	5.765591665	5.4232286	5.361868724	5.372220243	5.841630167	5.218899969	5.350390287
MSANTD3	7.573934256	7.412384553	6.783651321	7.039805103	7.613437385	7.049692524	7.423155697	6.83813593	7.297360815	6.903067034	7.634866692	7.158192521	7.21305181	7.647004655	7.842277207	7.203164163	7.309310402	7.222326584	6.99387369	7.096612611	7.2835427	7.115234309	6.900130996	7.369597601	7.084932409	7.577596046	7.60454347	7.844200623	7.396594182	6.650147019	7.017891022	7.50252319	6.867742332	7.431133204	7.216853443	7.08227127	7.631262934	6.884176495	7.236637473	7.033072648	7.212861723	7.038571712	6.830967395	8.122849612	7.32887324	7.692798929	7.971425186	7.628727706	7.936235614
TIMD4	4.806196276	4.95120252	5.247373763	4.527695115	4.872335243	4.741228515	4.763069391	4.781452481	4.862166114	4.581101014	4.779660351	4.909331462	4.939546716	5.012680534	4.968518813	4.808588646	4.802400767	4.805422792	4.596843969	4.733209556	4.875003964	4.901736739	4.762152049	4.933661219	5.202598543	5.072041363	4.900426908	4.63472287	4.83789057	5.034241208	4.884896123	4.86840973	4.729041175	5.011826689	5.063737432	5.109202918	4.940747136	5.375783981	4.894921306	5.075038409	5.800325506	5.056549022	4.363818114	4.371952295	4.021515264	4.339076642	4.358138982	4.267875364	4.380530431
SLC39A5	8.186209503	8.259265371	8.625837139	8.285983174	8.42974496	8.379045216	8.069459596	8.68916678	8.351002252	7.953407641	8.319498591	8.301953984	8.503490468	8.160393961	8.23494807	8.072650533	8.314724309	8.293310353	8.130616855	8.33389901	8.46277691	8.35171926	8.548169618	8.602247518	8.471603488	8.23140358	8.354148604	8.401937012	8.157126436	8.618499909	8.78476022	8.164745094	8.110719692	8.569027334	8.550079643	8.649833244	8.022856169	7.773902406	8.106857029	8.39997097	7.937786738	8.392223941	7.798312235	7.562370673	7.60926485	7.566439638	7.428812602	7.909359728	7.829096479
ATP6V1E2	7.645537518	6.977312052	5.914397252	6.457899085	5.932971712	7.299090585	6.766669271	7.174577474	6.664250653	6.470645145	7.456021652	7.101538751	6.83484045	7.187723052	6.501178769	6.963087788	6.266746958	6.558471363	6.762503841	6.645811206	6.994599801	6.117653239	6.874472372	6.250029525	7.226653389	6.73893549	7.671650573	7.111018436	7.114060038	6.79902756	7.077189299	6.271400732	6.636621469	6.369120902	6.195533956	6.491817797	7.016582514	6.775284142	6.770352665	5.75033816	6.102549578	6.814403077	7.234239305	7.868673864	7.152585254	7.946195207	6.894379535	8.823988166	7.113391752
CILP2	5.700842814	5.817260742	5.834909908	5.462883467	5.114918285	5.881329946	6.138766303	5.966231466	5.574049458	6.808876571	6.022874962	5.919227668	5.662185501	5.622587708	5.943185087	5.624235294	5.778955855	5.760259301	6.042082584	6.311390136	6.427518951	6.239182766	6.268476961	5.296925808	6.204712322	5.979585108	5.649542989	5.779956455	5.596764271	5.731218484	6.038705208	5.406200897	5.638893631	5.93992606	6.051778917	5.694877937	6.633584276	7.432877489	5.394249345	5.688247132	6.097401393	6.29564255	4.792649328	6.845296199	5.068246554	8.088520241	7.352426174	6.007421905	6.392179813
PIGX	6.841221846	7.847262685	7.117372479	7.52243316	7.039637518	7.813121635	6.900766605	7.691813317	8.16155877	8.788487846	7.546009392	6.138440501	6.865421952	6.834825246	6.661149907	7.324660744	7.184504152	6.948116617	7.864668176	7.058453941	6.875134207	7.388274756	6.408584565	6.244631534	6.563895455	7.565435967	6.571769329	8.61431537	8.178067208	7.036795627	7.356037152	5.910689845	6.146863821	6.054110361	5.633266017	5.868394244	7.341586706	6.829621708	6.225455174	4.843269708	6.734652601	6.611716019	6.849552446	8.385825306	8.073884855	7.252059088	8.778447927	8.822888907	8.568314784
TMEM196	4.474600954	4.562809398	4.47014604	4.28542879	4.590525919	4.417914305	4.030265952	4.429585882	4.589959136	4.209385532	4.328891769	4.403382547	4.272181289	4.039124033	4.53090852	4.132086322	4.518921526	4.241301802	4.270526599	4.519099814	4.444320673	4.247782445	4.476261528	4.323736791	4.362000156	4.202850019	4.197484899	4.248548133	4.20103331	4.510216134	4.48984891	4.246323443	4.227874388	4.28460063	4.270080621	4.475845532	4.333232108	4.313870337	4.052632295	4.285307947	4.420921028	4.151379466	4.331240586	4.341545993	3.896062004	4.177940434	4.264519308	4.264519308	4.391650276
SLC39A13	7.248886688	7.077210794	7.425210213	7.293987887	6.871088872	7.183698429	7.070754143	7.316015154	7.580903432	7.338516343	7.294617678	7.242181433	7.140713316	7.177686694	7.242190083	6.929908611	7.355330235	7.281281399	7.467436665	7.178517474	6.609973731	7.13571188	7.328074264	7.013735042	7.12414876	7.168044035	7.080018212	7.194652154	6.923585621	6.916952002	6.87174028	7.157566456	7.069873474	6.716064414	7.353434752	6.785075387	7.241952508	7.038034906	6.901937766	7.131250955	6.82250665	7.245169535	7.596390595	7.520714015	6.87466728	7.281537716	7.697610769	7.60456084	7.083630913
BEST4	4.822688387	4.448097636	4.321001285	4.713807562	4.319294419	4.319911943	4.035535106	4.690286868	3.96852545	4.734502314	4.351363479	4.166935825	4.226223306	4.434457457	3.769035154	4.412183219	4.492067637	4.523578995	5.472452252	4.337368516	3.882054997	4.577159989	4.636823146	4.402451798	5.339658586	4.649480001	4.202200194	5.225090941	4.214740445	4.10528092	4.845377592	4.127891042	4.546011674	3.642807475	4.29424952	3.673961695	4.445256932	4.394886866	5.449857734	4.392433939	4.018750711	4.361341921	4.377454473	5.593366742	6.668204581	4.481155329	5.302569632	4.880199595	5.585692006
AK9	4.219287915	4.662465976	4.754234056	4.892055673	4.483547555	4.565109844	4.300647122	4.940334429	4.675995525	4.900940031	5.222030865	4.981165631	4.638179961	5.293441502	5.301682463	4.623089176	5.287654785	4.493329321	4.432060589	4.9470215	4.890172338	4.519662896	4.407278042	4.710100087	4.504376408	5.865276702	4.639624675	4.445347814	4.774670458	4.882452431	4.538491701	4.584429003	5.082881608	4.838541716	4.985433016	4.266147281	4.565854804	4.409322189	4.38081031	4.646396594	5.05978037	4.197703818	4.148512918	4.332309104	5.279186406	4.630819903	5.304909961	5.46124222	4.715082543
CORO6	5.001179987	5.251079343	5.731828959	4.981937381	5.338869754	5.122274717	4.893430445	5.447411662	5.317643829	4.754896836	4.812673829	5.323832782	5.022662971	5.046696854	5.134899293	4.704330195	5.02608247	5.523124228	5.003815824	5.239124537	5.208881595	5.092714847	5.326372758	5.511010797	5.39772611	4.904258471	5.002503337	5.109759261	4.972527308	5.642977434	5.579914085	5.199981994	5.277259372	5.206099801	5.296650029	5.523982827	5.206455611	5.34335286	4.939846302	5.229267238	5.561901455	5.159643975	4.790299656	4.915944833	4.860073987	4.649370618	4.526717594	4.76538591	4.936291364
ALG10	5.394028402	4.675805916	5.766657697	5.142713549	6.069581405	5.909261726	5.034233824	6.892409835	4.881421716	6.306128599	5.776807154	5.500269415	5.189748044	6.324563666	5.025503863	6.808988986	5.875881974	5.494614737	6.947291515	4.362482743	5.090475434	5.346306506	5.429145652	5.2612442	6.072972068	5.73501762	6.067135669	5.856128617	4.352196068	6.106502412	5.35031476	4.288444209	5.314601094	4.757739992	5.463258859	5.035575521	4.399120829	4.921935646	5.143933214	5.02900672	4.988351736	5.266271403	5.432771263	6.776770137	6.860856582	4.762919833	8.088744215	6.458036815	6.088921634
NEXN	5.003186267	4.616169289	4.816373465	4.675736967	4.638637833	5.229945407	5.517109901	5.036333497	4.810915807	6.362995606	4.590877389	4.386218936	4.063094476	4.325428653	5.862258498	4.319749964	4.971153862	5.074338463	4.224125678	5.004478864	5.16084257	6.105830217	5.326933772	4.417217059	8.09355946	4.547430854	4.991505323	4.793069844	5.304563218	5.010484532	6.262292601	5.917958174	4.280821093	5.070454532	4.407768815	5.478954544	5.680864203	6.969323274	4.850515039	4.948425505	6.144689493	5.576843242	4.006789946	5.962063426	5.119519209	6.292398566	4.947386127	5.185303525	5.484165633
C15orf40	7.631606859	6.72239847	5.352981239	6.932231468	5.875870818	7.457412667	8.082643018	6.794679023	7.506871205	7.461833083	6.630471309	6.627088478	7.433817428	6.973720495	7.518241063	7.26761504	7.186955413	5.73432991	7.741657625	6.257990119	6.942972118	6.489751217	6.793128529	7.551977504	6.056392415	7.346873741	7.462364492	7.657210774	6.547215032	8.036149376	7.71366321	6.980105856	6.999032496	6.746673074	7.060308795	6.654105273	5.900714774	6.194477841	7.625640102	4.959004262	5.844489218	5.580001831	8.074019826	7.663738984	8.192330518	8.29340937	7.896415425	7.807701967	7.234180482
RAX2	6.316152757	6.256592043	5.825548032	6.551462471	6.433335275	6.058374504	6.184852264	6.540645065	6.219496973	6.226010854	6.287687551	6.3229177	6.198369651	6.162912605	6.196401126	6.156427452	6.127537283	6.33609406	6.262898645	6.381401932	6.565739512	6.475765175	6.028614145	6.349082185	6.10482666	6.369499981	6.245967502	6.35251112	6.454973496	6.288872303	6.919412314	6.810450545	6.427699068	6.49623834	6.394158901	6.310832795	6.200544452	5.92256556	6.249701046	6.739937027	6.612151883	6.63147946	6.331621404	6.344878501	6.297521885	6.149131174	6.272068804	6.388236775	6.27501939
GIMAP1	5.546137547	5.736535878	5.870965417	4.984496192	5.118607143	5.9852481	5.380808682	5.740227579	5.394031352	5.089310199	4.954942123	4.887948196	5.860138535	5.412294351	5.490173986	5.496337384	5.73069767	5.183114221	5.138946917	5.347643059	5.803258825	5.919973199	5.322523754	5.930580163	5.324409651	5.337628895	5.258131647	5.670848317	5.521340568	5.129995596	5.87681521	5.488945183	5.49661031	6.171867081	5.923416423	5.753761954	5.325807076	6.29697395	5.115982094	5.375310129	5.52452792	5.680935283	5.498188572	5.517626881	5.684738681	5.058110544	5.126507732	5.155478966	5.588847261
CFAP53	7.037842814	6.126846202	6.293006105	7.271568923	6.090742031	6.460452395	5.870816026	6.46001638	6.559318909	5.804899464	6.809539827	6.757912042	8.287806907	6.769010445	6.591969234	6.182083954	6.465379659	6.687328139	6.764780347	6.307093908	5.919334146	6.677008061	6.523303448	6.469193587	6.513658145	6.313046521	6.455394158	6.790874192	6.209524137	6.194493321	6.664617991	6.500209899	7.390127226	6.444189687	6.494069981	6.565084888	6.633586058	6.507943124	8.096050228	6.070956269	6.711547928	6.516418199	4.979071724	6.29848233	8.931456517	6.27615255	5.926031877	5.993951745	7.211678412
CATSPER1	6.572891018	6.564112227	6.721203735	6.823649638	6.608394174	6.914265736	6.624608474	6.720734334	6.617553737	6.684980324	6.726653679	6.769589778	6.903600358	7.115022959	6.793326782	6.679047102	6.624941078	6.703765806	6.714806788	6.520567141	6.753304472	6.69443648	6.840473205	6.827623746	6.84973415	6.498466044	6.957079731	6.743708048	6.667328161	6.864446094	6.866797056	6.486675171	6.798186299	7.116024842	7.146766128	7.10682804	6.732445072	6.708026129	6.548164804	6.911015349	6.596958067	6.581090996	6.613055203	6.445229861	6.213834934	6.40042373	6.331733161	6.399811528	6.505542123
GSC	4.916402695	5.333402929	5.503418386	4.992476331	5.211943772	5.157721692	4.975498854	5.292327433	5.179694374	4.53514448	5.034799882	5.099485076	5.744428294	5.288515467	5.03363042	5.114080297	5.266897245	5.492678826	5.149903079	5.516108179	5.13819985	5.4969666	5.682292405	5.535620355	5.128400412	5.310888111	5.313544826	5.169830797	5.15045205	5.75331464	5.28271628	5.11549591	5.609580775	5.971266368	5.819657985	6.258955744	5.550245374	5.49363948	5.157726038	5.424244907	5.951278436	5.686336038	5.074302573	5.301883354	5.205190293	5.149903079	5.038423214	4.97644855	5.235721777
SP7	4.891424777	4.739665273	4.88404348	4.566322058	4.656152383	4.591203833	4.752934567	4.766684461	4.510811706	4.695515044	4.580223291	4.63846484	4.614796297	4.536330884	4.692419762	4.697605903	4.7201708	5.0146405	4.57157963	4.603140361	4.822742519	5.339093091	4.63229236	4.626997607	4.890993163	4.592819076	4.703291936	4.63229236	4.592323277	4.869788513	5.011842327	4.566453831	4.813705638	5.194885344	4.886503282	4.63229236	5.021924431	4.907780095	4.67909076	4.879972026	5.072446982	4.89504535	4.62006943	4.500683817	4.23121541	4.579297103	4.369524656	4.551082932	4.317969392
PRSS33	7.553985915	8.053693575	8.523504579	8.123464797	7.990765923	7.983012619	7.60055919	8.025819735	8.104899748	7.19822357	7.657707432	7.973262751	7.94023525	7.784280138	7.990254187	7.485304031	7.981496094	8.122940288	9.653936773	8.08661832	8.47420113	8.185269646	8.669014481	8.716903549	7.904575279	8.487369522	7.845388881	7.246892766	7.733186858	8.091757504	8.590508281	7.398853629	8.202004392	8.490898709	8.693796458	8.403480941	8.465765283	8.409304803	9.418331884	8.161589209	8.548357635	8.454017771	8.22492943	7.10714869	6.279101654	5.780770675	9.427910401	7.225897701	6.69644363
CBARP	8.971565684	9.767315071	10.29100822	7.340279643	9.743055759	9.885327524	8.813906724	9.767007083	9.915828807	7.939778098	9.700169654	9.835717224	9.920219106	9.11869427	9.815240662	9.11869427	10.15617388	10.01925657	9.261268916	9.97250052	10.32821528	10.14608285	10.36481516	10.01164862	10.0455817	9.166300358	9.42583217	8.991350643	8.059351801	10.16627032	10.06044855	7.507460965	10.02429017	10.53175587	10.26611523	10.76836107	9.753522127	10.51259988	10.52750734	10.24500276	10.50523454	10.37104801	7.51462091	8.35176342	7.21240608	7.217225275	6.840608609	7.141399589	7.057654672
MCMDC2	3.263841344	3.352495364	3.238418456	3.15282878	3.190399448	3.303086586	3.130175342	3.313393037	3.182613818	3.149847311	3.319039205	3.436806563	3.349651272	3.354483056	3.20754301	3.120154169	3.237611352	3.355710467	3.440307819	3.565592573	3.698780545	3.31402544	3.305350371	3.087831243	3.22465037	3.233901085	3.2474678	3.368202675	3.550657334	3.289618346	3.242568096	3.139215339	3.196905803	3.222994144	3.237965677	3.364172661	3.337466126	3.187779118	3.595928348	3.241750927	3.172074939	3.471732307	2.969550657	3.200620255	3.371288432	3.398056772	2.831140837	3.088701856	3.177498828
LEAP2	6.462089413	5.99418599	5.879456305	5.767249902	6.003620927	5.840427443	7.070581106	6.184734699	5.751302105	5.922756456	6.365835309	5.617326039	7.057378098	5.682991562	5.966305439	6.154945381	6.203772482	5.880668193	5.743225785	5.45617824	6.347158146	5.850465152	5.645468387	7.232393788	6.040084946	5.81008244	5.952311283	5.694507656	5.868754347	6.179722298	6.168281894	5.916276213	5.728267495	5.689522226	5.967173769	6.25957173	6.162812778	6.342502442	6.212263817	5.607996324	6.190002948	6.297668796	7.262053688	6.03321933	6.580043561	7.035527792	5.204812154	5.174261041	5.946508197
CTCFL	5.353883752	8.634482999	5.136501967	8.325810777	6.705768332	7.010338318	4.552933572	8.814776989	8.916798055	8.966407117	6.162082891	4.61036917	4.601581447	7.675043551	6.706447197	9.375958667	8.281899268	7.468753666	6.593621387	9.281954772	5.598032685	8.643737258	9.00965159	8.031963018	7.550660794	8.872125693	10.09923871	8.486064307	4.72311713	8.229954103	5.461564607	4.52206281	8.719594178	5.233193237	8.7568762	5.620766131	5.031831505	8.341947898	5.688379665	4.650992751	5.710856236	7.346334334	8.656688977	10.7635239	6.668513843	5.162999943	7.750868833	4.733766665	10.30133166
C4orf33	4.879946357	4.829803053	4.979798782	4.189757564	4.502337065	5.589665802	4.241368482	4.353126312	5.135720602	4.367543033	4.659676612	4.689952566	4.944901352	5.984348692	4.559624339	4.327002429	4.679523163	4.544061579	4.910846798	4.722029792	4.094863864	4.958116919	4.937138613	4.497084507	4.866386578	3.974196904	4.778435633	4.716233014	4.754593856	4.938914732	4.590597811	4.68268996	5.137896116	4.704002374	4.498587806	3.779604077	4.881814952	4.746244445	4.275531382	4.188375539	4.143578203	4.230184222	5.770859906	5.085934276	5.908034855	5.004785611	4.43175354	4.92469492	6.115775873
TVP23C	7.213151007	7.647912114	7.693892316	7.25354971	7.61632797	7.887440676	7.733045038	7.577623357	7.858936927	7.451058339	7.412950667	7.819969494	7.648115988	7.749919081	7.597911213	7.423131923	7.707389639	7.868977794	7.375133379	7.689389892	7.800528912	7.87509643	7.626719371	7.805880792	7.951475044	7.825244372	7.830490213	7.751521247	7.617119126	7.902815915	7.764383795	7.742179381	7.753358703	7.958933505	7.888686414	7.666235718	7.622410404	7.652878581	7.638060636	8.126851687	7.731273428	7.915345067	7.369104958	7.591846404	7.137373157	7.205814801	7.284969372	7.207784903	7.346742016
FAM71A	7.723874135	7.510565488	7.571512685	7.767544463	7.599420754	7.074818107	6.998473754	8.210582176	7.808509817	6.672724902	7.475485518	8.007104704	7.312157998	6.911567478	7.38122579	7.122760882	7.804630284	8.04936189	7.278066306	7.313060768	7.411561042	7.444113764	7.251989116	7.336187226	7.180582294	6.914674471	7.13991963	6.740802273	7.025812234	7.471578204	7.354149821	7.506014798	7.441838146	7.796739228	7.660195056	7.817637026	7.280193193	7.271405742	7.384437107	7.772860323	8.172694302	7.514792852	7.162329493	7.2790586	6.880333968	6.817086024	6.61243178	6.274390828	7.291284121
GAPT	3.594688804	3.423543628	3.739455901	3.786496285	3.318231122	4.065200842	3.566558046	3.389857961	3.51995024	3.557768863	3.270057601	3.6399187	3.647343984	3.594188503	3.321399319	3.529586902	3.376417004	3.450963717	3.593157265	3.461830276	5.130900792	3.781275072	3.484022989	3.420802246	3.484349231	3.584673382	3.683332861	3.783344667	3.937172027	3.680003404	4.19298788	3.966338936	3.568456043	4.138431596	3.179560214	3.25221614	3.38556133	3.813582976	3.232380462	3.657813693	3.482677875	3.546404011	3.64026635	3.240918988	4.854474202	3.938825471	3.304146833	3.426750604	3.777494102
ERICH5	5.583265291	7.656713334	6.856674424	9.098904743	3.889052438	9.222874263	6.523680857	5.984198751	6.25155954	7.198012624	5.347350448	4.716618789	4.451417915	4.36388635	5.066055186	7.041213263	7.392717104	4.402832845	5.629454468	5.907989833	7.269287617	7.472996524	5.868760902	4.610044165	6.182995751	5.785781169	5.64402359	8.65704538	6.932026952	5.38344663	6.547306333	5.130907807	6.506805174	3.949606923	4.606088201	4.872770069	8.194928114	7.514589696	6.847988003	6.385888897	4.349428515	5.394843512	5.153729886	7.158545915	8.414623412	8.148817516	8.395510929	6.122353461	6.127028483
CCDC185	3.69717179	3.534264731	3.534264731	3.777031981	3.448293096	3.272408248	3.226195262	3.825829969	3.532480055	3.319458771	3.353907679	3.751960127	3.315905617	3.419208641	3.626050674	3.416038307	3.522056348	3.488164321	3.354722756	3.35844095	3.141717847	3.152484599	3.593506522	3.261744264	3.16726732	3.355953579	3.650739478	3.219291577	3.742643589	3.41455047	3.259887818	3.575118088	3.897879356	3.771258144	3.500702164	3.065495555	3.088621237	3.214898952	3.449088853	3.702175463	3.476621654	3.603787667	3.654753438	3.594486746	4.031228251	3.567008408	3.731954074	3.448591115	3.548337756
ENTHD1	3.256872313	3.032890548	3.12028273	3.116339112	3.326970866	3.183744508	2.997484582	3.322201178	3.249857938	2.951367348	3.092009046	3.256493149	3.059695155	3.070772435	3.129504302	2.978236956	3.155481457	3.277159372	2.962459584	3.045301862	3.229865691	3.342313448	3.010800764	3.275936287	3.086482389	3.022795998	3.072018147	3.211346167	3.136414728	3.271276977	3.087444261	3.047195679	3.14371896	3.278753591	3.102214408	3.492361539	3.061404901	3.077248419	2.926613785	3.020579388	3.466745587	3.082906957	3.115449567	2.93600988	2.973161334	2.96267941	3.103996362	3.098948864	3.125554247
TSSK3	8.221063683	8.282567248	8.851908633	8.021817048	8.794468552	8.737957739	8.223995686	8.548259418	8.569997235	7.89959838	8.373060118	8.41761663	8.489336175	8.309780815	8.527763673	8.2660092	8.640541314	8.552368067	8.186917913	8.905861418	8.613502032	8.913928412	8.70672414	8.687422621	8.621831559	8.570949764	8.66621907	8.464760312	8.363550025	8.709101441	8.352238417	7.791750296	8.683870713	9.096960782	8.682902206	8.679980526	8.388050446	8.559659121	8.155916434	8.408410301	9.131493764	8.603709863	7.964849598	7.899395232	7.254168322	7.853612972	7.446956103	7.723038677	7.901139507
WFDC6	5.410058226	5.426789788	5.567344324	5.234483632	5.413666121	5.600853722	5.247256213	5.269899697	5.545860573	5.231050115	5.215044573	5.388057127	5.689993016	5.371899531	5.435725558	5.235123516	5.193130691	5.427339453	5.583843927	5.500528833	5.450159312	5.233160775	5.900129971	5.795993755	5.427339453	5.443318696	5.459065974	5.42275519	5.341219345	5.505356514	6.250607764	5.611377704	5.372148337	5.471007359	5.507435952	5.786602787	5.709314811	5.685003067	5.31198453	5.514408508	6.105136514	5.197409782	4.90787915	4.913033358	4.683462086	4.951220521	5.044268653	4.766455703	4.739010554
TMEM266	5.066574819	4.683457549	4.901827879	5.097139042	4.99514829	4.795020987	4.904958926	5.033456552	4.85695649	5.027992258	4.72307101	4.700506717	4.595584636	4.904958926	4.952165015	4.886704161	4.897608278	4.909840173	4.719274453	4.934810046	4.685915513	4.608024444	4.728891491	5.101471229	4.801848558	4.669083461	5.131642861	5.080078937	4.668942579	4.683998542	4.897156959	4.902522914	5.010222077	5.188818941	4.975193078	4.871838133	4.813327509	4.725318029	4.936102426	4.79106795	5.011394751	5.047466216	4.532649745	5.291138516	4.921056003	4.612391747	4.584185226	5.014465592	4.52030321
CALML6	4.145950689	4.238569138	4.208418352	3.994504818	4.0054404	4.007938785	4.062810206	4.418159072	4.145950689	3.840482066	3.997102441	4.323255194	4.217898072	3.984105931	4.423347442	4.098301186	4.196956094	4.140599296	4.208418352	4.079728522	4.103331956	4.488053523	4.576851548	4.174763743	4.277681505	4.122913446	4.082626295	3.998120171	4.202741389	4.209975254	4.287224933	4.185168612	4.256000716	4.738514289	4.228465107	4.770287534	4.121422561	3.959522444	4.483546568	4.147359	4.385458006	4.25193609	4.622835781	4.237826191	4.245895063	4.212950978	3.957497247	4.274021841	4.279241365
NLRP5	5.161772305	5.354415049	5.943048566	5.359720268	5.070811093	5.372999318	5.511050762	5.14120682	5.8584327	5.326469608	5.322661136	5.562993722	5.620312815	5.638224133	5.163468263	5.646423079	5.696413031	5.827202711	5.345888326	5.719622226	5.575611638	5.214251323	5.995189368	5.691866621	5.578549922	5.098110992	5.490373791	5.243281172	5.471342865	5.613636192	5.74392084	5.63166227	5.195859636	5.54856427	5.428762597	5.352605584	5.547567044	5.490898355	5.063939278	5.09673907	5.786236441	5.512730819	4.693843625	5.202826505	4.399179957	4.660238181	4.922347688	4.710649191	4.787204276
ODF4	8.165779115	7.975756723	8.144529012	8.542479722	8.302054197	8.154820225	7.647039206	8.284876715	8.246839173	7.790013351	8.011326634	8.311211759	7.985670194	7.585478602	8.104940872	7.936056006	8.643468253	8.464488969	7.781524867	7.736972885	7.905467379	8.290688751	7.779001407	7.927699762	7.967969574	7.55799352	8.00053711	7.741540191	7.757517344	7.70582297	7.429873619	7.804287711	7.825358364	8.537569789	8.412552848	7.868564396	7.280349518	7.7242304	8.50532197	7.647039206	8.762937398	7.755176788	6.937842962	6.748713673	6.956139433	7.043289565	6.551432922	6.839258345	7.103621952
CLEC4F	5.946123684	5.715697242	5.404127546	5.743358781	5.59228537	5.688583694	5.899146723	5.846783351	5.891992164	6.31500171	5.926385072	5.755131503	5.593350605	5.873510618	5.71868576	6.264691167	5.546935957	5.7674158	5.808993041	5.616884976	5.711636716	5.857689638	5.864834814	5.618010696	5.872086132	5.832795238	5.859242861	5.815584947	6.112165877	5.958497926	5.996338235	6.061181194	5.731001734	5.628735165	5.753914253	5.283096923	5.519011467	5.734476415	5.44107934	5.491147506	5.874398712	5.823632278	5.598344525	5.366634677	4.963854404	4.973485036	5.01663239	5.2345325	4.985715495
WFDC9	5.70477722	5.690479379	5.705195586	5.766359368	5.550009727	5.557367618	5.535777391	5.755662248	5.784245244	5.523785566	5.486773074	5.6334255	5.543450234	5.369035216	5.651093678	5.551760415	5.867310204	5.852757757	5.479538824	5.69057316	5.474230678	5.582503698	5.668243559	5.595623259	5.629975813	5.456599709	5.580290445	5.349231079	5.347699113	5.517535849	5.422780871	5.620751232	5.476939306	5.764158977	5.627156981	5.650600836	5.428750394	5.69958451	5.481619146	5.402951838	5.727892142	5.585142095	5.402951838	5.119854325	4.767559145	5.056751694	5.178629101	5.088429526	5.24134196
TTLL10	8.298463294	8.458659481	8.309237648	8.038359484	8.303447006	8.345624652	8.049363032	8.405373012	8.4645827	8.056464942	8.413861863	8.586990592	8.482183336	8.034119138	8.425208529	7.914137288	8.665673981	8.271715889	8.21646495	8.158689023	8.291779379	8.165454201	8.478542555	8.316337815	8.376059298	7.910615321	8.183340789	7.450522305	7.924756161	8.368604121	8.372134011	8.13408288	8.511211743	8.67813246	8.45558423	8.572772039	8.493243245	8.372191223	8.535243695	8.689401258	8.599264257	8.607731034	7.50928794	7.694041147	8.163829354	7.58243702	7.25118538	7.478958209	7.661696799
CALR3	3.606075858	3.656132423	3.876614452	3.735719751	3.785273507	3.764054665	3.305998481	4.078176196	3.764967502	3.591761518	3.769123771	3.78741921	3.539007248	3.671484403	3.721341879	3.504316003	3.691700535	3.744730433	3.484371321	3.536211717	3.59156169	3.754598368	3.281422113	3.862988595	3.521903791	3.582552449	3.564455067	3.582552449	3.390457619	3.8018399	3.73239124	3.673109551	3.944704502	4.038230542	3.82974825	3.594378001	3.685336289	3.816765239	3.848140985	3.708094546	3.69232034	3.944266329	3.547530362	3.807549616	4.145348408	3.582552449	3.552566315	3.562064408	3.293363551
C10orf25	6.907631028	6.847945483	7.204083634	6.57605744	6.859296277	6.668272514	6.68239103	6.78871172	7.173371771	6.851774187	7.29399665	6.939751688	6.796035425	6.716396577	7.109300631	7.19622484	7.257931936	7.449250424	6.387512078	6.747325543	7.295843105	6.964620633	7.537363419	7.141495647	6.894591547	6.673485865	7.257944348	6.563995611	5.984459485	6.841231051	6.793271254	6.537973931	6.900160667	6.651603088	7.30501238	7.250635314	6.650165228	6.842097184	6.682497102	6.499572203	7.199184083	7.067120524	6.384797481	6.676857087	6.450365948	6.458498143	7.545520989	6.893816118	6.559808374
KLHL10	4.785522874	4.775072504	4.642410367	4.893426539	4.757896866	4.797210021	4.935728917	4.562552123	4.552998347	4.699761197	4.912146172	4.802144392	4.570374424	4.598648048	4.505350465	4.562552123	4.720946331	4.928175937	4.444633042	4.498231814	4.779722577	4.660048799	4.450553793	4.437211355	4.574209862	4.821945719	4.755960336	4.845000787	4.509857586	4.9005979	4.688097456	4.304814579	5.132208476	5.165760936	5.025721583	4.665519255	4.477767694	4.452161478	4.691569787	4.586167544	4.783414272	4.982169855	4.595788184	4.19127038	4.914306952	4.53858681	4.223500965	4.188694118	4.441218591
ZNF485	5.537194255	4.154992571	5.229806418	5.442340831	4.736717571	4.638812361	4.697650293	3.963377849	5.005380216	5.289028622	5.068317287	6.004829656	5.722595054	4.729019994	4.906611817	5.061431811	5.07674078	4.620820631	4.884294689	3.906289519	4.709295423	5.204416086	4.605352364	5.940107954	3.669021539	4.202778558	6.003765734	4.972551526	6.003757419	4.994848699	4.634535101	4.677211185	5.057113849	4.491289194	4.731067961	4.759117415	4.008457883	4.664536639	4.815942006	4.52496576	4.76838131	3.810827452	6.403063165	4.791695624	6.090248535	5.886545288	5.310036929	5.857654331	6.40762939
MFSD6L	6.171371621	6.292226509	6.191519295	6.100825271	5.938364961	6.583424039	6.833123853	6.319170293	6.243299679	7.034420209	6.44446805	6.351375459	6.350380499	6.392448909	6.40626519	6.735641263	6.407129616	6.170830405	6.497469513	6.581152994	6.100339027	6.42300301	6.40225004	6.351476273	6.700341791	6.407129616	6.485016753	6.855467168	6.501552085	6.31959918	6.319997335	6.424609344	6.48588427	6.182854346	6.117747901	6.21404631	6.203939852	6.415933711	6.050612148	6.321023359	6.11224122	6.412559573	6.935490727	7.066852516	6.598975149	7.545907803	6.724361453	6.978627467	6.236298497
ANKAR	3.591051292	3.594946604	3.567056296	3.555908161	3.573146549	3.577756396	3.393126886	3.561078821	3.532792926	3.289721846	3.765382664	3.563827557	3.722987169	3.682520358	3.546188884	3.472162751	3.431278576	3.423957201	3.584728883	3.640835359	3.511034412	3.620012865	3.80627402	3.627752389	3.574005099	3.707240135	3.676937532	3.561206262	3.331635023	3.726332788	3.689977424	3.715663379	3.456936624	3.651680991	3.54131966	3.667384509	3.590360011	3.413551496	3.648195801	3.440862437	3.536979957	3.579573255	3.27336818	3.031215359	2.918551018	2.980095003	3.135982086	2.977677224	3.043213677
ESX1	5.779423303	5.514505073	5.611183932	5.492009247	5.885900593	5.513356932	5.596825527	5.491222246	5.433137586	5.456706043	5.60928713	5.429441035	5.393327686	5.521984455	5.442637852	5.494217643	5.380359903	5.266135579	5.518220377	5.456706043	5.513962366	5.478331017	5.551555079	5.462667816	5.568054563	5.562610218	5.507732802	5.535348774	5.46821838	5.700954774	5.373344123	5.265195474	5.393662716	5.663216866	5.480473215	5.399767053	5.380326411	5.404623466	6.124761861	5.344546872	5.462145458	5.378984109	5.419740423	5.450032797	5.394929494	5.375901151	5.521598162	5.23651066	5.338548375
FAM167A-AS1	4.690210231	4.728261117	4.910992389	4.296789688	4.496823845	4.630886818	4.348975842	4.539635419	4.805890016	4.349952987	4.305099318	4.53193763	4.985082335	4.385960443	4.577694216	4.337387134	4.75657259	4.663327735	4.573885865	4.54083207	4.929817334	4.74907739	4.649350005	4.351234939	4.671601449	4.27589915	4.429381785	4.739085497	4.379003214	4.5847997	4.548477627	4.670938454	4.394702265	4.645830105	4.542138987	5.246977237	4.699081896	4.424237218	4.395220311	4.363371412	4.53590825	4.643400145	3.981307853	4.308911315	4.181265877	3.850972179	4.014087322	4.142204643	3.948618336
DNAJC5G	6.328396218	6.314460898	6.573517988	6.192536673	6.596245877	6.513175828	6.457023995	6.681224348	6.521875353	6.208211051	6.607407395	6.860244359	6.159741347	6.403620802	6.812388794	6.238090116	6.543527483	6.722637833	6.446702383	6.716502343	6.591433028	6.802342338	6.158728782	6.532803685	6.37915806	6.303309817	6.355540282	6.328045728	6.052101377	6.858010461	6.53395056	6.090810199	6.286989418	6.645611912	6.458379901	6.464115575	6.351275757	6.215066439	6.332750678	6.124431831	6.717287451	6.618260885	6.027784217	5.966370862	5.646039126	5.639407037	5.348366589	5.443653322	5.56201385
WDR88	3.963588903	3.694804369	4.220337821	3.930466927	4.093977104	4.008616804	3.948597296	3.975536461	4.005167275	3.719651955	4.013301959	3.836578372	3.994191639	3.960186785	3.879180385	3.954325457	3.991837499	4.078769821	3.966697749	4.096717095	4.018854898	4.078114377	4.502820506	4.228538023	3.782217563	3.937370793	4.073616923	4.228581717	4.182496785	4.086685415	4.481165116	3.948591546	4.045951451	4.138943571	3.937370793	4.063854583	4.01563594	4.387538757	3.78976509	3.815576058	4.141864218	4.004559502	3.890415459	4.085447044	3.786016858	3.423042588	3.736349864	3.838364013	3.577811364
MBD3L2	3.949752807	3.691980987	4.120617259	3.937839448	4.102160581	3.88051632	3.980763838	3.974288048	4.049025593	3.60589948	3.997313753	3.916103291	3.871003793	4.16179285	3.813582426	4.015304012	4.150304732	3.918199715	3.984333094	4.066064963	4.362140571	4.276537024	4.03925526	3.70610872	3.9216065	3.814703116	4.124538721	3.839175767	4.008562659	4.042599539	4.162169805	3.978071572	4.071163584	4.162878726	4.011365351	4.04880651	3.964752626	3.933791482	4.291771958	3.97701551	4.041527961	4.129650499	3.862911987	3.854682174	3.933434285	3.83186507	4.070992646	3.774997553	3.589082369
MBD3L1	5.03529311	4.458107506	4.456664178	4.415145291	4.793577352	4.329329688	4.52430788	4.749210367	4.378647045	4.435682645	4.678643184	4.423679877	5.2204317	4.316980819	4.622434658	4.306458219	4.607733157	4.284148083	4.228361137	4.130592605	4.474154071	4.820326123	4.647294146	4.349702729	4.468422045	4.174526859	4.715794523	4.294664528	4.288999366	4.614383949	4.536820782	4.623937861	4.377707524	4.631705774	4.664141832	4.249699976	4.255614689	4.536491487	4.258181242	4.183440437	4.309669763	4.173986915	4.575946831	4.298190935	4.463951393	4.379352258	4.01236533	3.997051001	4.909633876
FAM46D	3.630743887	3.34707384	3.496941046	3.46030825	3.969825702	3.386188653	3.54737958	3.579523901	3.491448505	3.275059201	3.640956602	3.535979659	3.628756083	3.405940967	3.326429865	3.33442988	3.517401669	3.878098446	3.714047811	3.895039362	3.337367425	3.489907653	3.520095873	4.023925609	3.350621105	3.449025469	3.580213648	3.35239049	3.328420114	3.944525975	3.455605157	3.359334087	3.644604636	3.8489202	3.313868122	3.374915944	3.492848492	3.551658905	3.871886836	3.375796772	3.826459258	3.659629735	3.425814089	3.907105267	3.135765463	3.258199837	3.127704614	3.076897441	3.269742573
SERPINB11	3.858549371	4.05985768	4.069404046	4.046649662	3.721583002	3.946514977	3.910875762	3.852269715	4.049118745	4.046175213	3.998148749	3.874633407	4.273386067	3.832716408	3.800361759	3.946263224	4.060289716	3.860911524	4.015344054	3.838576054	3.94415715	4.116572113	4.158828405	4.015595904	4.310083987	3.920447047	4.358470889	3.879855395	3.769019743	4.14068034	3.993741508	3.801851587	4.24935921	4.2191663	4.174280954	4.122920007	3.974847021	4.206750698	3.874011972	3.951872118	3.985736023	3.851269802	3.875483348	3.927667113	3.620258256	3.672029699	3.665274336	3.818734785	3.502964201
DSCR10	5.718176108	5.933501253	5.822341509	6.02341194	5.81201548	5.878783361	6.072301981	6.008216023	5.969116639	6.232416808	5.905569602	5.659578586	6.153713343	5.937083045	5.758402571	5.905955614	5.841489375	5.796333932	5.947550183	5.89566837	6.15008221	6.440925695	5.669935033	5.839861714	5.925191495	6.169732165	6.172350599	6.46605322	6.133696984	6.36703194	5.974985778	5.930808694	5.757505928	5.934042551	5.793840669	5.865092688	6.160171588	5.762842721	5.560899807	5.775417419	5.498616242	6.289003617	5.456748836	5.743524074	5.239870881	5.597588197	5.905956805	5.157583404	5.621333125
GAMT	8.055655521	8.082374417	8.078252351	8.58916949	7.912224645	7.986936984	8.369770016	8.051244517	7.954188812	8.123460121	8.042537271	8.232041974	8.141449189	8.574253785	8.239145273	8.271343612	8.037254692	7.977148977	8.22564828	8.108487967	8.419713986	8.412185455	8.028413373	7.796804758	8.138430425	8.265419541	8.823068023	8.341467666	8.311412379	8.462684554	7.957837531	8.22296172	8.439316303	8.210910702	8.159440563	8.283468961	8.107363556	8.151824319	7.98936334	7.887235501	7.635633283	8.190654111	7.953508292	8.100682625	7.814911489	8.135614755	8.077872124	7.590007671	7.912862052
PLCD3	8.815421476	8.809127626	8.886798638	8.296367523	8.99271736	8.669493095	8.209087665	9.09648162	8.757083586	7.782852127	8.642360574	8.925466605	8.441947596	8.374365516	8.865143512	8.066782273	9.079100677	9.150153002	8.511989139	8.743622707	8.543987518	8.427394648	8.877937795	9.132178116	8.802344207	8.250100686	8.439651152	8.274468117	8.255703641	8.462581022	8.419164004	8.069144027	8.465884664	8.142198152	9.012522325	8.695852049	8.902155208	8.695632486	8.539715337	8.55941237	8.584495055	8.381331442	7.747809594	8.314372403	7.646070198	7.683890207	7.190079041	7.538139161	8.261550142
IDI2	5.810875412	5.454835682	5.777332145	5.906019249	5.983308285	5.750783657	5.476325197	5.815894011	5.726821487	5.617559076	5.805141436	5.61781777	5.708264284	5.676775	5.399025503	5.623675032	5.760799871	6.23535525	5.429612861	5.522246508	5.899573624	5.752592308	5.45958142	6.191108816	5.724714763	5.524810265	5.662130726	5.564467646	5.566059124	5.740378255	5.67139672	5.958378842	5.562557164	6.172756847	5.825234109	6.417612488	5.823034345	6.139534621	5.648908136	6.193325615	6.432458983	6.090434543	5.348100254	5.166214496	5.364813794	5.327117154	5.240046554	5.292580157	5.400076068
SLAMF6	7.465609416	7.513147328	7.856121079	7.304967965	7.665308962	7.795916998	7.643729436	7.426997332	8.144809188	7.265283259	7.514166419	7.498990621	7.39613557	7.583261286	7.572832589	7.41909692	7.717375658	8.150244264	7.412127964	7.604786329	8.403935496	8.45642213	7.855414981	7.674384594	7.583862504	7.423507565	7.545625516	7.415338654	7.28073794	7.731197177	8.210526449	7.858398591	7.953141409	8.777928444	8.014741596	8.103132945	7.763088771	7.937187787	7.51822573	8.279299194	8.425351221	8.383644662	6.361670871	6.759793546	5.956380368	5.679946895	6.216696351	5.979659857	6.109303858
ZSCAN20	5.415320836	5.397346062	5.720422498	5.249723105	5.881835969	5.289604573	5.641562583	5.067063325	5.656664643	5.414900023	5.294549198	5.383429976	5.16337493	5.033076202	5.169994912	5.249837336	5.359856682	5.6094244	5.177783556	5.591622496	4.962447049	5.36285718	5.329192133	4.928704118	5.48410775	5.630590133	5.305295724	5.250730237	5.185108285	5.004013664	4.868508438	5.397235078	5.135774806	5.177783556	5.226454474	5.006270171	4.872408793	5.153012698	4.88784851	5.202836938	5.380272209	5.055705067	4.682998492	4.88856836	4.687695424	4.981001675	5.494409943	5.798733596	5.130180094
GPBAR1	7.634960593	7.495547666	7.883693566	7.270055232	7.929158731	7.808027966	7.666437569	8.09438379	7.878807389	7.25008727	7.702900644	7.917159036	7.896463789	7.652875141	7.822449546	7.637398017	8.359236432	7.894499013	7.606720357	7.920729457	8.084614217	8.212496964	8.044378499	8.307189136	7.898495878	7.826608412	7.82762471	7.672028728	7.388481512	7.948146666	8.233535741	7.810641026	7.840002453	8.701139176	8.184454528	8.468907557	7.557581552	7.743180959	8.107027299	7.614325941	8.359536018	7.885382089	7.440915103	7.609587948	7.119884754	7.373873848	7.477581194	7.259859636	7.387964709
BRSK1	5.37103864	4.85312098	5.320907758	4.804165689	5.036503154	5.06596389	4.795184167	4.959559335	4.953507518	4.679098526	5.11567997	4.861072191	5.071735263	4.999382828	5.124642467	5.143156256	4.900764282	5.312040215	5.047049998	5.133255857	4.947369918	5.169105889	5.190534415	5.126986009	5.015909989	5.144426651	5.1593889	5.126882376	4.880792211	5.220026283	5.138815601	5.156839793	5.407601263	5.521397511	5.11440311	5.233223393	4.996601351	4.993021847	4.938882717	5.300932113	4.992405661	5.254113758	4.976616009	5.067478241	4.732878349	5.20138766	4.737435953	4.813241251	4.926947592
CRB2	5.191499419	5.04515241	4.994837423	5.026893644	5.389533035	5.037594809	5.144635862	5.35313257	5.319940936	5.398842392	5.293924913	5.191879177	5.3663504	4.999098031	5.227339435	5.020684131	5.00156438	5.028829045	4.888098207	5.576048561	5.236293588	5.937417663	6.194143536	5.325633178	5.40281763	5.543092152	5.317823509	5.500816258	5.181550977	4.848146856	5.409643029	4.96004623	5.406311197	5.427079414	5.91648326	5.548232306	6.222999292	4.9643855	5.009463003	5.403011266	4.839329134	5.208485166	5.968879241	5.325488477	5.167649052	4.940750283	5.774237268	5.029348807	6.780033915
KCNE4	5.356502038	5.719099441	5.400451562	5.471349985	5.437718876	5.741046366	6.584356346	5.307446752	5.488474421	7.478927772	5.511986988	5.658866911	5.58679938	5.756799312	6.161925638	5.621813975	5.863573443	5.551724968	5.461289811	6.003434589	5.991960189	6.144086055	5.716042079	5.147456804	6.268423966	5.58679938	5.697655034	5.613805416	5.48967037	5.435644256	6.014361473	5.788188818	5.488133346	6.021562016	5.684833367	5.104021639	6.262687817	6.229808735	5.342513121	5.576067867	6.341481635	6.046316878	5.028088158	5.427894168	5.315210373	5.58679938	5.141941789	5.331413353	5.794531431
SLC34A3	9.514964778	9.512624021	9.70399964	9.484165968	9.574452542	9.684485157	9.363799531	9.482466169	9.453954611	9.430375603	9.636197865	9.826226243	9.470119698	9.469742969	9.485305305	9.401330326	9.40292886	9.661195134	9.484720251	9.743114041	9.442666626	9.602214377	9.623828036	9.340494737	9.434215161	9.359215622	9.332326497	9.401749833	9.168866177	9.613721337	9.500620625	9.155621545	9.472393941	9.48614299	9.448311639	9.549685161	9.437867033	9.562164739	9.373436215	9.512912878	9.806087285	9.418522757	9.145630135	9.089104109	8.581314718	9.012913086	9.196819166	8.835185591	9.122748858
WBP2NL	3.843326441	4.197472049	4.24741004	3.7203135	3.919149304	3.702969068	4.544902278	3.817926888	4.413578365	3.529966094	4.669507315	4.524839943	4.922501211	4.481440383	4.506269196	3.975688995	4.17712981	3.753243721	4.582900392	4.133058565	5.778502128	4.00442565	4.38454823	4.049818963	3.858096509	3.865139377	3.921861674	3.714128484	3.898893524	4.431333578	4.317460045	4.316960182	4.016066451	4.052098033	4.755124959	4.164404791	3.792988692	4.395925604	4.31211449	3.924228595	4.491235276	3.902155834	5.349269713	3.819085937	3.938656295	3.489391815	3.062076843	3.804194872	4.453936946
ACVR1C	4.954918232	5.476703561	5.054864342	5.357219328	4.750817915	5.142548957	5.177991945	5.142525988	5.121013507	5.303847603	5.5458704	5.04419697	5.065032136	5.624790651	5.199607228	5.169764844	4.967055949	5.388047088	5.863221938	4.938721882	5.265855293	5.706460839	4.803708131	4.989368457	5.56921284	5.42038385	5.361434189	5.584160333	5.046041578	5.23920302	5.903695973	4.953183528	6.239000192	5.741261382	5.101339986	5.107428727	5.420644831	5.139163923	5.718237772	5.328663613	6.064401928	5.382069443	4.1359249	5.664606482	5.613092151	4.161090725	5.955996051	4.248922713	4.533862769
TMEM74	5.520225633	5.292852243	5.385302157	5.836638761	5.947323514	5.192473632	5.397256733	5.388665874	5.468251522	5.376184918	5.449055325	5.303191231	4.974062731	5.206167262	5.539674256	5.238773932	5.630223575	6.207523089	5.211953371	5.100069531	5.670135266	5.407073622	5.212919779	5.387833339	5.493863676	5.400904317	5.426226992	5.460825777	5.158461905	5.134478519	5.274294772	5.436600427	5.040443239	5.3900921	5.377797807	5.439552795	5.416012541	5.363453331	5.272012725	5.224445607	6.095907176	5.608864288	4.249983091	4.722433872	4.836071624	5.132858022	4.730305136	4.185413644	4.495661162
TIGD4	4.580576834	4.020976796	4.199347669	4.040362513	4.364300385	4.138188528	3.942794387	4.200917924	4.073783807	4.400637341	4.105084391	4.150771669	4.523195426	4.324688342	4.15315168	4.183341655	4.067081004	4.011472099	4.183992238	4.052739008	4.079348383	3.992743464	4.085575384	4.099149339	3.833322396	4.207243905	4.379760802	4.062664472	4.111879814	3.878628469	3.665231366	4.063714783	4.075107447	3.984306959	3.988886079	4.173661373	4.328656606	3.913626387	4.266981483	3.824153128	3.955789819	3.966873088	4.238169398	4.04204019	4.19008253	4.546281921	4.003612825	3.85712362	4.062664472
ART5	6.341192206	6.564411596	6.966582946	6.41162289	6.662783801	6.976809308	6.786704614	6.654730763	6.9320461	6.504146281	6.763557888	6.966342316	6.656100484	6.612419688	6.889518537	6.484477831	7.071550265	7.121313082	6.578756382	6.911592979	7.09365628	7.026083123	6.70548194	6.961346473	7.030372587	6.719642345	6.867098568	6.377034074	6.282875444	6.895033244	6.868119251	6.775277644	7.091418499	7.491046264	7.010236206	7.560035037	6.821900225	7.225690521	7.336414181	7.13853765	7.373327522	7.168368026	6.249351047	6.445891956	5.889489331	5.849883163	6.052946146	6.133728241	6.057964187
FAM71C	5.155835552	5.185619637	5.220247546	5.249265963	5.575691827	5.295197217	4.80670632	5.718678851	5.20319512	4.775920822	4.861953295	5.26715375	4.657990592	4.53188177	5.078004514	4.701155128	5.325857227	5.210677316	4.793105981	4.890084666	5.314562371	5.323220103	4.970249074	5.066502715	5.137940325	4.685870274	5.113674218	5.030935868	4.895611073	4.851876196	4.799598984	5.403053755	5.092121441	5.474715876	5.384272077	6.440042311	4.922387096	4.994037754	4.900995681	5.072500835	5.350241607	5.042457115	4.755354535	4.353170069	4.31335613	4.235115934	4.038316506	3.801100806	4.572725019
LINC01547	6.406045363	6.436800285	6.514860076	6.66405752	6.074124913	6.470469321	6.410901824	6.06947847	6.22098861	6.280284073	6.262435264	6.500828228	6.531716014	6.435030375	6.193272964	6.248378481	6.251996887	6.153272533	6.400142745	6.575138571	6.362153455	6.605142161	6.545679299	6.66857252	6.368349326	6.4357432	6.480159559	6.386970099	6.679074709	6.637579794	6.467990863	6.328065851	6.198266325	6.685908106	6.508513223	6.709572946	6.324791879	6.366292115	6.515090315	6.63882814	6.258743096	6.403097888	6.601090272	6.272680714	6.170025647	6.191286882	6.349757531	6.420388355	6.428717792
NLRP11	4.533250549	4.283040816	4.843851557	4.284281565	4.181624934	4.481104742	4.45448427	4.369265752	4.319734343	4.665827512	4.945089878	4.383720739	4.463149228	4.520503331	4.645361591	4.452931917	4.956217519	4.411492943	4.331296875	4.246107673	4.91327611	5.120571873	5.133889359	4.398738503	4.289582993	4.497592167	4.644889203	4.625267282	4.405250136	4.623955907	4.952694085	4.565590678	4.613795958	4.442744546	5.004321192	4.747090704	4.638117441	4.370975543	4.604621353	4.759215291	4.943188765	4.783261298	5.495476608	4.107409064	4.687648954	4.04781582	5.076689643	4.350597016	4.330498004
IQCD	6.923680338	6.915320299	5.61910269	5.939163996	4.777580173	5.469461672	4.894962862	6.213829246	5.324488727	5.723265702	5.271901028	5.058416634	6.832848982	6.012856678	5.496580335	5.403746646	5.283698501	5.128266066	5.793520507	5.005136528	5.209844201	5.066548037	5.087064025	5.119695144	5.799612024	5.634083488	5.553776973	5.13743416	5.263081953	4.993579769	4.799633489	5.070200168	6.666923527	5.264389681	5.593309228	5.394612543	4.957342639	4.919306022	5.944710514	5.020863812	5.477437017	5.354235521	5.19853847	5.184135355	7.614698067	5.207303611	5.083329832	7.300196911	5.908034124
TAGAP	6.803462865	7.200272136	7.331341987	6.76456038	7.397840944	7.425526549	7.038482153	7.184152343	7.423302553	6.838575556	7.222437821	7.296206876	7.117519489	7.326219604	7.225197101	7.132065993	7.345476883	7.149299034	7.137768574	7.221766452	7.205372638	7.011177704	7.300866672	7.254226064	7.312775213	7.2132326	7.111302192	7.169578586	7.112507045	7.221992022	7.191528386	6.813109763	7.178939715	7.194253286	7.193507709	6.927734819	6.985664551	7.299996917	7.165685466	7.085282115	7.19899037	7.139668639	6.726566143	6.84449088	6.565139984	6.594687462	6.854888378	6.549323521	6.773321465
SERPINA12	5.554378713	5.599211895	5.934829301	5.853391718	5.852516122	5.605633595	5.742510202	5.585549407	5.731447608	5.541290756	5.538693168	5.35827986	5.797808266	5.615579032	5.63277179	5.302619116	5.538760864	6.132269516	5.435109942	5.436051838	5.667400077	5.973411759	5.442960901	5.81961437	5.591085858	5.52804169	5.977439889	5.598414328	5.791877045	5.771105392	5.750158312	5.617739337	6.264366734	6.14947654	6.048435281	5.564030632	5.550210248	5.554029808	5.308583819	5.255676263	6.351323281	5.953746222	5.46757294	4.882941205	5.084150165	4.851968811	4.972359544	5.114690195	5.140463937
BSND	6.568421233	6.382330717	6.621728849	6.657004693	6.648159521	6.634104393	6.552545211	6.277654809	6.540959072	6.387793267	6.696176959	6.630079125	6.739907917	6.770391864	6.488381436	6.73550039	6.577984184	6.713669798	6.627494682	6.812175821	6.804165097	6.850742051	6.300481402	6.621459826	6.609450262	6.564734753	6.861589656	6.840364699	6.413056221	6.895451727	6.800949759	6.629714236	6.920086854	6.974027243	6.743866318	6.761733866	6.524661182	6.485326265	6.824268191	6.536509566	6.943531165	6.37934544	6.160716257	6.288891027	5.491594643	6.232622556	6.173800932	5.914129689	5.879184621
CLEC4C	3.713183675	3.672995939	3.763117354	3.827883062	3.587452633	3.600542164	3.797794177	3.821987812	3.611197272	3.581067483	4.000511361	3.545757397	3.928078497	3.614322104	3.743778631	3.534150647	3.842376308	3.859509729	3.530494934	3.463038474	3.47053242	3.907067461	3.757327219	3.706859523	3.861564317	3.63704217	3.659832286	3.652817504	3.695800467	3.757288506	3.521305878	3.811793384	3.763479618	3.730073107	3.953313148	3.632598487	3.599195548	3.64093517	3.479814244	3.821987812	3.775626791	3.651937839	3.466920563	3.636665102	3.391669726	3.369227762	4.022616592	3.426755161	3.713095465
NLRC4	5.152517454	4.99022157	4.595241702	4.903657905	4.879798227	4.994156629	4.562009628	5.034944945	5.164255315	4.774564435	4.512974893	4.866609105	4.633875526	4.599614365	5.001545864	4.502894794	4.722062687	5.074120154	4.592398258	4.79751305	4.916633989	5.147541726	4.981909953	4.887563587	4.979967374	4.780324383	4.807210877	5.070303005	5.019161979	4.770039343	5.366451015	4.656163053	4.581074779	4.907079172	4.311334739	5.322110465	4.987155857	5.536557614	4.613902213	4.697449556	4.521646101	4.845573226	4.728690909	4.76033007	4.790414639	4.707465303	4.615296605	4.940335484	5.099764913
PRSS36	6.461790523	6.738044456	7.034974532	6.134104878	6.821258433	6.858493663	6.682048302	6.762962287	6.783550868	6.666000769	7.006704682	6.772045109	7.027445393	6.666577942	6.86009764	6.777013395	6.892651777	6.711524699	6.78597837	6.922123215	6.757227677	6.988213207	7.14636449	7.11002197	6.940558885	6.648889965	6.741573366	6.459964709	6.640845956	6.600588452	6.825039724	6.111372665	6.623624579	6.977678708	6.691628656	7.035382041	6.663526694	7.214329399	6.642977393	6.849229514	6.852552266	6.801291595	6.181515008	6.648111351	6.465366565	6.270770321	5.655979769	6.448654865	6.161301036
ZDHHC15	4.151271826	3.64265845	4.057446265	4.027118112	5.154942538	3.907008767	4.209581606	3.959824453	3.926314477	3.853094807	4.955647757	3.741932966	3.8661297	3.495146504	3.913863889	4.988412696	5.004321633	3.769767681	3.912625607	3.822124649	4.361171654	3.789138809	4.192887089	4.383956909	3.771732964	3.729893462	5.120313895	3.233355887	3.795129545	3.850269107	3.60072153	4.36750119	4.728507731	3.584165104	3.680978403	3.921806535	3.668347773	4.395825261	3.64427264	3.4978362	4.084917373	4.39000854	3.423381334	4.916350696	3.297605182	3.439745129	6.684777673	3.602224248	4.676909055
CDK15	8.548202308	8.842520449	9.142027922	8.258257627	9.038802095	8.970802094	8.80733346	9.12475348	9.199942372	8.684663472	9.061650167	8.997332597	9.097246739	8.669831323	9.102027043	8.912880895	9.124369522	9.616045327	8.961323422	9.047512595	9.446975619	9.300616966	9.201272835	9.256398845	9.40698807	9.117874487	9.036418692	8.673123549	8.182365932	9.434107871	9.170521126	8.609364641	9.427155489	9.360261353	9.390457562	9.913271842	9.189683626	9.72530737	9.236084075	9.279325629	9.766372317	9.431915743	7.948194082	8.469174997	7.619579522	7.496445827	7.8642012	7.691985535	7.728174758
NUDT9P1	4.055252293	4.061574559	4.358696777	3.826255485	3.783352479	3.874003211	3.824474022	3.997243078	4.175475977	3.973107416	4.001851026	4.165349145	3.982954582	3.671384824	3.934287762	3.640195431	4.528132065	3.880608018	3.770325554	3.930501788	4.15970057	3.816226682	3.540657482	4.080292461	3.90639311	3.85921887	3.78117519	4.025731218	3.871699906	4.001851026	4.005243732	3.858056142	4.17539129	4.167881944	3.789110631	4.141968917	3.985734429	3.648924509	4.451722864	4.553238314	4.71789334	4.288943972	3.692830546	3.775834629	4.037722738	3.848691648	3.529837336	3.810952334	3.671197119
BTBD16	3.440614524	3.409383318	3.623893453	3.446037036	3.547942704	3.606656306	3.699423076	3.65850153	3.764807223	3.603705075	3.591111097	3.548076409	3.565417769	3.795429551	3.542818998	3.613521891	3.316420023	3.356552056	3.420595686	3.795208219	3.726614446	4.027272684	3.744190763	3.64893482	3.630176125	3.750602137	3.661036954	3.776795085	3.599142368	3.606656306	3.9514515	3.804132526	4.010888887	4.016651035	4.113819973	3.577970467	3.429138938	3.227316951	3.591378638	3.465523022	3.663374157	3.543083516	3.746510611	3.304356162	3.486146292	3.17360098	3.569440721	3.392662183	3.78566853
RTP3	5.18278226	5.464761841	5.236239395	4.685276758	5.317401861	5.060045345	5.020978991	5.39810837	5.391370661	4.861763692	5.117358843	5.033956974	5.010868612	5.164100827	5.09359068	5.251474148	5.09712322	4.985541414	5.08866436	5.058501011	5.112947543	5.184201714	5.222389534	5.039503816	5.210434836	5.112947543	5.650424855	5.227413305	5.150883309	5.210816191	5.189296958	5.202385704	5.066434261	5.176326358	5.573482779	5.061931377	5.298271601	5.20734178	4.881658236	4.987473545	5.165261579	5.269396111	4.790393041	5.091804194	4.917801299	5.201518283	5.112947543	5.02939758	5.083938722
TSPEAR	6.650046556	6.629427242	6.547003486	6.617861221	6.598411234	6.558869015	6.758142955	6.585823841	6.754339887	6.740793224	6.792173691	6.811681776	6.538223176	6.767083045	6.715653141	6.653967159	6.632799496	6.726723097	6.63793454	6.588461198	6.783332928	6.854488883	6.768664045	6.448255749	6.724413386	6.67690104	6.691966327	6.606314552	6.519454349	6.724075695	6.892738041	6.943876439	6.884311255	6.927744177	6.76553741	7.344348593	6.93326057	6.611676994	6.707705015	6.685270365	6.724413386	6.647712638	6.458855658	6.585823841	6.282203959	6.438726448	6.266074263	6.34114219	6.347446487
C6orf141	4.908495636	4.777879501	4.804005377	4.930263821	4.804578455	4.67838803	4.643596387	4.751271752	4.943226561	5.216458383	4.683409084	5.119280179	4.60460629	4.563414687	4.74816044	4.4156439	4.759339259	5.702872045	4.816374947	4.878642506	4.87521419	5.027509569	5.098244522	4.821274974	4.809410853	4.485121292	4.68501743	4.587252392	4.517937352	5.239487625	4.96472245	4.657142166	5.191980411	5.178100019	5.569226009	4.857200056	4.793312745	5.062291615	4.807690523	5.295475165	5.696804517	5.418716941	3.766847362	4.292152144	3.83592767	4.74990135	4.058315684	4.029284744	3.882667795
ALMS1P1	4.842124863	4.720045998	4.740511462	5.04133369	4.833035988	4.784673949	4.908764716	4.96788437	4.964486683	5.323354928	5.278870484	4.972717944	4.922573949	5.165565794	4.962554189	4.872116221	4.813033008	5.112616847	4.557887812	4.925268153	4.816270341	4.976273498	4.54067021	4.89338349	4.966774786	4.902577476	4.844616965	5.122992385	5.420982441	4.71685959	4.758051288	5.285426937	4.682216068	4.659770786	4.782900999	4.450684605	4.698099813	4.622399545	4.79897405	4.870006011	4.425424413	4.784842332	4.372691348	4.902848775	4.868961585	4.421172136	4.743570508	4.514558888	4.604603964
ADAM21	5.41562993	5.15974379	4.828231886	5.631698615	5.459910766	5.210425805	5.056498583	5.500940924	5.632441139	5.415700416	5.694539899	5.266782927	4.892236191	4.755502389	5.316350392	5.072435544	5.590702012	5.625790713	5.340525513	5.09821498	5.134002651	5.209115799	5.034900077	4.89150202	4.805157208	4.904231074	5.538560996	5.072168467	5.184479328	4.925514926	5.036172362	5.0481062	5.101878082	4.794045173	5.194197282	4.79959291	4.724373765	4.694709433	4.942655122	4.780752405	5.665599798	5.24251468	4.696344126	5.048898531	5.192932031	4.032139872	4.144656839	4.211996734	3.969743983
TRIML2	3.851065697	3.829533594	3.917999834	3.853238296	4.003150799	3.885804234	4.076506987	4.097290486	3.8444744	4.106725863	4.198383775	3.913915994	3.895192435	4.101647796	3.882210332	3.965384696	3.76404248	3.898277267	4.034718116	3.95205246	3.993921339	3.878015576	4.079197268	3.965821791	3.95223522	3.943803842	4.091553363	4.153207187	3.823504603	4.010504434	4.240198613	4.14205189	4.119165148	4.473760172	3.955975439	4.578494101	4.128262361	4.028544907	4.111527761	4.330670164	4.202678299	3.985648748	4.164311577	3.938188201	4.011780289	3.876413501	4.011172964	4.053048506	3.824544187
ABCC13	4.82030902	5.004278151	5.583707385	4.671596355	5.363045581	4.804329858	4.503776201	5.037065367	5.137912544	4.617656746	5.039093649	5.081140176	4.879511477	4.789910252	5.045542102	4.733734082	4.898366402	5.574670643	4.709032664	5.071967865	5.271793383	5.345911573	4.80124126	5.102962195	5.150681062	4.835735857	4.702934735	4.740878058	4.379207371	5.09645914	5.270692581	4.620476953	4.775251676	5.216293329	5.081685664	5.621549719	5.128300953	4.690110254	4.733045556	5.292778934	5.775948351	5.338185714	3.627872321	3.859000868	3.568128599	3.611628896	3.867482282	3.609379601	3.427400709
GTF2A1L	4.327650786	4.509610186	4.838632053	4.36740864	4.494934673	4.343550561	4.453926229	4.380849426	4.392580453	4.019075766	4.078645291	4.230682394	4.250699104	4.341190559	4.26222167	4.13904535	4.738064859	4.596405553	4.271394043	4.493203742	4.38997171	4.520318051	4.361711306	4.32694337	4.440695272	4.566079051	4.275292099	4.273147236	4.295874317	4.482055224	4.467600996	4.285984422	4.516500151	4.50307828	4.590423906	4.495253789	4.222990903	4.463350049	4.114418532	4.305680915	4.964978706	4.547654298	3.820622119	3.884239865	3.927377213	4.021436847	3.759383561	3.910986155	3.660173197
TRPV3	6.3821492	6.329877756	6.364346716	6.563101611	6.418638185	6.375174248	6.306303183	6.100897716	6.659849626	6.246175264	6.339167827	6.267971713	6.439599881	6.13185758	6.573638108	6.246175264	6.611340996	7.002696645	6.170577008	6.178162168	6.505025987	6.429730162	6.302265127	6.456796944	6.500471094	6.246175264	6.370191576	6.091180036	6.082152463	6.368779564	6.131195162	6.676006237	6.5292968	7.069509564	6.994945418	6.715133043	6.32748909	6.366962957	6.373045214	6.5779547	6.616258048	6.660170451	6.496479736	6.113585309	5.956276027	6.114835011	6.090029547	5.824216544	6.044724454
CNBD1	4.38672319	4.093600038	4.471001665	4.166374497	4.577738704	4.067096134	3.862504591	4.762808399	4.16111948	3.986735188	4.537886036	4.378338144	4.07908603	4.021719541	4.42496958	3.880535549	4.10296742	4.67063182	3.980454262	4.188331792	4.584562934	4.432038169	4.188032694	4.382422275	4.145993775	3.902082572	4.26160511	4.237612208	3.887959402	4.918168812	4.076329141	3.946618562	4.706788431	4.675591248	4.517934501	5.150131349	4.739416779	3.947365819	4.85852122	4.820076622	5.29486749	4.658378093	4.001452653	3.806778043	3.41038922	3.498883747	3.615663813	3.861503744	3.547577888
MMP21	3.270388923	2.906148068	3.146160389	2.933338793	3.356202571	3.122219982	2.937923596	2.937300794	3.082423873	2.912827386	3.230366879	3.044681085	2.836567663	3.009548104	2.998106886	3.028742485	3.085431285	3.161532314	2.901858697	2.905990687	3.204058184	3.12368879	2.995702268	3.016398953	3.170698086	2.944842488	3.227487884	3.048932447	2.825044537	3.112775195	3.180820168	2.867621831	3.003698244	3.163338271	3.187875963	3.192312745	3.066943373	3.20620378	3.104397524	2.892957061	2.963388661	3.197015875	2.770117755	2.744311084	2.758592032	2.706381796	2.577548857	2.822915546	2.604712134
TMEM190	7.107562224	6.273013365	7.073776519	6.977024386	6.369668571	6.922208864	6.517182044	6.246110855	6.588055977	6.393897017	6.82163924	6.470119189	9.627370362	6.758837357	6.696485415	6.79137635	6.735509892	6.801804896	6.707266591	6.605960362	6.328532514	7.100319169	7.814473088	7.017746577	6.857281348	6.593525556	6.751896902	7.106768764	6.680683706	6.729014501	7.04089444	6.493083634	6.896934709	6.903795645	7.107562224	7.953550639	6.602923918	7.02841887	8.222703587	6.693991745	7.000195551	7.663531535	6.535182927	7.554114599	11.08737272	6.764646707	7.361580319	6.402036542	6.508206223
GAS2L2	5.630608105	5.535941557	5.706936765	5.588767788	5.721579478	5.54772539	5.93349116	5.630700705	5.576927028	5.405650666	5.734040855	5.821016394	5.534728524	5.49631073	5.501774581	5.470180829	5.66714146	6.013830352	5.528507989	5.529268948	5.808481796	6.030185888	5.6803346	5.393796514	5.728759802	5.367243881	5.662499751	5.428619619	5.671960625	5.62152769	5.614585633	5.683420676	5.883358112	6.023035974	5.904861592	5.81043479	5.542999404	5.691578873	5.392418659	5.955211614	5.781930631	6.070172339	5.329754714	5.489738441	5.218529772	4.96363453	5.074188942	5.179353984	5.17023037
KCNG4	5.521448912	5.409491045	5.883246917	5.661084109	5.379890438	5.816247384	5.745211266	5.839231663	5.77200906	5.775434197	5.694278276	5.586674545	5.904935192	5.705367329	5.513575347	5.51627578	5.597274344	5.651295273	5.665744434	5.790948379	5.767500859	6.164804933	5.818487029	5.789267669	5.820428253	6.116913081	5.801731612	5.725664236	5.466462606	5.756005029	5.821045267	5.601561503	5.827991568	5.894248525	5.815521815	6.109710592	5.827932704	5.721185866	5.382085358	5.46400852	5.840290218	6.156554252	4.732322004	4.808785878	4.748055497	4.80625598	4.583607425	5.082018709	4.522509911
PXT1	4.387297076	4.377878482	4.235745818	4.332246918	4.157533048	4.231287197	4.335001561	4.157765244	4.382443129	4.364579356	4.338714379	4.357898453	4.656731708	4.259435873	4.205995747	4.516185107	4.378303927	4.481610168	4.496260519	4.241813735	4.218806923	4.432809647	4.288237207	4.134919932	4.539136298	4.359909307	4.345962154	4.661652201	4.561282279	4.465932761	4.562546753	4.428424801	4.408144323	4.411052806	4.313941219	4.629780288	4.232678074	4.292199893	4.18499015	4.080462457	4.253279618	4.513165764	3.647989573	3.716763591	3.504352643	3.636298082	3.850551242	3.713474573	3.88828781
LINC00308	5.30042796	5.204851798	5.222041703	5.190794778	5.487158648	4.93780706	5.202029511	5.396303135	5.222336974	4.940884411	5.248210083	5.349796783	5.20877475	5.15304846	5.516793338	5.234380627	5.066925176	5.505420033	5.267330588	5.242284011	5.575769763	5.367782009	5.254063128	5.220295872	5.496672806	5.553497077	5.202029511	5.56831875	5.458726915	5.60016041	5.391685292	5.272776732	5.55692511	5.511184875	4.957749301	4.72657349	5.006347366	4.971126909	5.321333755	5.196509149	5.291438272	5.418104836	5.117879362	5.047145806	4.591496947	4.919588714	4.739314467	5.202029511	5.129776635
WFDC11	5.519494824	5.517611474	5.487970991	5.62097021	5.522809028	5.66095274	5.477012484	5.685392995	5.570314625	5.525290199	5.706428176	5.761040458	5.817786899	5.571421641	5.687037996	5.551062623	6.035644724	5.57464103	5.645082788	5.848817649	5.774319612	5.84432496	5.794020712	7.545487038	5.846975043	5.579174444	5.660248666	5.73278709	5.42930119	5.44166718	5.516581937	5.511672027	5.464350472	5.681212158	6.038856784	5.673233226	5.417756077	5.399456861	5.722524668	5.239142733	5.578579489	5.5789177	5.601259819	5.345674986	5.004967133	5.315004685	5.763820703	5.349577991	6.909210793
ACACB	10.0157135	9.983414923	10.17987152	10.07713646	10.10640382	10.18695053	10.04837814	10.33797628	10.214534	9.595988855	10.02743837	10.11693779	10.22800672	9.933088535	10.22920014	9.966410835	10.26865931	10.36505365	10.17513591	10.15833954	10.38461373	10.18313814	10.3917208	10.39096894	10.31240495	10.10361342	10.19398162	9.992288428	9.998428869	10.2090451	10.43071032	10.41536265	10.21833761	10.1016462	10.04199987	10.33123216	10.02379424	10.1073519	10.10001044	10.13748299	10.47537399	10.35459279	8.919772616	9.645392748	8.883886021	8.873113771	8.85163296	9.055326024	8.495335682
SPRR4	7.642341986	7.958695594	8.149749142	7.729213183	7.942412065	8.129275404	7.917960007	7.817544185	8.174325618	7.581550724	7.723225753	8.08267068	8.247109665	8.114292834	8.089939369	7.779392615	8.361425209	8.324143455	7.852451469	8.05276177	8.402700214	8.448059885	8.060058101	8.234850682	8.199913998	8.081302162	7.993593627	7.989867273	7.979855207	8.399662228	8.341084227	8.304793112	8.277312328	8.616988052	8.382344757	8.076169858	7.862508291	8.334684224	7.847225649	8.124668676	8.587559393	8.258501593	7.043037469	7.319045609	6.43324961	7.228386308	6.953351245	6.793854959	6.980234396
HSH2D	4.500609728	5.082369566	4.896772467	4.235936132	5.18229937	5.383594246	4.489525029	4.869502235	5.330991666	4.337240931	4.553137673	5.048452652	4.883592239	4.503244408	4.659676686	4.755411503	4.538291987	4.722972244	4.93175313	5.918820061	4.946815609	5.09443868	4.827365273	4.755411503	5.655384883	4.976571399	4.776877246	4.686896264	4.29257132	4.753926885	5.171226188	4.236328786	4.907812993	5.011065085	4.844938609	5.421967973	4.868923187	5.395195399	4.579798551	4.589960681	5.014744231	5.303632507	5.420252841	5.111672467	5.226478991	4.80060569	4.392426978	5.227577662	4.234665081
TMEM163	5.275086495	6.447077295	5.662107648	5.772368651	5.924602766	6.20382438	5.615207332	6.101175829	5.69893432	5.702628933	6.38371352	5.348402934	5.676342342	5.499820667	5.653365596	6.088492429	5.989863518	6.150043618	5.820086607	5.404547548	6.123953856	6.093259134	5.573406656	5.510425078	5.762245241	6.131272181	5.83715785	5.772108324	5.791080372	5.490206427	5.585657712	6.265887178	6.709055414	6.049015208	5.762373677	5.962698828	5.729275666	5.752455273	6.701929599	6.022657032	5.891563365	5.686005948	5.380463212	6.336674441	5.887363333	5.479974551	6.775582707	5.721464645	5.068860188
PCDHGB7	6.503753082	6.478408561	6.691823104	6.650756237	6.501641237	6.51211168	6.478231394	6.353295173	6.798940393	6.478231394	6.607902756	6.640626832	6.633892889	6.838704061	6.455517293	6.532994753	6.895382692	6.737841542	6.418143157	6.893386813	6.773958532	7.073271347	6.872904492	6.871149705	6.82266632	6.664197595	6.968593912	7.065448231	6.741105684	7.069181743	6.774811897	6.611481798	7.051635381	7.169926397	6.851365845	7.103633658	6.511564376	6.730467477	6.454806086	6.561990673	6.782431907	7.048164155	6.425383997	5.849412632	5.90695809	6.117301741	6.01638898	5.887446914	6.1774526
FLCN	5.775548271	6.332900664	5.932690558	6.372257414	5.682204915	6.686534868	6.00630235	6.43709626	6.404792167	6.020298992	6.22623301	6.069610327	5.973422584	6.152509193	6.282578505	6.438716726	5.577201714	6.63350049	6.013033847	5.611727705	6.186507648	5.900401146	6.483536925	6.954059047	6.312471138	6.506255986	6.725207644	6.332568722	5.962184654	6.088089885	5.767051182	6.346981104	6.086863348	6.448716076	6.649815389	6.406057413	6.434350508	6.095233521	6.674151101	6.991782826	6.175395804	5.807254359	5.89055447	6.405841005	6.411393209	6.379059497	7.070559834	6.204603353	5.990948113
JMJD1C-AS1	5.753441245	5.955098167	6.498274557	5.839397478	5.833286993	5.819189763	5.519925551	5.993437001	5.564192304	5.870054347	5.126699676	5.688335655	5.632061463	5.950931658	5.833310644	5.351948988	5.837363499	5.750722963	5.359705741	5.499164751	6.0953604	5.90004066	5.705401064	5.505144103	5.692748287	6.271970314	6.012367389	6.609268333	5.526994062	6.035368298	5.380808253	5.781215345	5.989558178	5.468764311	5.923788944	6.344832763	5.558040574	5.421121736	5.393126671	5.229124102	6.09421008	5.618283809	5.552177652	6.296908864	6.002626168	5.868911165	5.945211886	5.899604548	6.487187173
SH2D3C	4.87456755	5.013415778	5.431673782	4.789029578	5.005046083	4.98506436	4.937502459	5.137649764	5.187127962	4.591788947	4.93491455	4.882030672	5.35094477	4.977991494	5.008368406	5.005046083	4.992452148	5.438358485	4.72946976	4.94547178	5.235911941	5.616664317	5.042661426	4.91150191	5.213973206	4.952203347	5.295894682	5.256120162	4.792719635	5.601439386	5.891612085	5.072707298	5.422791385	5.833181534	5.292211098	5.860857928	5.165668246	5.266563605	5.110217966	5.406181435	5.142601792	5.259048631	5.025108583	4.988730054	4.97963958	5.288859173	4.878743689	5.207627606	4.993082186
SLC9A7	4.552502919	4.413035881	5.239664276	4.400466471	4.493047176	4.193048823	4.270177274	4.465871459	4.496630743	4.13327764	4.9752064	4.487186623	4.531925076	4.390727955	4.514091682	4.203690339	4.558493724	4.478020251	4.254917213	4.593410243	5.059427239	4.886478368	4.617754292	4.65804904	4.364878007	4.565598029	4.438011604	4.180724342	4.202335552	4.281879682	4.196331911	4.51724367	4.689712623	5.447088593	4.831646717	5.378437926	4.52880142	4.566009998	4.867525738	4.65056556	5.238762974	5.020026002	4.815753152	4.266344805	4.643280652	4.385789653	4.987616891	4.231416396	4.464939204
RFX6	3.334234842	3.439471274	3.493103832	3.489695287	3.407981885	3.292312376	3.339904805	3.511788841	3.35703714	3.224026451	3.6248871	3.292014564	3.379287023	3.322640868	3.390052141	3.185896478	3.58865679	3.388942676	3.367827457	3.285742782	3.42166617	3.437057305	3.30626555	3.435762623	3.503496379	3.301982979	3.261568841	3.188013109	3.105821865	3.425758831	3.744365719	3.416983527	3.456161631	3.412541067	3.640590583	3.954312386	3.295666472	3.315214632	3.35891633	3.380658208	4.014581991	3.426143514	3.043118396	3.032950037	3.052929806	3.094996486	2.793553993	2.893200222	2.856188686
DIRC1	3.101238677	3.225233473	3.180567951	2.973309451	3.222520453	3.093333678	3.327515303	3.391746411	3.155334042	3.153688961	3.129721331	3.135774191	3.329492193	3.087108238	3.240666467	3.149062376	3.215309455	3.299037347	3.143482703	3.421370114	3.208750727	3.410683896	3.202527077	3.248964112	3.101496276	3.197888227	3.162023192	3.309614266	3.069077342	3.32308305	3.296463414	2.954620106	3.112065744	3.17708578	3.266912171	3.51543192	3.253297472	3.228901448	3.201418564	3.216966711	3.478350347	3.610628132	2.903791615	2.948391236	2.784798991	2.893244772	2.816910625	2.966882325	3.131640712
DNAJB7	2.761273558	2.820123455	2.867930447	2.878879285	2.804237493	2.84471536	2.986855189	2.966312752	2.870290655	2.823791655	2.93812147	2.845342134	2.889464515	2.930136947	2.850632666	2.795507463	2.825993922	2.928533161	2.868026165	2.790386821	2.944092395	2.857162805	2.693791408	2.862165631	2.782940853	2.859073734	2.893570064	2.91352826	2.827499057	3.016061706	2.934426861	2.972574907	2.853538201	2.887688733	2.833516949	2.724404816	2.959917896	2.755519054	2.854668492	2.928975006	3.042004832	2.859482228	2.729694669	2.572700826	2.812715865	2.885391733	2.828275971	2.591200706	2.862165631
UCN3	6.050150607	6.23625449	6.317841948	6.108635699	6.12980466	6.109300843	5.640488904	6.277524096	6.210550484	6.003159479	6.104015601	6.037302985	6.22815818	6.249287259	6.185897247	5.999517427	6.09467568	6.275391126	5.968411183	6.279182669	6.208076132	6.208214229	6.273230755	6.519177519	6.003842742	6.183431582	6.197884263	6.261303008	6.059510984	6.321235502	6.210933171	6.078768911	6.074128962	6.397845261	6.482795204	6.426155003	5.817059359	6.286883943	6.09997739	6.10351095	6.18523002	6.256066408	6.19469109	5.878070994	5.908424039	5.767168514	5.540226061	5.816970387	5.826292974
CNBD2	7.460101712	7.732690221	8.994645391	7.671937775	8.149238102	7.762229735	7.289144119	7.787541757	8.320917587	6.931967912	7.58115573	8.128149141	7.691440951	7.71609111	7.785841144	7.409039319	8.303809125	8.347762069	7.436079188	8.266838857	8.276088597	8.504468712	8.314849747	8.257275829	8.463482416	7.622616146	7.614324968	7.235818241	7.241163095	8.167098632	7.777073754	7.328491745	8.059124878	8.711113266	8.10956569	8.539565141	7.840590607	8.112660188	7.926702578	8.047358965	8.555341227	8.353180718	7.139236961	6.515443286	6.592324338	6.099325288	6.289597767	6.478704984	6.827954483
CASKIN1	6.787301975	6.828578987	6.841654383	7.358003125	6.866604049	6.760059713	6.350228079	7.009473974	7.035654885	7.358672898	6.555077469	6.871207993	6.741408625	6.627352326	6.826106649	6.635403434	6.878267317	7.150540644	6.918384706	7.052203606	6.507476043	7.126095639	6.837307157	7.078059516	6.975097641	6.958125345	6.918510062	6.539174811	7.49696913	7.087918806	6.173630665	6.702849487	6.751444512	6.945334632	6.475748708	6.611426009	6.609455629	6.802064159	7.047468468	7.304025928	6.668899776	6.755409749	6.466171212	7.13583242	6.295777192	6.692939046	6.692939046	6.936654108	6.433854921
ARL11	3.162619192	3.229278522	3.351020713	2.857789767	3.461240773	3.016573563	3.110376445	3.198751425	3.111805614	3.165804179	3.159697529	3.136387388	3.033519325	3.093301558	3.176624808	3.022256313	3.194722708	3.255987498	3.02764026	3.24423393	3.184552954	3.10552238	3.093330609	3.315535816	3.130982451	3.505315435	2.969697629	3.20780467	3.065061222	3.297500244	3.174878355	3.015799454	3.353600352	3.111684937	3.131569087	3.158799565	3.203401322	3.090568332	3.355594378	3.190857362	3.308467106	3.116118813	3.067033095	3.07864797	3.269934928	3.058778367	3.663808276	2.914881062	3.042213909
TUBA3FP	6.45849146	6.432174312	6.415673026	6.287480721	6.345933756	6.505588849	6.378708535	6.41888594	6.721889381	6.178237794	6.340861534	6.848669967	6.374062411	6.203788944	6.40740653	6.255890123	6.419356099	7.061838633	6.240039724	6.331315565	6.967705136	7.04714551	6.653948363	6.485982344	6.647792552	6.511945507	6.280159843	6.589303327	6.385346038	6.338105404	6.432207366	6.413266036	6.534732323	7.162873258	6.26421073	6.664528343	6.540924212	6.68346999	6.613930797	6.468927032	6.74890359	6.976645055	6.049917914	5.897846531	5.919859844	5.596463542	5.450465165	5.447038578	5.764211092
CARD16	10.23596928	10.14548358	10.56016325	8.955460916	10.19432745	10.16301465	9.404584653	10.14484236	10.42394299	9.066863536	9.884927974	10.24540522	9.778251987	9.212055855	10.53501735	8.831723665	10.78299171	10.49363187	9.681425982	10.20729322	10.61616519	10.336059	10.76449056	10.29377965	10.23543008	9.208493456	9.136945851	9.379736938	9.231300983	9.783033923	9.976219589	10.60056418	10.35426109	10.56438708	10.51257504	10.66360421	10.31499472	10.77758206	10.45718468	10.65535598	10.97781254	10.50487984	8.351780387	8.868421576	9.315023316	9.675164759	6.661644138	8.05166177	8.760917313
CYB5D1	7.324281637	7.85007008	7.061249108	8.000281579	7.271903928	7.666075856	7.809631942	7.541745935	7.266292056	8.687004104	7.447542864	7.439380423	8.517690884	7.964524608	7.543116842	7.905625461	7.066507045	7.17474196	8.002585868	7.360321726	7.189861868	7.401931665	7.053013087	8.3845905	7.486411702	7.375946158	7.881849164	8.700493269	7.50840578	7.415596956	6.745391354	7.320007288	7.249019973	7.247584114	7.572130487	6.566429737	7.270882559	7.119251839	8.054373874	7.275604403	6.864641258	6.60589395	8.184723348	7.771197255	9.071051414	8.89703525	8.744797326	6.457563919	8.007099498
CREG2	4.139792454	3.90093338	3.885871958	4.148855726	4.226375931	4.140500436	3.950858268	4.425734973	4.091251217	3.944300444	3.951513009	4.28265508	4.09862931	3.950858268	4.037125075	4.084516337	4.128411268	4.10311874	3.703204356	4.058649087	4.24993391	4.309371864	4.241655018	4.036982484	4.263764252	4.113327973	4.371785913	4.036982484	4.007634067	4.172049406	4.030981702	3.879169031	3.849629928	3.642704593	3.93306455	4.508268128	3.986765521	4.408758213	4.09334007	4.060316158	4.272120343	4.005382113	3.844657456	3.577027455	3.413551799	3.641447264	3.568154608	3.730340654	3.946123561
RHOXF1	5.956238337	5.635490729	6.077069815	5.703444686	5.628170806	5.846973394	5.859118175	5.845951271	6.043798343	6.116673682	5.770409778	6.179393637	5.706574882	5.87959568	5.665929415	6.121019473	5.809491009	5.796650758	5.906681734	6.092423922	5.928024703	5.695641842	6.021105989	5.79626755	6.351990722	5.769738901	6.110414989	5.910841045	6.081190066	6.173635219	6.047643594	5.934150219	6.161480621	6.005247977	6.70882133	6.210108118	5.910841045	5.97804446	5.985370156	5.886312047	6.243634362	6.031276887	6.165428351	10.3142753	5.547425821	5.332305008	5.387306713	6.016741681	5.544014574
ADAMTS17	5.27240429	5.271153928	6.05063978	4.618262596	4.814173688	5.812553743	5.675515295	4.988826426	5.027359165	5.13583484	5.21070692	6.506542242	5.644309562	4.544863336	5.675515295	5.354971879	5.249681519	4.73079474	5.120219115	5.296081389	5.51302879	6.086056393	5.764083671	5.098029176	4.763729319	5.302892563	5.096240687	5.944822883	6.081305274	5.544203448	4.897378468	6.122912866	5.104311965	4.929553186	5.923645316	4.625848772	5.13356288	5.682512968	6.053860661	5.331024962	5.379714904	4.95377864	6.831044287	6.183121705	5.88950763	6.012649062	7.718224321	6.073846406	5.953350812
DHH	3.742167163	3.868190269	4.008633025	3.673758712	4.132875008	3.986697571	3.554221377	3.977866648	3.786037708	3.692852046	3.845997373	3.972989674	3.945362478	3.949460827	3.90832541	3.840536244	4.112835673	3.960397999	3.88917434	3.914553753	4.284168279	4.277701007	3.769562405	4.037414862	4.067981035	3.765747175	3.771764632	3.694995779	3.577733625	3.921450562	3.730167173	3.767124835	3.928248684	4.362503608	4.083457044	3.891283656	4.170453492	4.029497404	3.872626467	3.73810515	3.76983718	4.326316407	3.765284567	3.771764632	3.264376293	3.463024447	3.429051449	3.512402916	3.389536657
ABRA	3.425488306	3.265833346	3.768309338	3.585646419	3.716932382	3.731406754	3.444570899	3.904018823	3.444532455	3.290661337	3.552611893	3.541077716	3.628978682	3.471351523	3.563294559	3.337178645	3.688004689	3.736310556	3.62276371	3.733718343	3.613361833	3.55727078	3.833863224	3.62586718	3.357529919	3.357688871	3.609597264	3.592375855	3.374589214	3.589966358	3.530438497	3.65118208	3.81533375	3.796934609	3.942285048	3.732619348	3.514307104	3.728305559	3.561053133	3.39627915	3.978820922	3.422780944	3.346467132	3.200965157	3.169136543	3.45719931	3.499890169	3.214864102	3.619484759
KLHDC1	5.343193595	4.224386899	4.591534199	4.936705636	4.440165048	4.698374036	5.671264675	5.65662403	4.437392161	3.903726955	6.01053715	4.816058027	5.702648933	4.938724697	4.956757152	4.567026524	5.191114567	4.837058385	4.962325257	4.395697736	5.9094158	4.807295075	5.358665161	7.307207311	4.544461872	4.412397702	4.810401958	4.633904117	5.655133417	4.715649385	5.858965271	5.594305255	4.562762792	4.831980107	5.528802513	5.383126881	6.418785943	6.035300512	5.76839955	5.547472561	5.473311748	5.25043114	4.556948098	4.707792425	5.049901318	5.436199088	3.236122958	3.9892466	5.319317006
C2orf15	5.726871251	4.570269781	5.080735746	5.559515654	5.194641921	4.951776639	5.105789543	4.786359909	4.709617966	6.055962911	5.692650588	5.25420051	5.779358254	4.998541685	4.512025446	5.072117491	5.3232938	4.386499368	5.730595892	5.281282846	4.564576522	4.789772802	4.825711478	4.904482186	4.583548876	5.495907891	5.157363746	4.592530612	5.346236764	4.691334046	5.200947252	4.610016482	5.340356215	5.147261795	5.106780038	4.681349772	5.182698879	4.837344432	4.962514224	4.514773976	4.755601166	4.979925936	6.400682817	6.338858249	5.563554795	5.258698348	5.113420247	6.281243049	6.314357648
KCNH8	5.466194498	5.315731608	5.412257659	5.205571908	5.474662145	5.321600648	5.290063284	5.923926389	6.081283096	5.298398182	5.904863665	5.671591173	6.832758318	5.340830279	5.236302918	5.166843274	5.290811508	5.6458684	5.324976174	5.574376616	5.417534753	6.072291171	5.550974513	6.752685423	5.736535446	5.731377714	5.93258944	5.034145831	5.585870994	5.264751445	5.45039788	5.24163744	5.480003954	5.683408688	6.112119935	6.056097517	6.271646579	5.501526899	6.122510118	7.126692437	5.520586233	5.99131831	4.638703117	5.572213695	5.193085622	4.611817196	4.819861424	4.376128053	4.308252842
SLCO6A1	3.719865094	3.929875872	4.03099445	4.073067999	3.853254034	3.928313775	3.713664721	4.032991139	4.16090743	3.978118166	4.375545399	4.079134799	3.563061152	4.079675226	3.898050865	3.728764679	3.932156915	4.796768808	4.153505612	4.154467192	3.84061072	3.999772061	3.787100282	5.176991084	3.854658316	3.800888171	4.217469469	3.814337866	3.938219036	4.509881423	4.087056698	4.812459475	4.578540727	3.687264055	4.146274606	3.489679288	3.737051592	4.075273628	4.202236626	4.399103617	3.895278148	3.933189813	3.558692345	3.404717201	4.194383648	3.580680998	3.512312409	3.378091008	3.570043684
PP2D1	3.518561333	3.24179305	3.280321179	3.218403075	3.238670797	3.075672068	3.231015517	3.246915473	3.411666973	3.279978181	3.447581699	3.242606831	3.324381625	3.111725996	3.189201878	3.172842664	3.007132618	3.279978145	3.024137012	3.129537727	3.221260892	3.172693494	3.052042591	3.051287495	3.183322796	2.903334786	3.19430941	3.090096933	3.229430989	3.244948597	3.082538866	3.1974161	3.217950923	3.47572805	3.201410971	3.145313264	3.101825846	3.181742985	3.013253441	2.95673934	3.322715533	3.121300026	2.918046721	2.890637834	2.995641133	2.979553121	3.042219521	2.919843181	2.965423502
KLC3	9.479808566	9.456478429	9.582571456	9.183642822	9.719907618	9.71095626	9.583077315	9.520929515	10.03177266	9.238799439	9.782270905	9.772300525	9.625902738	9.492156159	9.628936265	9.48136141	9.965663494	9.854915009	9.555461381	9.552535293	10.21700061	10.19796322	9.223289249	9.682753063	9.596835613	9.430722093	9.545954426	9.244625753	9.223291423	9.983433088	9.913524634	9.443088893	9.736198329	9.977901915	10.35899578	9.621874839	9.506169549	9.721973085	9.829555702	9.754844142	9.802593907	9.629504062	8.589039663	8.88184143	7.911616154	8.090913929	8.151101942	8.013524215	8.470605031
CIB3	4.939266209	4.935101217	4.959574226	4.700089915	5.099865589	4.967199847	4.861139333	5.121705229	5.050776125	4.562685559	4.99453896	5.183590622	4.942808218	4.818626305	5.081552729	4.896387372	5.031548386	5.13719999	4.983764315	4.888097405	4.796441532	4.710941691	5.081684921	4.953242681	4.846045479	5.224733088	4.825679283	4.712464033	4.775689187	4.93012198	4.917677774	4.96724303	4.905008173	5.08600042	4.955007866	5.275837218	4.871756563	4.714227267	4.765075214	4.766905076	5.23121904	5.026029227	4.636567232	4.855900892	4.46636276	4.77636464	4.665378001	4.475718514	4.564705786
CADM2	4.206924417	3.979431159	4.163848714	3.902406577	4.061305111	4.134617842	4.062365495	4.259578087	4.016093684	4.163525684	4.325267823	4.109759012	4.021414578	4.004476842	3.940361821	4.060445821	4.155970146	4.05826437	4.133815482	4.06070202	3.943271891	4.06221315	4.086332695	4.314749946	3.948525133	4.013078763	4.336173691	4.367625505	4.390055437	3.971459527	4.530605547	4.134557397	4.193438592	4.342883951	4.171115527	4.649542364	4.267791781	4.042277886	4.399035483	4.365081759	3.898154736	4.212675629	3.978888177	3.798827889	3.734603857	3.958113175	4.602785743	3.725242928	3.851015421
C9orf66	5.417336408	5.513741054	5.795595378	5.207699923	5.182900441	5.540570488	5.263633719	5.28909172	5.52312805	5.335336633	5.478140935	5.525557613	5.520324636	5.165218618	5.799925506	5.235622914	5.584889191	5.58289384	5.2478913	5.58289384	5.762579883	5.920266367	5.550501017	5.840502325	5.372132622	5.654543406	5.843994887	5.465131022	5.35337878	5.482009921	5.750303575	5.187765592	5.793136943	6.735890186	5.818878019	6.399377955	5.640530926	5.650235429	6.01170134	5.621833026	5.965551337	5.649907334	4.233248632	5.197533108	4.727333831	4.015496955	5.237000669	4.754962958	4.53660164
SLC16A11	6.092521292	6.164004505	6.49436312	5.842388227	6.41481104	6.257678657	6.288956383	6.103382356	6.620296704	5.855139493	6.719972146	6.376556762	6.247960005	6.016954561	6.537692509	6.005259477	6.276952727	6.338263265	6.127370511	6.21824699	6.233981683	6.327588364	7.009828698	6.581111029	6.151272848	6.09409851	6.401231078	6.232020643	6.048348549	5.749105714	6.371250553	6.131860384	6.251734819	6.345538924	6.102626725	5.992506183	6.30171005	5.723650212	6.300122229	5.892231404	6.00689991	6.271242715	6.266455894	5.873353127	5.493863179	5.622362155	6.123710122	5.620745229	5.186077185
HS6ST2	5.519328102	3.370600282	4.650564177	5.26299445	3.89992618	4.565918668	4.749917226	3.950468097	4.616261025	6.685960203	8.433140219	4.154570955	7.861100239	3.730505291	4.859400713	5.177993644	5.693330057	4.13491674	4.206905621	7.112786528	4.739386469	6.207292237	4.392800474	8.21304287	3.717475999	4.961842738	6.607119469	4.708907919	3.678986719	3.640018943	4.590680842	7.178414593	5.36946731	8.06657323	6.14808244	6.744825471	4.373297916	6.738803296	7.777336097	3.31027978	4.177659574	5.281031217	5.763205906	6.511248216	5.840581662	6.344783062	10.13299445	3.936644225	6.253306782
ZNF625	4.649192955	4.616326927	4.809630365	4.313161469	4.757433872	4.601214328	4.41944714	4.621486905	4.824341182	4.765819918	4.789350024	4.725486619	4.697124492	4.817115454	4.497258252	4.687644384	4.834316705	4.79686895	4.556151522	4.668417203	4.770215337	5.218715963	4.719037013	4.618806502	4.835061406	4.654351709	4.925971258	4.724119659	4.362254235	4.675542623	4.870944403	5.016749341	4.772455229	4.799706936	4.914775723	4.89711817	4.595039245	4.716748467	4.568045873	4.885722576	4.727602265	4.762779817	4.155397127	4.580805928	4.365753154	4.375981982	4.878760206	4.65284142	4.499198974
ZNF563	4.64883707	4.647393138	4.822139519	4.79351016	4.915700028	4.63392858	4.699205153	5.058789885	4.847024237	4.62212995	5.256135075	4.788157828	4.788844968	4.775704443	4.896870224	4.634357374	4.812831439	4.997743297	4.868813623	5.111777725	5.001523818	4.974595277	5.055163773	4.915090333	4.918483956	4.804016843	4.733111655	4.79892602	4.539013665	4.874804624	5.312630549	4.505806768	4.846092568	4.903396909	4.979920481	5.091910452	4.904125446	4.864285696	4.98584486	4.952529676	5.271326685	4.897647862	4.933015797	4.790455874	3.970017416	4.29119229	4.459186682	4.873131383	4.475844446
CLEC4D	5.077079757	5.200472948	5.112956469	4.993180589	5.259467989	5.161065251	5.105260359	5.283000249	5.157910441	5.153043777	5.326862061	5.446853221	5.241440582	5.223820227	5.435331952	5.145080722	5.438202794	5.521572174	4.952533811	5.204306843	5.479937387	5.405104133	5.399588409	5.203035098	5.328793603	5.172378096	5.144510867	5.288052178	5.092703648	5.525995997	5.37342508	5.834360389	5.53015804	5.48889268	5.544913174	5.654682559	5.390124172	5.275022166	5.200345494	5.184934101	5.55825656	5.643331246	4.983275317	5.112956469	4.163298781	4.546323137	5.00988751	4.675344794	4.936681793
GPRC6A	5.630659687	5.608466927	5.673851878	5.641673688	5.364059454	5.892406898	5.846118937	5.939703219	5.914229933	5.536598116	5.741669743	5.803378219	6.018254788	5.763557722	5.540889715	5.633652605	5.699872131	5.917602396	5.411120188	5.850376062	5.901334456	6.184065033	5.895015494	6.258372239	6.029686479	5.969327626	6.01583937	6.026985531	5.732429694	6.316909121	6.175542762	6.058932361	5.894446248	6.599891249	6.117762528	5.725143557	5.953689035	5.98602165	5.566911231	6.10996994	5.788102758	5.520881411	5.252544839	4.692707701	4.960881149	5.096355813	4.445355765	5.055530968	5.315568251
RAET1E	4.548399392	4.346893419	4.537575702	4.424749189	4.413366976	4.545136169	4.403415441	4.578145366	4.78952965	4.380019867	4.259397276	4.458121329	4.376265406	4.538028518	4.44297828	4.368948874	4.638173915	4.658345639	4.259397276	4.626586537	4.630134246	4.693102584	4.53731947	4.594828452	4.928594322	4.478986554	4.521374791	4.475156816	4.297004763	4.606525488	4.453234178	4.44769252	4.718291125	5.103628946	4.452770707	4.614621337	4.726112431	4.348463267	4.539515757	4.527985556	4.306726056	4.337744425	4.647438599	4.31429467	4.374677562	4.318732778	4.465767314	4.122597465	4.336207894
ZNF417	2.7877135	2.685616853	2.843835287	2.764636867	2.86267522	2.97244036	2.916692082	2.755999968	2.714370981	2.682439944	2.730894652	2.708624726	2.77575113	2.837015431	2.656722086	2.79566627	2.706789896	2.736913944	2.768685762	2.724082923	2.668499435	2.736602977	2.933485061	2.682673428	2.757516153	2.909714601	2.749076453	2.87224759	2.694599541	2.910594863	2.849565215	2.770159688	2.714958697	2.792505563	2.747207649	2.760425757	2.737108685	2.722977851	2.793470101	2.674092885	2.771738953	2.695766534	2.748754331	2.838647563	2.84643875	2.922926569	2.785520138	2.969205494	2.951885081
HELB	5.718292257	6.005294211	6.575044795	5.414272404	6.312692939	6.472320594	5.835157855	5.745730634	6.09023797	5.71444336	6.112877153	6.066816847	6.092189951	5.98831879	6.025855623	5.879104956	6.138691358	6.246624726	5.989555184	6.280609798	6.245965495	6.402276703	6.397239943	6.470468558	6.781022491	5.951691638	5.960524313	5.956463226	5.676741998	6.494969136	6.603211602	5.399846665	6.387587832	6.211055518	6.145226562	6.646658323	6.062758768	6.367823015	6.046006659	6.063462625	6.704344766	6.457988008	5.466713907	5.863948102	5.777724627	5.327065754	5.495841234	5.023201894	5.682942674
C8orf31	5.708598652	5.641386448	6.404000395	5.655838004	5.700803014	5.784459686	5.820992454	5.895952337	6.023359941	5.609059075	5.630818442	5.48147662	5.800888264	5.519908775	6.256269404	5.618470568	5.893589043	6.030965287	5.653662259	5.596765619	5.990590744	5.877871606	5.868927308	6.049136578	5.677551852	6.666144904	5.793526639	6.030846736	6.31294773	5.922540149	5.9598923	6.026498278	5.839485745	6.504459879	5.658353697	5.527744598	6.300440538	5.899940581	5.457152925	5.628284853	5.715260565	5.965721899	5.19258692	5.404334584	4.819066219	5.739045078	5.438696704	5.543275572	4.848065432
PROM2	9.288630975	11.02172472	8.959849352	6.186625911	10.40905922	8.841912334	12.06049793	7.698050756	7.047481667	8.027960553	7.25234263	9.315800392	11.45040915	8.036388815	9.596888033	8.934514116	8.87611546	7.911155183	10.05137976	9.368913201	9.462092169	6.526120813	8.336900814	9.30328349	10.10059983	11.40138727	8.017203928	8.777443957	11.89048834	9.981417855	8.970612243	10.49261005	8.08765448	8.915806697	7.197168256	7.560107741	10.81545122	9.26083133	7.038278726	9.700742558	7.616923127	8.083853525	11.63259248	9.316101198	8.50193558	11.38635772	10.30249221	9.369049873	9.006689667
TLR4	5.192307605	5.027035474	4.772439819	4.939790966	4.951556211	5.392231896	5.16735381	5.21026534	5.006262975	4.802872493	4.996169561	4.822757698	4.966756687	5.034145163	5.240257121	4.879057047	4.81370111	5.305067413	4.71023784	4.470062715	4.664423912	5.105565377	4.473215531	4.362950751	5.4880266	5.191462336	4.78644401	5.502733414	5.287418353	5.064958111	5.393987933	4.792257419	4.903561803	4.877035666	5.022890716	5.397368063	5.131158301	5.366759876	4.324258762	4.862541893	4.485349496	4.827279215	5.137509116	4.721715983	5.411370634	5.137816167	5.037526989	4.751336672	5.620996765
SIGLEC10	7.081768908	6.405419633	6.290415328	6.779957959	6.590531529	6.858845395	6.349139312	6.183586456	6.535723607	6.367462984	6.128073087	6.233711755	6.281484055	6.719232921	6.805444664	6.09700366	6.128601812	6.912936334	6.170395763	6.337691113	6.880884793	7.035621698	7.064377698	6.430895064	6.402232938	5.953248281	6.037814303	8.13419857	6.626504847	6.900825578	7.695458807	7.429928138	6.456611263	6.321963518	6.56808682	7.435340041	6.610523268	7.127937199	6.528091926	6.88146572	6.445652907	6.807620097	6.297836551	5.820720471	6.359835673	6.412731347	6.346070587	6.347630005	6.428649801
WFIKKN1	6.650783851	6.947324897	6.598816401	6.671396921	6.941047464	6.843283353	6.713006202	6.930867434	7.129242938	6.541093294	6.599822371	6.757388187	6.787749925	6.78323891	6.872132376	6.683341887	6.922762204	7.041914545	6.745836343	6.898960394	6.704653126	7.021630861	7.077827428	6.834820616	6.729272511	6.713006202	6.720806578	6.713006202	6.382972563	6.916205173	6.68157682	6.717061404	7.019529123	7.094615333	6.993237592	7.051155457	6.853357772	6.906967433	7.170387236	6.99283382	7.143118373	7.152621467	6.616970608	6.893596949	6.397358091	6.479569751	6.087920357	6.26711884	6.344688865
KLF14	6.290461468	6.701473401	7.226375015	6.392522414	6.496165357	6.533501459	6.463682965	6.770216797	6.74455661	6.267392376	6.957025081	7.013532971	6.629509119	6.647827528	6.839945042	6.499056858	6.687971892	7.176469589	6.629112918	7.115580873	7.054860274	7.041329499	7.146858741	7.120870707	7.085738685	6.6440889	6.495838941	6.283866686	6.378969391	7.142575839	7.431710195	6.617896471	7.141174194	7.642901246	7.555742507	7.906633883	6.970194742	7.143542241	6.956595692	7.274132963	7.240499257	7.086966595	5.770251712	6.303452733	5.996322171	5.523737312	5.797197763	5.742079468	5.876878747
NXNL2	3.893684133	3.216280092	3.386638111	4.43795056	3.176435543	3.729836826	3.02261227	3.535376696	3.139684887	3.358000795	3.382557502	5.266782868	4.807962131	2.798371559	2.982706028	3.264241041	3.177334207	3.799245567	3.380868287	3.194427702	3.441201915	3.294255843	3.332401626	3.568541909	3.495110224	4.107430886	3.349380927	3.407375297	3.847584054	3.424871125	3.394568261	3.778990386	3.337583882	3.202147607	3.350927347	3.263035168	3.435892675	3.328407034	3.53112733	3.524887918	3.049296137	2.881091809	3.228456631	3.338543315	3.523173051	3.276220565	3.307084162	3.631790181	3.726302218
LINC00205	5.26337363	5.201835094	5.66163466	4.571696619	5.424346401	5.145220162	4.98963553	5.536434985	5.490612376	4.964120958	4.995358331	5.48228817	5.34167	5.032285017	5.401605199	5.06975798	5.692458079	5.564198159	5.281281313	5.780443615	5.111185327	5.486584588	5.54573317	5.746881591	5.192664712	4.965904921	5.185899401	5.126964747	4.676624103	5.402141622	5.245801978	4.870683385	5.493817731	5.413957892	5.250448418	5.698573771	5.307022203	5.076031315	5.290062193	4.85364399	5.31826454	5.161697871	4.535952699	4.773763398	4.557196521	4.867138215	4.296791454	4.339415909	4.820138362
FBXO39	4.363067864	4.538923396	4.216285551	4.372245108	4.46106794	4.403490982	4.305029423	4.385934132	4.303777418	4.379294872	4.450741405	4.26531565	4.2277723	4.153619404	4.336568291	4.275097629	4.230525255	4.220327958	4.341451816	4.099478699	4.380047028	4.054944594	3.970362063	4.065018511	4.319469704	4.347663434	4.235426003	4.2277723	4.274732641	4.585234216	4.278968429	4.350813445	4.268463653	4.399351618	4.243721415	4.379096367	4.244862447	4.246651802	4.396046175	4.166170032	4.432610194	4.488128708	4.195340698	4.280351024	4.175353875	3.970280221	4.029892638	4.117474438	4.252038472
B3GNT6	5.314345212	5.59714406	5.913437171	5.257394216	5.381953108	5.575090645	5.309291621	5.548477542	5.673012687	5.300669387	5.297781628	5.55837617	6.317379458	5.727890892	5.659797133	5.438337365	5.655511621	5.468237807	5.399164493	5.720240185	5.816522168	5.572222268	6.376515826	5.620117095	6.108494641	5.440788992	5.978819606	5.386843678	5.304509397	5.84059912	5.757904539	5.20067972	5.572222268	5.623362992	5.74763737	5.748568955	5.506081048	6.003240371	6.172294322	5.638765017	5.707098363	5.282543242	5.399460344	5.033672438	5.202967229	5.296112422	5.347389218	5.259201729	5.358280067
ZNF619	6.414172061	6.40595104	6.522059237	6.118478138	6.366845913	6.825977006	6.357780053	6.699182163	6.303548943	6.647681122	6.70762227	6.38222529	6.312656562	6.090452805	6.181683655	6.302603618	6.400725498	6.860883917	5.982445629	6.499502049	6.658501144	6.602380003	6.573947559	6.424057445	6.623492059	6.373759976	6.541028646	6.38154615	5.936247062	6.438153575	6.432113351	6.212136615	6.743489737	6.701120976	6.466482265	6.582487134	6.445196574	6.268585907	6.232351859	6.570937954	6.750125117	6.482703343	5.621377916	6.174379186	6.145030374	5.763136544	6.007452207	6.031604022	6.465461282
FAM71D	6.396257193	6.26351734	6.762056512	6.338722587	6.274729394	6.433669372	6.448440877	6.258365115	6.791835801	6.14861014	6.235138251	6.725471382	6.391826895	6.292473264	6.776198653	6.246379203	6.68171694	6.568657409	6.155471717	6.558800065	6.593007624	6.599508858	6.573023711	6.701968425	6.527052136	6.206517111	6.432846966	6.34467822	6.103397729	6.755507426	6.582740467	6.365707377	6.664606616	6.801148397	6.714376509	6.620566615	6.555578614	6.481664892	6.398564494	6.774600006	7.122434845	6.486135467	5.811927084	5.974202031	5.465782415	5.650053496	5.536831689	5.39946334	5.77449827
RAB42	6.738278513	7.582112842	7.736771828	7.064270532	7.09497074	7.115607444	7.165666082	7.213777816	6.753400159	7.621184914	6.987493291	7.458675918	6.559880093	6.701219057	7.26698738	6.817387542	7.498624261	7.178049856	6.651325262	7.024078539	6.85296141	6.880473181	7.423986334	7.075264604	6.815839351	7.567548143	7.028955683	7.412425728	7.067833218	7.184204698	7.115268007	6.821604021	7.185557455	7.082237949	7.486724626	7.377231856	7.406155799	7.155522763	6.768813659	7.244027522	7.256835351	6.882444006	7.115607444	7.618414748	7.047413453	6.875461426	6.414938126	7.969741849	7.316279344
PTCHD1	5.035548097	5.285708762	4.871450213	4.910910913	4.793746349	4.636371776	5.372863504	5.083914035	4.878313234	4.92187825	5.331521555	4.849630853	6.064874956	5.489599442	4.852906731	4.752738002	4.881146561	5.385532133	4.905962558	5.001836142	4.784071776	6.619728156	5.302414007	5.308680059	5.008988646	4.700576256	4.905591858	5.026420059	6.273601146	4.644483766	6.119795311	4.997762173	4.83886963	5.020640176	5.022890748	4.847618745	4.773746699	4.937411638	5.042612646	5.089477466	4.920115539	4.986723161	4.772894934	4.909443658	4.548899038	4.648639077	3.990182907	4.674387248	4.636862136
ZSCAN4	5.241782696	5.04312327	5.421873663	5.128266554	5.156089382	5.034068768	4.747648605	5.276685432	5.196433366	4.832952602	5.025568532	5.134225333	5.257698072	4.862734589	5.392853538	4.862734589	5.365162183	5.268993944	4.868155435	5.197906424	5.585944715	5.263047758	5.290913746	5.130675427	5.196319193	4.959457532	5.141881113	5.002308712	4.638512517	5.234993797	4.997614725	4.650655735	4.914563711	5.274521181	5.315104285	5.36903537	4.860566257	5.249360473	5.098731456	4.92916174	5.499515776	5.736092835	4.660031419	4.416323198	4.163496437	4.308344789	4.379865433	4.066572387	4.786628264
VWA5B1	5.884384758	6.063989822	6.980366244	5.329815354	6.365164359	6.181173864	5.465383491	6.778421526	6.624873779	5.357029247	5.798456922	6.300552188	6.113118063	5.95557354	6.129890096	5.780219775	6.848381929	6.731286778	5.813086217	6.845813976	6.952663109	6.3480169	6.903092943	6.592815427	6.730107003	5.644568859	6.4469802	5.567577283	5.418883835	6.172264518	6.010673375	5.627270816	6.465321471	7.336469411	6.926224454	7.939659689	6.574838701	6.754973916	6.923795562	7.012700559	7.550873086	7.157199914	5.663485316	5.90718523	5.485045776	5.284723874	5.088044196	5.15083004	5.557737847
LINC00311	4.358005276	4.477554205	4.32561852	4.640828339	4.460173834	4.451299873	4.698296332	4.644328832	4.607876996	4.216064432	4.447141307	4.600214051	4.52379071	4.361861432	4.503001754	4.449486265	4.589918638	4.618794444	4.553849313	4.525197986	5.059096899	4.820930215	4.744367135	4.733786497	4.723656426	4.893264467	4.673966476	4.549525553	4.460173834	4.701843662	5.05370651	4.297906271	4.696945535	4.971976808	4.704225985	4.682552823	4.613320024	4.343651666	4.432858979	4.648247452	4.367290801	4.862977829	4.156900369	4.579200127	4.104025563	4.539392112	4.046065184	4.150637931	4.000726997
MAGEB6	2.798956184	2.678769289	2.649049486	2.766684741	2.655207464	2.798703393	2.684133697	2.578420972	2.603040584	2.853121469	3.193582191	2.641744927	2.704269538	2.698167032	2.688979931	2.636356025	2.717431177	2.760268243	2.710432996	2.772852844	2.671756037	2.70480389	2.729518557	2.599092862	2.704269538	2.704269538	2.7801794	2.685274595	2.796959383	2.734381263	2.698546617	2.680503829	2.639633356	2.653776299	2.79293722	3.047618124	2.951178112	2.717720428	2.706712148	2.716986115	2.823841174	2.918225137	2.6546593	2.635845429	2.689405418	2.551359326	2.86719859	2.564966576	2.939144086
CACNG6	10.94225305	10.9697081	11.09284388	10.81999547	11.12683041	11.02856997	10.96695546	10.86661889	11.22036836	10.44284613	11.03781687	11.23998334	11.25418224	11.12900997	11.03848559	10.84145353	11.08097323	11.36640136	11.04287572	11.24054785	11.27248857	11.3103784	11.04454936	11.04216029	11.32102	10.95260736	10.98162379	11.05726831	10.65942144	11.49812597	11.42613731	10.77607306	11.40755399	11.48096919	11.33402111	11.32814067	10.88983494	11.27603218	11.00490376	10.94972848	11.28199672	11.69033817	9.746654469	10.211823	9.443464129	9.330959677	9.206559266	9.133958912	9.67407616
LMNTD1	6.971282632	6.853866697	7.933328198	7.177504141	7.040250319	7.149920166	6.973770279	7.101401707	6.95871919	6.68627226	7.071067833	7.096448443	7.037307721	7.065615491	7.090631067	6.849612189	7.297313554	7.624849978	6.912333713	7.284762265	7.684844545	7.235721974	7.402531843	7.010996038	7.031210862	6.871002785	7.078605485	6.830366814	6.905751641	7.256143828	7.371174087	7.093569084	7.267866016	7.892951391	7.150897661	7.601278217	7.164560423	7.582384654	7.238836283	7.068820426	7.800323553	7.66186557	6.019437652	6.320137737	6.481762534	6.168853568	6.081935527	6.209527578	5.799459444
CIRBP-AS1	6.758955456	6.590846789	6.556631903	6.501040466	6.421402331	6.677101587	6.746068792	6.197694046	6.604943037	6.430939347	6.497772059	6.661601141	6.567808652	6.430634098	6.552272958	6.497772059	6.575295695	6.601454481	6.485652417	6.525076231	6.894376971	6.6285629	6.571286614	6.556543646	6.619504147	6.592909175	6.527027752	6.497772059	6.502225402	6.883129902	6.704634163	6.372764523	6.50427324	6.979904752	6.751727266	6.408213353	6.246171605	6.301490452	6.224696102	6.393516749	6.364162478	6.935568983	6.184377025	6.553270941	6.467177252	6.278743692	6.461614025	6.255851907	6.341725696
AXDND1	3.578941791	3.681605731	3.315681399	3.411568938	3.398725174	3.60314173	3.380146987	3.349018304	3.34298993	3.296208397	3.430026283	3.299372337	3.461882143	3.384543241	3.596757104	3.352895609	3.405110396	3.41509105	3.247002499	3.35668745	3.349757939	3.467089855	3.311859899	3.42095298	3.747772676	3.18860626	3.539310698	3.64113148	3.392126181	3.430026283	3.25908374	3.582054114	3.325595551	3.272171445	3.419816354	3.485991126	3.34155677	3.538459469	3.369280353	3.239046025	3.484789708	3.499076592	3.210908259	3.131426886	5.532239385	3.057390603	3.235219952	3.214377709	3.268960583
LINC00334	5.78933967	5.74793897	6.002003348	5.391446312	5.595513696	5.818701276	5.736828788	5.53300424	5.881419311	5.736828788	5.680348821	5.593564882	5.821828853	5.734666145	5.576547109	5.816092212	5.945921161	5.724226566	5.736828788	6.043881315	5.902241447	5.859072387	5.664923996	5.926902223	5.823351807	5.852127638	5.980460907	5.949324373	5.580455493	5.924525709	6.23809111	5.799626966	5.903827357	5.71385892	5.710466391	5.752662663	5.613329073	5.584633195	5.672870199	5.527495485	5.919576965	5.620418901	5.583100777	5.562817005	5.736828788	5.681076956	5.675100164	5.240610659	5.665232138
ATOH7	4.746656645	4.859360265	4.944149469	5.429940224	5.018173474	5.223767652	4.843457523	4.95864402	4.994003025	4.846860295	6.191582685	5.01903195	4.892067857	4.904789293	4.909078774	5.082530389	5.193788525	5.011907174	5.233685282	4.69719608	4.834852335	4.795761928	4.585838341	4.846457222	4.959336542	4.73429535	5.223609876	5.391016529	4.822155889	4.843457523	4.854461451	4.76782414	4.79049069	4.96168307	4.558480741	4.66979779	4.70637574	4.634179028	5.720554001	4.880074459	4.866930594	5.097274497	4.259394505	5.317328372	4.97927411	4.558990815	7.10767869	4.082307887	4.456250047
AMER1	4.502671904	4.273709659	4.142396186	4.579141494	4.215587243	4.234650757	4.082766134	4.304348936	4.763990959	3.946187637	4.182526143	4.379221625	4.129621969	3.986278449	4.28609796	4.218048388	4.52659483	4.859349875	4.275597143	4.157942549	4.468155714	4.171285187	4.08387451	4.416580487	4.483451548	3.846335586	4.094584032	4.197272999	4.090656469	4.041520353	4.001526993	4.153114352	4.401438939	4.289669423	4.399157251	4.713621286	4.292903199	3.659332901	4.13605449	3.870458965	4.542228245	4.124343894	4.486671996	3.985973632	3.906423108	3.83109721	3.929393099	3.598634406	3.736213585
NKX6-3	7.523614366	7.511977937	7.418337729	7.440527086	7.700697417	7.646443288	7.443158571	7.523467421	7.64123956	7.451216169	7.40161866	7.592411431	7.446794555	7.443158571	7.768948864	7.331211185	7.744219387	7.593188346	7.224427991	7.402080622	7.995159628	7.711975445	7.720823187	7.783944981	7.311329082	7.453413829	7.925747046	8.830698556	7.200775804	7.776708781	8.044298661	7.411440246	7.643300738	7.684638575	7.804331372	7.809268014	7.261532795	7.219951079	7.425666115	7.575606831	7.278328249	7.631796654	7.617514065	7.274384262	6.977575664	7.113279721	7.475111503	7.185726434	7.463388368
TBATA	6.519848896	6.584609745	6.931535694	6.541036467	6.775032409	6.472608994	6.612275765	7.028680551	6.827420587	6.362595818	6.715323767	6.742681955	6.715040924	6.433747428	6.622403357	6.388043289	6.668272863	6.882925247	6.6734495	6.838210859	6.912080371	7.02876762	6.624535118	7.088821508	6.289662726	6.412984225	6.730056123	6.477778764	6.262340954	6.785395808	6.894597121	6.857752773	6.874705588	7.328412778	6.922350472	7.563992249	6.533951412	6.54144056	6.842441179	6.738980334	6.965294501	6.780505018	6.086597396	5.975371429	5.634627247	6.044776774	6.078512876	6.067593518	5.636356072
EXOC3L2	7.870509215	7.891724482	7.924176525	8.295887957	8.072500844	7.895881421	8.100265564	8.051293784	8.178948963	7.867102863	7.982574075	8.059518033	8.04737241	8.242313844	8.05854367	7.962097294	7.864006376	8.225940413	8.018215187	8.199168485	8.070714095	8.099925221	8.091272458	7.890053912	8.128394005	8.199775528	8.100327486	8.217779141	8.372483773	8.350657314	8.280274498	8.05037625	8.218791992	8.119824449	8.118325775	7.974520509	8.01831115	7.943731631	7.853219652	8.13857895	7.983722617	8.006317541	8.354408547	7.939987247	7.509955457	7.716414761	7.967251622	7.692293247	7.640527568
TNFRSF13C	7.023279199	6.963847056	6.738473785	7.130923209	7.454929773	6.97622847	6.916651956	7.288731947	7.288041191	6.888381504	7.148699593	7.181091308	6.967201337	7.117532126	6.965697867	6.884744277	6.883173315	7.155589611	6.927560673	6.771762692	7.178337658	7.610823419	6.871001945	6.822180449	7.095537409	7.044447999	7.144996528	7.313995789	7.290027965	7.13219874	7.576111707	7.198649921	6.964474862	7.243234459	7.34078584	7.13069905	6.867867163	6.807801564	6.960955673	7.066229869	7.508596563	7.511049689	6.763782359	6.662056978	6.347557149	6.348957139	6.265484071	6.516508436	6.454067795
CAMK2N2	5.700322951	5.831681745	6.292436871	5.937517343	6.043214154	6.199928336	5.989448815	6.137114174	5.907206853	5.710046231	5.770612706	6.090204624	6.1190662	6.247279479	5.92472266	5.930502113	6.095000533	6.191338389	5.956913359	6.256254485	6.144302405	6.379672909	6.276113694	6.184830055	6.236403828	5.995359851	6.17367695	6.27150165	6.246948371	6.248356374	6.128171202	6.093057333	6.24220518	6.726766968	6.319141904	6.332153593	5.943696122	6.037514672	5.980042131	6.098149445	6.369471307	6.160447086	5.718444911	6.056814224	5.891302877	5.356577348	5.404581082	5.954125002	5.530321746
ANKRD30BP2	3.475023716	3.522574035	3.424086448	3.30782104	3.190865032	3.435280715	3.315925812	3.32997815	3.536593209	3.621565896	3.490513925	3.510479593	3.472818891	3.521108708	3.575049242	3.51385375	3.260499871	3.865756278	3.531059755	3.682758666	3.546234802	3.593520386	3.249062416	3.338176113	3.588596121	3.613625887	3.652118429	3.58662999	3.732712618	3.546582832	3.452200421	3.701178433	3.503747302	3.642074664	3.6067003	3.424086448	3.368318632	3.39918145	3.310064422	3.310305622	3.69159222	3.404889976	3.335061179	3.637102933	3.3878786	3.420780402	3.644526239	3.293044815	3.512611546
KCNG3	4.521415597	4.695613886	4.60301788	4.776283766	4.823171179	4.633294918	4.804631554	4.567047832	4.854274214	4.862431581	4.431293471	4.812194305	4.610557863	4.479446121	4.634356241	4.551258074	4.456237705	4.941743074	4.589795445	4.808648797	4.665699606	4.583796081	4.717917731	4.658448784	4.749102846	4.884092839	4.939053579	4.971611618	4.572216095	4.560321065	4.668164315	4.717687017	4.728612861	4.735563785	4.90763265	4.551348788	4.559068431	4.681578634	4.497309635	4.540354254	4.793222861	4.657795993	4.271114346	4.319572462	4.519686164	4.461954259	4.430093768	4.356944862	4.440053067
LINC01312	10.53276074	10.69195303	10.88855362	10.61215825	10.74400614	10.71305464	10.35567688	10.71789349	11.1047284	10.07356102	10.96431637	11.23590016	10.69184628	10.38109481	11.10191591	10.38476453	11.32133742	10.87322873	10.5881048	10.78737271	11.25114477	10.80964412	11.06406778	10.82903333	10.63726174	10.29603996	10.42294813	9.999281381	10.08922018	10.54337892	10.47514591	10.27430119	11.00624774	11.29891793	11.03098019	10.82860788	10.68611812	10.91837949	10.99874976	10.98520942	11.21152314	11.07908094	9.497154958	10.11492522	9.250798127	8.967953862	8.945498164	8.985915544	8.968441155
B4GALNT2	4.845613921	4.800681648	4.620501317	4.857203677	4.555025755	4.729673363	4.566464929	4.760002673	4.749000066	4.544994975	4.561427971	4.62205519	4.725712072	4.552125001	4.641550006	4.772977727	4.424230401	4.844227121	4.854836999	4.428893491	4.711593811	4.798227007	4.380022955	4.765658717	4.5284295	4.572492301	4.702587504	4.711716033	4.780980373	4.426397425	4.734142239	4.735644967	4.879259978	4.566149191	4.883318404	4.543351767	4.741434402	4.375422138	4.745070676	4.387985311	4.432331678	4.72861501	4.219343612	4.192724871	4.311697936	4.151929273	4.235141571	4.129802879	3.748002054
FMR1NB	2.91544547	2.843832405	2.791264728	3.078522274	2.928461457	2.950973476	2.942705702	2.995978144	2.953873351	2.952149409	3.041157415	2.977759533	2.817555882	2.883648656	2.862383601	2.942705702	2.867499604	2.94299983	2.884356392	3.003492076	3.01494397	3.055851234	2.862383601	2.969691144	2.985214728	3.021424497	3.114265202	3.015052384	2.968205433	2.915791475	2.925100971	2.849722699	3.048069703	2.942705702	3.041147376	2.936865767	2.980641303	2.906588381	2.966830049	2.944354901	3.071579754	3.029681452	3.360427128	3.001680148	2.836078679	3.020560841	2.944078397	2.942705702	2.877927696
GCSAML	3.287587145	2.950414651	3.043542468	3.204609927	3.077989493	2.941545707	2.940536648	3.259420213	3.002496054	3.055111501	3.140955145	3.092192302	3.045218958	3.273081014	3.120987651	2.994490475	3.029101128	3.05753122	3.113720563	3.040520801	3.258369329	3.192555166	2.904655468	3.084043376	3.259135041	3.077989493	3.462107707	3.053027897	3.391186651	3.001148201	3.346049009	3.403081439	3.084272738	2.929733245	3.144396279	2.986632516	2.982121426	3.161273391	3.330590357	3.217261461	3.369245824	3.260068558	3.027759406	2.967149945	2.746068366	3.071862914	2.88697046	3.370236805	2.982564979
SIGLEC11	4.523090585	4.356689147	4.274387762	4.977697958	4.125732204	4.167404561	4.014037343	4.332390951	4.544460648	3.98590956	4.16101304	4.445620587	4.447632733	3.984905541	4.341016737	4.230661872	4.24574513	4.455638431	4.110187388	4.402001445	4.260747651	4.148643757	4.380581268	4.242324384	4.543724764	4.13890244	4.539421207	4.455003229	4.351362063	4.371284759	4.723043611	6.852090555	4.653392974	4.476326345	4.555248287	5.004203642	4.447672253	4.330676043	4.656439787	4.380581268	4.145362259	4.136986247	3.896336531	5.141342858	5.61678501	4.194993719	4.557125008	3.824787884	3.756328778
MAGEB18	2.801478087	2.7906075	2.700538191	2.803494072	3.075021522	2.801478087	2.860371503	2.781960587	2.735189063	2.770610738	2.690699377	2.673145265	2.762654622	2.765807525	2.725329706	2.720001198	2.619456611	3.047894171	2.824086139	2.782159013	2.809781627	3.065335042	2.813798619	2.801478087	2.837771104	2.985546865	2.816667841	2.754016139	2.82105484	2.69485197	2.75297101	2.801478087	2.729544588	2.746809402	2.792826597	2.783850619	2.720114733	2.78341549	2.910372446	2.783666309	2.777874012	2.831640663	2.872767081	3.024734471	2.686250914	2.930246776	3.002080186	2.869219218	2.897171154
IFNL2	6.091121136	6.86339316	6.295689914	6.182115275	6.736832774	6.345485576	5.863703239	6.67292557	6.687032805	5.680046865	6.589777304	6.187389033	5.964454783	5.996211591	6.10676764	5.748274132	5.972896045	6.96927431	5.748146244	6.614551339	6.807548931	6.21491703	6.134330194	6.601361329	6.417582343	6.290635698	5.904669603	5.902639768	5.579326072	6.531608587	6.202391836	5.711671424	6.394889335	7.04048995	6.776553755	7.368066863	6.633020603	6.516673974	6.564105156	6.815599538	7.295108664	6.686548623	4.787336996	5.118978278	4.418281605	4.481009216	4.749598898	4.644852818	4.568814979
IFNL1	5.061584135	5.17457961	5.240666587	5.574406798	5.033589483	5.228564693	4.980066716	4.978970467	5.654139964	4.841973836	5.478053	5.215259829	5.063582887	5.434382147	5.574215094	4.920484912	5.370331545	5.508421637	5.029226649	5.172426852	5.330114967	5.381890968	5.262776412	5.125484277	5.122376645	5.258779727	5.338068088	4.879284994	4.888248837	5.419280144	5.140646609	5.05327351	5.112764612	5.639262497	5.488724385	5.349068189	5.584289327	4.857824996	5.234958881	5.380165327	5.755863358	5.562457638	4.588403454	4.437856088	4.441544588	4.34357962	4.550755827	4.404238249	4.153992315
C4orf36	3.616467161	3.315004589	3.2956466	3.542225805	3.440343693	3.365226142	3.340188101	3.302157092	3.520462065	3.202521387	3.391821409	3.284284199	3.359849403	3.220487639	3.54659248	3.302157092	3.19860948	3.51948027	3.31441167	3.414607259	3.478195457	3.240705214	3.485910709	3.194706997	3.188229206	3.215602047	3.522141226	3.11018256	3.094455956	3.342926334	3.311730282	3.193260081	3.442900392	3.397751001	3.272794753	3.607166913	3.627293622	3.464305787	3.406883989	3.270578924	3.866553523	3.445173442	3.092573281	3.168183195	3.442318728	3.40571128	3.182045473	3.206383373	3.164364468
GRK7	3.407200683	3.497757478	3.595918552	3.655233297	3.63926467	3.580786808	3.546171196	3.591451583	3.800502096	3.841858935	3.767593553	3.612216336	3.685354946	3.514390811	3.413806864	3.50119741	3.470256684	3.567049633	3.387329157	3.506907788	3.528058117	3.713679351	3.656123917	3.889305318	3.472076183	3.534313601	3.619925443	3.783984804	3.718473841	3.497757478	4.192493851	3.916761419	3.714669294	3.562160898	3.798526214	4.017962064	3.741849773	3.867182714	3.513412503	3.543956573	3.713830879	3.66080865	3.725241245	3.442488789	3.668023869	3.436644485	3.171509933	3.418446236	3.427264192
MMEL1	7.281092779	7.434764837	8.18081905	8.332339261	8.625668935	8.06312769	7.103733385	7.443071153	7.858357803	6.839520639	7.363351311	6.94499451	7.381946138	6.962491654	7.537094496	7.172873896	6.994091095	7.203796645	7.678170229	7.525640266	7.929133498	7.459422521	7.98965344	7.82945024	7.174554404	7.439401042	7.388457558	8.259032407	8.281481116	8.656850323	7.821404748	7.52634604	9.381938338	6.901070935	6.995883781	8.212161602	8.185165006	6.953633678	7.048281186	7.978270669	6.809673387	6.933861962	9.488686609	8.626207188	7.204583182	9.072082216	7.800477404	7.646348085	7.8357599
NLRP6	4.528706817	4.230674153	4.344630906	4.447681844	4.277217796	4.29698918	4.358575555	4.359207015	4.303269937	4.217049181	4.195960243	4.220483165	4.506373882	4.337059243	4.014365247	4.217324538	3.95608214	4.310743111	4.069016549	4.311935518	4.142387372	4.879742283	4.167676411	3.991678668	4.357163347	4.228273979	4.36853818	4.164773811	4.135167309	4.298413407	4.334845036	4.381100374	4.160129993	4.319869305	4.657440595	4.251808622	4.187103241	4.217324538	4.461626582	4.72663687	4.284634999	4.301697263	4.35803732	4.293694068	4.216043733	4.466765558	4.314171076	4.215842909	4.011372191
AKNAD1	3.752379772	3.827766719	3.827996085	3.966708193	3.912114692	3.913420874	3.599858977	3.749910791	3.813790595	3.639577609	3.871904757	3.767486384	3.708727041	3.694514498	3.748388738	3.725759844	3.864939422	4.024189533	3.711350278	3.854994554	3.819264553	4.065205819	3.879655542	4.030770753	3.908884453	3.675849579	3.860868353	3.773025055	3.548310081	3.97772704	3.935199531	3.711047298	3.934798787	4.155393515	4.256690146	3.805021508	3.902979372	3.84380444	4.22069897	4.176116484	4.913112722	3.813764993	3.166209953	3.49468461	3.382734286	3.304154061	3.294127807	3.323947839	3.36748289
RTL3	6.226119701	5.835202122	5.718103429	6.32198996	6.313707579	5.869830665	5.913603804	6.078188019	5.830221139	5.796650741	5.883905101	6.145867613	5.726413345	5.887586764	6.126248067	5.630940723	5.984403197	6.208088999	5.923939578	5.836012761	6.289502362	5.722093345	5.980121607	6.194077146	5.991228206	5.616599684	5.840223522	5.801724392	6.201790374	5.773117077	6.217122799	6.042510274	5.620666078	5.516265689	5.892447439	5.837508949	5.938544568	5.80407928	5.75605209	5.779185003	5.988113189	5.747736187	5.570205615	5.382247113	5.047519412	5.720930935	5.134892465	5.379452965	5.111967551
ZIC5	4.687702064	4.942281441	5.070941881	5.058506095	5.063831553	4.958539107	4.898210385	4.732717839	5.138480252	4.829031845	4.746408619	4.960011839	4.925652148	4.767053941	4.937326705	4.691408034	4.902589024	5.133374897	4.787306079	5.138646105	5.111892479	4.983106002	5.269884621	5.257645597	5.168310653	4.970125513	5.04762978	4.865578105	4.95054286	5.24449687	5.330850955	4.918533968	4.910429455	5.474094352	4.996313675	5.349866933	4.895685072	4.797848866	4.764171893	4.712298496	4.851826124	4.901593811	4.774588403	4.288637083	4.462130945	4.686831802	4.436257723	4.246494836	4.421405938
TEDDM1	4.274754476	5.483828881	4.786740576	4.243677016	4.212358664	4.303424678	4.212358664	4.457920864	4.392125935	4.161867406	4.405778682	4.371308853	4.575109845	4.352824993	4.355876545	4.291756119	4.407490169	4.641689035	4.320931057	4.52171864	4.441057779	4.617155484	4.559595819	4.214841168	4.416191615	4.29772118	4.359714012	4.212358664	4.27628208	4.497841403	4.493694337	4.604805593	4.813457479	5.00127649	4.650499227	4.805390576	4.513272309	4.480230292	4.333811173	4.598295485	4.759546268	4.609678135	3.615662509	3.568664048	3.329338708	3.497905371	3.616832713	3.266983879	3.652815776
LOC149373	6.116223967	6.389580506	6.687764528	6.065611407	6.500098543	6.255252961	6.129632068	6.466734001	6.550534866	6.132705156	6.410954614	6.686863361	6.411154912	6.393124368	6.514483968	6.251527997	6.566875824	6.809614044	6.116223967	6.480794436	6.554670465	6.538549612	6.769507783	6.517175518	6.514761036	6.291662209	6.573703326	5.993331699	6.258352903	6.805779873	6.640680218	6.230551845	6.301765283	6.791520184	6.416753363	6.653115065	6.430955312	6.367002848	6.52996769	6.639564147	6.596675939	6.666560792	5.473916433	5.834753209	5.445599948	5.313762373	5.498284442	5.512154275	5.639550306
PANX2	8.028316023	8.23159724	8.287474061	8.263037821	8.073281162	8.251543209	8.159959457	7.91514793	8.327964	8.092586012	7.950888721	8.148693427	8.370185894	8.272012735	8.253573879	8.357526508	7.995707408	8.033471039	8.113944602	8.050892113	8.052724452	8.393025314	8.59741353	8.406869966	8.240025593	8.264561707	8.276017199	8.209083831	7.991257978	8.307552171	8.354823088	8.115181444	8.173432151	8.420197102	8.384961044	8.549884765	8.167009089	8.159959457	8.284114197	8.214749134	8.100922436	8.009029234	7.750069806	8.182921686	7.874718493	7.945890594	7.821746531	8.112045226	7.882001459
ZNF114	4.706037102	5.421328983	5.161903638	4.528298795	4.979942516	4.587955543	4.947899573	5.260273651	4.569919967	4.805753425	4.54068409	5.20633452	4.694725743	4.795676458	4.894126439	5.160327382	5.195185773	5.718072574	4.851326402	4.831060731	4.815954682	5.177139197	5.196102848	4.80883773	5.010684191	4.225035916	4.643835852	4.863893402	4.693461263	4.591605106	5.309746594	4.67756356	4.988135664	5.240784694	4.797593973	4.941854031	4.750184862	5.131305156	4.797115919	5.038672677	5.266120302	4.833022283	4.900510867	5.447673567	3.935414601	4.646540119	5.329806406	5.008187881	4.97730348
CCDC27	5.404673972	5.110867735	5.180706256	5.448708592	5.468657699	4.775064008	4.835809362	5.325422844	5.120849164	4.74721847	4.948541012	4.863818674	5.061360528	4.918969048	5.202494872	4.772266252	5.174352329	5.206878948	4.808514984	4.861749758	5.026642192	5.010156302	4.926313588	5.070020865	5.186594408	5.060873198	4.929172318	4.796570236	4.915442126	4.995922295	4.862700637	5.173844614	5.123380203	5.267899348	5.252325918	5.235080566	4.993731543	4.843351903	5.09851149	5.338768931	5.722612036	5.337252307	5.021866362	4.956534221	4.913262906	4.949302313	4.615864503	4.630240691	4.719451469
CFAP161	3.760965927	3.504678444	3.767800186	3.739349406	3.79564681	3.465616619	3.234992117	3.544103407	3.675648847	2.948344712	3.552132747	3.294300291	4.292006455	3.490905379	3.638909589	3.263402175	3.549396153	4.068013785	3.422680312	3.343745244	3.404537736	3.359756999	3.814076239	3.677979419	3.466120396	3.614735139	3.363024246	3.206116725	3.201332813	3.596185819	3.361229613	3.327467911	3.520164163	3.509069325	3.469944452	3.641993307	3.39694394	3.880721745	3.88499414	3.69677407	3.887560528	4.049841455	3.066935392	3.39866183	4.666051252	2.953519429	3.48033217	3.423972406	3.136215789
NEUROD2	6.106856265	6.39511537	6.500883972	6.339362279	6.638356652	6.601718111	6.495753997	6.547210586	7.207309932	6.145731035	6.507711024	6.794996677	6.413015536	6.702158278	6.732045848	6.349126661	6.690735892	6.959782219	6.554581988	6.71077374	6.614108677	6.415072625	6.660297785	6.527236587	6.662505994	6.476367355	6.347286104	6.34617341	6.091967939	6.403553375	6.467245223	6.560794771	6.703119988	6.749667126	6.579263309	7.218485667	6.726584073	6.700596398	6.815882169	6.623366746	6.681812804	6.796193002	6.356254397	6.203575375	6.191082876	6.169768715	6.260750443	6.193741603	6.265591925
C5orf17	4.26506362	7.034225829	4.175987235	4.659228053	4.434099575	4.257945826	4.170742877	6.202939096	4.401121172	4.273690446	4.217411675	4.714230944	5.158756342	4.468956186	4.211670642	4.258577605	4.514200786	4.52122152	4.593892703	4.545915394	4.426957021	4.395626095	4.146468655	5.465616104	4.111827279	8.513852593	4.428070475	4.468551565	4.431039012	4.834527641	5.040154501	4.533001432	4.64413601	4.656988488	4.826944531	4.626706658	4.692419956	4.452918612	4.605497215	4.239446269	4.622432795	4.362850684	4.689185792	4.077196396	3.847886812	4.413169933	4.336297485	4.229341127	4.400957985
LINC00208	4.436342472	4.808972617	4.959064251	4.886662298	4.700606255	4.869439096	4.592968258	4.653286792	4.989878882	4.510290436	4.640430658	4.711472061	4.803952048	4.848153278	4.602550862	4.548657989	4.963613831	5.05088615	4.769834856	4.681969887	4.779711737	5.046494299	4.851830478	4.543226849	4.910813215	4.504294542	4.6511823	4.8870467	4.504087525	4.855512294	5.298468125	5.109737595	5.03898295	5.058077383	5.057253008	5.028619497	4.722366513	5.040782313	5.070996594	4.795240762	5.287952281	5.186179809	4.212275194	4.930077319	4.460933816	4.166249783	3.986762989	4.296157092	4.34290348
CFAP46	5.31170186	5.234876721	5.436521073	5.316191695	5.302461691	5.338471662	5.189657666	5.423752601	5.196397033	5.218657844	5.317547909	5.190189101	5.323932871	5.455547362	5.214036142	4.994310438	5.21143712	5.809209378	5.177015993	5.284153724	5.110747343	5.185818689	5.284153724	5.581191333	5.504784794	5.215114893	5.296459355	5.365818217	5.640384617	5.412220375	5.484891889	5.654985128	5.203991139	5.749905537	5.564462759	5.25218711	5.486024449	5.305756173	5.178055384	5.352787634	5.729763275	5.466023987	4.652640363	4.76682193	6.10984882	5.044699504	4.608182119	4.976628378	5.173438965
CBLL2	6.256884461	6.240275291	6.669234997	5.93333042	6.139254864	6.301075841	6.174534979	6.14144915	6.444174367	5.978790405	6.035510395	6.29972555	6.482563741	6.229930165	6.220731651	5.989174842	6.340096009	6.211752019	6.21289343	6.638549502	6.454371181	6.732398949	6.258818414	6.380542446	6.677309838	6.225947397	6.404652843	6.032630934	6.060772311	6.741260872	6.447013711	6.131797632	6.424497056	7.11773284	6.620473155	6.69444734	6.226624696	6.477640634	6.295535275	6.466734572	7.074948956	6.801909886	5.424123434	5.868254634	5.244087638	5.403961214	5.634472209	5.725095272	5.637954731
SGCZ	4.222276397	4.071419728	3.882614409	3.867327744	4.225985388	3.887863458	3.973413007	4.024304967	4.001395988	4.137809786	4.014362416	4.146805996	3.754044886	3.897924805	4.007642224	3.647296801	4.186128174	4.196356735	4.027126622	3.78774852	3.931120327	4.559910317	4.472191372	4.037534395	3.901770036	4.011116346	3.9355478	3.771663757	4.005450266	4.085405791	3.919721107	4.406629897	3.828807502	3.899953853	4.059100705	4.216254063	3.983954321	4.023395429	3.998648839	4.178657944	3.920060574	4.334677582	3.712269328	3.558188678	3.730133736	3.513158047	3.751034276	3.882040443	3.550314095
LINC02551	2.85807917	2.831369848	3.602804249	2.711356886	2.730533981	2.762560874	2.503388495	2.786119829	2.795190023	2.637835392	2.665044288	2.840780992	3.094228794	2.76602859	2.925173729	2.775966434	3.242707188	2.930309837	3.089660198	3.11646745	2.908101424	3.158149439	2.994590409	2.741408178	3.053705538	2.906789751	2.931300632	2.775054077	2.786427287	3.215175917	2.824192153	2.657268631	2.818517015	2.964285607	2.77471795	3.302787099	2.981567669	3.023181268	2.939909436	2.768987362	3.177378481	3.208754031	2.775966434	2.602867441	2.496526716	2.563298297	3.077147194	2.664639693	2.914898875
WNT9B	4.334072182	4.629179297	4.55542174	4.48621043	4.614574651	4.464941566	4.576915573	4.536002584	4.540419508	4.467150741	4.494239005	4.708966816	4.502245779	4.65865147	4.709322545	4.496124567	4.347374942	4.567070532	4.559905582	4.537946221	4.293825584	5.129474709	4.361176445	4.638607666	4.482747391	4.677207168	4.900319123	4.655459577	4.220685408	4.580769846	4.68482343	4.507294027	4.528832101	4.579424802	4.807907516	5.032416552	4.628246889	4.482171795	4.423328939	4.580845415	4.755692185	4.696161661	4.836345152	4.165766225	4.571549447	4.159363906	4.42139798	4.543614061	4.527140887
LINC00471	3.497302492	3.784947468	3.63148751	4.201665031	3.722188856	3.802977624	3.394615788	4.278478385	3.790357131	3.325344676	4.04413429	3.664678526	3.931191673	4.24800904	3.741805949	3.304679766	3.79133433	3.779088284	3.747330057	3.625256544	4.442113139	3.59802319	3.655124526	3.834955391	3.573380441	3.92598958	3.941659431	4.070818815	3.463742495	3.822560921	3.448029854	3.585405157	3.916916934	3.661179265	3.765470382	4.05776374	3.441911507	3.829119401	3.657277749	3.523475429	3.768039713	3.846171792	3.793381874	3.75108795	3.690256433	2.768337951	3.272566927	3.786346658	3.605789857
SLC30A8	3.76216187	4.139142245	4.205307775	4.414298229	4.263460499	4.42143029	3.866569977	4.120065528	3.974260906	3.711925865	3.857655749	3.975426283	4.302499481	4.318080103	3.875486881	4.036192762	4.313432309	4.136833965	4.29442968	4.472710569	4.495215442	4.393526411	3.885793648	4.472710569	4.680876674	4.274329662	4.739424728	4.132679605	4.17115492	4.491619237	4.365557288	3.973375643	4.659235189	4.556347807	4.332944079	4.819707707	3.979249931	4.619588009	4.040517601	4.227675682	4.699552144	4.670153301	3.427148563	3.683091596	3.804418997	3.733768149	3.986256516	3.782389295	3.790280803
LOC439933	2.963170726	2.904687785	3.116631213	3.001751561	3.081950286	3.110399117	3.045351479	2.838165331	2.938797679	3.072388759	3.028225415	2.990734599	3.166451421	3.059239269	2.931879281	3.16259443	2.995081228	3.004199402	3.021806678	3.022992722	3.024490241	3.27904745	3.165768623	3.072461318	3.046242138	2.928175862	3.682486128	2.905709382	2.938797679	3.177851058	3.211449141	2.947788756	3.068392848	3.067635732	3.223528151	3.175746014	2.883541352	2.952971116	2.98634652	2.945368333	2.940752103	3.459351334	3.080235097	2.927249475	2.826245712	2.927450634	2.862367522	2.667344569	2.833312818
C11orf65	3.290477796	3.439798154	3.372678254	3.243256749	3.181518706	3.138140018	2.849465524	3.097951416	3.316312851	3.54027482	3.30628264	3.19377465	3.326181072	3.327148778	3.332962661	3.060249636	3.255903472	3.123600054	3.250303098	3.284663572	3.022861009	3.351451276	3.065555939	3.39531595	3.304355907	4.773971892	3.327754981	3.155671281	3.331725576	3.76917019	3.184289145	2.873158435	3.685107934	3.319633378	3.261939985	3.277102913	3.054391195	3.271627037	3.168557124	2.966334364	3.113244494	3.092493092	2.938041377	3.663830997	3.967017168	3.717050253	3.161305211	3.821943961	4.794962279
OR5P2	6.196252856	6.30486812	6.280208145	5.800753697	5.952604948	6.291459086	5.689615466	6.225842797	6.069007146	5.905904622	6.023440541	6.186412295	5.945298599	5.778028953	6.019237762	5.700165755	6.370644888	6.624094797	5.866573875	6.205175835	6.279020437	6.462987955	6.390900967	6.069593163	6.13701162	6.15140018	5.926470627	5.847948349	6.101446929	6.138682762	6.358429044	6.311459748	5.875886152	6.28366713	6.485585615	6.172602825	6.429553491	6.082431634	6.290129457	6.308483587	6.467924657	6.552957676	4.723919769	4.697644858	4.061003145	4.591145915	4.37309458	4.528466865	4.931874862
DYDC1	3.643110602	3.256325005	3.286487527	3.290387904	3.254140308	3.194480281	3.095533797	3.216808009	3.116324263	3.094559171	3.07692826	3.223488886	4.83387718	3.106389088	3.274216616	3.243063371	3.378817842	3.378225674	3.388615627	3.143286502	3.157420418	3.082975724	3.069452099	3.173705781	3.195126577	3.250025645	3.145889678	3.107979773	3.043402257	3.145127529	3.123108781	2.935610419	3.222600874	3.139896962	3.096208015	3.216253929	3.051735806	3.23983785	3.663571575	2.958672058	2.960210247	3.028692221	3.181907286	3.500491508	4.650961154	3.445490944	3.426746902	3.374618608	3.461148386
IL27	6.902474885	7.256484732	7.336186638	6.352731729	6.885978835	7.294049314	6.866498583	6.884266521	6.996011399	6.612575859	6.953367616	6.908565529	7.314661035	7.369557407	6.914309994	6.948035866	7.267068079	6.947887638	6.803852408	6.989706577	6.887645049	7.369560067	6.99246484	7.358308163	7.591413071	6.866498583	6.988475769	7.136829277	7.297762285	7.393289081	7.443299165	6.691283674	7.118061335	7.260776082	7.559559645	7.920526193	7.089352622	7.528500189	6.878774622	6.925323473	7.188557897	7.114882582	6.301498596	6.292999549	6.191120517	6.590379886	6.17218245	6.290268642	6.431644016
IQCF1	5.146877686	4.98199258	4.785732932	5.019579797	4.907021152	5.11487214	5.35239133	4.853195717	5.101547753	5.485289558	4.87605245	4.863083279	5.287311322	5.185126768	5.109601311	5.352929025	4.764605873	5.073574848	5.18092894	5.031168468	4.895862959	5.075245717	4.95016937	5.200537622	4.863126716	5.050957193	5.296936135	5.326038206	5.20675627	5.018140055	5.391451427	5.100612624	5.104142057	4.897243684	4.851052589	5.128076635	4.89853006	4.973068634	4.942695147	4.893237588	4.464845187	4.771932563	5.279901106	5.055054378	4.932200773	5.035881507	5.020967154	5.110143243	5.281887433
DEFB125	4.116156087	4.078562754	4.325612746	4.061522964	4.515682044	4.376894302	4.042939591	4.285035832	4.448598234	4.279330773	4.015589527	4.477822115	4.013750388	4.051722061	4.322579295	3.825883646	4.545036357	4.681216301	4.296908369	4.304904738	4.52377533	4.044108217	4.602340471	4.005770006	4.239504416	4.163990588	4.463697116	4.217667539	4.143793793	4.497888933	4.329183993	4.314752192	4.425352348	4.884332523	4.071792229	4.362797807	4.468097243	4.789922722	3.967614081	4.351437496	5.028007155	4.338730959	3.597108972	3.552487326	3.491755831	3.751784597	3.487164854	3.450701273	3.549441907
WFDC10B	5.438455351	5.440882427	6.192661663	5.123849137	5.314564075	5.549224473	5.26290077	5.689569138	5.476121892	5.030483689	5.526665499	5.517294721	5.439044865	5.365219702	5.328869047	5.677985782	5.554197302	5.996689728	5.163730247	5.655865782	6.264454331	5.417386866	5.511331852	5.577569197	5.520052127	5.445343956	5.393552733	5.271694925	5.042589637	5.561247126	5.334854082	5.409793394	5.929226837	6.384148034	6.283659219	5.362679733	5.302046323	5.526560255	5.64660411	5.587271824	6.114751651	6.027169082	4.814034868	4.745987673	4.19336979	4.592306079	4.790608201	4.843859197	4.755027196
PKD1L1	4.380652218	4.357482785	4.566668857	4.494700521	4.546598751	4.42572682	4.201839617	4.346255621	4.480580266	4.542381927	4.324109785	4.717192938	4.605319475	4.442736398	4.539881686	4.436434296	4.357654071	5.003718769	4.437976098	4.335768545	4.197452098	4.943675525	4.566255653	4.398937325	4.563314788	4.727074235	4.637218823	4.625670083	4.473180286	4.789762478	4.504591325	4.389850132	4.509320957	4.337146977	4.264938611	4.301971481	4.253869999	3.969945139	4.093438941	4.287838879	4.485422706	4.393086549	4.379194801	4.313329258	3.877204052	4.062035863	4.061260505	4.189804707	4.135645231
ADGRG4	4.603761806	4.41278414	4.509480512	4.714101222	4.881837599	4.658668846	4.7785246	4.844864472	4.844420289	5.042014576	4.518097379	4.757642312	4.57746348	4.479525153	4.756175747	4.658561345	4.703908327	5.323152279	4.648310747	4.700514447	4.724910439	4.63305503	4.476897897	4.59250354	4.761505119	4.719929248	4.762810955	4.761951018	5.174939685	4.808918023	5.134408657	4.774947034	4.732768028	4.904352611	4.576471747	4.447437664	4.820289741	4.662854917	4.561878453	4.644576031	4.512163097	4.879623061	4.281126545	4.313784982	4.341829593	4.484877147	4.23042205	4.792419772	4.380660055
REXO1L1P	4.774768315	4.911644668	5.294765536	4.897757703	5.086639256	5.499627143	4.894035568	5.309628994	5.202241415	4.928293899	4.88971925	5.321549089	5.155219937	4.878765968	4.799072882	4.985352749	5.292055836	5.217716041	4.892971257	5.387757532	5.236559998	4.929067849	5.525166891	5.24239541	5.240050719	5.059439235	4.879686049	5.134021985	4.680752684	5.094594093	5.088189373	4.692722849	5.305071013	5.179661634	5.37249614	5.630940578	4.831838328	5.012363709	5.002552605	4.919117506	5.347352937	5.353358065	4.639850683	4.263837578	4.313472136	4.548970867	4.353076989	4.940251359	4.699323582
TAF1L	6.841043239	6.700816937	6.935122183	6.97916638	6.906746592	6.665595832	6.67599581	7.087233826	7.126852916	6.661426999	6.75277387	6.848362484	6.611097825	6.321580194	6.924423641	6.578869025	6.631947925	6.87771434	6.655623064	6.860427877	6.861386473	6.832469555	6.717529649	7.194143379	6.831064864	6.544144033	6.701412146	6.503613102	6.471736825	6.649055586	6.741833916	6.776274679	6.770113112	6.695635219	6.792434708	6.894660491	6.870458582	6.784654785	6.763489731	6.764911006	6.960798003	6.955910104	5.761541071	6.509246247	5.834446217	5.481172308	5.831320594	5.922378834	6.036643118
ADGRF3	5.893946144	6.04800358	6.627173192	5.779037287	5.734713188	6.396097396	5.953358364	6.116240532	6.141860711	5.892963819	5.919901701	6.032948217	6.434873982	6.285266954	5.928931181	5.932124719	6.932064306	6.190210518	5.869420868	6.435165773	6.546241599	6.905137415	6.508019737	6.532013794	6.535823982	6.003201022	6.318280981	5.947756494	5.82641853	6.398711025	6.309756332	5.822700099	6.359252932	7.105649748	6.653166459	7.229459283	6.15441122	6.260521032	6.021890337	5.414494245	6.959508017	7.277167019	5.784131529	5.281153515	5.067720611	5.720347736	5.246920244	5.382622311	5.299035818
TMC2	6.509260599	6.543279065	6.683497301	6.319388045	6.413843133	6.558020954	6.348637915	6.662010362	6.49960087	6.577401962	6.65070626	6.781990858	6.763118825	6.843626906	6.654741002	6.627793661	6.675477909	6.89119161	6.443387976	6.643178446	6.714307027	6.939873166	6.651054526	6.644711953	6.820920633	6.500503121	6.761524794	6.560360253	6.500131407	6.433559592	7.16883949	6.416725017	6.646448424	7.109725891	6.74567383	6.644232646	6.551487586	6.49910748	6.534301498	6.569986405	6.877134246	6.394364206	6.281452133	6.122981693	6.150805448	6.277842719	6.110682707	6.114232058	5.913607314
SMCR5	4.410499262	4.574665714	4.317482832	4.784792637	4.487969698	4.125337105	4.302982552	4.870483204	4.938770372	4.417625141	4.318446229	4.227492764	4.408246631	4.271357775	4.332381319	4.357173328	4.479586185	4.755741206	4.241335939	4.412001444	4.629269212	4.621080494	4.310881659	4.452074694	4.581664402	4.224300197	4.193938048	4.212441099	4.271969229	4.321776276	4.72440729	4.536808402	4.57871416	4.716781919	4.25617459	4.239780472	4.24826776	4.385847289	4.597396491	4.900568858	3.975597568	4.877239971	4.560028401	4.18282754	4.423470342	4.177063327	4.063522664	4.52804795	4.098943986
ZIM3	3.462901629	3.332485483	3.451144901	3.37720986	3.291585586	3.399936223	3.238149209	3.222227568	3.338162012	3.201595653	3.340862315	3.414651	3.238458184	3.356410267	3.29081393	3.327429017	3.3935484	3.239639519	3.274363691	3.299019667	3.202716631	3.481673802	3.061012977	3.281821564	3.294239968	3.249190401	3.266340593	3.347131761	3.190434107	3.701936088	3.60420959	3.302738106	3.21135387	3.338561975	3.217643434	3.241431783	3.243804855	3.247576581	3.282514605	3.264658871	3.282514605	3.312332116	3.087716972	3.372771568	3.021102802	3.085622774	2.951553668	3.134206894	3.238149209
DAOA-AS1	3.262459827	3.22875322	3.528034608	3.322005857	3.504442845	3.234960547	3.266314144	3.173264886	3.276120802	3.239202062	3.408820942	3.296225336	3.67017388	3.216259375	3.266314144	3.584022412	3.357639977	3.462838871	3.266314144	3.240740038	3.431777079	3.778164142	3.238237075	3.497968822	3.276027392	3.50583336	3.500204705	3.592311968	3.399374151	3.583056736	3.462953687	3.313580263	3.231579958	3.767753332	3.631474827	3.776237888	3.121079379	3.351854137	3.221713997	3.471621283	3.669667987	3.571312355	3.20041051	3.128369314	2.891021956	3.139411873	3.028716657	3.324832121	3.486402592
KLHL4	4.972220996	4.993916661	4.731160441	4.995359965	4.74271201	4.80402031	4.858675053	5.156136179	4.964712683	4.819341222	5.043049573	5.336384738	5.09335499	4.914403358	5.002548112	4.827736093	4.999024746	4.912963237	5.002793725	4.714378982	4.883903808	4.912226149	4.773962346	4.784598396	4.923208366	4.779447102	4.774955668	5.124257606	4.867792498	4.976409916	4.999792354	4.853500439	4.884090691	4.79475355	4.625321472	4.611976687	4.904645825	4.883987027	4.76513791	4.709425299	4.969134797	4.896091597	4.601374008	4.546251795	4.584407547	4.691343267	4.680030772	4.558437883	4.478984091
ADGRF4	4.751565563	4.642290395	4.924054645	4.884109335	5.215835744	4.661491599	4.668418814	4.723201188	4.622788859	4.705423803	4.756595722	4.97862508	4.584224777	4.782952361	4.690344246	4.582479161	4.916608115	5.070189856	4.625245972	4.747422792	4.699712451	4.74546397	4.78523627	4.593126494	5.172471981	4.88253474	4.968999595	5.035743921	4.795378477	5.256608487	4.876352407	4.694058211	4.874588033	4.643557491	4.676814927	5.477717627	4.671244462	4.54164139	4.783273349	4.983168979	4.634941874	5.283305842	4.458755726	4.145355175	4.31849373	4.398640098	4.141705767	4.255696302	4.221291083
IL31RA	4.131634789	4.085316171	4.036782968	4.180996731	4.181441944	4.291207914	4.252114193	4.789995723	4.511417124	4.146287167	4.110439018	4.246429228	4.340120799	4.640400204	4.075337092	4.40338707	4.100671786	4.690698784	4.220649608	4.157681454	4.409471467	4.965958813	4.139380363	4.113692497	4.243927718	4.215832096	4.202677417	4.442256791	4.562540571	4.609870917	4.850653663	4.417406506	4.432564689	4.575964747	4.228399816	4.363565835	4.272560252	4.345487344	4.302467828	4.255567983	4.548423861	4.704280056	4.386791297	3.824026497	3.916484209	3.808469189	3.857408489	3.678238007	4.209015982
ADGRF2	3.475608557	3.458585076	3.311530792	3.427875416	3.5532817	3.391786992	3.704124667	3.543661303	3.493919904	3.871010664	3.492900733	3.405253978	3.643713821	3.554233577	3.423509993	3.401289202	3.351819524	3.468533921	3.521728355	3.759523731	3.254395993	3.491604135	3.387819889	3.828108077	3.675694713	3.467405958	3.611568952	3.715701775	3.869999307	3.446071832	3.879104694	3.604133144	3.507294935	3.622387997	3.44679335	3.586665189	3.883187643	3.692240459	3.425943495	3.640945088	3.111802365	3.394011787	3.547744975	3.333996885	3.222546112	3.465914316	3.216752747	3.352602456	3.415496025
ASB10	7.082112218	7.007984023	7.500087199	7.16015421	7.236193111	7.366670593	7.394811204	7.33870369	7.319813488	7.096849667	7.297918605	7.095043482	7.497715248	7.521015181	7.264192853	7.297990382	7.343634185	7.197023972	7.094923964	7.337890982	7.377108635	7.759889205	7.446659583	7.446502133	7.76476637	7.065066207	7.381553668	7.368741444	7.309296949	7.530352314	7.78258969	7.209022497	7.48521198	7.474352739	7.257767133	8.227957692	7.053692644	7.420085992	6.986848614	6.996515514	7.078440874	7.622730737	7.241010271	6.872191543	6.635613501	6.76927121	6.830482685	6.882010108	6.906594553
HTR3C	5.373953103	5.177479208	5.291017122	5.163178016	5.354974811	5.19506524	5.148553889	5.467780202	5.324803264	5.075184695	5.419243074	5.212090488	5.258715107	5.185781343	5.385713062	4.972681771	5.478211867	5.174688202	5.283951182	5.115764199	5.397335588	5.350523594	5.122744587	5.130944056	4.960516195	5.077350373	5.276076616	5.087370641	4.804454154	5.099666334	5.179109356	5.58078392	5.483953668	5.545004161	5.29392256	5.3029467	5.317508924	5.189472196	4.970513852	5.506609347	6.060686912	5.919428604	4.284745009	4.657265193	4.570185444	4.381420501	4.510612881	4.734607716	4.296717508
CD300LF	6.892249439	7.067696728	6.676474092	6.270845294	7.260288504	7.375884812	6.608263078	6.959575576	7.269582429	6.244210848	6.765931206	6.841673868	6.761105339	6.670400517	6.65020934	6.340846094	6.991846662	7.026127372	6.738475563	7.051946499	6.614053657	7.252885385	6.833066139	6.956476688	6.926631032	7.003335424	6.916234698	6.93680299	6.945350076	6.971011563	7.326675886	6.409984258	6.738031888	6.948195261	7.150933849	7.411784044	7.146732253	7.262694823	6.910924093	7.225921009	6.897643496	7.241335099	5.829547325	5.947935542	6.123947177	5.863340646	5.969368877	6.21950028	6.246420078
GJA10	6.08030521	6.103971613	6.613305365	5.784407445	6.122868336	6.507388464	5.82830212	6.077890511	6.115229473	5.672435812	6.051293452	6.235483611	6.159466404	5.902460002	6.285912542	5.960295322	6.307870118	6.196922271	6.185760979	5.943598996	6.015964075	6.304932326	6.443321167	6.428040482	6.4251408	6.127763054	6.314094325	6.04830507	6.190198084	6.435677214	6.477735361	5.911010965	6.077759908	6.36922873	6.390374858	6.512019024	5.965259233	6.250503886	5.905855109	6.374771193	6.249653718	5.626124146	5.097387806	5.47732756	4.962655056	5.414596821	5.48954033	5.219985194	5.079963533
GAL3ST2	6.160490002	6.053275892	6.768712944	5.852147304	6.448422109	6.342148353	6.390221574	6.53024498	6.346171938	6.059279198	5.965430593	6.509687993	6.541067565	6.537043289	6.504746769	6.353283103	6.38210249	6.189322228	6.381161339	6.840297515	6.481078754	6.517492178	7.027428462	6.610706028	6.382339287	6.51487695	6.552318976	6.316646249	6.419901716	6.406832169	6.695076215	6.227052317	6.551119699	6.511882963	6.777765894	6.850630625	6.158236252	6.690980434	6.338712757	6.838795427	6.433735675	6.35590232	6.280316889	5.938520874	5.49600363	6.325030403	5.7767011	5.850510794	5.713710314
WFDC13	3.282732477	3.195081019	3.129370949	3.079443626	3.599704366	3.147330677	3.215223388	3.191944257	3.205392672	2.907948188	3.122154618	3.200242075	3.061537215	3.301882164	3.328404601	3.036901853	3.220990262	3.227762246	3.230144525	3.201025108	3.239198844	3.028370467	3.418568209	3.434299886	3.114413596	3.178887484	2.985014336	2.996143301	3.255145519	3.235170033	3.260079665	3.079443626	2.926976797	3.266446276	3.021859229	3.089745377	3.021599064	3.036004438	3.022549776	3.096131964	3.235712578	3.155047922	2.988677452	3.080440801	2.952346983	3.038644741	2.905160847	2.946895753	3.217571245
SERPINB12	5.418299551	5.590560733	5.881186067	5.719964984	5.705924049	5.809135178	5.472659815	5.581821961	5.587748862	5.472659815	5.642336157	5.874138875	5.701828003	5.53580357	5.87133052	5.706604748	5.636267641	6.158009863	5.343881378	5.594700209	5.642917891	6.076594972	5.57781391	5.787675597	5.868177506	5.509006163	5.945320013	5.742646386	5.421557216	5.901548663	6.005187041	5.668327735	5.728686634	6.002868437	5.860411411	6.22748789	5.864895672	5.57860344	5.892878719	5.466822538	5.845319589	6.238000049	5.420528708	5.149632281	5.212289259	5.259241938	4.965650019	4.98929513	5.458299174
PGLYRP3	4.687594564	5.088483165	5.885765736	4.447058808	5.149534538	5.045526512	4.97502102	5.072702907	5.256850026	4.571642861	5.013664887	5.149414895	5.011421987	4.9263384	5.114095322	4.77225459	4.975364215	5.424489724	5.192197177	5.298859807	5.546780067	5.390882128	5.661083319	5.481309459	5.681365769	5.35212404	5.520148467	5.258164564	4.834639042	5.571566946	5.834476275	4.651817269	5.272977708	5.366026618	5.307715836	5.508893739	5.378187789	5.13881424	5.143712242	5.039437291	5.442206341	5.246712662	4.434280951	4.717354043	3.806932437	4.366816268	4.185548105	4.350408909	4.253894729
PSKH2	5.911789963	5.730553752	5.995417823	5.928326602	6.441514103	5.865815083	5.873703589	5.783161612	5.85358036	6.118160224	5.876073485	6.155943446	5.955866497	5.896249785	5.966121863	5.947937159	5.910412396	6.266121727	5.73877897	5.769428766	5.729703827	5.988675614	5.688579083	5.63346842	5.887974569	5.903864904	6.330557596	6.172249096	6.328159214	5.960170523	6.089841049	5.837597746	5.874706772	5.905220283	6.000005685	5.943047592	5.608519241	5.684723729	5.789687175	5.721418708	5.912727266	6.124830946	5.380894372	5.566288521	5.125421786	5.480040665	5.126028274	5.220110502	5.452449245
OR6W1P	5.158948497	5.224217718	5.338631946	5.011153973	4.704863038	5.236742716	5.226118017	5.272900259	5.060315181	5.040096942	5.295011362	5.03672214	5.340631081	5.300035535	5.005520568	5.183593585	5.261723039	5.354462558	5.234143632	5.205445021	5.344762704	5.134219965	5.098856026	5.528324824	5.01470323	5.305197602	5.216062439	5.215378147	5.391370643	5.532047123	5.730481058	5.250944331	5.31025276	5.520503876	5.264081203	5.53676672	5.192486294	5.207835307	5.211121515	5.161356652	5.147104225	5.217541025	4.96896123	5.229992253	4.94684722	4.850577876	4.88365492	4.798514787	4.719888619
MOGAT1	5.784139955	5.780550432	5.599266234	6.013921506	5.803873834	5.729507186	5.728262555	5.506716508	5.786406027	5.884940569	5.795740399	5.984205494	5.890707912	5.812828604	5.603300641	5.793362031	5.700767492	5.812995206	5.582509782	5.346351317	5.563852484	5.644555566	5.537977312	5.539277788	5.685922751	5.902154424	5.83326736	5.972881479	6.077386424	6.11465588	6.014150514	6.189633733	5.621534485	5.818344469	5.683692961	5.678320454	5.488890957	5.38126326	5.691009276	6.86025593	6.29096147	6.062861708	4.845990981	5.25130022	4.857274273	4.883594548	4.951053605	4.865203583	5.034176391
GPR78	5.938077348	5.763284044	6.159780214	5.545830974	5.663576431	5.922248718	6.042148576	6.093137706	5.864026442	5.709297849	5.824571471	5.775361891	5.92379135	5.951043634	5.93036154	5.875426502	5.963594567	5.813584244	5.845975674	6.182968474	5.570701299	6.16262374	6.746199806	6.148534716	6.103316229	5.729704984	5.969710847	5.93165456	5.844012559	5.961641143	6.127184812	6.09069756	6.073271353	6.462418978	6.425814967	6.294429479	5.735099711	5.995762832	5.741348565	5.888571719	6.341582036	6.120232227	6.028104585	5.841675482	5.595046711	5.815615774	5.837498699	5.992423985	5.919643648
H1FOO	5.260856159	4.916656667	5.0788207	5.09660618	5.255762963	4.943973588	4.883001425	5.216817612	5.303598786	4.614699517	5.116422592	4.966066342	5.020499647	4.962749827	4.931037428	4.883531757	5.007743546	5.083575645	4.861814964	4.837435265	5.01408251	5.158127199	5.110078133	5.131164402	4.901562995	4.587860574	5.012261798	4.946671648	4.73075749	4.899866388	4.780164301	4.943973588	5.110448871	5.683760525	5.232346414	5.175701274	4.933041204	5.014694656	5.179803539	5.022658073	5.132619354	5.217815318	5.160587037	5.305680368	4.728525486	4.932298355	5.007682147	4.839410746	4.859064339
TAAR9	4.64245981	5.084895768	5.084277334	4.678606524	5.643013171	4.786721681	4.943929309	5.220990924	4.94504861	4.724946609	4.752091084	4.838957861	4.969238228	4.916256207	5.002762136	4.953518123	5.000828577	5.129593423	4.906400393	5.043286612	5.179758109	5.20277868	5.310153922	4.873042475	4.906034305	5.039658732	5.229414433	4.763723615	4.850248339	4.987333164	4.894850145	4.649261986	4.861587307	5.12828625	4.922241397	5.070357453	4.777283392	5.356621728	4.953518123	4.689274874	4.750687355	5.422826604	4.486492665	4.195072852	4.46264104	4.456608966	4.118354519	4.351965763	4.487475625
GNRHR2	4.170151865	4.089290335	4.190819895	4.319770039	4.118852332	4.118852332	4.236162825	4.076641398	4.117264165	4.158591888	4.045988414	4.143654992	4.408079533	4.118852332	4.023501451	4.013521781	4.133756378	3.927779633	3.899508058	4.249035999	4.215989508	4.114042536	4.133595252	4.337849018	4.214564024	4.033997911	4.204730082	4.196436917	4.21316533	4.165133573	4.331659436	4.353288727	4.224089395	4.372940338	4.096785644	4.16383571	4.088865342	3.853816407	4.250971014	4.314647077	4.162408325	4.095911469	4.41426838	3.941864336	3.984043885	4.079747056	3.958628864	4.048498073	4.371200057
BNIPL	3.892866069	3.675750243	3.992390174	3.897046	4.072844244	3.95174605	3.925084489	4.119654036	4.098592686	3.767943939	3.804141144	4.178892005	3.72961817	3.768874229	3.933937738	3.967021598	3.96749301	4.046101109	3.899481017	4.063558666	3.967920096	4.207751752	3.871236453	3.808650214	3.857344372	3.728764843	3.958295482	4.098592686	3.595898797	3.947519066	3.896092102	3.848401453	4.4468864	4.225122805	4.279047001	4.319228775	3.879884368	3.855328038	4.034496417	4.166507828	3.904616538	3.685724491	3.930381682	3.77127773	3.459352244	4.474716942	4.049940475	3.811449216	3.738267361
ASB11	3.578618018	3.651786841	3.953454828	3.720921383	4.127410235	3.7269429	3.855669637	3.999509461	3.727047175	3.609899669	3.649524852	3.846106552	3.702216414	3.663849748	3.691559621	3.75315795	3.789505245	3.97417388	3.581626168	3.759430645	4.018077281	3.657756753	3.663411912	4.089968948	3.609398793	3.538250912	3.802536928	3.509631032	3.829208677	3.887683337	3.643633666	3.92917181	3.841647635	4.240223401	3.947905721	4.069920707	3.776584221	3.663638628	3.919306312	3.762043724	4.300159795	3.681760579	3.907040295	3.676058963	3.694884362	3.801379242	3.758512803	3.53271801	3.720921383
SDR9C7	3.744653098	3.631359984	3.913746626	3.812629931	3.837066797	3.815381007	3.817590808	4.023720133	3.778783973	3.789723295	3.751162767	4.021439066	4.011715533	3.754132583	3.772869049	3.722866357	3.793720046	3.841723671	3.723986017	3.833334945	3.959120114	3.987672701	3.850029622	3.950918648	3.774764316	3.759306413	3.747349149	4.024051096	3.782268928	3.972592261	3.990078042	3.81569088	4.042776284	4.193564608	3.874019177	3.882772497	3.696955348	3.884177512	3.751162767	3.657232019	4.616709132	3.943678647	3.751162767	3.528973012	3.729960103	3.577333723	3.646003543	3.751162767	3.465621111
OR5P3	4.786267476	4.604247443	5.187428869	4.817466701	4.895887068	4.810230121	4.765702105	4.784702927	4.688402926	4.684530596	4.549374254	5.036222046	4.815455203	4.588132089	4.734844917	4.551264702	5.191130838	5.156616346	4.839505792	4.654044685	4.643306312	4.777452319	4.609095946	4.988613044	4.743569201	4.763855038	4.784239486	4.921503313	4.939232928	4.933303009	4.839686798	4.940666789	4.435749945	4.995166328	4.865639119	4.605680024	4.982376664	4.635092671	4.632015529	4.903495684	5.103725625	4.552496462	4.355966875	4.14867642	4.230817251	4.237515943	4.139306054	4.286426112	4.456029019
TRIM40	4.515981123	4.020950457	4.184638515	4.451847814	3.853088545	3.950590942	3.875766526	4.0657357	3.937031121	3.917181016	3.951934387	4.049196191	4.029663572	4.028226695	3.862330329	3.937132311	4.102303012	4.336006324	3.874668129	4.251125966	4.12439879	4.267620621	4.248310097	4.117967315	3.838399405	3.859219074	3.863942801	4.281751321	4.137772485	4.205537648	4.335582654	4.317595146	4.172529487	4.096350408	4.0995466	4.030535086	4.119841739	4.040433163	4.070146116	4.416955914	4.049978664	4.234862508	4.178332677	4.152357106	3.850351798	3.823453155	3.767375443	3.976655963	4.30123375
CSN1S2AP	4.197237527	4.102131721	4.139120456	4.016372216	4.157339899	4.367594197	4.099863935	4.273249278	4.380604849	3.994116053	4.181134716	4.349010077	4.197526589	3.989210241	4.239102847	3.956113341	4.317549529	4.511298652	4.256877102	4.074670453	4.279519323	4.188416232	4.452273158	4.120067377	4.186461151	4.008428775	4.170303272	4.062799734	4.387198358	4.185345263	4.225117228	3.814990214	4.217552913	4.053968041	4.11167522	4.207834517	4.141470788	4.305044457	4.147487504	4.35000858	4.09089554	4.418806144	3.633296643	3.706655129	3.900023246	3.714676461	3.67759436	3.656454577	3.20228987
WFDC12	7.251305283	7.241109893	7.230675006	7.425985878	7.372585634	7.446791425	7.340962433	7.605012262	7.539014757	7.163301734	7.299982501	7.46981206	7.414596292	7.444655563	7.318563333	7.244150127	7.210379947	7.420254531	7.177301414	7.178567385	7.553367867	7.44024497	7.322654996	7.475833747	7.544752634	7.265317702	7.214918328	7.245968	7.132397293	7.197703065	7.355913801	7.449219572	7.126879651	7.531616227	7.429442262	7.225307661	7.212401426	7.479573393	7.084892589	7.243757323	7.409117616	7.154322684	6.955685437	6.902219369	6.250251371	6.547327871	6.60261767	6.860856408	6.715679135
CRYGN	4.691218977	4.794372888	5.478616103	4.958909104	4.832060559	4.98767377	4.825245973	5.006788729	4.914454255	5.116358508	4.655270989	4.774964244	5.093514195	4.889388382	5.036941703	4.995362634	4.713973326	4.853723953	4.869706465	4.870453571	4.887733026	5.086512422	4.862233808	4.836067462	5.057104725	5.15037724	4.809418107	5.118809591	4.668768384	4.812037182	5.21844617	4.804621347	5.049173996	5.212901969	5.296447347	4.997775884	5.069708251	5.254547107	4.870890136	5.009196963	5.102661193	5.022016955	4.771046316	5.226640784	5.030045864	4.885080584	7.059654231	6.203765151	5.223136775
STARD6	3.721167652	3.736553427	3.857948717	3.537024814	3.760095336	3.721677995	3.721167652	3.642834829	3.789377935	4.079564479	3.64872307	3.944703356	3.979241753	3.628909286	3.760095336	3.824811724	3.96874361	3.723824257	3.666263769	3.609542073	3.957472978	4.026298666	3.953877037	3.986414192	3.974457477	3.764110886	3.732756059	4.088916339	3.583490891	4.033356444	4.013538429	3.665587982	3.85706579	3.84861864	3.871941334	3.776503681	3.492563691	3.821979002	3.638005908	3.640060752	3.91794297	3.814390571	3.98410016	3.49558159	3.530906638	3.558055403	3.408351353	3.595336616	3.598781909
C11orf40	3.531301061	3.534457694	3.853071625	3.551912951	3.489675273	3.64071892	3.524108326	3.329706084	3.664106602	3.438732733	3.656432796	3.693031923	3.637059326	3.676798228	3.69331492	3.643403729	3.474019807	3.420622657	3.803137771	3.951568185	3.618659351	3.759065639	4.017358847	3.670978067	3.652134893	3.755926758	3.593735515	3.753591583	3.763009649	3.675022577	3.789417058	3.83282137	3.697554993	3.584329899	3.500670409	3.749154741	3.285205358	3.589715552	3.506010538	3.553083528	3.674272259	3.500675131	3.426893702	3.386109828	3.641045583	3.152367009	3.183428534	3.338384786	3.392703924
C18orf12	5.835171643	5.892972615	5.798929684	5.424631268	6.02680264	6.065489835	5.641080282	5.926218467	5.791138524	5.459938371	5.862347726	6.160336865	5.989200291	5.641080282	6.262768573	5.792880554	6.046011638	6.018795617	5.628384783	5.643601957	6.469805544	6.151577735	6.091897968	5.732905925	5.865378156	5.777723345	5.795763771	5.881064665	5.853081271	6.259208369	5.900223658	5.447341535	6.19466408	6.701255071	6.524931952	6.753519601	6.441808193	5.802236759	5.971792141	6.130609153	6.692528338	6.368579334	5.464663598	5.169298	4.929974337	5.139396639	5.101885922	4.718547238	5.2857496
BCL2L11	9.764460302	9.919535268	9.991841396	9.327468317	10.04559375	9.821617642	9.714313646	9.925710838	10.1178582	9.485223938	9.783576334	9.971308475	9.801527054	9.580123149	9.974168969	9.677645791	10.04719996	10.13745105	9.77055293	9.853708876	9.988566717	9.717676575	9.995409093	9.903673827	9.951618459	9.598972889	9.711845769	9.442344266	9.300134751	9.725238353	9.686900725	9.510875229	10.01739848	10.1653955	10.12033166	10.15204109	9.828341366	10.15749758	10.01954696	10.19562312	10.1450538	10.00390157	9.445683174	9.565835502	8.99060688	9.224558189	8.987829493	9.125085994	9.181402811
TIGD1	6.805752271	6.361835207	7.576506695	8.002605258	7.286852291	6.782405908	6.137486115	6.809976881	6.739219889	7.610943675	7.264173134	5.546811669	7.076857769	7.260859187	6.017407112	6.591147127	6.50039475	6.59767182	7.455002177	7.491301187	7.400091959	6.138303211	5.981180124	7.990636801	5.887640478	6.750910345	7.863381465	7.207885009	7.799402958	5.8540187	5.961899443	5.94532638	6.188474351	6.937922488	7.824860483	6.018538467	5.231616832	6.011142124	7.863265577	7.666730842	7.38688534	5.724590759	5.910837893	8.848398174	7.856574313	6.469806023	8.72633314	5.83050223	7.329684534
NFX1	7.368145973	8.077900642	7.853992686	8.303388539	7.902962759	8.064622504	8.297752659	7.203051218	7.107317684	8.109706174	7.67550159	7.020117598	7.751224524	7.282564337	7.61021469	6.929658744	6.976788039	7.611423078	7.912443103	6.882099885	7.416392932	6.735350261	7.184143081	7.667894009	8.673507296	8.255121843	6.820285738	8.185057217	8.967145605	7.955086454	6.979880137	8.573352547	6.569070042	6.766878847	8.260941667	6.804652182	7.01410613	7.444095697	7.432161667	9.797804429	6.757357457	6.803778415	8.492495306	8.169171075	8.399149653	8.205525448	7.640034467	7.739306819	7.709138354
PTK6	7.551202546	7.613474135	7.964431634	7.297012878	7.94640804	7.659663967	8.100845824	7.692266178	7.554316978	7.199048137	7.458864219	8.661160131	8.218424975	7.549981028	8.052829667	7.436289131	7.600684451	7.862562978	7.44447671	7.786496829	7.723287596	7.859741057	7.793957959	7.751253952	7.538841536	8.16989001	7.634417297	8.057961785	7.491296658	8.625320337	7.797557178	8.086361973	7.580561677	8.187615248	7.896880632	8.75153329	7.811558689	8.038137006	7.757441319	8.971092386	7.735618917	7.711750215	7.386808221	7.655589808	7.325635117	7.667638107	7.02908716	7.665718134	6.984659141
THEM4	7.613496272	7.742841959	7.822603749	7.217040291	7.870517743	7.939703798	7.305918229	8.644615026	7.910744103	7.181253985	8.25530268	8.316640395	8.078528815	7.519203606	8.033380437	7.864326871	7.981241363	7.865834094	8.008279768	7.912605663	7.941199836	7.454415611	7.747312812	8.008265891	7.65265269	7.927343751	7.60717412	7.622151832	7.097863488	7.644001422	7.746548638	7.614435382	7.733483934	8.001665507	7.844791255	7.68216535	7.870948405	7.777764036	7.649449756	7.647160986	7.685362043	7.777062907	7.1573859	7.441512609	7.277631922	6.76672339	6.956143321	7.70091125	7.444871787
SLC39A12	3.278434477	3.229620206	3.478869263	3.070268128	3.215773477	3.122994053	2.987948141	3.162255438	3.070268128	3.32809354	3.318730846	3.195757614	3.137491519	2.977388095	3.188604353	3.157213151	3.260050606	3.126696625	3.236971825	3.035350791	3.190208939	3.269968458	3.102436484	3.001743134	3.32737667	2.980704447	3.122853493	3.099472894	3.223394605	3.24637492	3.427115602	2.958075247	3.175980358	3.125432902	3.236971825	3.254648936	3.088751684	3.052295291	3.134101928	3.196333469	3.612389811	3.506743669	3.08445178	2.948464777	2.828889538	3.010625096	2.992457315	3.233172185	2.897165537
LOC652276	6.658731737	6.752700168	7.021890125	6.446050396	6.897993445	7.007348611	6.608638558	6.994809789	7.000066139	6.482597078	6.907636259	7.261593004	6.87748906	6.675980682	6.741225197	6.653329937	7.119294446	7.395293381	6.689427336	6.751494768	6.665400304	7.124548227	7.210163522	6.992214845	6.930362853	6.769182454	6.623227263	6.571038937	6.575020912	7.037441529	7.091833887	6.433328196	6.950753738	7.193537902	6.700468635	6.838440424	6.755295002	6.914348047	6.716941165	6.832502509	7.002452823	6.877431019	6.336580619	6.435395327	6.49451968	6.432997182	6.47716221	6.468159855	6.133809948
GATA4	6.527670393	6.692837444	6.937051125	6.840530479	6.466719	6.566466604	6.563414172	6.751752199	6.659680565	6.522420067	6.813653541	6.547127488	7.246427445	6.337763817	6.739413378	6.61522782	6.647523311	6.709632808	6.488074649	6.867784482	6.824442101	6.799834372	6.582250928	6.85771417	6.842587613	6.703535712	6.535341677	6.525031497	6.676494307	6.711771077	6.794721683	6.618393969	6.706648242	7.088711399	6.924974203	6.778053383	6.634997082	6.685841564	6.757609697	6.885377043	6.920947878	6.462953597	6.226775815	5.954949843	6.083704958	6.256497932	6.029217751	6.349214547	6.185775238
ANKLE1	3.83526405	3.412415156	3.508114319	3.803968634	3.658280414	3.493536176	3.466288067	3.434619916	3.664460928	4.849102678	4.566080031	4.072192897	3.182343528	3.394045878	3.273955048	3.981923133	3.356712183	3.443803802	3.576700684	4.447340634	3.276665136	3.82029434	3.844392963	3.170951007	3.365214749	3.424659782	3.810781562	3.573262361	3.42503877	3.619967126	3.081633062	3.915359616	3.300165598	3.206573181	4.10107758	3.263348057	3.288109885	3.367633863	3.844153344	3.422771097	3.433460621	3.500157905	3.477499448	3.902080097	3.673911037	3.229079228	3.528603355	4.129160003	3.189219558
TAPT1-AS1	4.75065596	4.941063942	4.70755805	5.559980631	5.325764694	4.656615114	6.350976315	5.379351858	4.823132294	5.177682498	5.642469486	5.044467467	5.547520576	4.789597334	5.034135432	5.157481706	5.029714442	4.692104058	5.819724431	4.809205829	5.245901104	4.985989618	4.378208338	5.527754987	4.834263834	5.426044573	4.971664272	4.715227502	5.507681337	5.043612876	5.705268801	5.47525916	4.78082047	4.50899441	4.645320329	5.065008368	6.036614909	5.130691824	5.918317712	6.146129884	5.08942784	5.06542121	4.362654857	5.288001621	5.249855102	4.556475015	5.142944729	5.050636613	4.365535322
C3orf30	3.970808801	4.111344696	4.858852716	4.257087491	4.179755114	4.111916729	3.945382525	4.134975874	4.639266201	3.847381478	4.229136827	4.109913277	4.47418106	4.158818296	4.164539558	4.033067276	4.160412106	4.648736865	4.157812993	4.652819277	4.719012474	4.587890077	4.611577216	4.610507962	4.534847995	4.222135445	4.431255912	4.40232746	4.272606895	4.910423429	4.817073169	4.179489587	4.361251869	4.831033533	4.644202327	5.259910941	4.450043006	4.571800428	4.629785578	4.605214669	4.778397687	4.61170634	3.860185938	3.934004266	4.50754773	3.598666773	3.470828391	3.721021437	3.49061702
RANBP3L	3.298149943	3.481204502	4.116843043	3.102713332	3.328599742	3.665703141	3.298149943	3.208372648	3.329853828	3.078727268	3.521677854	3.303145126	3.602791752	3.387478848	3.505239799	3.314652881	3.364925215	3.890425658	3.488150268	3.706605686	3.807346861	3.901642416	3.84869346	3.667894873	3.593996426	3.404879852	3.87175687	3.465849519	3.169397737	3.903271824	3.488209093	3.192053618	3.578574102	3.745581832	3.708143912	3.662193525	3.532613085	3.53808744	3.52666915	3.409121724	3.765361306	3.748407894	3.133355076	3.170390311	3.084123337	3.012926373	3.045624082	2.825634176	2.928757008
ATP6V0D2	8.289261354	8.00694776	7.997268866	8.501058371	8.128585039	7.919827636	7.903132564	7.903385809	8.154572202	8.068035523	8.099134418	7.932002166	7.721940957	7.809558988	7.948902437	7.905444611	7.870296231	8.001580034	8.010482486	7.802487902	7.970162768	8.0528699	7.730531832	7.72089061	7.890326149	7.940797377	7.848458808	7.966026314	8.011469658	7.828023253	7.920437087	8.329203475	8.034488221	8.068035523	7.844999772	7.999282533	8.063206311	7.978230796	7.727034871	8.047392735	8.524367009	8.237712311	7.043181659	6.990891125	6.657565476	7.21780711	6.986810499	6.697288456	6.943140251
DNAH11	6.673747155	6.399050369	6.817343631	6.850582733	6.775286801	6.55868552	6.369333751	6.839447024	6.813840745	6.383383008	6.884254885	6.909987453	6.745354072	6.27706935	6.62528713	6.383383008	6.943635336	6.766184005	6.503592413	6.434861926	6.950457916	6.498935146	6.442136273	6.454184712	6.614614819	6.492210738	6.572035985	6.395781547	6.473969308	6.546966231	6.630705273	6.631110507	6.73442074	6.828220672	6.895626782	7.356441873	6.527044931	6.809474473	6.78404197	6.942295665	7.243731952	7.554933924	6.157916904	6.004202469	6.045728803	5.647470223	5.799097979	5.862658938	5.662215553
PROSER3	7.300653344	7.551490139	7.845733167	7.183085157	7.678106387	7.406903417	7.376973596	7.447843098	7.832384627	7.31398171	7.65938945	7.996382991	7.076721223	7.329467481	7.534446652	7.322392941	7.942821284	7.838431614	7.545360105	7.889815427	7.942853053	8.005123405	7.638715994	7.74725056	7.971028267	7.161382049	7.287825381	6.821490823	7.115801045	7.628282274	7.629877361	5.883259785	7.611471311	8.089301847	7.610971214	7.92992318	7.648625273	8.133148237	8.372529813	7.88046303	7.94962292	8.592279275	5.943570524	6.466504515	6.562582471	5.691582111	5.771426113	5.776406087	6.27734284
LRRN4	5.284855066	6.187046428	5.910224929	5.282409914	5.429611581	5.495511201	5.731150354	6.560515798	5.522030983	5.346376244	5.587483635	5.800989929	5.702350024	5.241562742	5.789711805	4.991924602	6.063652877	5.737877	5.232905337	6.240980585	5.47428904	6.080860829	6.354416059	5.50791498	5.640282082	5.722320588	5.661103558	5.376568514	5.419777792	6.131759683	5.599259234	5.923131291	5.243618629	5.437027563	6.626386224	6.377728341	5.950977398	5.566836844	5.200507468	5.522203073	6.463304504	5.450752215	6.635087429	5.393147538	5.455520396	5.273880456	6.926891469	5.00001486	6.172425929
ZNF777	7.53984267	7.241215534	7.735861165	8.026928265	7.685985905	7.274473407	8.213853672	7.627553797	8.43055906	8.178458078	8.010548222	7.636144049	7.255282489	7.147458763	7.232807007	7.340532489	7.544773192	7.831419691	7.442522866	8.177354084	7.540115187	7.523203308	7.692079981	7.992831474	7.833041524	7.853274336	7.49138605	7.35510553	7.695265007	7.877977044	6.111941566	7.380065805	6.430063915	6.869721095	7.280548881	7.009380743	7.143293721	7.494313118	7.681252509	8.379622171	6.864841259	6.787075243	7.901823766	8.980344241	7.780805572	8.096151917	8.880608634	8.755702671	8.710511554
SH2D1B	5.562471034	5.123621556	5.040574512	5.008285191	5.579492154	5.218473796	5.313670069	4.905145401	4.913377427	5.080946631	4.899326717	5.101478838	5.228672599	4.850917913	5.066356041	4.930907442	4.806547194	4.961852584	4.911891589	5.145225745	4.810090878	4.9908639	4.993070926	5.212201882	5.273811407	4.937717239	5.176274186	5.151558532	5.253610657	5.074946115	5.123386065	4.945588508	4.867462181	4.948050157	4.808181879	5.152391607	4.968209969	4.813167928	4.774520234	4.57237262	4.728834792	5.149977751	4.742937225	4.654495807	4.337612934	4.594077243	4.439737021	4.930907442	4.685283847
SSTR3	7.676534575	7.752250028	8.217349445	7.586574316	7.710341797	7.944471278	7.809362122	7.902216866	7.98363621	7.736514908	7.76672239	7.909637606	7.793219802	7.73348748	7.764743868	7.768744494	8.108327908	7.771722237	7.697738128	8.034968912	7.711555497	7.778629363	8.171178115	7.948392498	7.991127552	7.81686342	7.88810466	7.79155562	7.762059646	8.007092036	8.195086947	7.952556184	7.941497664	7.88156945	8.140617482	8.610208554	7.690368325	8.13090544	7.835343655	8.101669553	7.831047137	8.215253932	7.814266269	7.813858128	7.690962632	7.73084307	7.385521835	7.569952882	7.777607829
ADAMTS19	4.844336233	4.716146656	4.505116652	4.473274627	4.546043911	4.671107107	4.451766671	4.625921862	4.544839217	4.60175946	4.391036819	4.576497716	4.391824594	4.303340521	4.721370227	4.603126961	4.639696499	4.220191346	4.481060476	4.420920904	3.940826375	5.004551167	4.325962324	4.473274627	4.279055893	4.752549382	4.602051406	4.856653	4.671323871	4.273839082	4.973933634	4.605771353	4.193619465	4.000828902	3.884513975	4.361519624	4.599748523	4.219638309	4.284220095	4.485229086	4.088912131	4.428178684	4.40325174	4.526789559	4.4982013	4.456123537	4.377093169	4.159550077	4.665695842
UMODL1	3.43670181	3.557655363	3.589609974	3.982972539	3.309893249	3.219559123	3.224186648	3.347782888	3.499109048	3.278323739	3.292698479	3.389498785	3.487382821	3.278323739	3.343810681	3.243285804	3.384508851	3.676892163	3.308388401	3.178869677	3.2199036	3.509252616	3.525342742	3.211648545	3.365017566	3.25683558	3.248337435	3.56850227	3.258198586	3.241698865	3.284415202	3.374727242	3.082870647	3.539779121	3.130965173	3.344290454	3.190555433	3.389213013	3.254365191	3.302944596	3.048315273	3.38811874	3.103789187	2.966338687	3.969519098	3.253179802	3.272215908	3.888249332	3.241596903
RASEF	7.907646452	8.484090468	8.503280287	10.87883479	9.945836796	8.66664208	8.872895245	10.36670003	8.304251822	10.74877636	10.00219421	8.626645824	8.001266778	9.330802193	9.824171166	8.948162381	8.407520353	8.640176853	11.24956198	9.403261896	9.062963877	8.494964333	8.342461607	9.979605447	9.638090438	8.986644193	9.05378582	9.794013521	9.229144194	8.545153662	9.605776227	10.36285123	10.1340947	7.964585848	8.922748206	6.438333744	8.3173719	9.035031726	9.650497506	9.946532483	10.2427459	8.65147101	7.13170212	10.74154752	11.27486009	8.767038425	11.04440605	10.03091672	7.998482556
ZNF441	3.140656962	3.773046347	3.529374532	4.901533035	4.206310242	3.493188579	3.621517022	3.86590114	3.616068997	5.293958835	4.030608389	2.934811162	3.599324303	3.726458009	3.418616901	3.966052077	3.402518173	3.2131998	3.309369558	4.019478079	3.426081519	3.490130078	3.4356602	3.349800227	3.849981605	3.574231238	4.455236831	3.594907184	3.695251751	4.271909608	3.756427403	3.895105938	3.444434645	3.554337751	3.314031955	3.32266635	4.237761375	3.574844279	3.928096525	4.327830624	4.187029929	3.315960424	4.537351819	4.390565316	3.910831789	3.633180749	3.428144093	5.572348431	4.877160784
FCRL3	4.992866495	5.210329542	5.683468064	5.098868803	5.145962256	5.406027104	5.061780816	4.897559926	5.484123819	4.927385317	5.05158286	5.280941773	5.108178322	4.924079134	5.345224631	5.057108222	5.28749378	5.011725393	5.183986932	5.295287033	5.261596508	5.395252731	5.849654839	5.398789568	5.333527182	5.081016375	5.050376886	4.875225608	4.95222006	5.440445037	5.344799683	5.198579466	5.197472912	5.412643546	5.272956478	5.548179738	5.196908021	5.291342551	5.046316291	5.168525571	5.412540657	5.110531053	4.897689207	4.876321368	4.56065204	4.66901495	4.432067984	4.525682015	4.916608594
DCAF4L2	3.970561487	3.424213961	3.774382053	3.780895416	3.700880663	3.645598743	3.246687087	4.161735271	3.685510366	3.418643704	3.611958933	3.600208735	3.64768038	3.309841028	3.627266882	3.337463475	3.623192435	3.77217688	3.471419709	3.52828316	3.759342412	3.519733082	3.489517486	3.401528673	3.300176532	3.450920919	3.872941229	3.440342864	3.631481116	3.564466289	3.551796968	3.847496762	3.653757972	3.445009288	3.437479302	3.479449959	3.590862308	3.350704001	3.420544793	3.589846397	4.057477557	3.798864736	3.371275381	3.248447145	3.149250299	3.133842336	3.229568793	3.400208361	3.242758251
MIR1-1HG-AS1	7.680507281	7.159877236	7.329369413	7.744175155	7.831404086	7.569704858	7.285742442	7.721817257	7.409371332	7.54046375	7.334233778	7.581239586	7.586912818	7.382659649	7.423130813	7.415755924	7.419012006	7.638119499	7.187038315	7.468988017	7.23761981	7.284281014	7.360297507	7.591219312	7.330446664	7.67792022	7.748323336	7.436807231	7.520124414	7.556820285	7.830116542	7.58890761	7.349964518	7.817211004	7.397422853	7.411121668	7.126446895	7.130718407	7.420507	7.421468433	7.121568818	7.313634828	7.701570721	7.364558512	7.341473576	7.108643049	7.069949056	7.117031081	7.413022807
KRT78	5.790064026	5.499033953	5.631669452	6.20066677	5.585468704	5.818491175	5.22620533	5.58759991	5.747398313	5.378923778	5.368930293	5.503107903	5.603880471	5.422995164	5.704856785	5.512541879	5.646873468	5.320535675	5.426142519	5.487791621	5.460188439	5.217268155	5.108045787	5.32038826	5.394585981	5.653246369	5.446973751	5.367297323	5.575338176	5.466496928	5.379064933	5.150494879	5.395108905	5.312181996	5.353594782	5.768738103	5.482040324	5.221850967	5.365137532	5.419198758	5.611418053	5.383299529	5.212644478	5.402827902	5.212163208	4.932894199	5.361966913	5.322268862	5.179152543
ZNF41	3.703663638	3.551799112	3.632397082	3.961643149	4.390574736	3.706279628	3.697652531	3.620613339	3.579673148	3.245378271	3.347608289	3.579775708	3.406026023	3.402717577	3.829974244	3.446676979	3.846213999	4.038710629	3.737114106	3.829223805	4.187800855	3.783564667	3.738226033	3.74706884	3.593078216	3.48187154	3.444679551	3.505352764	3.453507732	3.606985513	3.189266799	3.374373486	3.496240347	3.822924814	3.567886777	3.514979737	3.60930245	3.72735533	3.604323219	3.50371681	3.502896559	3.710570935	3.672640192	3.23204231	3.259004086	3.562070118	3.528584942	3.288956834	3.756917111
ZNF583	5.444992412	5.464367264	5.863735781	5.225681597	5.701733375	5.709518033	5.597557711	5.533961469	5.613461031	5.918959395	5.67402155	5.910311724	5.660809121	5.733758116	5.661827659	5.446104053	5.637201778	6.001188702	5.746019193	5.863245895	5.712463606	5.902984864	5.758918248	5.847916367	5.528533113	5.827145343	6.196455216	5.950250093	5.370734539	5.707804286	5.973232037	5.425228688	5.73312703	5.588134724	5.785955935	5.754172597	5.608596016	5.477618715	5.739064578	5.666503492	5.802703768	5.626376288	4.912778719	5.123069893	5.189426817	5.198048183	5.504084903	5.202868757	5.443974555
OXER1	7.477854027	7.414272986	7.533162116	7.334901045	7.679538285	7.615642575	7.782223389	7.916098704	7.55027933	7.730814807	7.696429895	7.704452272	7.767344428	7.591305136	7.638330636	7.501746544	7.652256042	7.725228986	7.58014235	7.609607962	7.510616537	7.739505676	7.747130363	7.568749719	7.754566082	7.558228143	7.532542017	7.671776538	7.447435898	7.662213404	7.830524995	7.970761522	7.713885523	7.98906229	7.899643664	8.27790233	7.93228385	7.733973168	7.90968098	7.983902423	8.131525485	7.753297787	7.516872113	7.450264264	7.282853455	7.201664438	7.088456865	7.391278446	7.116405273
LINC00052	5.009066647	4.825047464	4.914366833	4.896349155	4.906330733	4.808243303	4.632477019	4.646273534	5.191348992	4.583683842	4.719772508	4.797186722	4.623710898	4.778003963	4.940419273	4.598327034	4.841289787	4.939015156	4.741726947	4.753631157	4.748896284	4.611354841	4.774390347	4.859239966	4.743101975	4.638289965	4.753859296	4.712733761	4.54083375	4.759118166	4.779295089	4.60948691	4.854484921	4.808200955	4.607007299	4.656700526	4.718342236	4.755275401	4.864807218	4.77745665	4.697660945	4.502208438	4.457509308	4.459184831	3.663190616	4.031175669	4.42691875	3.742987007	4.425443969
CCDC89	3.697393683	3.913881332	3.322189752	4.898700427	3.498426891	3.728553569	3.386521271	4.860700723	3.577386166	3.253002705	4.600603464	3.990217208	4.759197396	4.129975264	5.224559873	3.712852311	3.497655439	3.735594258	3.366021776	3.186670648	3.556400553	3.724359743	3.462699829	4.68306196	3.311794547	3.798595866	3.981984543	4.564981851	3.389706846	3.295076537	3.593259358	3.757137216	4.040234119	3.32791278	3.997083171	3.828316123	3.01515577	3.738139715	4.176922726	3.436249396	3.914476342	3.140747022	4.009040567	4.183777431	6.794124168	4.653344622	4.434210326	4.769418191	5.953901868
ZNF572	5.651808017	5.718642212	5.454576062	5.985370344	5.407994023	5.832608792	5.934218676	5.804916645	6.046870936	6.223218297	5.890748897	5.497000142	5.166215267	6.392158386	5.150345689	5.571452643	6.302694165	5.248519815	5.892176159	4.82291904	5.573451928	5.346443312	5.062287689	5.342125824	5.011703621	5.389851493	5.454296792	5.746485311	5.419372908	5.228382793	5.280097579	5.501799476	5.217320438	4.968597971	4.82341865	5.128025726	5.214676964	5.009295669	5.225801046	4.691232908	5.179043137	5.042262968	5.101464676	5.749089158	6.167379094	5.985814987	5.414923894	4.851504493	6.74933792
ADAMTS18	7.254343733	7.138497121	7.191376278	7.623423629	7.560569404	7.339505177	7.297965392	7.427381041	7.314105527	7.328936855	7.286573499	7.252473986	7.070803489	7.236462291	7.308847491	7.225116488	7.117945503	7.346043211	7.214918157	7.2312261	7.016855527	7.155675435	7.395914691	7.693697455	7.191561368	7.083606881	7.474881026	7.166866692	7.587347828	7.205088819	7.24321602	7.482148855	7.284103368	6.940721274	7.198274373	6.81291025	7.095454503	6.944345888	7.469760282	7.009412605	6.828261148	7.004442305	6.885082471	6.978902759	6.701008713	6.692873225	6.806704783	7.12118311	7.029871513
PCDHAC1	5.487363034	5.080252079	5.114784729	5.578659989	4.981863228	5.289868439	5.599320522	5.428507404	5.284992309	5.453402385	5.385027894	5.409123301	5.255082169	5.289988045	5.186479941	5.313551325	5.350600344	5.067752715	5.14043262	4.800047009	5.157144359	5.711522336	4.99428132	5.034581889	5.272764447	5.322142604	5.476164082	5.46466271	5.203638188	5.22652549	5.281623915	5.382350679	4.9456978	4.965573909	5.264165835	5.276577995	5.003662895	4.884727312	5.244657615	4.978585115	5.206057036	5.120534081	5.32551249	4.643608646	5.027509353	4.956050299	5.409496052	4.425839586	5.104327835
HIPK4	7.034483062	6.841592871	6.933079297	6.791076312	7.121520837	6.83016719	7.026699257	7.111326085	7.009374142	6.812052607	6.933956182	6.937496521	6.768570795	6.854756203	6.882646398	6.953862582	7.131949293	6.972470147	6.877481608	7.058542573	6.870109006	6.94964946	6.98374549	6.940270708	6.853056909	6.917056569	6.990132118	6.811535413	7.131182799	7.165172563	7.073739302	6.836458028	7.121722226	6.946793888	7.191193105	6.952260434	7.008090771	6.751131772	6.89559233	7.338404376	6.873381599	6.862730347	6.788121973	6.872297033	6.693789231	6.884958292	6.880494768	6.888257233	6.844673329
FAM124A	6.269055774	6.473753199	6.453324472	6.529543703	6.998165458	6.519903925	6.452457994	6.593281355	6.405511047	6.41714799	6.482966725	6.664750698	6.637052749	6.506873635	6.559765084	6.392059086	6.051539709	6.446011159	6.600445597	6.449203968	6.536370344	6.644310006	6.465401879	6.549086103	6.63359121	6.348949814	6.634705413	6.222087138	6.789217095	6.603256527	6.606569441	6.544631004	6.468935666	6.543714201	6.306808577	6.571237697	6.258033537	6.300493888	6.636175566	6.751401869	6.271908872	6.234471135	6.361308551	6.565716699	6.213983166	6.149090153	6.442640541	6.274950839	6.240105224
NKAIN3	4.275778835	4.431785109	4.550497993	4.08409316	4.666628418	4.22957016	4.141050145	4.1792916	4.332808637	4.139544735	4.3702074	4.16987793	4.245360188	4.325194525	4.321136632	4.052188058	4.301359739	4.321716605	4.14760541	4.453785619	4.410092157	4.464247969	4.294624506	4.572510345	4.298099877	4.088568863	4.214811307	4.314949305	4.263877036	4.25638596	4.370719791	4.366795367	4.324241336	4.7432017	4.688136754	4.364876267	4.190466816	4.342095807	4.226151067	4.156435462	4.510995095	4.335593059	3.965536713	4.010750691	3.502968985	4.095501648	3.327922189	3.805702252	3.706055913
POMK	6.472576536	6.709617216	7.460579599	6.455049515	6.524513964	6.989613565	6.41860991	7.076569449	6.913030217	6.282244423	6.732692601	6.977200332	6.873544679	6.428694477	6.641999847	6.41860991	6.945962056	7.053873985	6.426735693	6.980589792	7.064637465	6.799427187	7.604618247	7.149342076	6.990915381	6.530662777	6.718876662	6.41860991	6.339712257	6.839306718	6.935250988	6.587531448	6.74256979	7.609517778	7.191101948	7.248002303	6.433848656	7.167340768	6.591971647	6.392481332	7.23247122	7.078433966	5.740878847	5.948383645	5.101114708	5.142905683	5.292501098	5.600551607	5.459940681
SMC1B	4.08613976	4.081105009	4.272093273	3.980509042	4.032757926	3.993971983	4.101160439	4.180368087	3.965451799	3.885826314	3.98596721	4.010757283	3.951729182	4.284742797	3.949698567	4.355544856	4.134933375	4.133594836	4.024646181	4.113071037	4.124351062	4.097071559	3.918564415	4.118424347	3.936427036	4.00893607	4.147122028	3.997275956	3.854742769	4.438213922	4.216188691	4.226341297	4.142274346	4.429202975	4.397785719	4.213435711	4.063080956	3.876515428	4.6348141	4.072628507	4.18313152	4.571084817	3.878889095	3.692769775	3.979673141	4.061389124	3.782937977	3.902827294	3.99789837
ASB16	7.111912903	7.47393199	7.615966644	7.352514708	7.382594205	7.349070955	7.331995294	7.516211637	7.58054287	7.046509017	7.142206927	7.411865554	7.137886022	7.287618222	7.378903556	7.231407478	7.584222009	7.879163042	7.2303985	7.330806725	7.397446053	7.538943656	7.362779356	7.584003647	7.46447387	7.135853654	7.251983896	7.006974421	7.175709699	7.237976178	7.57818773	7.350028181	7.430142078	7.763566973	7.196537244	7.535263557	7.174830349	7.384525053	7.305216339	7.290641321	7.901419378	7.795539316	6.742831145	6.783723259	6.429098041	6.194844122	6.324611474	6.578135694	6.680679109
MAGEE2	3.403022573	3.602119266	3.682818884	3.471347258	3.839225914	3.588201222	3.664340507	3.53874134	3.528258753	3.555116121	3.832735378	3.53274348	3.5779993	3.576255825	3.607403823	3.688597382	3.824806149	3.9346295	3.681138723	3.495807319	3.581734925	4.079371359	3.395703337	3.49514244	3.466864576	3.637372928	4.292759475	3.668853933	3.227305605	3.750919427	3.46064573	3.62931631	4.093727782	4.089722638	3.727502084	4.235753582	4.130708735	3.784060709	3.603384983	3.626237039	4.016747203	3.768809046	3.091101646	4.180116986	3.023396095	3.466603084	4.889163483	3.446061631	3.25152156
ERVV-1	3.62261964	3.545722093	3.756117494	3.514048725	3.602018051	3.763546602	3.582225828	3.683471301	3.791244795	3.565635578	3.825347826	3.631913917	3.845451963	3.623513053	3.711416912	3.747884084	3.589342362	3.885463052	3.699392488	3.768631434	3.664510996	4.125926265	3.846753622	3.705440459	3.742253776	4.071046367	3.792310246	3.837104857	3.575813056	3.872451502	3.974476917	3.807001362	3.982284527	3.971459781	3.754898296	4.053200644	3.865538986	3.964071389	3.983156738	3.8762315	3.819272362	3.652229364	3.433584383	3.526562285	3.265678823	3.273493593	3.153514179	3.382434815	3.517716132
GAL3ST3	5.266375718	5.291390788	5.56688737	5.448662788	5.550875534	5.550875534	5.564707867	5.571374753	5.387886234	5.432239519	5.536279741	5.489241907	5.593525572	5.550875534	5.505541272	5.549914863	5.430856841	5.449744292	5.550875534	5.732075449	5.545676245	5.825905978	5.690910365	5.67019088	5.486778982	5.675599528	5.627711446	5.882176465	5.803719795	5.718815334	5.907158958	5.622203517	5.623678279	5.91978774	5.87550405	6.338360253	5.581513015	5.508137789	5.641845501	5.508713772	5.64440188	5.674051986	5.936139105	5.618544142	5.60648308	5.454458732	5.360342305	5.318845434	5.949808308
FLJ30679	4.712008121	4.740433274	4.944629644	4.789818159	5.239977288	4.949337296	4.710125518	5.089259778	4.844349904	4.9924373	4.92189847	4.943000795	4.871831039	4.534040353	4.92995035	4.654143017	5.059588361	4.871174029	4.59558517	5.007104244	4.755342733	5.240989143	4.75280519	4.954975005	5.099498809	4.824491781	4.854871607	5.009104594	4.674487406	5.074122964	4.881591823	4.672381994	5.067705106	4.661084443	5.138206668	5.253713505	4.727980147	4.656873852	4.609730488	4.794472909	4.963307233	5.302385657	4.541494378	4.349005018	4.302462652	4.34613417	4.694308657	4.845157054	4.766913469
UTS2R	7.098408267	7.514438556	8.080530712	7.239332018	7.272790814	7.495241827	7.589967165	7.611618077	7.407737864	7.353628017	7.187440321	7.483295678	7.653104266	7.897819169	7.348570746	7.568138138	7.863438574	7.378398924	7.454938508	7.867608483	7.363904714	8.200493781	8.183551303	7.77667654	7.800499216	7.71239517	7.622206742	7.832836546	7.483088975	8.101568637	8.264840263	7.362443193	7.840392782	8.129418265	8.109956092	7.892459965	7.668307276	7.691149105	7.471656749	7.486340531	7.85069889	7.901761119	7.399340527	7.612113654	7.422946058	7.252412238	6.819033634	7.39945771	7.395535793
USH1G	8.481687259	8.305169093	8.290675176	8.283215164	8.527130212	8.476606683	8.581669498	8.358136145	8.445255763	8.696143518	8.617665754	8.278068036	8.498437855	8.55680715	8.410387322	8.491303321	8.127026663	8.715673974	8.428546363	8.577355674	8.578919243	8.659615923	8.925951693	8.660819978	8.496260228	8.75680547	8.663878083	8.818970735	8.970648661	8.806187756	8.991546297	8.574571213	8.866606532	8.917809748	8.69363193	9.165832446	8.575943548	8.363060598	8.714471598	8.592822805	8.844701667	8.486234328	8.252293932	8.316423906	8.185307855	8.322716078	8.265916524	8.267930825	8.48622394
SYN1	7.560584587	7.67014748	7.970126715	7.687749103	7.71250691	7.773324329	7.586192769	7.960545123	8.031720048	7.33189459	7.742121035	7.938215537	7.817650342	7.654379224	7.957971177	7.498166215	8.254079542	8.141198541	7.701565388	8.155901388	7.798445784	7.927116967	8.308041022	8.025899808	7.885132517	7.555805117	7.96682128	7.591369966	7.4997181	8.029612518	7.991419363	7.713723689	7.939881139	8.022159154	8.008248697	8.365359856	7.862787692	8.361940375	8.26022786	8.174425498	8.217288514	8.328221978	7.293324919	7.408983846	7.146199322	7.214171749	6.949932479	7.364069747	7.310235581
ZNF718	6.209670272	4.708737142	4.355665691	4.680807242	5.221646483	3.748013966	4.616801133	5.607423081	4.858755536	3.835867193	5.215944293	3.556618081	4.797132535	5.744850063	4.922038289	4.753338296	4.838541234	3.726012747	5.707209133	3.553523386	4.780031651	4.161872758	3.804173961	3.348982944	5.305089238	4.782260068	6.122265423	4.760666602	4.548968898	4.812689847	4.860029644	4.823634231	4.327997094	3.307671225	3.565248513	4.179355809	4.788408434	3.331438068	4.947591133	3.647059947	3.519028751	3.243739904	4.876127215	6.004098176	4.031484026	3.279037473	5.624918396	4.958859391	5.28810074
ZNF560	2.941928907	2.963488325	3.271986318	3.145788922	3.611550301	3.098390141	3.060115853	3.161789262	3.066569509	4.793068613	3.604692514	3.239179801	3.072540954	3.714518149	3.195892202	3.146187407	3.144173282	3.195304762	3.042528357	4.097850796	3.405582508	3.608290861	3.38072797	3.409575888	3.413148478	3.337833835	4.813248423	3.051984595	3.119802739	3.275395929	3.721803966	3.063264193	3.516088149	3.543675323	3.297162781	3.424925775	3.753602817	3.303524836	3.640686376	3.860317812	3.516917232	3.269206302	2.935635105	4.333483351	2.815513931	2.764802783	2.947178692	2.766866554	2.922460405
BTNL9	6.946241329	7.169342765	7.280262752	7.120077142	6.864981313	7.116919624	7.021538097	7.054593264	7.291957971	6.867082945	7.009178943	7.159076804	7.063301047	7.107358737	7.148607248	6.875146553	7.180784272	7.372579244	7.040770181	7.149628874	7.441785717	7.442859114	7.151015093	6.943101458	7.067956506	7.16837472	7.139328627	7.002654346	6.753429831	7.323107141	7.472681074	7.125504238	7.236201807	7.370480356	7.293892676	7.259000614	7.037954739	7.223079281	6.95337243	6.867643985	7.495961222	7.543364263	6.124510445	6.299191165	6.247365901	6.388367328	6.437143728	5.525437985	6.204481828
PLCXD2	5.642070864	5.863163224	5.865501674	5.770865263	6.155978682	5.866818667	5.571959162	6.0794155	5.892444992	5.479570514	5.834462723	5.760370388	5.752700769	5.472704512	5.718884756	5.77442407	6.164631809	5.84951424	5.81923626	5.886070155	6.112658001	6.278760134	6.332794858	6.035001868	5.723605624	5.816782128	6.030566926	5.675049551	5.956382307	6.125578397	6.221011172	5.69292406	5.639686876	6.187067195	5.870340559	6.13415585	5.621287349	5.583820119	5.886901602	6.199213861	5.839799772	5.608940268	5.898548536	4.963906771	5.40632101	5.005272803	5.074849431	5.438191079	5.365815411
UMODL1-AS1	5.306872767	4.921515843	4.725257657	5.22693279	5.262363547	5.032852865	5.014544884	5.086788492	5.110346676	4.838038221	5.206256393	5.120092295	5.477366592	5.066799874	5.011459045	4.907799348	5.164397412	5.090147503	4.972093114	4.680104673	4.810497239	5.182087816	4.620218305	4.735855883	5.099829852	4.967626852	5.117644671	4.653712145	4.712859175	5.058908406	5.228025929	4.998103131	4.970841834	5.051107564	4.958984041	4.882051042	4.859643407	4.864235918	4.710661734	5.016477974	5.567912961	5.337590989	4.632231401	4.482623547	5.102547965	4.356860519	4.345390251	4.375372064	4.534407746
RAD9B	3.227321809	3.161750235	3.414009826	3.245268135	3.330615179	3.692688901	3.388793159	3.414397383	3.249937635	3.30557627	3.723273974	3.191240789	3.48130471	3.386072006	3.172835949	3.336507187	3.653737552	3.132776778	3.357469405	3.15924526	3.329835926	3.538217763	3.198828626	3.456892275	3.390731098	3.48477453	3.223115983	3.487816104	3.267887868	3.417755651	3.659005504	3.282784108	3.335113576	3.308027881	3.288575072	3.202422376	3.107024298	3.26401155	3.594246563	3.215796097	3.268120085	3.265405236	3.335917017	3.783127496	4.032520911	3.122615256	3.437865819	3.768841219	3.600460119
ZNF555	5.668988808	6.095075751	5.214880861	5.996532961	6.384742297	5.262218048	5.814036977	6.45528734	5.830044063	6.067935709	5.712170846	6.016961223	5.654731931	5.963710922	6.160650377	5.464499003	5.872937765	5.539030708	6.060626861	5.946103094	6.076762012	6.395290562	5.675678769	5.851058185	6.13140969	5.756776137	5.548263901	6.282200011	5.842040212	6.057940916	5.618158017	6.746918564	6.533189097	6.001082591	6.048197805	6.251491844	6.328266089	6.105456915	6.160984951	5.892581947	6.368923107	6.09051481	6.900945876	6.795015896	6.253740787	5.739445953	5.782642514	6.432229689	7.098632815
NYAP1	4.262456997	4.331029125	4.823752161	4.101884668	4.337954228	4.356831122	4.286428186	4.340612714	4.434112437	4.301560092	4.373131751	4.401038725	4.396975488	4.244874439	4.24952943	4.275697144	4.483693514	4.485782516	4.411180377	4.335347076	4.220250446	4.499991855	4.400375294	4.440683558	4.414957895	4.230996722	4.364768469	4.137379247	4.107578308	4.456364832	4.548078479	4.494047754	4.533913078	4.955902138	4.552874164	4.36560397	4.16472635	4.391724888	4.422148282	4.719195935	4.456146698	4.613331463	4.053028812	4.204337393	3.960087483	4.317421529	4.147412999	4.003662747	4.082472096
SGK494	4.716005447	4.804729397	4.626136108	4.188074259	5.130157008	4.59619373	4.334269357	4.633354517	5.901706398	6.114075753	5.468849003	5.335683096	4.441536251	4.489654732	5.203021056	6.288610876	4.211003705	5.135328074	5.277782396	6.240560613	5.062417908	4.424758696	4.581905793	5.731591841	4.794287258	5.130187202	5.269003756	4.166498007	5.217059156	4.519005774	4.715558436	4.236992503	4.012841286	4.184071642	5.317137345	3.972989443	4.728458344	4.865647007	5.663248166	7.875979903	5.355537334	5.883886809	3.883463182	4.507041847	4.815324371	4.243844781	5.893237465	4.367794884	5.082834867
MRGPRX3	4.64884995	4.152044383	4.262592022	4.309974317	4.468150823	4.192535707	4.246636898	4.538194697	4.283089008	4.728692641	4.308274339	4.478432205	4.587653256	4.052801008	4.152044383	4.213643188	4.493317271	4.408044349	4.412801745	4.689289982	4.406392816	4.859432605	4.274734281	4.828036539	4.049563252	4.019691825	4.538099154	4.468787758	4.576951447	4.126099548	3.991271956	4.136589036	4.123606039	4.244713376	4.161055225	4.712290609	4.273358163	4.22951244	3.9729313	4.25360864	4.287508278	4.049563252	4.048892442	3.883713127	3.669873236	3.519256402	4.022059338	4.080736617	3.952876747
ADGRG7	3.730999171	3.537055694	4.241003041	3.477093034	3.642526843	3.698189705	3.503790789	3.866905138	4.096466946	3.418087845	3.633991408	3.802327241	3.696774752	3.75263952	3.706390134	3.679736189	4.192090857	3.84967402	3.57341436	3.940656046	3.831964281	3.686925593	3.9493296	3.603873357	3.663754634	3.741995616	3.984370008	3.460789675	3.443658773	4.121682416	3.822052572	3.502016649	3.71255062	4.187695338	3.880129952	4.297346888	3.450391168	3.825865046	3.57341436	3.441375479	5.894638506	3.700037514	3.046766869	3.077882245	3.349302386	3.207757128	3.376671778	3.596645174	3.340088192
CSF3R	6.685979432	6.575419878	7.208101542	6.839833332	6.418696018	6.878182897	6.650871425	6.227249517	6.931463613	6.49487362	6.553569807	6.627696074	6.362586193	6.844753143	6.541335266	6.45069032	6.799623553	6.854053887	6.612295799	6.729981631	6.861369921	6.815758777	6.784821177	6.572649482	7.01794358	6.806772485	6.809647049	6.940509183	7.227331805	6.994350105	7.249539547	6.60306573	6.880228043	6.642151897	6.956506815	6.739408948	6.727261404	6.730968894	6.32388443	6.631467116	6.774265413	6.652310065	6.870816216	6.222818275	7.256762521	6.786175153	6.932431444	6.23726479	6.176405537
C17orf77	3.316681961	3.230944787	3.298067771	3.277032761	3.190489507	3.157966628	3.087228115	3.334778665	3.234055852	3.068295501	3.132847059	3.232742119	3.133851983	3.063476784	3.03738924	2.926425166	3.42817036	3.290413724	3.152972592	3.097675302	3.418640263	3.417020365	3.331114955	3.180529053	3.123295058	3.243360266	3.314877211	2.970307529	3.082863822	3.248787472	3.423256159	3.346901783	3.250896629	3.341973888	3.252203096	3.274912536	3.248971391	3.070483595	3.194492797	3.125609521	3.476189367	3.065054304	2.916754069	3.145814537	3.116553156	3.150189184	3.130094549	3.104659271	3.297505478
DUSP5P1	3.471541987	3.471128557	3.526766417	3.791033321	3.084936279	3.493712885	3.337325827	3.211545532	3.280943936	3.460328169	3.704045391	5.096117256	3.957562384	3.459577403	3.632553648	3.580747478	3.369919694	3.199349118	3.35492218	3.524030646	3.325201382	3.221169328	3.292889067	3.498832151	3.308528236	3.749294287	3.396135502	3.476549963	3.357667661	3.351525778	3.542690298	3.570039027	3.381612397	3.203460424	3.581257409	3.335947678	3.318146456	3.33409358	3.751709829	3.336827152	3.286794503	3.1070655	3.290402863	3.845923811	3.722488161	3.019657691	3.31048696	3.724279746	3.374561726
C16orf46	5.734179936	5.606076121	5.813989772	5.456137211	5.627358244	5.625569734	5.345636141	5.69139351	5.731476579	5.413948618	5.640667719	5.63969606	5.645598051	5.304452603	5.678073454	5.323934629	5.397689301	5.97939144	5.541264888	5.733826289	6.016938111	5.749162073	5.747423027	5.707011857	5.765306645	5.578479189	5.631687279	5.453408907	5.093876699	5.976838461	5.622820591	5.496547257	5.921431284	6.36166603	5.7571947	6.087178816	6.046747011	5.445022303	5.781572151	5.712087174	6.053276501	6.124200523	5.291572788	5.496247145	4.935590374	5.189899783	5.181450295	4.629681297	4.938873
C20orf197	3.573918682	4.903633771	3.377636956	3.215445418	3.355992259	3.513122655	3.83340173	3.445512559	3.384867075	3.197466879	3.36156942	3.429476169	3.588699042	3.350390302	3.437986187	3.266885036	3.331939321	3.59658115	3.385453264	3.517158481	3.636613591	3.672642599	3.578477219	3.514041804	3.459064129	3.40148761	3.418299005	3.348067334	4.591490082	3.46437842	3.548156389	4.743821936	3.371777321	3.427764719	3.399257552	3.53408924	3.656318561	3.647896875	3.471698595	3.420850996	3.273114584	3.713532775	2.981230922	3.20904218	3.005144854	3.349290877	3.136876521	3.362509594	2.959077125
GPR82	4.042347524	4.273779	4.243703289	4.017541923	4.243572019	4.549979441	4.223920089	4.400757439	4.381601291	4.277421375	3.965461909	4.20554769	4.15429988	4.342896499	4.596733243	4.057190512	4.199522806	4.721224637	4.298358417	4.509770401	4.552718615	4.830613908	4.505339894	4.068721849	4.510257534	4.071362328	4.230448377	4.470921482	4.289347036	4.643748763	4.738422729	4.118660624	4.281449212	5.082443634	4.205970643	4.606414836	4.062157731	4.627255843	4.327390103	4.713285954	4.280603296	4.357676701	4.022709459	3.55252677	3.705397398	4.028938612	3.959495464	4.100801743	3.977694676
OXGR1	4.394507365	4.744844834	5.088929985	4.074277786	4.145986559	4.978745673	4.355603263	4.303541865	4.342606105	4.342582596	4.470639686	4.077886021	4.963117447	4.386382507	4.274510746	4.206663968	4.563103846	4.40418012	4.213462106	4.467903775	4.372707998	4.889266259	4.83000963	5.072006197	4.482616934	4.21557036	4.672310686	4.555721505	4.47544347	4.525172983	4.541359077	4.126882673	4.504336543	4.786449054	4.743549288	4.364379059	4.271086231	4.765174875	4.039389681	4.343748821	4.482683053	4.361997703	4.206734995	3.913412367	4.642852556	4.251425089	4.112639567	4.130472433	4.500824675
CDC14C	2.781369479	2.927861252	2.8499622	2.765752791	2.794522379	2.979224286	2.688101098	2.859935141	2.647585939	2.805111972	2.822065047	2.912974738	2.77363336	2.893987196	2.716173785	2.693986213	2.793662958	2.969348343	2.827923818	2.858673429	2.806106159	2.792550135	2.988445682	2.833911898	2.864251836	2.725572215	2.650451328	2.728676079	2.947968613	2.814860178	2.868359787	2.722468359	2.754834387	2.753014585	2.874761946	2.959651255	2.77886166	2.722304283	2.758863615	2.881728154	2.814392508	2.778973239	2.856046844	2.834638978	2.679453957	2.575815958	2.722269572	2.887235172	2.923968024
SULT1C4	4.397523078	4.292143916	4.904352605	4.477610297	4.117054767	4.292273352	4.354049197	4.212229618	4.287707448	4.596607194	4.821826813	4.193406532	4.44973837	4.292273352	4.411910335	4.821897673	4.397471887	4.386540817	4.662618462	4.276005589	4.32184837	4.633409922	4.256828559	4.649783105	4.303433294	4.167826788	4.469355567	4.450633349	4.430839593	4.623774702	4.2787327	4.38459583	4.77619915	4.303443112	4.763824705	4.299441931	4.264260414	4.403387039	4.219149025	4.224001922	4.54306408	4.532913154	3.901506161	3.810987639	5.250105489	3.630292852	4.693755845	3.822406908	3.954301861
POU5F2	5.21777053	5.190386232	5.370293812	5.146485159	5.077082817	5.119183785	5.220457269	5.159771746	5.234056605	5.066229689	5.154981917	5.190386232	5.254616039	5.139120888	5.105945983	5.180330387	5.150580666	5.173373608	5.18571202	5.2463353	5.177935216	5.354147694	5.365293324	5.328649269	5.362176074	5.352873267	5.287056959	5.229223505	5.127191515	5.454149027	5.448018445	5.230055345	5.467811908	5.384310661	5.281993366	5.08206931	5.013206023	5.132606415	5.338456553	5.148871449	5.230637673	5.219460339	5.147974207	5.275277782	5.04198284	5.224500307	5.061179391	5.182231505	5.186941008
RXFP2	4.195146576	4.283510558	4.44642648	4.305910665	4.424595441	4.201004052	4.171693942	4.482696483	4.270790662	4.037139077	4.283137425	4.409737556	4.174024922	4.241623383	4.360143181	4.10257539	4.125314026	4.615867	4.077925856	3.868817768	4.259386716	4.245855438	3.899654211	4.147219431	4.166692865	4.206852104	4.32968493	4.19101235	4.086245801	4.259386716	4.467221016	4.229430017	4.28209754	4.109230368	4.187665504	4.634854931	4.292287534	4.084019004	4.133113712	4.277747991	4.593036541	4.109514782	3.82567625	3.996639838	3.568396509	3.909896921	3.717305489	3.572437381	3.627568887
SLC18A2	4.979037442	4.558815088	4.621066046	5.200404727	4.644563217	4.766597207	4.454945036	4.858219698	4.66060568	4.890936046	4.764034752	4.748334341	4.625611473	4.541541985	4.879094259	4.612555961	4.796127856	4.658995219	4.542418395	4.534223204	4.950645026	4.861633565	4.815034591	4.589980953	4.706476285	4.726591291	4.664892033	4.874578913	4.754227032	4.820357528	4.626352338	4.79835563	4.599789257	5.326851535	5.361982991	5.023639315	5.032604538	4.696226376	4.739696875	4.564999129	5.123708168	4.472186526	4.293179588	4.106631984	4.114524976	4.171312179	3.969926039	4.280461667	4.267373054
SSMEM1	4.267157593	4.239654052	4.359061377	4.128793194	4.247162362	4.006708851	3.947269343	4.268738559	4.451966785	3.8271287	4.239563318	4.206135971	4.096441116	4.05142161	4.168825483	4.219450675	4.426983376	4.420083201	4.142882161	4.243918451	4.274043475	4.230371161	3.940243885	4.221374943	4.127291421	4.089693956	4.175791084	3.806604472	3.996918988	4.202123074	4.163622419	4.170295343	4.137670474	4.517830693	4.322541437	4.403191937	4.105556039	4.303082666	4.162106275	4.462544195	4.17291547	4.587516273	4.050605373	3.888844222	4.046300879	4.052655649	4.047133991	4.073331743	3.69776662
MAB21L3	2.876912056	3.092203602	3.070816172	2.942318909	2.972492888	2.821010191	3.119322517	3.02382161	3.168408567	3.051214397	2.958619881	2.948496386	2.996264815	2.877176493	3.761182225	2.970083484	3.312932491	3.039148286	2.893252066	3.000152976	3.054747321	3.001868845	3.208262879	2.880460261	2.897745552	3.116404901	3.021094192	3.431313364	2.950225424	3.044793692	3.048196434	3.413625095	3.360226168	3.21167476	3.258406328	2.993781219	2.927680831	3.018867229	2.999617819	2.902724896	3.001991041	3.063496243	3.012907219	3.021094192	2.832473097	3.076161809	3.223364703	2.846056501	3.213888684
BASP1-AS1	4.130896212	4.074175579	4.18490392	4.518491079	4.492833265	4.267303535	4.178174481	4.291967207	4.104626848	3.942126553	4.138104798	4.071184364	3.865275598	3.909571711	4.030306353	3.926746815	4.322381233	4.108547372	3.921604233	4.09657448	4.395571247	4.255973227	4.150837409	4.465062309	4.261649352	3.807662941	4.169872763	4.121410819	4.703719577	4.309902864	5.356212032	4.191079802	4.368751154	4.478504817	3.729832291	4.145950529	4.07044813	4.111295653	4.560488676	4.427350402	4.195749484	4.4438276	3.957421619	3.869334	3.755998986	3.707392932	3.700839947	3.939763548	4.138141954
UROC1	4.14159701	4.150959889	4.019672924	3.971687846	4.086459311	4.074106801	4.079886057	4.005231627	3.934355314	3.952215578	3.909336055	4.153439416	4.1250068	3.787718908	3.953021596	3.996699998	4.073788725	3.839680899	3.987661114	4.119642457	3.999512915	4.437779473	4.028186734	3.954472883	3.967284807	3.942955487	4.32416106	4.459716854	4.187400155	3.923324636	4.18225783	4.109625742	4.115757296	4.516337178	4.215173935	4.410910393	4.12321599	3.92977922	4.009578889	3.972183889	3.864058049	4.201383832	4.355167823	4.058401484	4.252585161	4.226068971	4.176208524	4.004882489	4.165077699
KCNA6	4.864035205	4.733102957	4.826674373	4.834089962	5.098121909	4.824559309	4.841801736	4.920992157	5.355894902	4.813136099	4.838842496	5.040290717	4.809284717	4.786977742	4.888423571	4.850365709	5.182390402	5.258464896	4.943672393	4.902387474	4.935722653	4.929708806	4.721218664	4.793936126	5.046892371	4.710323788	4.870192026	5.14642142	4.85301552	5.116641918	4.66896318	4.902817282	5.196524559	5.103652969	5.072565821	5.201900741	4.943635429	4.860837275	4.757562669	5.065570774	5.191728907	5.070925207	4.555625628	4.253331638	3.960804646	4.552521095	4.421070223	4.408129998	4.365354764
AMER3	6.766224345	6.260663113	6.259525466	6.549254893	6.420254891	6.347661143	6.306438073	6.40938809	6.62620304	6.269867441	6.44969511	6.504015387	6.280951359	6.129274938	6.302347573	6.400553286	6.257932456	6.610594621	6.211862112	6.242910163	6.178715264	6.458375672	6.233241316	6.519928141	6.124984674	6.302535358	6.425148829	6.16611344	6.466188466	6.415202747	6.615820887	6.356197854	6.290853902	6.24467705	6.156668283	6.109915424	6.251401971	6.098645827	6.127035513	6.097166182	6.017225567	6.212204523	6.138931199	6.211862112	6.025491622	6.109683102	5.997515402	6.174339723	6.037893808
OTUD7A	4.224168563	4.469582234	4.598384184	4.25071083	4.388556564	4.658853995	4.606305495	4.413786459	4.503454223	4.578121323	4.538167813	4.437264777	4.500851203	4.3739724	4.388489661	4.507481685	4.359756528	4.380435177	4.418310873	4.386872408	4.380827005	4.458991274	4.571216346	4.35195636	4.620931026	4.547706275	4.929508818	5.176693276	5.151548671	4.642059193	4.486949185	4.46809888	4.489791426	4.596576475	4.322586255	4.572263213	4.163619872	4.472091139	4.381265217	4.183977821	4.752261221	4.59948883	5.073241946	4.730914124	4.364208916	4.114754162	4.880101279	4.08600085	4.467851414
ERVW-1	4.799217007	5.071170908	5.695235058	4.770266343	5.080252182	5.467160064	5.313702228	5.15253568	4.901435237	5.161753723	5.316515561	5.526716121	5.228312314	5.50483017	5.319136728	5.01675794	4.950248166	5.588598091	5.377496949	5.599212854	5.640262106	5.258773361	6.220097494	5.590285837	5.163618563	5.736537735	5.162082064	5.098005524	5.170628619	5.637019502	5.394227905	5.641167336	5.474311506	5.764044327	5.482570506	5.936166855	5.571178188	5.546161931	5.651735593	5.262018598	5.769358473	5.132670897	4.847086078	4.71643644	4.679302897	4.880871802	4.595761684	4.953950617	4.535816558
LINC00889	3.363126894	3.183727657	3.310483548	3.380874764	3.368652884	3.35340166	3.25314452	3.185188826	3.421121471	3.347104523	3.262926475	3.45078681	3.319831985	3.143467713	3.45263224	3.25065249	3.70375391	3.770394494	3.165729468	3.273960591	3.459214183	3.590009564	3.210760393	3.918289295	3.404137043	3.091832589	3.196583593	3.157573458	3.213702299	3.557648709	3.410391814	3.264362536	3.42257862	3.502084445	3.310815888	3.531696864	3.269931583	3.367169538	3.21932779	3.369852605	3.570565097	3.417115223	3.046090384	3.248877234	3.171313338	2.713570416	3.08637574	2.997308674	2.937816845
FBXL18	7.991825262	7.975135875	8.587449934	8.114857218	8.485850994	8.131598411	8.05641811	8.308633289	8.474489844	7.909637272	8.233454472	8.12910737	8.161484889	8.547253649	8.338041972	8.087465267	8.475140361	8.443486912	8.021499285	8.142888007	8.151611062	8.823928579	8.205601407	8.33676451	8.446031843	8.235032155	8.461887935	8.523697458	8.23296371	8.589027972	8.299991347	8.230932347	8.266351957	8.51919694	8.530500614	7.992581006	7.944552249	7.656266801	8.122444452	7.903503336	8.241155215	8.511429239	7.74829067	7.712726017	7.472159675	7.58507251	7.780580074	7.498928847	7.604670775
LINC01600	3.918811051	3.942682269	4.025986933	3.964541039	4.140819477	3.942682269	4.074461214	3.913531258	4.273239889	4.110498783	4.023466981	4.032525774	4.137705039	3.826771888	3.845491206	3.944543373	4.501726855	4.221186717	4.016579705	4.250637594	4.474582541	3.820825769	3.745068179	4.132716056	4.01329148	3.790667096	4.339401358	3.776442787	3.749226479	3.948968167	4.114838048	3.928923387	4.238427505	4.075537509	4.364271289	4.023285712	3.820435123	4.085247733	4.008806102	3.972758743	3.734670635	4.080664054	3.918811051	3.84244407	3.871059611	3.478840131	3.508840022	3.851733209	3.80612209
PNPLA1	3.430574305	3.339371573	3.417769607	3.498133017	3.473356786	3.417855514	3.379212093	3.583393764	3.494053537	3.497599923	3.558829601	3.416201881	3.527896709	3.620947897	3.660795067	3.45121308	3.526687126	3.608520083	3.339437209	3.378350053	3.559611697	3.927684308	3.471106253	3.368963587	3.378962868	3.540222561	3.605656867	3.403204965	3.532710883	3.664724957	3.818922666	3.47608877	3.448345893	3.745398038	3.471754897	3.690036631	3.353071982	3.58359851	3.464445302	3.413763781	3.530927989	3.694251464	3.314844075	3.32235455	3.336380681	3.391678476	3.362804537	3.278389634	3.307908576
DEPDC4	3.595783788	3.637514931	3.6214799	3.442621234	3.657855015	3.560931497	3.726032265	3.557237624	3.583239391	3.571943668	3.47576358	3.60177765	3.498377122	3.544387504	3.569152331	3.470175638	3.575504852	3.603090488	3.757113639	3.732823302	3.671050262	3.874128552	3.842847188	4.069850051	3.733065723	3.509582976	3.620566618	3.569152331	3.571943668	3.687719951	4.291451741	3.578749617	3.615650508	3.595503605	3.724755635	3.916972483	3.829086785	3.951201589	3.680014881	4.107310665	3.799086519	3.709879413	3.382428982	3.359133919	3.302848422	3.58644991	3.043563146	3.515389978	3.38399119
COX6B2	5.759011769	6.075678019	6.465993166	5.845105632	6.254157249	6.412094732	5.92537771	6.049779058	5.954253593	5.815509827	6.037160203	6.046311016	6.255250952	6.235261518	6.188805286	5.894064612	6.116796402	6.148947472	5.747031942	6.001974451	6.142000276	6.365538836	6.53637614	6.245158087	6.010749245	5.99669758	6.223109332	5.798887845	5.606931681	6.211883644	6.376262405	6.171925886	6.402658397	6.790927196	6.651119907	6.449750075	6.00658565	6.297951646	6.172853246	6.301272929	6.055778406	6.200672044	5.565998608	5.808372944	5.506898083	5.599591657	5.481434315	5.4386085	5.157556673
FAM129C	5.447470089	5.291508068	5.240936156	5.309957737	5.226269882	5.321161053	5.392740686	5.509668787	5.277715416	5.450437674	5.51147147	5.664415936	5.432319591	5.146232889	5.270679399	5.376096147	5.067150739	5.211525448	5.249824101	5.172755695	5.144660411	5.335034988	5.082318899	5.299619508	5.359760623	5.421463497	5.194640175	5.524217744	5.703106709	5.56203023	5.734909557	5.3811973	5.200880776	5.288351337	5.318161977	5.157410811	5.343016431	5.219683969	5.259784977	5.256262786	5.101384062	5.089523591	5.319932099	5.202661187	5.16419597	5.317797476	5.381395012	5.231427066	5.415822483
WDR64	4.589552827	4.661612431	4.764780324	4.820943389	4.96335224	4.815721255	4.570692694	4.696780053	4.999362782	4.456156364	4.424880889	4.787574871	4.886275819	4.644292781	4.635476746	4.635215472	4.615853494	5.028809774	4.644292781	4.541511234	4.884787296	4.696780053	4.534937979	4.401055795	4.658380805	4.530733188	4.403012438	4.637219112	4.542617622	4.622831142	5.039910788	4.93943592	4.822336742	4.92200303	4.928173676	5.21729862	4.524499561	4.608258729	4.615273948	4.733290236	4.751838509	5.217019139	4.426832602	4.836815189	4.272011264	4.322287625	4.22992876	4.410518046	4.527832943
HEATR9	4.958936049	5.116686796	5.383796678	5.07407942	5.027645775	4.893254544	4.797898526	5.122460556	5.038104981	4.715186473	4.87902773	4.917896895	4.96453933	4.853401358	4.958491987	4.890419501	4.769946676	5.268050814	5.05002699	4.957423999	5.277578845	4.856227966	4.79274105	5.058878123	4.797898526	4.849935106	5.363343367	5.196672241	4.98028894	5.307868453	5.191237197	4.550016436	5.048214527	4.907699001	5.32935586	5.666708072	4.99722241	4.889129384	5.206288543	5.027695649	5.066005723	5.277623471	4.268280389	4.569707349	4.246792798	4.316299526	4.517000637	4.417383749	4.74704213
LINC01101	5.586458667	5.144460119	5.920073113	5.339363385	5.705662051	5.689952596	5.320415594	5.843488902	5.554796243	5.630412906	5.68180163	5.796580395	5.852972599	5.498392048	5.641569989	5.567997481	5.703404071	6.113493323	5.319131731	5.901703381	5.621453223	5.855599298	5.81677931	5.844848888	5.587227201	5.844757724	5.821135685	5.452931329	5.440119308	5.744679661	5.993938642	5.573496737	5.836537691	5.686917082	6.041873226	6.176857665	5.800047477	5.781784252	5.838775337	5.8018977	5.833697797	5.751140953	5.317891782	6.167871659	5.403726241	5.269100409	5.475993156	5.317328706	5.269168561
CALHM4	4.446813183	4.551707053	4.961277532	4.750769566	4.767279341	4.607846219	4.508465892	4.438194752	4.665652176	4.433789296	4.918265362	4.698674589	4.829043035	4.459335983	4.6634897	4.506891117	4.545577596	4.860826553	4.424168774	4.668130481	5.091719983	4.651046902	5.158207133	4.519675825	4.341466656	4.642481968	4.751359491	4.574300473	4.53765465	4.744926073	4.927851511	4.709195025	4.727711601	5.46649401	5.27907506	5.129686078	5.28200621	5.014859023	4.946511317	4.918118987	5.626071048	4.797887034	3.781899309	4.222167666	3.86837772	4.118654186	4.077912285	4.003035547	3.939663987
CXorf58	4.754901962	4.442739813	4.703207951	5.026311364	4.419176902	4.869070181	4.546276076	4.50840308	4.846780333	4.753506349	4.876001636	4.662640006	4.917763968	4.670424491	4.632583999	4.500401172	4.758564108	4.940136931	4.475371235	4.39948564	4.434988576	4.840470976	4.924090919	4.75583382	4.655605621	4.876157484	4.778277095	4.766611407	4.65675583	4.571735628	4.511170691	4.855231242	4.736901388	4.988477841	4.757209537	4.783110817	4.568960766	4.404575208	4.761187557	4.581008085	4.895093908	4.934658241	4.369103586	4.551745182	4.676282783	4.307673406	4.576678657	3.793875999	4.488148658
CD200R1	6.449012878	6.491892651	7.078943568	6.564728724	6.620808586	7.053230725	6.652326993	6.529662647	6.790000463	6.456920538	6.463603809	6.432578266	6.73167381	6.637375393	6.518417362	6.543196061	6.489823181	6.863505761	6.50659486	6.804690668	6.592171837	6.788097563	6.764961434	6.531833181	6.799887374	6.596704145	6.50659486	6.558346563	6.512272277	7.04154311	7.133928599	6.598248217	6.410625101	6.914921871	6.870221565	6.608591607	6.65065568	6.820685144	6.538090298	6.649191319	6.659261888	6.541133518	6.297149218	6.292881947	6.276404382	6.337783582	5.910138093	6.128407658	6.044898826
CCDC13	7.664460863	7.560392008	7.597967954	7.601467092	7.455935449	7.651427751	7.688132643	7.622357021	7.470598309	7.324696978	7.522001057	7.619895791	7.661599865	7.58457114	7.653360387	7.478183505	7.478183505	7.684548403	7.493201078	7.667765458	7.66084025	7.589362492	7.614310714	7.602840279	7.591063678	7.467496661	7.542810274	7.541142252	7.682471286	7.66330047	7.841830111	7.780087487	7.699631783	7.551614415	7.723849341	7.783767993	7.557714149	7.487838325	7.535861585	7.781815801	7.615889105	7.57590829	7.291277613	7.190213046	6.740939946	7.055109526	7.051138584	7.10353692	7.488842904
MRGPRX1	3.911032518	3.507022243	3.45286125	4.063372164	3.65765113	3.390887653	3.476475609	3.392166853	3.634779049	3.296541779	3.424567049	3.603729004	3.292869184	3.289509193	3.263423939	3.232922754	3.309161087	3.283689169	3.420203558	3.312951364	3.384279041	3.259718558	3.234580027	3.350199639	3.426684959	3.321547729	3.199347838	3.391041121	3.62365957	3.583484949	3.280506834	3.401165877	3.211479111	3.271076981	3.318727699	3.344767781	3.46130291	3.275404716	3.30970877	3.482582462	3.44453326	3.438786248	3.30970877	3.334867374	3.304827628	3.24282294	3.150269989	3.229105942	3.020871833
RLN3	4.281478565	4.424413693	4.530620484	4.323696557	4.465103312	4.675220443	4.269400115	4.422920334	4.475978296	4.317453206	4.470311373	4.477178371	4.649813797	4.465103312	4.464186978	4.577872734	4.509690217	4.261408242	4.308712809	4.384985318	4.669270659	4.49572505	4.537185154	4.465103312	4.763945671	4.524287779	4.613342778	4.419481404	4.590249756	4.818092556	4.975984827	4.546394674	4.552720761	4.908364356	4.262973878	4.516931995	4.432349183	4.689554019	4.330195819	4.686517563	4.659453757	4.613542651	4.404516622	4.466724228	4.38608871	4.508533837	4.256054553	4.585727144	4.14719064
CSMD1	5.170173422	4.668989586	4.938677412	5.118290029	5.025422043	4.765009207	4.833948716	5.20724014	5.135254258	4.728214662	4.788753648	5.000795076	4.989517159	4.704815304	4.884399522	4.876177053	4.87698005	5.138861923	4.767156339	4.816032674	5.068371668	5.050098308	4.796431611	4.938677412	5.067663801	4.672015931	5.963653974	4.714851573	4.763543336	4.843483937	4.736489112	5.05346006	5.033614466	5.214113738	5.445489875	5.571252699	4.973251977	4.863164833	5.257226977	4.768121279	5.386361244	5.003022573	4.730586667	4.686289538	4.352596405	4.599744853	4.591503087	4.89162844	4.814388574
ABCC12	5.871801004	5.641945109	5.884361382	5.548937554	5.441721397	5.667244784	5.741246624	5.692617085	5.695046762	6.02737419	5.817779435	5.663154056	5.782689395	5.578429547	5.842449565	5.539243055	5.32383392	5.585115198	5.372278583	5.552613099	5.53059321	5.735883461	5.904158396	5.43282767	5.546630894	5.718747295	5.684223184	6.051871182	5.729404442	5.787818446	5.696580008	6.067113659	5.508003545	5.797646669	5.526412277	5.982289376	5.889205449	5.605168177	5.954048548	5.918434301	5.835983515	6.085122545	5.278154475	5.482263196	5.190691647	5.0644992	5.620338491	5.534331071	5.005509741
SALL3	5.035467864	5.273349584	5.293782643	5.319640826	5.116173012	5.230429082	5.188212412	5.230764424	5.296030315	5.171758789	5.301577673	5.393723381	5.282983536	5.229304854	5.187215376	5.147633491	5.302712188	5.323533901	5.29363571	5.622184601	5.141056101	5.601211771	5.286195398	5.304340501	5.342530985	5.291394633	5.269820546	5.299275421	5.522285255	5.509145836	5.483483394	5.089038379	5.335451653	5.281176458	5.083756284	5.38401514	5.314603486	5.245508742	5.004049718	5.305519212	5.387415525	5.365637659	4.608116552	4.457881737	4.298734769	4.894603383	4.519281085	4.365717468	4.798977065
AGBL4	3.988988077	3.989932556	4.173116515	4.549132995	4.411965565	3.766758044	3.840193226	4.448346046	3.941147193	3.990457665	4.042476437	3.929852032	3.822699809	3.758964358	4.010904274	3.869807885	4.19070557	4.097587695	3.95844048	3.869156828	4.321337255	3.990457665	4.240722295	4.125287288	3.849935845	3.99069512	3.914756462	4.145690571	3.925637253	4.318195284	4.583664705	4.103710556	3.963147802	4.247360999	3.990457665	4.471764098	3.915940424	3.913361785	3.989206767	4.108943766	4.251105266	4.075601886	4.183439356	4.26952007	4.104580098	4.149173624	3.929501341	3.753269559	3.72573067
LCAL1	5.007589158	5.492807828	5.067398142	4.73997818	5.410306867	4.997633519	4.862069609	5.219783811	4.764307873	5.217173779	5.626606326	5.390246831	5.222147758	5.454478564	7.388298888	5.12231213	5.34199992	5.277093908	4.861572744	5.016351117	5.939261827	5.079658266	5.300214834	5.011704164	5.094977757	5.092606449	6.521998178	5.264142496	5.12231213	5.337959981	5.004127575	9.437698131	6.193438862	5.338713294	5.737367221	5.375775847	5.454383137	4.897796804	5.691400897	4.842272104	6.999150492	5.149885587	5.342143125	5.141843501	4.774784789	4.790250198	5.098793847	4.860473994	4.630031985
SLC17A8	2.835244247	3.022102444	3.024691312	2.873420629	2.921569363	2.852527345	2.834650244	2.737710634	2.925919901	2.816789674	2.94816093	2.851775471	3.503014298	2.785947598	2.868086465	2.965591042	2.771727396	3.080868064	2.834650244	3.022233377	3.170243816	2.717653424	2.936760046	2.845003895	2.881064807	2.873420629	3.390744666	2.917429346	2.842558782	3.049935171	2.84832064	2.769726851	2.890161993	2.804341537	2.940261346	2.709598252	2.897257818	2.933996522	3.11406453	2.7464301	2.75834067	2.906132032	2.892962917	2.707125579	3.181740514	2.791658146	2.861370556	2.77663263	2.776990728
C11orf44	4.471558936	4.864903293	4.798258053	4.522977964	4.817401381	4.222201326	4.617036344	4.851713357	4.839033984	4.811891975	4.777532108	4.516063384	4.963621931	4.593867077	4.796942219	4.37720491	4.821447772	4.944132688	4.471558936	4.406331849	4.801662201	4.865774901	4.459017095	4.471743723	5.106646377	4.446518587	4.761077823	4.687802165	4.24160359	4.90821897	4.980953822	4.842187057	4.312434216	5.4317963	4.971250643	4.770766106	4.568565298	4.561376684	4.689661827	4.565254547	4.5004883	5.39258501	4.556880119	3.864805238	3.83323138	4.26354475	3.975393548	3.751912166	4.161560206
CNTNAP5	5.970340443	6.118097014	6.059455491	6.080431803	6.239699822	5.88547955	5.820223742	6.231335837	6.219601023	5.458289192	5.858625561	5.981153486	5.990754472	5.875800407	6.327085943	6.064619085	6.134293148	6.60936452	5.962832165	6.033184314	5.854264359	6.433614025	6.194489627	6.122573712	5.873308133	5.905275004	6.16320078	5.818794498	6.111771711	6.04607054	6.067788099	5.694709599	5.980247426	6.62335508	6.148574943	6.709494307	6.142036577	5.754844594	6.433853041	6.277513318	6.261584583	5.507419342	5.302540595	5.497449456	5.38643137	5.7237351	5.590049362	5.292478914	5.707443386
RBFOX1	7.010354798	7.233399983	7.880043268	6.776353454	7.587762144	7.329198731	6.819187914	7.296229099	7.635864553	6.651080462	7.136519638	7.850878256	6.940330556	7.33569892	7.228774194	6.980827	7.804327967	7.470780191	7.15454806	7.47784209	7.383398738	7.75903516	7.68272514	7.937602074	7.34983805	7.192299731	7.337938072	6.971254065	7.16105027	7.226594382	7.378586679	7.291156491	7.721542546	7.910842774	8.389985084	8.05719938	7.26781305	7.274630845	7.481431148	7.238840785	7.245896806	7.411797195	7.325717912	6.160254337	6.080543221	6.248394387	6.022347993	5.881239743	6.682842582
C12orf40	3.910931656	4.167350042	4.558129525	4.207980074	4.084371631	4.303114831	3.911096638	4.362839722	4.163501407	4.076215107	4.18445432	4.178881681	4.116101481	4.050230935	4.171393589	3.968892672	4.406690051	4.416002948	4.0381456	4.091751124	4.229215404	4.691758121	4.209336622	4.639973479	4.441325595	4.02181148	4.110256934	3.982282381	3.936180195	4.215606797	4.102156065	4.31257112	4.301430679	4.694987858	4.275219229	4.496450315	4.459885058	4.455855335	3.970457599	4.26651458	4.46310365	4.353760295	3.720625885	4.109917561	3.447658865	3.884329148	3.494318535	3.464150593	3.973476535
CFAP57	4.602478115	4.638173123	4.746618418	4.553458556	4.646079271	4.860427551	4.39286655	4.684646774	4.712957237	4.605110986	4.832649944	4.604766116	4.596688038	4.794296515	4.58679665	4.514010738	4.583788553	5.161693351	4.751899127	4.783242281	4.684993347	4.864252936	5.011940696	5.088811419	4.882723416	4.58679665	4.958304733	4.466541861	4.712170767	4.662221856	5.337999611	4.614843329	4.641521381	4.482005101	4.638768855	4.678632507	4.767950123	4.523675447	4.703781422	4.935423421	4.927097812	4.625096371	3.802267243	4.438330757	4.441095935	4.193161972	4.015566037	4.197876991	3.889377986
C5orf64	4.686037515	4.613995207	5.067529843	5.116305806	4.564726037	4.315141719	4.901689296	4.396918065	4.538387452	4.272776818	4.695035263	4.707913261	4.519712432	4.656067332	4.654382464	4.798219713	4.665411749	4.9113568	4.392901234	4.712049583	5.318504626	4.577716902	4.474577417	4.685949116	4.620798093	4.554815553	4.945279615	4.49061463	4.338179528	4.656559559	4.702016735	4.599521431	4.641242749	4.784101793	4.620610656	4.605647405	4.752700081	4.799927323	4.693504041	4.727309872	4.747211332	5.091261889	4.586961757	4.381635777	4.226099974	3.857406635	3.927456412	4.022723999	3.851441075
EDARADD	5.823202555	5.930295239	6.400798402	5.803933106	5.904990645	6.439043487	5.683712555	6.075481228	6.300429706	5.608089422	5.925778824	6.013251751	6.092103708	6.049169086	6.090338018	5.75567958	6.528775041	6.364733293	5.870421858	6.31260701	6.335527364	6.270712646	6.412200296	6.292556924	6.138230745	5.749829566	5.997739932	5.795440506	5.707956267	6.029117896	6.087682914	5.918010358	6.095019612	6.4307292	6.226124385	6.592889827	6.220956154	6.386393489	5.912920013	5.952702805	6.703777119	6.522415348	5.388820866	5.514408208	5.055831951	5.022925876	5.059449757	4.895468812	5.047188623
CYP4Z2P	3.940411922	3.693071996	3.874176604	3.760158651	3.906575432	3.79436878	3.823964489	3.630588017	3.675921854	3.714162571	3.692772658	3.728028482	3.541340077	3.78531958	3.736254048	3.640240697	3.735940743	3.994804798	3.869167629	3.718477734	4.074906465	4.417356548	3.512876939	3.888403979	3.716477859	4.036791464	3.911186162	3.660310837	3.831492563	4.285836268	4.112950924	3.560341884	3.622393221	3.838122426	3.880223839	4.092341024	4.097597796	3.854244709	3.851719068	4.037470235	3.720711981	3.991572677	3.471823091	3.533484362	3.695880419	3.486672694	3.096690661	3.337025855	3.521334547
C18orf15	5.502007865	5.432407657	5.491674478	4.933482032	5.46201529	5.888682752	5.487681558	5.449944775	5.292941488	5.121765017	5.317402562	5.338640586	5.727935263	5.558520064	5.38112157	5.341417747	5.358950935	5.235760836	5.32295951	5.463197697	5.397159682	5.384967109	5.893859153	5.699793557	5.747029068	5.618649851	5.615020438	5.694191968	5.660069716	5.811008735	5.928264787	5.444704929	5.29249868	5.669361151	5.801489927	6.28462663	5.484446357	5.598556873	5.371638403	5.808645958	5.591055322	5.456090533	5.603959975	5.036361492	4.824276886	4.901312551	4.743371757	4.894578958	5.200354803
MUC19	4.95165503	4.725223548	5.214150049	4.590898632	4.798778972	4.812702107	4.86004467	4.797371764	4.937044069	4.416990083	4.725001197	4.866833026	5.004139773	4.728060718	4.852368362	4.603447418	5.002552401	5.325690678	4.788625947	4.656062619	4.989961128	5.434127648	5.007766665	4.857550584	5.029214673	4.740862911	4.919773433	4.837324464	4.797424304	5.050946756	5.295510043	4.655230894	5.238382597	5.503894093	5.108297371	5.448791227	4.954836897	5.327841584	4.851301311	5.083396346	5.136173975	5.544308542	4.326385797	4.592616651	3.870078176	4.094599934	4.132668992	4.090411856	4.281172593
KLHDC7A	6.365066285	6.589423741	7.244727303	6.413603859	6.58049898	7.172172402	6.500714705	6.745748617	6.968367962	6.558697823	6.742395288	6.602593295	6.66066426	6.817563486	6.64863303	6.698664003	6.729037988	6.938296875	6.583008316	6.796035451	6.973318015	7.455323736	6.820097453	6.932420461	6.729037988	6.348196968	6.560818963	6.905117357	6.462752625	7.153805669	7.092133775	6.555645753	6.818506847	7.106156385	6.998728223	7.10913486	6.63261973	6.974704764	6.64042899	6.659939718	6.69015789	7.432225476	6.330224502	5.750864005	5.570498417	5.937589482	5.920192243	5.903824698	5.855514365
C11orf72	6.854032039	6.972941547	7.25687518	6.887191111	7.009418134	7.079186292	7.321662637	7.164364514	7.160484128	6.899616206	7.038401354	7.078046129	7.200093879	7.173124199	7.192495361	7.053968437	7.027227899	7.196312595	7.121654165	7.111675989	7.349274818	7.373415172	7.39592467	7.172481971	7.196964658	7.239098695	7.131115859	7.01961885	7.344360768	7.440202212	7.483899832	7.189704199	7.148483416	7.664570665	7.335595586	7.457632765	7.189471572	7.137075998	7.13058912	6.957555142	6.735272052	7.556616432	6.709822968	6.899305466	6.303725594	6.205919711	6.652316063	6.389525723	6.770763642
FER1L6-AS1	4.492430979	4.321401505	4.393397632	4.373308961	4.366053854	4.281027004	4.456206427	4.585849976	4.479350786	4.156065472	4.35268203	4.382302198	4.418179084	4.417937543	4.538185292	4.275100935	4.457766727	4.764481192	4.231418691	4.325947477	4.475308881	4.735350912	4.700552405	4.517191982	4.291824767	4.400241536	4.378784723	4.344205059	4.553786899	4.476923464	4.568835117	4.629228844	4.414334273	4.690317819	4.481992348	4.303929467	4.321199194	4.51023974	4.268313038	4.139320713	4.48197055	4.202602505	3.924797612	4.117899276	3.848006376	3.890390661	3.836972512	4.19150088	3.955468263
C1orf127	6.689800364	6.753018192	6.992907305	6.71885343	6.74815138	6.761597421	7.072282445	6.618745534	6.875489998	6.79861396	6.80412357	6.940956409	6.925500627	6.970203391	6.99006567	6.723472414	6.716740304	7.012875263	7.016140336	7.031083823	6.973357143	6.981893406	7.050208393	7.083146703	7.047432047	7.100499697	7.19430645	6.743602709	7.097299723	7.250396633	7.468553277	7.044508251	7.163197142	7.289567648	7.234737053	7.110229837	7.009844537	7.072084767	6.958611393	7.381966816	6.942828253	7.33765848	6.546660973	6.512196236	6.515225283	6.419397667	6.424327572	6.43934597	6.403020463
AGBL1	4.588795801	4.732248706	4.68242502	4.43652977	4.647979464	4.735235175	4.48740727	4.531261255	4.934707414	4.577489887	4.531317636	4.592835572	4.817320168	4.439107023	4.718511191	4.593803952	4.593854483	5.029293587	4.665935846	4.680096608	5.073521744	4.839510771	4.654307502	4.650755725	4.506841837	4.455144379	4.744018914	4.487295835	4.538457272	4.881873124	5.338466297	4.746933049	4.589542854	4.62114938	5.079853562	4.89705808	4.268414585	4.714761089	4.538028922	4.601562683	5.055862106	5.049410292	4.140282552	3.98622293	3.948051996	4.265294395	3.926586286	4.160544156	4.087403506
FLJ34503	3.473506257	3.359163426	3.516386421	3.417568354	3.81288703	3.478207192	3.44082133	3.445909255	3.393791499	3.368861091	3.429892956	3.485952696	3.272632692	3.433124926	3.475847843	3.429892956	3.480122955	3.427116331	3.406889227	3.460599405	3.457423777	3.443178424	3.431268517	3.411554611	3.35426294	3.396355002	3.658134077	3.406735477	3.606122241	3.799800044	3.576204223	3.649330016	3.498189195	3.569311211	3.585523402	3.494972579	3.385562218	3.774301153	3.336532771	3.62184855	3.679094619	3.711537453	3.413423263	3.563717133	3.093157566	3.72557013	3.277362085	3.310699762	3.369594065
TERB1	4.937297812	5.442396529	5.527078027	4.904678861	5.584693301	5.350621179	5.053168678	5.098521043	5.737182232	4.970139538	5.445291437	5.620281012	5.487003786	4.953556978	5.456292949	5.004262888	5.877521879	5.576597947	5.157521782	5.539244872	5.339696237	5.527241679	5.343872376	5.485979632	5.803365697	5.007610073	5.050294926	5.023723646	5.195930935	5.489200439	5.608743988	5.331119094	5.481477948	5.629763497	5.503621152	6.387711655	5.591633659	5.389907456	5.457525999	6.084264421	6.193578271	5.761828135	4.664682288	4.535218949	4.076417936	4.463544469	4.232432287	4.219865273	4.568727444
MYO1H	4.868640554	4.836009612	4.85308258	4.808575766	4.780714989	5.038244373	4.838787143	4.848357999	5.069025763	4.796309868	4.669350901	4.997628994	5.15366711	5.025955533	5.083541902	4.985086129	4.712030802	5.298357139	4.771570671	5.05420268	4.616198248	4.635217733	4.774132692	4.897441584	4.930969976	4.918473637	5.021509776	4.959699706	4.686276586	4.710136389	5.0837207	4.702699534	4.704920112	4.843542846	4.885934504	4.807820901	5.1073539	4.862720135	4.978973277	4.800355763	5.324788555	5.770681514	4.533309427	4.159152362	4.711910651	4.346900948	4.385277124	4.615720246	4.170943834
ASB14	6.038756614	5.979894691	6.383372116	6.190403082	6.188981056	6.268811656	6.052514982	6.217448602	6.23523028	5.838082988	6.255158657	6.094673742	5.954696229	5.923761055	6.271665305	5.890089573	6.260393591	6.054991117	6.082976959	6.086117389	6.31416725	6.306660834	5.869167397	6.606297004	6.330954397	6.049169443	6.061851507	6.108320894	5.857597258	6.220110371	6.210761715	6.16191188	6.338498511	6.458301905	6.360761849	6.518227526	6.168851997	6.483578059	6.284766132	5.928924222	6.561643029	6.308161207	5.248921219	5.650972814	4.860386971	5.177359355	5.055375626	5.067261051	4.957556884
RPTN	4.72933298	4.551463496	4.792635708	4.451759843	4.517681421	5.020347897	4.298522845	4.443922825	5.296637477	4.362094284	4.712918482	4.618524479	4.444833187	4.421879787	4.414576194	4.417200574	5.295905498	5.541533563	4.659974809	4.332646831	5.167239787	5.271056711	4.628439164	5.179418604	5.019661571	4.526728291	4.708239269	4.700368411	4.353517584	4.949201116	4.823142032	4.638250808	4.645534545	4.958680865	5.133538289	6.124076647	5.010355957	4.832031966	4.934412218	5.034140849	5.511987799	4.829425118	4.197964449	4.282913422	3.630650797	3.900531042	3.801150221	3.949392007	3.666716858
LINC00269	6.79288939	7.037284936	7.111475227	6.981849578	6.948117886	6.990447147	6.899895955	6.952256176	7.016358564	6.597818311	6.85872395	6.867609841	6.96343735	6.989158133	7.024160905	6.873104272	6.829293749	7.039157597	6.897968926	7.254404055	6.897968926	7.27918344	7.050308297	7.012713899	7.242880728	7.175525838	6.922199208	6.974193863	7.031412032	7.100864105	7.067947066	6.784213048	7.21196253	7.137220577	6.934902774	7.312446158	6.586269558	6.811553333	6.677480301	6.683921217	6.884282636	7.074683075	6.893123042	6.841684896	6.693668621	7.032975553	6.544003264	6.958815569	7.006013798
CCDC150	5.322163077	5.398445793	5.569827845	5.422511336	5.36073026	5.323241506	5.3328418	5.388909322	5.404496773	5.307274176	5.626512756	5.351191505	5.354218848	4.974594938	5.092146335	5.083255177	5.982766696	5.717210662	5.077110058	5.38887934	5.834121961	6.004255828	5.914237842	5.221478956	5.2902096	5.17113089	5.234761299	5.083255177	5.529020888	5.356311542	5.932269125	5.357036421	5.107737984	6.018990115	5.290018042	5.253452434	5.048148991	5.278016033	5.217552334	5.083255177	5.820661307	5.596195602	4.616184998	4.687230299	4.639586826	4.910058497	4.600623876	4.82112571	4.489645812
STPG4	4.080137794	3.859222897	3.832473822	3.998960594	4.221724132	4.002553155	4.069888539	3.918822215	4.1001862	4.182479533	4.087257475	3.835571135	4.053138793	3.96742829	3.818485016	3.996942808	3.742923716	3.725235905	4.028022301	4.018975257	3.794506143	4.416969285	4.123603727	4.161996681	4.141767776	4.224373098	4.386518866	4.177818099	4.239748149	4.055851402	4.221387591	3.945429998	3.795421717	4.335329575	3.966873227	3.917180938	3.755587314	3.834746505	3.878417359	3.865513495	3.764942336	3.848847032	3.966873227	3.92717145	3.87089933	3.632610707	3.879089327	3.758030881	3.919576752
FAM9B	4.131530837	4.079424449	4.209618742	4.329871865	4.609182209	4.45298939	4.149666211	4.380690697	4.212490565	4.092793197	4.364334678	4.27849484	4.204825786	4.00121815	4.211556531	4.147000868	4.466511738	4.156340945	4.5022837	4.062240634	4.13406208	4.327893731	3.721233699	4.218537128	4.434285669	4.09940943	3.871319496	4.514608718	4.019523071	4.196083762	4.192936543	4.278995251	3.980960683	4.395123765	4.006185107	3.912587031	4.155091461	4.055219772	4.116201639	4.024140528	4.35449066	4.503004513	4.19149005	3.98509798	3.840822834	3.715599797	3.730962731	3.677267744	3.79199985
FLJ40288	6.801971121	7.006604439	7.00667152	6.909815746	7.022318761	7.051876407	6.868277818	7.141644588	7.137868851	6.814515111	6.850709826	7.057884082	7.279951611	7.027318697	6.894221952	6.959645946	7.191268965	7.522066381	7.032935339	6.973482469	7.350541885	6.916564537	6.786828443	6.824986148	6.954607152	6.950076531	7.039601831	6.941339644	7.174988547	7.050180451	7.037327351	7.218618314	7.163124514	7.674298978	7.547132548	7.858800376	6.884877083	6.869063522	7.099685067	7.124268545	7.381327447	7.140649706	6.865041261	6.523076229	6.273615791	6.501825359	6.297686913	6.185892231	6.823203837
CES5A	4.485480009	4.485480009	4.314353149	4.321935682	4.712615819	4.586952201	4.485480009	4.428565395	4.554738163	4.730701742	4.543145639	4.614647073	4.439668883	4.396348996	4.285799682	4.528387688	4.553123608	4.686712325	4.492580325	4.485480009	4.486528618	4.559311731	4.704387884	4.627803674	4.911489058	4.690703583	4.699716059	4.663909996	4.479722677	4.692182039	4.83313627	4.600545428	4.51475882	4.820076963	4.859306793	4.983174981	4.485480009	4.419384023	4.68627879	4.565713312	4.581293996	4.56126943	4.526590267	4.411943168	4.679519996	3.9259313	4.183443323	4.003665023	4.015252712
CFAP47	5.165459991	5.723201146	5.351350505	5.135924779	5.44773811	5.90172033	5.305172182	5.43281562	5.665992551	5.639561349	5.58460706	5.687494379	5.35747042	5.620903974	5.503197291	5.478442666	5.573037338	5.378458892	5.426298779	5.822676977	5.895149513	5.870427672	5.472850778	5.212962082	5.567301729	5.596197973	5.659867936	5.562763307	5.555704037	5.522561523	5.95572789	5.700092885	5.724308883	5.75853825	5.449324903	6.615567173	4.973228469	5.441161146	5.222152536	5.376349875	5.655740998	5.792816499	4.50698263	4.837283469	5.197645802	5.04042381	4.479109162	4.519910472	4.744701905
SLC35G3	3.516547885	3.368900357	3.588311639	3.665877835	3.734606947	3.447429095	3.282679399	3.674320234	3.586847982	3.532334429	3.411961815	3.505727737	3.340256149	3.498837039	3.446673016	3.28320657	3.43898044	3.490572275	3.28826097	3.297618097	3.469885719	3.497892068	3.320536918	3.411167494	3.384889512	3.34341867	3.600735946	3.627373769	3.612077043	3.42651227	3.758781234	3.659667076	3.438122781	3.846996861	3.41460311	3.546228856	3.530321068	3.372282493	3.288993854	3.52217679	3.545411193	3.238433472	3.408864945	3.40109137	3.302988134	3.247958393	3.354580112	3.445723014	3.233812022
LOC100288966	2.98359384	3.158280424	3.154403426	3.179698334	3.235872541	3.060287316	2.827811147	3.12604092	3.294889062	3.327077002	2.987414936	2.932353882	2.927823001	2.975527568	3.033633061	2.98359384	3.033457045	2.967768047	2.938347416	2.999372272	2.922793911	2.875402218	3.108215302	3.059958344	3.037198569	2.907474863	3.345442534	2.941453889	2.883805705	3.006212493	2.967920972	2.974449131	3.045178591	3.169023919	3.041895851	3.017446542	3.106749929	2.95349931	2.993791159	2.906280635	3.177456095	3.030889679	3.159177765	3.286498687	3.257240305	2.997287466	2.968514413	2.937280566	2.712438201
KIRREL3-AS3	5.140443894	5.376721915	5.690307093	5.64330244	5.337048338	5.330945357	5.107379842	5.170530161	5.762840473	5.059621713	5.457454152	5.3425015	5.376721915	5.295869129	5.045156267	5.051090312	5.479771079	5.533511345	5.238861782	5.2013355	5.612271762	5.757077096	5.10447551	5.355588555	5.568506354	5.075602172	5.646953122	5.374324982	5.157365615	5.708826179	5.628678809	5.026548069	5.658108339	6.085504827	5.645471502	5.494158347	5.385265202	5.511851715	5.47380161	5.556434395	6.238395696	5.816814728	4.570145572	4.370632071	3.964635894	4.320005783	4.679782481	4.110238395	3.966295699
TMEM145	5.199483546	5.627156157	5.593253631	5.441017404	5.424066647	5.567719006	5.48409493	5.663911661	5.490611971	5.699140453	5.768442427	5.462620146	5.554037528	5.676197269	5.667250383	5.561110318	5.577348401	5.527824388	5.552872921	5.813300925	5.528686646	5.894849598	5.654677689	5.524906775	5.510499653	5.888840835	5.755993026	5.843894969	5.656291537	6.096272148	5.768185245	5.623941287	5.614092037	6.115263517	5.691601223	6.267645778	5.653843587	5.621114535	5.349287462	5.599752317	5.710572053	5.416814811	5.690628929	5.569541159	5.631335054	5.598063248	5.642046185	5.178758769	5.663573052
C15orf32	3.66483662	3.913656602	3.801899432	3.691827689	3.691458942	3.506459154	3.660667787	3.72502693	3.726998934	3.660667787	3.659471988	3.707062036	3.716904781	3.840391788	3.641927187	3.877478574	3.796061215	3.859936817	3.650677771	3.911581907	3.724782625	3.676649234	3.7553338	3.895255647	3.66512232	3.776064945	3.660667787	3.780098272	3.701050738	3.888291163	4.180375386	3.730596548	3.829298853	3.875850252	3.674488911	3.474837865	3.703128618	3.706141547	3.683709205	3.504968228	3.892811455	3.733638228	3.701213367	3.644671627	3.576548339	3.563197297	3.595671484	3.368795547	3.623431173
TSGA10IP	4.991854903	5.2557666	5.686852783	5.195319496	5.540525477	5.540383177	5.415279791	5.713827448	5.566710636	5.169010039	5.256483916	5.593078909	5.453972971	5.604851626	5.510182513	5.599128677	5.471666769	5.28247976	5.359140283	5.535512333	5.555305248	5.479220202	5.552530382	5.831715218	5.695207964	5.17616392	5.445024261	5.562965993	5.467847876	5.284598456	5.64225207	5.527250609	5.662529176	5.814153608	5.727532087	5.948679821	5.489298379	5.605037248	5.719635586	5.564117186	6.054183794	5.617483025	5.155586009	5.640874184	5.59491976	5.127096225	5.718896035	5.502419673	5.474884954
LINC00477	3.505107405	3.788161502	4.002547375	3.555873348	3.974338459	3.725235697	3.696651727	3.757813144	3.756895058	3.809884326	3.725196533	3.573778876	3.767026061	3.874302918	3.692827997	3.553582763	3.68920982	3.851120245	3.591179778	3.737104414	4.024522764	3.713340951	3.879071892	3.604071077	3.770408496	3.820600581	3.816908384	3.703976799	3.691466275	3.920264119	3.848187997	3.790322759	4.021946363	3.821975776	3.816165176	3.71327572	3.765742133	3.625728631	3.615055335	3.424753404	3.655799002	3.904353077	3.219047276	3.163594445	3.033318552	3.267430383	3.338524375	3.418138985	3.188691479
CCDC140	4.81648644	5.243042534	6.042798957	4.9075345	5.23393089	5.29173377	4.651039754	5.453015067	5.713151353	4.414778481	5.072313348	5.468181142	5.534631048	4.9968019	5.207384329	5.041087665	5.786453223	5.795147858	4.89770459	5.501013734	5.476370225	5.27109031	5.903633832	5.876088382	5.533560093	4.99422416	5.256555064	5.115048665	4.503384827	5.550288621	5.550810522	5.050931832	5.621596852	5.47471144	5.597410019	6.511580246	5.690827726	5.703194122	5.81023165	5.431797177	6.087648996	5.962145921	4.517250648	4.704884268	3.880416885	4.127831251	3.602525717	3.619395284	4.276779575
C17orf78	4.105542541	4.356234694	4.35702945	4.435721828	4.428892957	4.431100269	4.233660118	4.306349953	4.478491936	4.107360451	4.352462365	4.226433203	4.121598232	4.316604512	4.313965818	4.068615828	4.404805155	4.953947005	4.476876658	4.349011481	4.407408033	4.160018296	4.25335341	4.053223187	4.594291195	4.25482056	4.395633229	4.297080662	4.211694068	4.903152809	4.757728846	4.224828983	4.377681967	4.358700388	4.145108127	4.598358657	4.614551991	4.111967937	4.289668711	4.2230049	4.316914106	4.537926939	3.859201953	3.963726505	3.536950134	3.639396945	3.601555849	3.838797849	3.868488401
TEKT5	4.121749694	4.045955002	4.601233611	4.171660989	4.084685464	4.074254621	3.912638932	3.890551042	4.120822424	3.993063938	4.046770589	3.956065428	4.008811066	4.105506328	4.176086318	4.151191817	4.093740021	4.142971917	4.016733847	4.202994554	4.022146468	4.126999476	4.304142765	3.944390076	4.204112042	4.074828608	4.271341867	4.386224494	4.374684668	3.897388288	4.084685464	4.152007511	4.515627698	4.174345954	4.297086355	4.111995944	3.70192221	3.962040528	4.022712014	4.223513136	3.79211999	4.151191817	4.762341432	4.403648217	4.2208543	4.505713958	4.452807277	4.165445932	4.32276625
LINC00615	3.420078959	3.673272199	3.447539273	3.342106981	3.939077339	3.62547497	3.587838538	3.48824055	3.482304674	3.501162473	3.465331487	3.392545985	3.695650091	3.532584128	3.42961976	3.44792219	3.411053387	3.686478444	3.410925035	3.638037112	3.638906918	3.559258219	3.608680902	3.65430594	3.871313808	3.575337223	3.531072466	3.557999432	3.408449975	3.866131726	3.733589252	3.351298456	3.572060578	3.662198553	3.602239686	3.74247307	3.534114749	3.455756702	3.507798064	3.443171099	3.804080771	3.542148548	3.285029535	3.236492219	3.30350907	3.266149147	3.349052335	3.330371094	3.085736374
SERPINA9	8.115540723	8.134617079	8.718559218	8.418355426	8.141763229	8.315657585	8.140143187	8.425690567	8.424010732	8.039567175	8.089017767	8.156316082	8.283180514	8.222249657	8.061505855	8.197411866	8.187824029	8.383676378	8.113273989	8.293771296	8.529038254	8.719762538	8.345641737	8.42607406	8.578768123	8.032725133	8.106284923	8.124140402	8.02476864	8.356102453	8.129784066	8.272815203	8.408992122	8.3865849	8.52852073	8.53922159	8.137947881	8.797757751	8.36648958	8.345385993	8.409705199	8.469060353	7.24648744	7.606553181	6.812891831	7.414798865	7.174299824	7.629405238	7.278335915
FBXL21	5.03674453	5.262700375	5.634965532	5.085702157	5.132372758	5.684417535	5.260982926	5.477960892	5.748954953	5.34689971	5.335258973	5.413187711	5.544790129	5.145038515	5.411789713	5.272499153	5.78725505	5.793654015	5.869573169	5.379641539	5.581170999	5.162559428	5.154437557	5.33741016	5.427548391	5.091764002	5.236318456	5.368022244	5.24965075	5.575489087	5.205212768	5.475279405	5.648909339	5.598665006	5.755712636	5.539250749	5.6203787	5.494339333	5.761368656	5.393209366	5.82543746	5.70270426	4.508408241	5.210029751	4.884167581	4.807606017	4.867635363	5.059765063	4.404345167
MRGPRX4	4.821240756	4.871767682	4.771612201	4.961235174	4.883829854	4.970990463	4.84382791	5.019866189	4.865976579	4.778672394	4.880917939	5.040135723	4.937246264	4.678283656	5.01485055	4.790873602	5.033801254	4.945053013	4.902623167	5.008166359	4.822166761	5.254222624	4.949304281	4.903874232	5.008166359	4.805432062	4.904554969	4.897477673	4.627707696	4.824403309	4.911632215	4.890886376	4.900353216	4.928223904	4.996169266	4.92705983	4.779115212	4.816232226	5.002676291	5.002887664	4.854722678	5.070669836	4.743630365	4.661808776	4.382530952	4.891365528	4.306516675	4.527796065	4.727775115
A2ML1	4.722394396	4.765508586	4.435076817	4.563680271	4.66856907	4.632038073	4.627953071	4.751384704	4.752019279	4.444322022	4.678298089	4.679470117	4.555641201	4.576256123	4.895843234	4.621248381	4.722212512	4.95460305	4.497942773	4.755269128	4.722259529	4.701767777	4.686677421	4.577269432	4.825594431	4.671444251	4.693556794	4.767340621	4.595418273	4.686677421	4.678968224	4.674386717	4.782978178	4.91573294	4.713950097	5.038503812	4.406562493	4.499733868	4.65047221	4.752714775	4.621130078	4.584480156	4.370498449	4.222461878	4.110212567	4.127647024	3.895957861	4.04765397	4.157107198
CPO	4.249639405	4.08138378	3.992815788	4.069946927	4.452962756	4.401998268	3.789729092	4.254520782	4.275968835	3.579274751	4.052772569	3.877681658	4.067774629	3.901443536	4.092786459	3.583328436	4.477039394	4.662203994	3.827619975	4.025260312	4.446768403	4.531443692	4.131171783	4.045987988	3.933833801	4.047916396	3.956797792	4.053343037	3.806166677	4.588896825	4.1751339	3.79312703	4.226931841	4.60406198	4.431339148	4.292176663	3.823937101	4.048713671	4.277915734	3.999612987	4.506086464	4.650805195	3.626691055	3.493822927	3.291684347	3.763799426	3.402279976	3.602190372	3.720347064
GPR6	5.889302991	6.168735759	6.349589699	5.669381689	5.983925092	6.108377469	5.959906918	6.290174323	5.768549842	6.23339689	5.98593427	6.002926056	6.09784882	6.147153035	5.96958146	6.138539856	5.953518562	6.199076168	5.907691679	6.217591936	5.943452618	6.155473221	6.424751222	6.576428375	6.011320543	6.129856702	5.953878037	6.295308506	6.108581713	6.182127491	6.543962906	5.901534213	6.056825184	6.427866828	6.297760026	6.585133254	6.313677814	6.133796032	5.886609508	5.88141763	5.976818305	5.925962645	5.527261678	5.695745843	5.506769226	5.522034947	5.58520913	6.090831587	5.983230064
GJD3	6.268874747	6.263309248	6.934895844	6.177030521	6.543432761	6.606084205	6.301374462	6.921781211	6.449085099	6.090252148	6.552922777	6.45769172	6.74591276	6.448673231	6.640668364	6.108921462	6.508136582	6.960263072	6.465728582	6.816035554	6.897192777	6.622880483	7.086323995	6.903545478	6.708710797	5.857087159	6.431120369	6.24194516	6.125312117	6.635953138	6.535998584	6.117950446	6.794409011	7.18562383	6.901513141	7.672776135	6.706195274	6.658106749	6.621070185	6.897506588	7.095696897	6.740873724	6.044314612	6.013909057	5.584699432	5.477670543	6.258207732	5.774608808	6.101505554
HOXC12	5.092403788	5.347937451	5.717434669	5.032218683	4.917684362	5.144899862	4.965769779	5.294927967	5.149993107	4.742015427	5.127663517	5.147473552	5.440641301	5.156539669	5.116764282	5.097245195	5.409172736	5.498511999	5.172675408	5.513016067	5.125325731	5.832292774	5.697961117	5.870264966	5.298765569	5.076522397	5.233783567	5.079684989	5.17442876	5.247498492	5.480458124	4.639163747	5.250565246	5.535283988	5.413724567	5.910092714	4.939005813	5.092403788	4.875094632	5.148489663	5.905383813	5.430829907	5.120829417	4.969777475	4.892326495	5.160715174	5.075724291	4.938846246	4.906269899
FERD3L	5.918752484	5.756031418	5.815758434	5.709532407	5.774084781	5.94418051	5.921211895	5.60755854	5.936232783	5.956611154	5.661229458	5.790717588	6.198052986	5.753803257	5.886489289	5.823459736	5.987282661	5.754560359	5.709532407	5.846584869	5.895243455	5.897718947	5.896423652	5.958871834	5.759894642	5.568154745	5.709532407	5.638459846	5.766977164	6.305636175	5.488786322	5.696824869	5.732006959	6.262230832	6.081147727	6.65350926	5.867615172	6.037074938	5.806960724	6.008990993	6.139871779	5.948001382	5.761385538	5.696337632	5.370488976	5.603576333	5.503935216	5.288029902	5.272936094
LINC00314	3.457549539	3.579179474	3.360689496	3.319803399	3.451125225	3.447655529	3.098184216	3.338170981	3.357410238	3.184140529	3.299728697	3.129120387	3.098034742	3.019773987	3.184497047	3.157911196	3.186432727	3.110224893	3.183220212	3.497724785	3.370241095	3.170002716	3.250082299	3.340749915	3.487732995	3.131118797	3.276544298	3.164836669	3.134151628	3.072145349	3.057373562	3.447905099	3.183809291	3.229239844	3.203498684	3.087654323	3.099247403	3.136117806	3.315028751	3.454753578	3.22576189	3.149051869	3.144145487	3.243700652	2.965757989	3.173461903	3.001280007	3.109330825	3.153212792
NLRP14	5.009744042	5.127610415	4.929091668	4.937774582	5.50912545	5.050646306	5.053728515	5.397862456	5.122539796	5.372595788	5.119770487	5.330188267	5.139192201	5.313353896	5.017884406	5.030786909	5.229289128	5.538593274	5.174797012	4.892146768	5.172575811	4.970615067	5.015715322	4.923694104	4.965219912	5.081679366	5.162302023	5.166951516	5.27327397	5.048490545	5.050941466	5.22250283	5.025399252	5.058809304	5.059288028	4.706181536	5.100094469	4.9175924	5.109031492	5.073794672	5.224376137	5.170896236	4.899356849	4.831466852	4.629990414	4.89355977	4.804141659	4.827249592	4.895259807
NLRP13	5.841579037	5.990541725	6.166872628	5.552604111	6.204269203	6.01867542	5.750861291	6.068500759	5.970645698	5.77851158	5.724165877	5.857918925	5.890460306	5.484208889	5.94474223	5.697265006	5.904472451	6.434835336	5.626039017	5.920052273	5.743952494	6.014260867	5.883413094	6.294321378	6.210438071	5.740590269	5.820618229	5.97154422	5.807261807	5.911697023	5.870902691	5.795508656	5.919910443	5.693443541	6.011802431	5.839030396	5.591611202	5.703330734	5.6353092	5.464848544	5.384862013	5.517273359	5.385812074	5.402274257	5.464396374	5.28117471	5.436065114	5.429118291	5.466909104
NLRP8	7.415723328	7.619949614	7.612209832	7.497317477	7.731724172	7.50819712	7.423036445	7.604665575	7.57790001	7.318284294	7.498767017	7.656867668	7.43730404	7.365005298	7.639449204	7.328706422	7.623208727	7.501997462	7.323656102	7.7626074	7.7981207	7.465865514	7.557377279	7.43213872	7.479261527	7.574471733	7.646456396	7.541793544	7.413150272	7.657316518	7.652437965	7.415859788	7.380510549	7.318887974	7.386172086	7.657549624	7.357800877	7.431916696	7.507807192	7.277204702	7.231401491	7.827414408	7.056524827	7.214797442	6.98607101	6.845217077	6.234431255	6.668303964	7.089956541
NLRP9	5.226432967	4.92958441	5.10644406	5.202106287	5.425071373	5.032771013	4.954878737	5.166708359	5.15431845	4.75737726	5.000222934	5.153436525	5.242514745	5.334913844	5.121125081	5.378074346	5.034537597	5.437275195	5.112221499	4.934701857	5.034572515	5.520955326	4.72843529	5.385954274	5.144271413	5.316058959	5.470231824	5.442336364	5.364615826	5.098792874	5.223358142	5.321282233	4.868667901	5.015599203	4.98040026	5.453912286	5.030898938	4.74306515	4.901634279	4.742415992	5.272758913	4.950206367	4.765514303	4.66931842	4.587814134	4.610185408	4.545319249	4.369334377	4.637901223
TAS1R2	5.538375451	5.304367165	6.004537124	5.189877389	5.395439086	5.522732347	5.216227448	5.601742014	5.86720437	5.407381974	5.181941467	5.41488872	5.771927967	5.223635839	5.602695206	5.269978228	5.805036217	5.69056991	5.541929446	5.842382494	5.38579704	5.217817118	6.300711753	5.556778508	5.819154342	5.449184369	5.361316419	5.345817384	5.314092121	5.500864986	5.652868238	5.412215299	5.672109476	5.995840794	5.537410206	6.542661435	5.640486351	5.445627831	5.359020996	5.832678207	5.322934824	6.006165584	4.751539813	4.782807049	4.256151081	4.695320219	4.54959377	4.588737735	4.500570463
ZNF341	5.983311996	6.06304403	6.213073265	6.194812739	6.132957653	6.146207456	6.054252941	6.495743632	6.047028752	6.243480144	6.297363548	6.446814968	6.501186427	6.18921631	6.299156342	6.433898466	6.363184376	6.282648548	5.988302105	6.415137122	5.907617749	6.201289811	6.530751861	6.504401054	6.18846793	6.379449466	6.426028093	6.239199822	6.150205403	6.500357884	6.511826317	6.294067353	6.670066994	6.750353636	6.33665827	6.491182856	6.150205403	6.030846921	6.292809171	6.421335579	6.606231947	6.35466164	6.608386123	6.087991728	6.136246234	6.050251546	5.962446471	6.078839006	5.987387389
NLRP10	3.950797276	3.792718336	4.002605945	3.976038959	4.209900384	3.880241127	3.805339956	3.865141643	4.063210813	3.67026594	4.172855673	4.138016514	4.064793486	3.865141643	3.92511376	4.056629663	3.994488846	4.057158099	3.961084308	4.075563182	4.060917299	4.051149579	4.137022215	4.305285968	4.031602718	3.893723447	4.128019299	3.769690013	3.799391252	4.240991856	4.192450633	3.994563444	4.005548857	4.083727292	4.241943207	4.067699538	4.260772394	3.829357874	4.069863598	3.893321967	4.279426536	4.373099681	3.796297033	3.608584139	3.167007809	3.34004663	3.795268016	3.656368545	3.589741667
COX1	13.98048132	13.64233158	13.38290435	14.08304365	13.75736822	13.34783973	14.26964223	13.5624615	13.29895931	14.27142949	13.80638525	13.62178708	13.63681422	14.22821538	13.58332974	13.93652722	12.88567548	13.42956505	14.186089	13.39194193	12.81821323	13.23102729	12.69731986	13.30727229	13.39286355	14.12467146	14.05456632	14.11382238	14.22659444	13.73905348	13.68828978	14.13839196	13.35797936	13.00897105	13.06878742	11.1803715	13.49924003	12.75817454	12.77252248	12.74802578	12.00461302	12.11368305	14.06688238	13.56594774	14.12653786	14.13137823	14.22469193	14.00239589	13.82285277
LMX1A	4.816204924	4.838495607	5.408657782	4.689687296	5.018308114	4.957486539	4.875102736	5.126209356	5.328393358	4.67859056	5.044992173	5.132175923	4.961116748	5.016296176	5.127599862	5.107138705	5.355783631	5.307673244	5.000144627	5.250689854	5.338669315	5.306374731	5.089040357	5.348206064	5.309617808	5.044741682	5.59380495	5.047503851	5.045920043	5.306317277	5.214434894	4.971985209	5.167629922	5.323200603	5.472165014	5.689489198	4.939167342	5.393039353	4.78632736	4.80564616	5.370400545	5.785007299	4.548990814	4.686274396	4.321130696	4.225486961	4.670262974	4.284740078	4.407868662
CCDC125	5.251275675	4.647720322	4.992330228	5.066165154	5.098050227	5.152049351	5.170198826	5.445302823	4.377077336	5.055754711	4.734260137	5.91515705	5.803001827	5.99944167	5.481225863	5.311360372	5.414343683	5.181576377	6.263416456	6.276911519	5.61248495	5.417230489	5.165003653	5.586582869	5.453013077	4.947477395	5.15507678	6.674154192	5.038517622	5.928541364	5.075796349	4.320751879	5.307079168	4.884371604	5.286367762	4.399099023	5.355481165	4.971540576	5.579854515	5.670206533	5.045006988	4.907387868	4.773055094	5.142049448	6.843643658	5.430819524	5.856736713	5.869927508	5.561565637
GPR101	5.531308112	5.472708432	5.576516236	5.431409605	5.508945355	5.251511892	5.399248778	5.463461927	5.929977802	5.445891651	5.435961938	5.522923796	5.615078042	5.688622057	5.573108296	5.445391025	5.471372669	5.414557794	5.556847751	5.640390592	5.786698077	5.705602591	5.464733648	5.427532681	5.564440151	5.438534796	5.662115414	5.733337044	5.492213195	5.91880838	5.880363017	5.443771931	5.686540078	5.974674138	5.629214049	5.598960434	5.327454593	5.519281345	5.822634251	5.581842088	5.480709583	5.594446566	4.520927384	5.172212732	4.974383876	5.257758734	5.214228542	5.035518726	5.02886323
VN1R2	5.352296534	5.390347809	5.446665513	5.238762407	5.228685062	5.459943588	5.288351569	5.613449181	5.696119607	5.16842627	5.552192425	5.36338095	5.430835366	5.490673157	5.350776339	5.249288533	5.400103212	5.969381264	5.373524933	5.346086284	5.943097852	5.41465489	5.807487268	5.671952528	5.629960945	5.586712009	5.522144059	5.723439812	5.508949394	5.732814128	5.826490573	5.439023549	5.778992951	5.781173859	5.691826253	6.074324063	5.909622288	5.630156333	5.400114734	5.74559176	6.475388308	6.168487821	4.511894133	4.675971593	3.913312014	4.353842723	4.693428431	4.426015656	4.360212024
VN1R5	4.168976415	4.035168099	4.031125659	4.324277732	4.353863754	4.231857221	4.013812302	4.247006246	4.46369119	3.843330496	3.948294174	4.182479662	3.919411979	4.087295013	3.955232602	4.03382598	4.043776955	4.021737847	4.339321304	3.796648738	4.038213911	3.95749888	3.96243813	3.898849552	4.181767624	4.308928925	3.942511861	3.835072298	3.893215514	3.991861805	3.739027747	4.381508841	3.712211631	3.710443388	3.74831241	3.710088283	3.985736446	3.589004963	3.886503924	3.64372906	3.881743773	4.017544683	3.728416246	3.652405396	3.545093042	3.50848443	3.719300033	3.516921671	3.511664849
ND2	12.99517536	12.44747901	12.3739073	13.40689225	13.06529363	11.48560093	13.54791631	12.3912407	12.12660269	13.18339562	12.46575491	12.62346263	12.8715606	13.45602698	12.61542774	12.57083411	11.08833754	12.90912265	12.85104163	12.1925243	12.40724	11.99666577	11.3910342	12.40654346	12.19628578	12.72412273	13.13598221	12.88310942	13.75035413	13.16858342	12.56562808	13.60438266	12.69256703	12.66109777	12.66854924	10.36244896	12.4372514	12.13788906	12.36119105	12.36164946	11.37981371	11.00203605	13.60059689	12.85226192	13.276751	13.6373685	13.38695171	13.17819685	13.24507166
TAAR8	4.81130269	4.984185991	4.788364662	4.701226304	4.917976442	4.680715592	4.805092625	4.885021693	5.049942846	4.859644971	4.692509799	4.727048056	4.88723408	4.676141781	4.832900277	4.577724547	4.703930172	4.656370776	4.716821387	4.537801638	4.795518788	4.949247736	4.455282829	4.459390675	4.736977287	4.59234905	4.788563809	4.922078359	4.562255879	4.88175285	4.911013233	4.864425588	4.680771463	4.692346284	4.998899922	4.789315073	4.8326851	4.82615743	4.659644548	4.632999383	4.773465258	5.125592393	4.236899239	4.214718491	3.794808459	4.334686526	4.514476019	4.48338353	4.251004036
TAS2R39	5.068071958	5.460485744	5.582852487	5.100842145	5.704370897	5.474193263	5.19628429	5.236892813	5.628991767	5.165456748	5.481142221	5.288483917	4.954398679	5.104348014	5.177510678	5.069366294	5.620686557	5.759422646	5.111750644	5.251591641	5.350582046	5.507235191	5.449211322	5.175586522	5.257985573	5.322420287	5.46229951	5.361085037	5.1425433	5.140166657	5.215318068	5.353558814	5.211470969	5.556230147	5.363074622	5.682433217	5.397617562	5.345011112	4.936688869	5.002423339	5.795416562	5.573881178	4.30951038	4.503795851	4.409124751	4.421603602	4.129546023	3.787032064	4.452828787
TAS2R38	6.745404526	6.103928419	6.34771212	6.226180794	5.90807599	6.399220158	6.146610427	5.952853125	6.141060474	5.943440091	6.206109627	6.184741034	5.934134717	5.843644637	5.861398534	5.749746553	6.138032278	6.468812671	6.004340811	5.844810036	6.287605433	5.90577766	6.038885034	6.197328043	5.975340016	6.048916263	5.994797349	5.845894365	5.951456337	6.221154837	6.136774644	6.234104077	5.631580305	6.403554621	5.916693267	6.150930379	6.015147604	6.265886828	5.93415697	6.296977205	6.318426742	6.354188416	4.990700914	4.872522869	4.716464786	5.321442801	5.200821687	4.787455553	5.332519378
TAS2R40	3.25944095	3.015581977	3.388117616	3.088620012	3.375483141	3.280753357	3.167776935	3.212881161	2.998924932	3.117974566	3.13179062	3.195956022	3.316295198	3.155074609	3.224034119	3.212532034	3.080003897	3.26499221	3.210681761	3.049369999	2.991578189	3.4595381	3.235631568	3.206850467	3.275992916	3.174173116	3.201584208	3.286048614	3.1130364	3.027095684	3.122637968	3.266475455	3.238113468	3.178442136	3.020078719	3.30971623	2.958330793	3.099804699	3.107848694	3.212091994	3.01194751	3.210217789	2.975785353	3.060324215	2.943085975	2.88516321	2.844003852	3.157637017	3.326758556
TAS2R41	5.233857593	4.998791938	4.75019675	5.25695851	4.829802273	4.816383079	4.892329503	5.16773218	4.896908481	4.951820102	5.193928816	5.091601386	4.854610795	4.926616608	4.752358735	4.858245322	5.042706304	4.967879113	4.86079738	4.944889402	4.867411515	4.975096977	5.140982896	4.728462573	4.800461539	5.032651968	4.911803976	5.363825944	5.106734248	4.979539797	5.048949803	5.068036886	4.698884764	5.102127307	4.755901941	4.805509658	4.590715524	4.878537492	4.806843338	4.690490475	4.72186333	4.908057701	4.753796333	4.504505571	4.50941892	4.373054635	4.442847196	4.542704538	4.520825305
TMEM171	5.042625472	4.950841556	5.222467198	5.444950358	4.902146644	5.011127659	5.051447427	5.47361046	5.112145976	5.010518096	5.092256027	5.246777674	4.965463358	4.808211281	5.225928567	5.06460804	5.190465586	5.287887448	4.87098983	4.966951924	5.061306116	5.100532594	5.154681989	5.102693732	5.045312095	5.138564379	5.058737958	5.298935885	5.059319499	5.036949495	5.285000701	5.3089341	4.900927814	5.076661252	5.309728006	5.151253161	4.963636088	4.775558061	4.820400882	5.176928228	5.120134124	5.265525689	5.25292085	4.963621736	5.289783462	4.737638935	4.65308119	4.578491045	4.642860425
VN1R4	4.456588021	4.442632885	4.453544228	4.359431193	4.520989021	4.367983117	4.555140216	4.664477911	4.623772479	4.804457045	4.594798453	4.566812013	4.366576633	4.236182004	4.654758038	4.517317212	4.651897334	4.64495172	4.491769905	4.405127253	4.81774076	4.47968257	4.205581634	4.370480293	4.537866733	4.398227003	4.605820214	4.502493556	4.612327262	4.455586928	4.459116345	4.744281415	4.647517197	4.308586478	4.253549382	4.448580558	4.978492239	4.439032836	3.877717012	4.61643773	4.385513964	4.682532764	4.182940504	3.976499826	3.668763541	3.668902021	4.354288544	3.734635157	4.081423434
TAS2R50	3.906652216	3.874163749	4.253690187	4.397511594	3.984452308	3.99279508	3.778940625	3.720746527	4.092217826	3.833187182	3.881341861	3.815916859	3.664891298	3.830943103	4.009970157	3.598423224	4.015817705	4.223918156	3.824122806	3.880068907	4.174715808	4.040816433	4.042256467	3.890806819	3.680826091	3.946770096	3.969421899	3.743846691	3.70520091	3.960854441	4.164693582	3.884519236	3.97189071	3.906438163	3.668610932	3.961611168	3.817917238	3.832284705	3.78373599	3.677388629	3.97958814	4.003799568	3.302194297	3.010519855	3.287599429	3.828090723	3.553892882	3.327504291	3.713615217
PIANP	5.169473279	5.568814109	5.656644422	5.429990007	5.421656027	5.47174703	5.574582172	5.522622809	5.494598947	5.185976158	5.180603512	5.340089091	5.613094395	5.410080191	5.321960815	5.358372933	5.402882298	5.400968723	5.410080191	5.68119141	5.702842422	5.773119328	5.630794667	5.531605902	5.717629643	5.747218736	5.74636929	5.171042459	5.512253675	5.555866565	5.93381417	5.241542851	5.370594136	5.965585267	5.854263459	5.556157501	5.498965122	5.662139516	5.482504995	5.663188262	5.713544153	5.730580003	5.388092	5.46417436	4.856713232	5.102269012	5.147699377	5.143999907	5.167337655
ATP6	13.44657345	13.17842975	12.81051865	13.76565437	13.42651861	12.79096372	13.80428044	12.89135596	12.32540372	13.97171552	13.42831725	13.33114017	13.27435988	13.93489707	13.47919512	13.47680876	12.53532678	13.42121199	13.80612574	12.90589148	12.47058508	12.56450706	12.4365067	12.9255045	12.53665102	13.67391795	13.4300833	13.55778917	13.83829637	13.42063153	13.46645245	13.66378506	13.12785222	12.8189364	12.80695947	10.63004453	12.83147467	12.22595104	12.29355586	12.47446248	11.82830624	11.53343529	13.795096	12.99116985	13.61782135	13.67092325	13.76779468	13.43475961	13.47077625
HIST1H1T	5.909649884	6.249642145	6.461985943	5.762075612	6.016700511	6.279722873	6.478776688	6.061542393	6.207179824	6.370480905	6.29957073	6.062513609	6.356484618	6.430535585	6.145036638	6.372102765	6.210187547	6.08925596	6.059216173	6.339243572	5.967790463	6.53843764	6.025460357	6.31421695	6.089472029	6.183701275	6.486560478	6.406556179	6.388486394	6.382156126	6.740918987	6.020539292	6.128678366	6.263595214	6.141529887	6.638081891	5.995825422	6.151900583	6.170918401	5.901081858	6.050754898	6.086020761	5.929792134	5.71491025	6.075980724	5.809190484	5.695602915	5.730652383	6.081954582
COX2	13.61206901	12.98620564	12.52102256	13.58852836	13.26767435	12.57942562	13.66883281	12.49389452	12.65366106	13.83394472	13.24143228	12.85643874	13.00580535	14.06323757	12.9597256	13.65432682	12.20258561	13.08822085	13.62523299	12.55247303	12.40051376	12.53359975	11.69052316	12.66876066	12.36986896	13.69301219	13.21036968	13.50775508	13.59046384	13.35061032	13.58994425	13.48886829	12.9419375	12.98562132	12.53578876	10.64082079	13.00956816	12.07798053	12.29269291	12.01950795	11.64250037	11.59528205	13.81981331	13.2234085	13.71611859	13.71896059	13.84997209	13.60694612	13.42182795
CYGB	7.223333841	7.278769088	7.987163121	7.309238854	7.251804138	7.392322723	7.243977616	7.227383381	7.418090082	7.191024209	7.335313647	7.373326894	7.493130721	7.39001332	7.62544456	7.306326915	7.46244882	7.712999878	7.113087649	7.355245161	7.526297588	7.485242036	7.829101585	7.423118078	7.462357464	7.374321721	7.404529998	7.400854629	7.328715762	7.531730398	7.372551423	7.128165171	7.340561417	7.839081429	7.2953517	7.854575945	7.291971781	7.139221706	7.121713841	7.468937134	7.769914211	7.010216754	6.949619892	7.046093445	6.786135338	7.120417273	6.963100088	6.561398169	6.976999241
IFNE	3.830284642	3.756415366	3.804255356	4.001593776	4.301683004	3.74029685	4.07543631	4.047634667	3.840045913	3.582779844	3.907771215	3.762651029	3.69396824	3.604359277	3.985069478	3.711013905	3.829233169	3.856574726	3.67525086	3.776185031	4.180179315	3.751110068	3.917650502	3.855700624	3.792988998	3.860366762	4.122129923	3.646862095	3.713341537	3.726659572	3.897306086	3.530852419	4.099701132	3.735313295	3.588714816	3.400109983	3.806390192	4.440371492	3.417387651	4.263943985	4.467726783	4.199555134	3.499273305	3.162461122	3.331097422	3.422388557	3.401399651	3.142269091	3.194946933
ND6	7.069988709	6.695723944	6.498295669	7.457335072	6.510436773	6.649065201	7.158204597	7.115123791	6.571875525	8.147788175	7.774714331	7.186615876	7.266186746	7.773733982	6.910016079	7.173505497	6.238816094	6.659537133	7.283080521	7.620443957	6.67685906	6.885516809	6.956501347	7.434225795	7.327644006	6.858411564	7.206509779	7.711741969	8.573404721	6.979416564	8.154393563	8.818645059	7.206839681	7.137654157	6.997137129	7.041016108	7.724793511	6.849614064	7.309014368	7.695494144	6.928534053	6.607759684	7.702583241	7.419376089	7.410868437	7.419376089	7.872505514	7.101324174	7.207317449
FBXL19-AS1	6.24417536	6.293659687	6.257918969	6.347563321	6.746709723	6.442782809	6.297689187	6.794725113	6.18233185	6.169765902	6.419728072	6.501268165	6.523927096	6.293384422	6.583606416	6.190137373	6.462125439	6.187558109	6.335614725	6.407216665	6.480964833	6.668936495	6.436319158	6.414556862	6.487048145	6.097866012	6.408263781	5.997913558	6.01768177	6.288528452	6.376863096	6.252904751	6.470361411	6.441321263	6.59773835	6.331871843	6.558654284	6.207914761	6.498828692	6.470361411	6.452770875	6.72087171	6.038185023	6.437733098	5.927686956	5.895656063	5.881450873	5.719288403	5.839552735
BCRP3	4.475551053	4.743423446	4.609449503	4.753279388	4.518207113	4.536215799	4.431516492	4.530505757	4.57981338	4.266272255	4.651536729	4.669049476	4.692961067	4.614250338	4.593687182	4.751416483	4.457766262	4.589119672	4.646313666	4.740768046	4.541795195	4.584774002	4.623185986	4.795878532	4.789518658	4.505016782	4.970593668	4.663095553	4.459567996	4.915925319	4.7892933	4.580183405	4.501085999	4.884609364	4.827875799	4.71128268	4.307344237	4.236558893	4.702530584	4.517423146	4.462307606	4.638113518	4.753279388	4.820999595	4.54850086	4.277514376	4.491779805	4.316379229	4.803416636
SYCP3	3.097425323	3.151151545	3.167605762	3.0508917	3.0746866	3.506656511	2.947053755	3.21467837	2.958440103	3.043983865	3.119599055	3.001535162	2.998396981	2.876565104	3.262184823	3.046268059	3.014760664	3.075168199	2.904612375	3.184561744	3.174163595	2.971907638	3.20671922	3.143901404	3.119402089	3.199308598	3.057750193	3.108688236	3.135718447	3.305302143	3.061500668	2.734412071	3.097425323	3.234625928	3.177514439	3.242923608	3.20543818	3.345561009	3.358037481	3.138524527	3.266076483	3.280642333	3.261367493	3.355384349	3.355818932	2.955213604	3.077079842	3.112324182	3.030170591
TMIE	6.065526274	5.96468034	5.630102783	6.09319713	5.798792431	5.466790504	5.847094437	5.716500195	5.806239888	5.727282156	5.655093639	5.708472108	5.660685731	5.728722426	5.71856361	5.584410058	5.726201521	5.778713946	5.67729739	5.573595147	5.794136101	5.751790831	5.435761708	5.812766444	5.437962677	5.811039138	5.821757721	5.824321772	5.70851709	5.51424478	5.839833251	5.762495209	5.756601176	5.928992866	5.816222772	5.348098203	5.608883231	5.422867693	5.87126835	5.639574257	5.784356958	5.609565263	5.912661241	5.698884482	5.564939328	6.000378659	5.757221142	5.657187728	5.728722426
MUCL1	6.237447604	6.360730144	6.263666641	6.521709098	6.6304169	6.250985523	6.480291698	6.405299589	6.492999548	6.570247331	6.695141802	6.514354413	6.584382373	6.421170207	6.58038422	6.27091625	6.140085851	6.575065092	7.712036143	6.409309769	7.065582613	6.720244223	6.088651128	6.598377248	6.909584737	6.304118948	6.62319106	6.603796489	7.055082587	6.324063282	7.548506712	6.467266896	6.87593531	6.175753897	6.680421227	6.29876498	6.422645444	6.558098427	7.17295004	6.515562631	6.47504011	6.891947765	6.155225916	6.134122738	7.78823868	6.084049671	5.755077933	5.783452524	5.917854471
ABCA13	3.546172709	3.090344926	3.061070806	3.073394327	3.582330851	3.516932094	3.125437878	3.013547803	2.865238711	2.900995671	3.094280567	3.000432173	4.959732803	3.2797951	3.875639315	2.92357756	4.179292623	3.040391566	3.056562843	5.976690861	3.579659633	2.974384215	3.072215267	2.996453162	3.279532729	5.910315021	3.222568547	3.077538289	2.898046493	3.044289411	3.356810377	2.880872586	3.151985104	2.984687544	3.000454492	3.55396896	4.144447312	2.956933896	3.012883475	3.03256813	2.932685184	3.010266965	4.701855996	3.296334533	3.136546554	4.562482166	6.233318574	3.021101161	3.249589287
LINC00189	3.212543339	3.221796629	3.101401631	3.191916481	3.095100033	3.286186104	3.131721763	3.229288947	3.149173559	3.47189238	3.147325275	3.477993744	3.303890877	3.097588101	3.470720809	2.967212528	3.196865598	3.212543822	3.222473957	3.086229795	3.418518519	3.35681374	3.186894165	3.246457198	3.123145066	3.324292424	3.323681351	3.435914403	3.328590236	3.496305536	3.251052798	3.228321052	3.022037214	3.266938154	3.264172403	3.325668385	3.106976013	3.068614483	3.152045371	2.854596047	3.105588086	3.239849503	2.779349422	2.979679246	2.994216149	3.199426656	3.075679072	2.969838855	3.193567765
ZNF354B	5.890186962	6.049615838	6.22220697	5.807950091	5.882177591	6.059553257	6.398346623	6.062552732	6.057011316	6.549200591	6.930051714	6.399879197	6.52454071	5.999936695	6.598832277	5.796003251	6.813093742	7.014962055	6.608019612	6.455758676	5.775381499	6.219110789	6.117606806	5.9728003	5.736785917	6.606218111	7.238115314	6.153527733	7.43946768	6.603741337	5.77079324	6.152641138	6.110118812	6.188553091	5.997338354	6.256780537	7.325391358	6.559291458	6.18335204	6.165824846	6.307205041	6.403244129	6.087642257	5.599036069	6.319613753	6.934902281	6.355083918	6.610346141	7.01167217
LINC01198	3.79923666	3.761176177	3.980266454	3.748670967	3.878531507	3.856782156	3.547609706	4.08305257	3.705544594	3.827424027	3.841108766	3.66508233	3.886782243	3.861962237	3.735933524	3.553163665	3.997760439	4.038630827	3.630714969	3.73580115	3.695525456	4.210007642	3.757490714	4.065756014	3.969348036	3.626685153	3.814413967	4.273866149	3.755992701	4.076240028	4.109176096	4.072881201	4.206675925	3.742666458	3.716494924	4.185155512	4.036599488	3.860165722	3.870135005	4.377497715	3.791355658	4.216249461	3.452927618	3.482030706	3.328689513	3.271393126	3.525106684	3.830195021	3.514087293
FSIP1	3.51561676	3.593537999	3.930530918	3.712850656	3.695078876	3.825110675	3.570393119	3.637353864	3.725040764	3.705834444	3.765232169	3.604091491	3.910549217	3.753535231	3.679256265	3.559357443	3.83027127	3.697710596	3.868851921	3.656348434	3.641411799	3.958171489	3.915421775	3.783482188	3.723470836	3.702066011	3.818979661	3.567086566	3.337619741	3.589496644	3.63059547	3.47444604	3.604996836	3.628681204	3.569354932	3.695054716	3.534274948	3.359606473	3.650702306	3.566272543	3.89227198	3.645773415	3.517089319	3.426762031	3.940629045	3.219527395	3.632330527	3.431062728	3.547619305
FAM71B	5.35982376	5.748693753	5.705048638	5.721046411	5.617951331	5.750942424	5.646714466	5.626315731	5.915179977	5.623268363	5.585624896	5.532705529	5.594367358	5.597461967	5.405415103	5.476454526	5.341560326	5.500197706	5.522803919	5.752897606	5.588381175	5.799959727	5.720599451	5.829457375	5.702470838	5.530262078	5.748676783	5.601996596	5.787558768	5.830768456	5.958131984	5.644998492	5.93263037	5.686145832	5.828052357	5.746722795	5.943060519	5.482554431	5.623334601	6.128717695	5.725338551	5.750393863	5.518707071	5.600861705	5.110796626	5.109000853	5.403821261	5.18632633	5.218095654
CABCOCO1	4.64496517	4.19280636	4.189958149	4.89744854	4.36111595	4.249250652	4.062122608	4.354163966	4.07030434	3.994918481	4.697705258	4.105847216	6.288931276	4.818193424	4.299799997	4.062122608	4.116046501	4.345753372	3.976510741	4.159943003	4.150033244	4.39617677	4.398527435	4.496578204	4.284301799	4.183060567	4.157146909	4.062122608	3.758225189	4.400366538	4.063296446	4.075669273	4.084592636	4.266614859	4.498441898	4.795864032	4.437601446	4.145983308	4.424493109	4.551532924	4.339797162	4.102203766	3.472288998	3.845385256	4.491286581	3.307493447	3.837060305	3.893317352	3.871588989
WEE2-AS1	4.759723467	5.053819509	5.287955451	5.326217579	5.064427542	4.90525514	4.612702838	5.42379445	5.322408803	4.602794754	5.232749459	4.900257715	5.307418664	5.256326839	4.673266079	5.484884037	4.870984125	5.121411256	5.023217956	5.181665433	5.064427542	5.347178776	5.524251593	6.132545949	5.181665433	5.133001521	5.58947842	5.023650762	4.683169671	4.970475707	5.14802953	4.656216813	5.225348354	5.515285805	5.694482402	5.726407118	5.307695583	5.035169481	5.034033387	5.236355013	5.563065314	5.067175161	5.126953645	5.261573793	5.035895173	4.602265087	4.717285905	5.515957531	5.063180831
TCTEX1D1	4.805343059	3.468709501	3.629778357	3.614599679	3.754219423	3.899202868	3.509086067	3.692297484	3.747247433	3.729751653	3.477330098	3.940422923	3.708831402	4.575976775	3.804234917	3.566180655	3.840950651	3.961400214	3.993197416	3.893010874	3.655186926	3.820976384	3.891923427	3.46530643	3.833840766	3.392440822	3.563823773	3.533377049	3.637846482	3.533190252	3.646002266	3.407372942	3.576470007	3.631129142	3.58267309	3.888158226	3.533952495	3.478265485	6.452046067	3.596698001	3.593258753	3.626225553	3.442288334	3.447468997	5.471243332	3.334330598	3.642448116	3.71998584	3.461830193
TMCO5A	5.794317533	5.988015754	6.185642169	5.911468155	5.6202856	6.055430811	5.831284503	5.68764585	6.089156417	5.543530604	5.801564747	5.739135336	5.914698481	5.800241143	5.974476683	5.691484198	6.240215697	6.35319668	5.778707534	5.95309402	6.350372238	6.159186951	5.950658817	6.089227968	6.075116248	5.691484198	5.771182179	5.601957291	5.593617715	6.193714134	5.995259019	5.712067402	6.13327506	6.408388408	6.452477666	5.824774216	6.103484553	6.226626834	5.999841366	6.249161989	6.355839485	6.590808119	4.982068425	4.797750642	5.343475097	4.637126288	4.622013536	5.504899258	4.795642982
XKR6	5.429229854	5.674632267	5.604290664	5.711613269	6.061902341	5.917326309	6.106648029	6.031025246	5.699201298	6.115465918	6.16889141	5.919643809	6.090619836	5.699340745	5.978269043	6.067911855	5.711243244	5.847596885	6.337311417	6.378501065	5.600622527	6.068756892	6.286419205	6.839413705	5.66628756	6.083895842	5.973933941	5.864682474	6.011582308	5.778931557	6.112032583	6.111793053	5.885311235	5.873711311	5.897130671	5.64802029	6.334484279	5.963172449	5.4170329	5.957365126	5.98165355	5.621193566	6.299040217	5.560666115	5.461942628	5.894151643	5.159933499	5.765874384	5.679947821
TSGA13	5.503465939	5.462427721	5.836941503	5.603324831	5.371830083	5.493370279	5.398404404	5.886055563	5.701809916	5.278040223	5.388369197	5.311940783	5.582279868	5.332959821	5.483301552	5.372520072	5.827933779	5.540332221	5.328168103	5.668915525	5.683455898	5.665458576	5.896168694	5.931195976	5.691671196	5.40586709	5.388101419	5.122196888	5.177955807	5.789254938	5.820535177	5.671188798	5.872852416	5.879254913	5.681332893	5.957831279	5.763779407	5.917530784	5.750182346	5.6358449	6.290418468	5.958517276	4.94298036	5.146912113	4.337820788	4.802828578	4.477395294	4.623032622	4.841508058
C9orf163	6.689420253	6.640273602	6.865155065	6.879483791	6.743248011	6.676594836	6.699829112	6.626513173	6.725991367	6.857051403	6.745765714	6.895430524	7.216645688	6.626405981	6.804880932	6.660577993	6.693189761	7.057192544	6.574667659	6.66652954	6.59030385	7.156769573	6.939295664	7.00446478	6.782417662	6.801621943	6.831819635	6.898232759	6.633794971	6.726699713	7.39778348	6.875269312	7.006657487	7.176642206	7.209847306	7.163080496	6.688922629	6.839893449	6.899262211	6.829609417	6.766100506	6.69939286	6.378649925	6.355521997	6.13491804	6.363659212	6.375473326	6.29991781	6.319524492
SYNE3	5.66090297	5.607162761	6.089580934	5.778546235	6.128081274	5.827802514	5.593570462	6.110576967	5.928190862	5.663260383	6.08165846	6.079792825	6.040465556	5.573613176	5.939254569	5.669966087	6.151154524	6.281248036	5.670767031	5.69563192	5.948908185	6.391392718	6.632576247	5.716299441	5.73863436	5.611170851	5.929708492	5.814195604	5.655080844	6.063220922	6.127997134	5.678114755	6.317942634	6.461352302	6.132592533	6.651425198	5.729154932	6.532796105	5.906657733	6.385788402	6.704917516	6.119719811	5.878347229	4.983863516	5.584296347	5.54052361	5.406477411	5.326942955	5.538108934
CCDC141	3.533464539	3.52137987	3.309920252	3.380589646	3.414703935	3.440286723	3.114430319	3.233152031	3.3102078	3.427454116	3.346779777	3.387328318	3.287511476	3.455595676	3.365214324	3.396441758	3.214841373	3.203560464	3.327482902	3.394178486	3.283638635	3.190251412	3.294307025	3.473828089	3.525720398	3.372941454	3.343813055	3.498429765	3.362366356	3.460924436	3.273539392	3.331223942	3.474393484	3.359613912	3.55170967	3.485607071	3.382897092	3.359476419	3.2430958	3.257062605	3.278535289	3.307242566	3.415041988	3.730990897	4.207316481	3.459418	3.261363938	3.40199861	3.480849741
HDX	4.369844276	3.867813091	3.748311476	4.015950451	3.986260051	4.322302082	4.10267423	3.588804575	4.350718254	4.955003307	4.379852649	3.655279068	3.894847264	4.250733773	4.478397862	4.209120559	3.997885765	3.824104177	4.634170226	3.765705211	4.019585619	3.907210799	4.11836011	3.99425752	4.047642696	4.042194834	4.192423986	4.552548913	3.856816634	3.894577579	3.836596773	3.799703288	4.189927088	4.113302844	3.998239915	3.806636966	4.4901297	4.136387812	3.467562861	3.816444346	4.223316263	3.908341687	4.196184263	3.776702116	4.364540726	3.9485979	4.45325122	4.129008356	4.371551069
CDYL2	7.80089822	7.687529093	7.672737129	8.086365959	7.966393524	7.783700901	7.701323039	7.94891665	7.930682914	7.380097863	7.660213782	7.942608365	7.633052751	7.328930874	8.018662627	7.356621037	8.146414739	8.194508776	7.624043435	7.548593476	7.91640945	7.697133627	7.502272598	7.826885529	7.410760552	7.19374626	7.375823903	7.476783498	7.415954054	7.340913028	7.306138797	7.64983259	7.567226711	8.042981841	7.932620648	8.257524509	7.722805583	8.116266743	7.894802337	7.84521598	8.317453732	8.28489693	6.690935436	6.808098773	6.570907729	6.350178851	6.41989996	6.152951899	6.53906724
SYT14	3.361080457	3.15052741	3.245290342	3.410829868	3.180039366	3.269328892	3.198908449	3.198908449	3.416727749	3.04537451	3.749258801	3.166611858	3.331670341	3.198908449	3.240305465	3.161710518	3.270626979	3.447176197	3.261998076	3.28744927	3.203220959	3.176516826	3.271923358	3.26717034	3.249055516	3.002547024	3.29426358	3.215121766	3.081884503	3.234631452	3.255935208	3.214883828	3.282475732	3.480462852	3.323304537	3.670713354	3.195458332	3.287726387	3.214683919	3.096481647	3.6734158	3.817429078	2.983215487	3.523587078	3.120664638	3.176473977	3.196101306	2.89209807	3.069848749
TECTB	7.158590892	7.26172646	7.224995551	7.306072013	7.23163653	7.234524138	7.078050276	7.472488404	7.479432807	7.128824855	7.361312228	7.39294757	7.409633887	7.149790501	7.390944645	7.258032251	7.603052768	7.558964654	7.327025019	7.388709434	7.340477522	7.300525265	7.298820211	7.338209723	7.273121712	7.0551008	7.286772345	7.495651722	7.332747395	7.267399506	7.494289872	7.120172609	7.458941439	7.423610505	7.386860331	7.377962011	7.227431076	7.102282482	7.452472135	7.326669755	7.417038683	7.342250939	6.779248725	7.08190893	6.813012397	6.816861139	6.56439429	6.466826525	6.434464475
VWA3A	10.70497961	10.85514034	11.00932831	10.65669926	10.79573527	10.67749852	10.63442256	11.01140316	11.07475581	10.34824203	10.88349412	11.02718761	10.81388399	10.59983312	10.93575429	10.65694288	11.14756565	11.14303892	10.72526721	10.70197137	11.27920086	10.77486531	10.95485272	10.86756406	10.721005	10.63442256	10.75213228	10.31356506	10.2197985	10.8690382	10.85182519	10.61973114	11.2372093	11.17166249	11.02613577	11.37974964	10.97363316	11.12709073	11.04068171	10.97720647	11.45641146	11.05339335	10.13787052	10.58257705	10.14874734	10.10401727	9.748126792	10.09200404	9.837917262
LINC00896	6.675011817	6.779118183	7.372521566	6.851200061	6.809182151	6.936878644	6.787399234	6.993341565	7.425701127	6.802939299	6.895952024	6.933134661	6.887293547	6.87371812	6.95243932	6.841013234	7.305937239	7.283514974	6.839297543	7.034735795	6.897972829	7.100330251	7.29630659	7.004791336	6.935197054	6.748690786	6.94573779	6.894241711	6.727074353	7.356045658	7.24467557	6.895651508	7.116904203	7.733372052	7.305393688	7.594082461	7.072926224	6.78547646	7.181128889	7.033967706	7.637296206	7.037788543	6.37332858	6.185631668	5.937304967	6.127800806	5.914433492	6.282994428	6.024694491
HUS1B	4.616529699	4.568625731	4.33815647	4.632773015	4.735851606	4.453151522	4.433217875	4.656522521	4.307891749	4.171270974	4.437320905	4.179512074	4.484280289	4.299581285	4.195950049	4.232099279	4.186027149	4.46267719	4.165631205	4.46832761	4.424939775	4.50427581	4.087710069	4.100873412	4.087285039	4.237837214	4.259488923	4.52905192	4.444696797	4.283135103	4.467991571	4.378645137	4.255222046	4.064529023	4.298096939	4.150251229	4.21729359	4.181001446	4.200068347	4.217421284	4.220534894	4.175450612	4.536097407	4.386735137	4.523940661	4.2894736	4.362129856	4.514674087	4.65279456
NPB	9.646881944	9.269634532	10.14309248	9.175415331	9.289936821	9.715520117	9.271493621	9.790795373	9.852872902	8.914915317	9.794516813	9.820031802	9.941928548	9.50377781	9.652948542	9.375442291	9.987491672	9.843512999	9.619685231	9.997794004	9.883513464	10.13751954	10.09241606	10.1205788	9.963314733	9.495175644	9.518346964	9.36609555	9.067654807	10.12447896	9.97183043	9.355735693	9.8771575	10.10880682	10.00569473	9.969217357	9.795227735	9.90812864	9.951308848	10.06345482	10.21596396	9.839446861	8.635101784	9.204261739	8.388981432	8.241207584	8.388348637	8.458797697	8.313906723
PRF1	6.360817857	6.377191122	6.382238035	6.20453536	6.273614983	6.698458345	6.215738384	6.381981741	6.216727941	5.989552344	6.154608301	6.382169418	6.434513168	6.568645184	6.68265712	6.212922707	6.233302555	6.872709008	6.122593115	6.107142966	5.934127907	6.295048513	6.288096992	6.161224985	6.358287796	6.247252715	6.161224985	6.047308965	6.201802088	6.570713043	6.81375857	6.281953362	6.530009152	6.65349699	6.843475274	7.320783494	6.541571054	6.71332863	6.233267392	6.211268789	6.906959839	6.565300593	5.893928425	6.044601226	5.877401169	6.086891084	5.366592978	5.845568473	5.57157574
PPIL6	6.727972771	6.427721242	6.400605937	6.755780595	5.57238104	6.070165194	6.123478105	5.838906379	5.482829391	5.755837443	6.33305929	6.166347852	8.185408566	7.116569152	7.278462667	5.283893068	5.872453687	5.506538673	6.043287385	5.978916578	5.459346705	5.837169449	5.844591153	5.96459751	6.019502279	6.638660072	5.67850626	5.545669626	5.556631416	6.156231149	5.960010007	5.52380415	5.404400817	5.708674046	5.765724315	5.476587492	6.170179241	5.974771662	6.69713325	5.664087642	5.439848701	5.814577801	6.006212222	5.423951164	8.483260476	5.94862514	5.82028192	7.352210792	7.823534042
METTL6	6.913682185	6.749965238	7.030386559	7.168357801	6.933584024	6.797884919	6.644573416	7.101573834	7.361100747	6.816546036	6.949052871	6.96393841	6.579447241	6.24598707	7.241395265	6.610642694	7.432178561	7.880091069	6.527465388	6.868654328	7.568414031	7.079025857	7.045225282	6.977473125	7.156334588	6.207551683	6.772125961	6.328563555	6.256236052	7.09615156	7.145643433	7.244851503	7.507291721	8.26608358	7.745755146	7.366903862	6.738992742	7.201243154	7.657540708	7.40899405	8.103201106	7.736689816	5.942222501	5.509243887	5.231444706	5.812835293	5.624420759	5.974898869	5.703358574
SGO1	6.040372635	5.814584346	5.876727937	5.975270349	6.349742016	5.85495873	5.858564243	6.14255611	7.331937984	6.124803061	5.857418913	6.078389049	5.673759326	6.388964994	6.090433478	5.861489344	6.457655017	6.401725892	5.666610547	5.90223736	6.29046713	6.297605384	5.741285903	5.739694317	6.320909146	6.509047669	6.216453708	5.690819754	6.021862646	6.712851215	5.892124116	5.897956717	6.294083537	6.1184714	6.106660583	5.729429441	6.130165068	5.894225328	6.091495703	6.068183237	6.126587053	6.467410985	5.556176596	5.775918583	5.932189769	5.746679695	5.864513217	6.430956446	6.26262031
ZNF569	4.42548959	5.483151113	4.469793324	5.720822068	4.545377668	4.67053924	4.39548702	4.741734695	4.439629845	5.126702651	6.653851497	5.031052707	4.901738287	4.737847883	4.968570379	5.140996297	5.086960933	4.339296396	4.698441295	6.094117784	4.61654498	5.116973704	4.456088382	4.457388153	4.69862599	4.543812614	5.009237599	4.80301011	4.400808544	4.492029542	4.446008653	4.434094233	4.345275329	4.262982991	4.400298914	4.574461564	4.657307452	4.65435693	5.410480766	4.147536779	4.605915772	4.24957881	4.869150089	6.700095154	6.120942348	5.320404946	6.226565684	4.976675887	5.903577647
ZNF791	7.101503634	7.07364304	6.308423527	8.178852066	7.432195969	6.694934797	7.495168101	8.1859783	7.801063154	8.446945972	7.883103261	7.583367976	7.349955525	7.592083964	6.942560403	7.683557679	7.17737675	6.574993228	7.571962219	8.449706273	7.16296554	7.263604954	6.741042361	6.880941754	8.719825871	7.016631943	7.502327496	8.377791562	8.557916351	7.829421068	7.954553878	7.671268307	7.100090213	7.355193113	6.214462721	6.087625598	7.806108053	7.386448451	7.896699404	8.315340703	6.12296222	7.070699779	8.682908473	8.030388119	7.856851833	7.677822215	8.258157903	10.00548253	8.48639513
HTRA4	5.168450939	4.725631421	4.785116297	5.198562157	5.236160802	4.271001383	5.013392283	4.909636812	4.71467743	5.138156256	4.986943454	5.124969549	4.894557841	5.036450053	4.826393992	4.9084126	4.593853368	5.283047367	4.803273713	5.189833813	5.092708361	5.4088744	5.13063662	4.942910544	5.446234648	5.254592917	5.149599649	5.516583152	5.049140856	5.551644808	6.616410376	5.628652212	4.910920905	4.758693785	4.888918074	5.382843322	5.7431215	5.606278557	4.899172482	5.226755045	4.707584093	4.8625669	4.525651335	5.031809935	4.888399525	5.009330715	4.799760666	5.247035532	4.789933703
LINC00525	4.261902465	4.319374599	4.061164982	4.092767898	4.397282989	3.991057072	4.124844735	4.125044818	4.289773037	4.211176766	4.275642518	4.249144636	4.125924044	4.07292906	4.26167312	4.120848814	4.631495922	4.733312504	4.091382686	3.904774229	4.263908474	4.062959364	3.851691786	4.102147442	4.250664205	4.444365366	3.868045852	3.994628975	4.051349291	4.133199541	4.278090445	4.327879153	3.962966913	3.810419119	4.065647645	4.029854022	4.165928098	4.045393068	3.857992329	3.895877906	4.33890416	4.587455351	3.717161683	3.75790517	3.809287062	3.713293071	3.776422993	3.894497395	3.696508428
PRPF38A	8.506889049	8.410589475	8.421375667	8.258097507	7.917362733	8.537377075	7.828137253	9.124666684	8.265096286	8.565314284	8.28474441	8.294622644	7.581208021	8.974419789	7.874493034	8.485315007	8.858229754	7.677657131	9.351614853	8.12630666	7.78070688	7.404616071	7.794373209	8.078989235	8.613157654	8.126760719	8.729831785	8.170069316	8.113222382	7.939741447	8.583751744	7.870373805	8.458051723	8.058771429	8.232540265	6.631475564	7.793158474	7.75948238	8.330995851	7.484560042	7.549679452	6.798184608	9.247847491	8.273800401	9.758136354	9.054599986	8.988503288	9.341096717	9.763411832
FAM218A	4.890567486	5.753443191	5.19440102	5.866251778	5.728726052	5.159097957	4.940364352	5.717700362	5.2119995	5.750584992	5.894219757	5.66257366	5.223499156	5.091435207	5.106469905	5.607158092	5.872734378	6.15545595	6.216315205	4.832021442	5.552240458	6.136874627	5.05750876	5.709080734	5.210708995	5.070694555	5.4677909	4.412208965	4.172648915	4.94575642	5.050720911	5.01557239	6.935384242	5.250179369	5.732319371	5.134084278	4.820167788	5.712955285	5.583788515	5.379933486	5.965047719	5.445226961	3.646251375	5.295935536	5.446257124	4.618489208	5.189669844	3.847246485	5.502976967
RHEBL1	7.178412698	7.229260962	7.407315414	6.928109723	7.673740751	7.488932183	7.108089553	7.666883582	7.229009888	7.203997386	7.299103627	7.261547619	7.853793462	7.327562524	7.409947833	7.218816642	7.550274158	7.581052049	7.142207556	7.329903919	7.767738041	7.701665265	7.416897799	7.193060681	7.838139586	7.35762284	7.85864178	7.332310611	6.842627789	7.330197064	7.783232718	7.043185193	7.527078576	7.793743412	7.505591046	8.415687739	7.401154091	7.886362204	7.801432801	7.452035036	8.011736731	7.76042444	6.101299832	7.077300109	7.018174773	6.491765521	6.91770835	6.597219243	6.512425551
MCRIP2	8.209792157	9.002108646	8.32158162	9.328946463	8.280324208	7.496045118	7.653887681	8.221824829	8.614563816	8.057287121	7.693440146	8.008979518	7.573191873	7.778787122	7.997332607	7.538198699	7.614177641	8.288226655	7.991975204	8.268498009	8.299154607	8.258612009	7.504644988	8.28769198	8.356245308	8.560787497	8.151906894	7.925631758	9.881942849	8.848779792	7.578680365	7.959708648	8.759310792	8.01705529	8.256924953	8.030142756	7.732586037	8.415700466	8.126353286	8.595790599	6.845551044	7.684839935	11.27888398	9.249527775	9.669246985	9.110299464	8.885169846	10.57971109	10.16667007
ZNF548	12.62968409	12.88947589	12.89200243	11.28371925	12.80713337	12.91469862	12.69232987	12.62423774	13.04409858	12.31476352	13.01685875	12.99784935	12.83711174	12.62968409	12.93919265	12.93312836	13.2377143	12.72476114	12.76439311	12.91002476	13.11385241	12.6780567	13.00579683	12.9324404	12.9630627	12.55904326	12.66643835	12.17773106	11.83569709	12.8743158	12.69227792	12.04514879	12.97894814	13.0480162	12.93978551	13.07248247	12.84096998	13.10462844	13.03743273	13.04662414	13.04937736	13.1743267	11.93842991	12.59790003	11.6101136	11.67530849	11.47820527	11.50707683	11.79903127
AMER2	5.51437698	5.338315231	5.520697787	5.28737557	5.578062531	5.337179683	5.436201167	5.556378559	5.53810289	5.452131319	5.474119221	5.529033949	5.644297391	5.610578579	5.56663466	5.347457832	5.768011666	5.498821874	5.44524482	5.35120083	5.368695449	5.464336193	5.492602437	5.313785054	5.535975884	5.703601466	5.478247498	5.549320979	5.402934575	5.635756117	5.762161853	5.359019238	5.536803505	5.835653772	5.578483398	5.412817748	5.41886975	5.516933727	5.586544835	5.598383099	5.927293222	5.611652828	5.524770673	5.389393289	5.39412593	5.435306749	5.289496214	5.192886814	5.312994189
RNF152	5.216519043	4.781461312	5.392311967	4.892838721	5.643273346	5.628198926	5.009565697	4.907725656	4.996813153	6.260740178	5.053083962	5.674679277	4.927809597	5.49025354	5.311725764	6.030548722	6.176789368	5.007606817	5.3278603	4.678126855	4.731911474	5.568667443	4.716787635	4.727777756	5.450819675	5.371371036	5.591808189	5.053913073	5.130261358	5.304637587	4.877848128	4.63279462	5.52753097	5.18468122	4.877490449	4.635552325	4.846181489	5.540802672	5.441410096	5.359782725	4.760472888	5.323291077	4.524124567	6.783591552	5.052198118	6.087683155	5.222036988	6.120667291	4.724061739
LRRC43	9.016177235	8.718059278	8.41453647	9.194359975	8.652486221	8.585481795	9.064417003	8.592141946	8.641267794	8.909368394	8.564538551	8.769101508	8.847358166	9.14671822	8.813482838	8.912186747	8.31467069	8.516381312	8.907904998	8.580182854	8.442269798	8.890792431	8.367763591	8.524973566	8.667048651	8.872047695	8.938391443	9.103955989	9.284367062	8.916984913	9.013731363	9.041944091	8.71405758	8.578879528	8.68013196	8.287695461	8.572828919	8.368412214	8.375193038	8.390936607	8.175087118	8.596026525	8.717687991	8.340499309	8.450976067	8.296380527	8.331892966	8.142869038	8.497904746
LINC00337	4.628590603	4.633745226	4.318854893	4.412442675	4.822116966	4.540570921	4.344954031	4.847290711	4.817470306	4.389119288	4.365556922	4.683121366	4.48389841	4.136057778	4.621935462	4.322404332	4.718624983	4.951245657	4.505715368	4.380291902	4.444463199	4.46612131	4.421381146	4.311989144	4.5094452	4.245831901	4.431020308	4.268438703	4.145000304	4.488690906	4.335753134	4.277609294	4.44853716	4.833836014	4.34235429	5.114821143	4.151566703	4.454631462	4.557518958	4.806523321	4.801518593	4.739168272	4.202960804	4.437175551	4.021019817	4.262066457	4.500425733	4.369716963	4.135804563
OTOGL	3.760930692	3.52578322	3.772479551	4.277830244	3.644759926	3.549034202	3.474642322	4.481433418	3.705252943	4.422296555	3.607714886	5.225892251	3.762728604	3.695032551	5.042365827	3.725680435	3.724814505	3.779526704	3.926930979	3.619381745	3.699672888	3.716069759	3.572758026	3.7509011	4.581434979	3.652625019	3.603257356	4.44976884	4.010591446	3.476554825	3.972437107	3.631138984	5.261033247	3.75933381	3.646202217	3.83294296	3.537963354	3.442287626	3.452208672	3.429832846	3.814751601	3.466267934	3.71368894	3.823631359	4.269873935	5.799242191	4.869619957	3.700424087	3.256510406
MGC16025	4.013502379	3.591112086	3.537449213	3.591956624	3.772917127	3.537449213	3.6030422	3.68551608	3.561966994	3.605542721	3.644168476	3.714457134	3.517503426	3.48817848	3.562485539	3.610959807	3.55663644	3.705187643	3.824595448	3.379458619	3.54783373	3.790927699	3.394728041	3.853148687	3.758409143	3.386898576	3.615549325	3.545211788	3.861563984	3.523962527	3.762283825	3.950697299	3.414489846	3.743927005	3.513540986	3.688358718	3.695057249	3.30865407	3.958658338	3.683492613	3.628182526	3.496984898	3.383008447	3.395606764	3.321985145	3.334624954	3.429284899	3.422245185	3.41032907
SPATA25	4.978611427	4.995221668	4.770844207	5.019090363	4.827788515	4.720835438	4.618037078	4.987992705	4.855557557	4.581317824	4.825266055	4.635287599	4.867896528	4.567117635	4.830337395	4.561703297	4.925106775	4.843913221	4.685267172	4.646975784	4.850480943	5.06073704	5.126183461	4.905623842	4.58003153	4.263663338	4.434676198	4.444334803	4.560978043	4.605439102	4.461101437	4.942024402	4.818715182	4.864957851	4.873439152	5.157127172	4.867801101	5.078194236	4.853742817	4.6514975	5.563866175	4.449592177	4.414478296	4.471242596	4.556233901	4.313688015	4.056907512	4.281240822	4.550688404
NXNL1	6.991458961	7.441756761	7.816092415	7.148179333	7.589630343	7.488110909	7.121817407	7.611192023	7.5972163	7.147796031	7.384354899	7.473955748	7.80722984	7.378886331	7.390550653	7.540926391	7.634831427	7.515844235	7.490231449	7.428763834	7.528948832	7.790870063	7.604350892	7.930543428	7.747985176	7.378387701	7.826606253	7.502136353	7.215884506	7.53804319	8.376341286	7.254534674	7.454591065	7.821938786	7.801539873	8.076505233	7.606534628	7.758336055	7.780015371	7.722775528	7.758496065	7.501898969	7.036947036	7.268224577	6.971389883	6.937527717	6.885952346	7.262268008	6.98740928
GLIS3-AS1	5.466907541	5.591469484	5.891548771	5.505165307	5.895375579	5.560396679	5.574299791	5.796970531	5.666342552	5.209965581	5.866905274	5.624662692	5.606738829	5.837531722	5.796532882	5.560396679	5.970488161	5.811889349	5.496456819	5.746934814	5.982198524	5.809352317	5.862735387	5.295132329	5.664623207	5.721284161	5.608582022	5.620674092	5.36602796	6.012389741	6.003868357	5.812820549	5.916028093	6.114031184	5.686724325	5.84692542	5.67525373	5.3496375	5.493156649	5.44937778	5.728658747	5.97199568	5.532233663	5.541624647	5.237815882	5.292501076	5.282469703	5.103826383	5.065418725
KLHL32	3.066133126	3.030176287	2.800615394	2.8319273	3.446985034	3.184508701	2.839178703	3.060527356	2.850940589	3.359704222	3.425010804	3.145893423	4.324042289	3.396271649	3.147293716	5.283772356	3.173166986	3.114499792	2.788439565	3.184495729	3.027390096	3.235335388	3.000382157	3.043496378	2.99727789	3.05611875	3.612937697	3.644264739	2.771034998	3.02705267	3.011605096	2.909780098	3.051032981	2.948960618	2.949560849	3.384953384	2.866342831	3.025765294	3.436594592	2.735707759	3.078177528	2.962311125	3.135715366	3.147629349	4.832774354	3.104498199	3.330256653	2.925759768	3.216992301
SLAMF9	5.124727982	5.273851893	5.130076441	4.993039353	5.132697681	5.203539924	5.133221173	5.038396824	5.392978287	4.940261592	4.977340604	5.121749349	5.147160462	5.149443098	5.255180526	4.995681412	5.052476093	5.2529287	5.094154036	4.998600944	5.275380506	5.633045165	4.865719056	5.098455907	5.286832213	5.23300255	5.290976184	5.407803034	5.13424006	5.37689854	5.233941479	5.327535429	5.374475792	5.725470764	5.399711698	5.378580971	5.030744983	5.199458509	4.941401475	5.165441627	5.199332195	5.32050864	5.153875669	5.062005534	5.026756128	5.071543965	5.177673542	5.118858615	4.740782085
LOC152048	5.463314193	5.576176998	5.828291706	5.113665945	5.28883543	5.564668606	5.448538541	5.378033183	5.58318717	5.180208329	5.598409654	5.892389487	5.672066994	5.570544716	5.699540034	5.395370456	5.387333537	5.718876007	5.598276741	5.537605256	5.503974001	5.476650238	5.573124312	5.72748192	5.640639006	5.651732883	5.374106995	5.759439707	5.671905389	5.884506869	5.7099183	5.647941086	5.321892787	5.94571115	5.833534497	5.756485473	5.60047018	6.074609359	5.430496469	5.247805903	5.797508893	5.863998948	5.37414408	5.143844692	5.476275859	5.238223296	5.632152353	4.827024245	5.912496838
METTL27	5.567732062	5.791206432	5.566146904	5.303119827	5.430206187	6.04539316	5.736465386	6.181246612	5.693191087	5.539459093	5.309108641	6.010537848	5.755404838	5.968597535	5.737298246	5.915162843	5.826032959	5.456457	5.639171299	5.341968109	5.302549115	5.593305851	5.456531403	6.418227133	5.800207429	6.069263463	5.563165798	6.113083033	5.88383112	5.445955599	5.631812433	5.684638834	6.461616357	5.530118936	5.402953994	5.459061481	5.614046688	5.409757885	5.300594321	5.634223864	5.004193065	5.790091967	6.368912901	6.390417508	6.632234962	5.937321842	5.725744677	6.283406023	5.824414767
LINC00638	8.115732096	8.115285191	8.228198799	8.272817675	8.253927732	8.158048962	8.264180807	8.303184625	8.227040933	8.142934434	8.141799087	8.43222343	8.271962722	8.159520534	8.323608831	8.250325302	8.344901074	8.136876688	8.142715992	8.31043874	8.092834269	8.13960015	8.268989691	8.527774434	8.307056203	8.14842151	8.136876688	8.225219945	8.034618535	8.369844825	8.142544054	8.136876688	8.136876688	8.355054874	8.262514305	8.457495293	8.028170024	7.93523837	8.046778787	8.032347971	7.897271569	8.309544318	8.498586527	7.9801763	8.196748213	7.987607106	7.908912653	7.896669131	8.064494433
C11orf45	4.937445656	5.159774224	4.977225896	4.524889566	5.201191431	4.825181746	4.827380251	4.870932438	5.683969624	4.635312926	5.063538526	4.73769562	5.401786243	4.583873145	4.835064092	4.571891923	4.824857004	4.497582345	4.412967542	4.410263003	4.753197901	4.27025163	4.634216243	5.356989772	5.035972109	5.167944013	4.701655034	4.628369335	5.731699184	4.577428959	5.042491088	4.349417681	4.784976339	4.561144032	4.558539899	4.840917868	4.205880403	4.827793392	4.28196978	4.870637857	4.538722955	4.530519366	5.301803292	5.344053596	5.302774524	4.665026359	4.965021158	4.801248206	5.669469985
STOML3	3.963874104	3.651167427	3.740197546	3.893138381	3.920717042	3.665692303	3.514089196	3.766088251	3.600221046	3.68185943	3.764414541	3.775123637	5.746903209	3.772038179	4.087122899	3.722481336	3.65785473	3.824047683	3.864028758	3.814932575	3.538121412	3.760983972	3.756520851	3.888335837	3.619692511	3.886234426	3.827346787	3.767710661	3.544453872	3.835883601	3.889888746	3.749481954	3.870659237	3.846298836	3.784732506	4.106085616	3.817071424	3.691053994	4.058046826	4.035665877	3.779247889	3.663317181	3.819681555	3.644196459	5.293542119	3.48947084	3.811857074	3.910520091	3.600193663
LINC01105	4.410216943	4.457961336	4.768619687	4.585356724	4.448191165	4.520155091	4.208275677	4.36816731	5.026660677	4.279399833	4.776062706	4.350683118	4.483539886	4.320690698	4.396632275	4.551193036	4.399628653	5.020944148	4.39175345	4.41912183	4.602241199	4.719957791	4.631396477	4.370467961	4.820209675	4.207916317	4.734145192	4.517910946	4.348841335	4.475537708	4.993126011	4.714853831	4.719958067	5.490659837	4.809410695	4.561805993	4.280787337	4.611382843	4.523049789	4.4205169	4.736982139	5.11376864	4.807606801	4.751378517	4.275432126	4.166091597	3.980200309	4.420593556	4.336224786
FBXL13	4.421361665	4.110082084	4.356840712	4.538332029	4.503979061	4.002893317	3.802919614	4.306718878	4.048199866	4.318345252	4.263635413	4.309910399	4.794555158	4.436624752	4.858905789	4.214363688	4.240864095	4.535799776	4.10517333	4.598544408	4.229685088	4.020202046	4.197051997	4.602436508	4.39998349	4.324258458	4.6460498	3.995528813	4.422598413	4.488934363	4.0724782	3.739474258	4.54874867	4.59993751	4.278336046	4.852495692	4.413729844	3.855856465	4.225824524	4.243934073	4.210222415	4.023748776	4.345766808	4.011197141	5.808155089	4.521054989	4.039980414	4.293661245	5.239487424
SOX3	4.814724446	4.75932684	4.962741102	4.80965984	4.907067944	5.028584155	4.774745843	5.119215151	4.794075506	4.895109395	4.846248698	4.926281372	5.033351361	4.871097922	4.911112452	4.907067944	4.922983323	5.218991096	4.942723621	4.904765413	4.565578428	4.921394873	5.206569527	4.977824898	4.879884998	4.981959806	5.075257013	5.076310369	4.924460369	5.183094067	4.97813731	4.889091394	5.010232207	5.308075912	5.148350145	5.006902203	4.928568769	4.87157719	4.956985622	5.12690937	4.933666591	4.673461339	5.032493278	5.09535124	4.899648314	4.526010886	4.690014577	4.898993945	5.099077404
SPATA32	9.9033613	10.24787046	10.36140708	9.823991167	10.49253371	10.28391606	9.962988811	10.28374332	10.26813445	9.587772715	10.05180183	10.28674386	10.18099471	10.23887013	10.07239486	9.934380252	10.46828239	10.1922291	10.02802429	10.31486286	10.45981407	10.15270078	10.42553275	10.46942275	10.19652156	10.19600743	10.06842131	9.710776865	9.84649663	10.52126757	10.44497531	10.26372806	10.29885568	10.58209161	10.24237416	10.52533118	10.11612802	10.68564878	10.39593226	10.35702342	10.67519342	10.26215957	9.296008695	9.196418972	9.315220491	9.217182735	8.943427044	9.255440016	9.337975804
C3orf49	5.631843424	5.328414575	5.369153783	5.600445	5.594147694	5.341254441	5.39695963	5.799854218	5.913382227	5.191880484	5.687525229	5.654110834	5.43067747	5.216310352	5.427213737	5.214757315	5.518505849	5.541239746	5.464724767	5.40014333	5.446082661	5.387243477	5.245574149	5.528143576	5.474691843	5.244955995	5.369153783	5.31126911	5.132166946	5.435364133	5.342501494	5.401714911	5.468228425	5.137351178	5.216704006	5.358884136	5.838213652	5.541037597	5.435229345	5.524728932	5.43169373	5.422982071	4.678809503	5.146942619	4.452537231	4.736397827	4.704862869	4.709911519	4.55758813
NKX2-3	3.644989457	3.653146477	3.719329365	3.602356037	3.851590318	3.687638468	3.584707669	3.785119179	3.778775418	3.590615553	4.123840454	3.684229673	3.646935426	3.629998681	4.406564255	3.628681803	3.573646008	3.720971367	3.632188369	3.696254492	3.994597579	3.687638468	3.731836085	3.746847936	3.778875993	3.66797541	3.85551011	3.760536101	3.811292415	3.820313773	3.955287668	3.938228864	3.703651958	3.980815206	3.98458848	4.054926811	3.614191939	3.796537812	4.093734041	3.725667983	4.054926811	4.0510787	3.695690388	3.920020058	3.401942717	3.640423039	3.940910561	3.399044367	3.550437447
TMEM252	4.222375037	3.932980551	4.330367165	4.206765883	4.50959267	4.285149715	4.026761799	4.463197598	4.435997911	3.784828731	4.326475275	4.383970809	4.268871779	4.291477641	4.335142631	4.193090781	4.51260319	4.488166016	4.125183413	4.467246627	4.595469699	4.585497325	4.588854906	4.357171053	4.328046153	4.260016432	4.213170723	3.805168513	4.055862433	4.67059096	4.626956728	5.089283427	4.310867506	4.620884116	4.362819624	4.290313687	4.146257055	4.448085692	4.052690902	4.389911206	4.760838446	4.166537336	3.477309611	4.048294776	3.573101455	3.825287008	4.62124719	3.875747487	3.677065299
FAM222A-AS1	3.888387749	3.774502329	4.187371567	3.871783402	3.947098325	3.956909789	3.588470744	3.723962373	3.87407035	3.735634818	3.711242928	3.652608595	3.780876911	3.397622953	3.83792953	3.496307188	3.865649881	3.717903393	3.783772075	3.804467891	3.708978151	3.805648719	4.079354159	3.985356495	4.008966867	3.684260342	3.885807392	3.634198469	3.615926402	3.769671574	3.757773994	4.136065836	4.103378686	4.162600649	4.206534674	4.121622642	3.995893408	3.660224782	4.09763572	3.91691411	4.493137274	3.877437625	4.385674583	3.874154399	3.691471081	3.717696153	3.988473321	3.719471454	4.008966867
TCEANC	5.997231341	5.406064222	5.773928931	6.160756562	6.253176828	5.800976683	5.513781294	5.613002475	5.942157602	5.38569673	6.305045183	5.359023093	5.533811528	5.708715025	5.700973304	5.655140229	5.805961623	5.765588403	5.794432276	5.827112918	6.434907582	6.015311444	5.613194213	5.493509252	5.355777057	5.715059937	5.77518829	5.925035786	5.629651117	5.798642003	6.406460696	5.660911093	5.608326303	5.049585354	5.622774299	5.671479289	6.4286639	6.127209849	6.167325849	5.63512756	6.109913411	5.30404808	5.640404249	5.892401446	5.377382396	6.839185116	5.640211876	5.544825588	6.497362082
RTP1	3.694851946	3.564633468	3.460106294	3.764882809	3.715450903	3.550884731	3.41424081	3.850572828	3.810289942	3.291608156	3.684907693	3.541537824	3.573591937	3.397561935	3.896091282	3.325421643	3.590471184	3.818688232	3.41424081	3.524113841	3.554838541	3.385644131	3.6230988	3.569739316	3.514329269	3.412710187	3.457760148	3.152575815	3.41424081	3.573591937	3.440569527	3.656245252	3.461668831	3.61412672	3.720758701	3.582133382	3.538395848	3.586781896	3.50549855	3.548515149	3.544292436	3.554629371	3.053130308	3.376235292	3.285826975	3.279020014	3.169585088	3.133808857	3.224322821
PRR35	6.638707058	6.499646537	6.394170476	6.590113751	6.318460223	6.387656122	6.440591268	6.450718323	6.753374496	6.296678494	6.167086323	6.398923303	6.578097743	6.40284383	6.623266511	6.450718323	6.314491576	6.231248719	6.446468718	6.468013715	6.088265465	6.389172315	6.356218647	6.489213313	6.21532187	6.698854783	6.512978507	6.444389778	6.266046708	6.26722941	6.833782857	6.657874764	6.607002049	6.626585053	6.421916837	6.598631714	6.514554737	6.630545274	6.382528262	6.404023355	6.526477843	6.198939387	6.337943557	6.623756423	6.525112692	6.586410003	6.255633193	6.345821319	6.524592172
NXPE1	5.49430516	5.434783819	5.427314073	5.345155678	5.440783889	5.454828607	5.470995753	5.487715218	5.665985579	5.391126045	5.1613388	5.692738498	5.622402745	5.387130717	5.373341781	5.367354028	5.377457059	5.845888799	5.31547666	5.618492188	5.676399627	5.770941453	5.609906059	5.797384189	5.717484331	5.801280213	5.667517541	5.938184495	5.590885255	5.649930297	5.495228548	5.341406846	5.519624333	5.785153343	5.383520703	5.413265174	5.099198701	5.346455343	5.154290016	5.234045256	5.10649208	5.80211086	5.217453174	4.997045878	4.588905469	5.268861095	4.780046023	4.911709125	5.079597387
APOBEC3D	6.386120224	6.506470757	6.378773544	6.368249813	6.479246287	6.292012451	6.194861704	6.351157753	6.373253722	6.128258618	6.399514736	6.407476329	6.392276735	6.244696195	6.350897137	6.146504963	6.485192749	6.910188453	6.408895297	6.239843822	6.342612393	6.11010589	6.194585073	6.595051275	6.174368244	6.334687886	6.224257548	6.239178492	6.174368244	6.595648211	6.227969204	6.173647399	6.319592054	7.065224632	6.424316658	7.098908442	6.428719231	6.135660434	6.62560304	6.623826471	6.591124451	6.525859239	6.009776724	5.506575703	5.383792716	5.85783695	5.411746116	5.723567497	5.762123711
LINC00315	6.114014654	6.189257484	6.408671363	6.25858762	6.239331297	6.212235477	6.210353155	6.123026471	5.98105052	6.059825371	6.219540433	6.211694918	6.372941818	6.135124434	6.155094589	6.176715932	6.214922972	6.157892059	5.978299349	6.234642513	6.51385024	5.738265279	6.056293498	6.104972652	6.269965072	6.139666139	6.29952656	6.107152615	6.383264788	6.45198034	6.30422506	6.557039976	6.04073073	6.088451279	6.162567369	6.107152615	6.071545876	6.137781298	6.080320743	5.97173691	6.663409046	6.344976653	5.951945193	5.914997325	5.73152557	5.964894845	6.061679664	5.864084441	6.030616591
COL6A5	4.941318983	5.024314172	4.899032019	4.989381269	4.960952155	5.285160792	5.187019541	4.951668792	4.918478331	4.937857952	4.980145874	5.016518932	5.284302088	5.211083943	5.206576761	5.017903287	5.228952652	5.260536666	4.906303744	5.537912151	5.090294133	5.12382565	5.133881689	5.097007334	5.018967355	4.990198039	5.135999149	5.020552022	4.793757541	5.033192962	5.178349249	4.953461503	5.069625522	5.820407561	5.086300618	5.727057507	4.934241876	5.333862502	4.967073043	4.895901422	5.185782583	5.727183034	4.806305536	4.664685329	4.615462003	4.890548673	4.753213288	4.678687058	4.773342572
C4orf45	4.778664328	4.657286161	4.682046953	5.089310499	4.671682433	4.77409541	4.590191574	4.650340248	4.642313249	4.532359435	4.515937195	4.861408245	4.811890976	4.639753332	4.989918277	4.568535759	4.572624415	5.149178161	4.678319529	4.676553379	4.528374235	4.449973212	4.845989645	4.581249199	4.467260563	4.533082564	4.763877095	4.743657015	4.547505687	4.848120135	4.791455445	4.49541322	4.711899471	5.166775987	4.830848757	5.083713172	4.814367566	4.846191922	4.510028488	4.975610247	4.962984005	4.517575358	4.37268068	4.194620695	4.297111896	4.263741222	4.032499467	4.174344064	4.150470007
CCDC149	7.449201628	7.487347283	7.878615487	7.377153636	7.598624068	7.612314792	7.389305843	7.712824817	7.78907443	7.401766175	7.304276639	7.570565953	7.822798122	7.64783299	7.639268281	7.474254919	7.509646186	8.024115593	7.461884511	7.560475586	7.873277418	7.726328931	7.80927363	7.795740425	7.775497527	7.653079923	7.580669782	7.710485441	7.593250382	7.731749168	7.811743379	7.52143372	7.842344113	8.122075399	7.899810295	8.270936864	7.821707651	7.78193356	7.851975807	7.725305193	8.14998747	7.567274927	6.928099299	6.991901116	6.619770612	6.836785751	6.73277267	6.679276472	6.977721427
BEND2	4.032442861	3.980599014	3.648658398	3.97109714	3.864193776	3.735240914	3.66884031	4.158121634	3.763731898	3.801335274	3.904117458	3.977629872	3.625463841	3.830357864	3.723880281	3.645431086	4.080599678	3.887813649	3.904415071	3.757626035	3.841179424	3.780209429	3.79616068	3.393325345	3.790901552	3.833979871	3.813328649	3.702587903	3.691076112	3.683506179	3.648789233	3.662021968	3.603284066	3.452891905	3.561374857	3.916794516	3.772599311	3.520448888	3.566308069	3.747448174	3.634980538	3.702283421	3.701548712	3.573809188	3.489529673	3.703482403	3.610570394	3.574477616	3.859448991
C10orf67	7.983862509	8.112274865	7.909350642	7.982002961	8.420194755	8.077962373	8.131946803	8.140970533	8.190758295	7.86276813	8.070256232	8.211576258	8.246725517	8.048559029	8.315291165	8.164139944	8.242788251	8.47734049	8.083258869	8.350140273	8.316682458	8.135240474	8.855992671	8.354636862	8.135999957	8.226120073	8.099476971	8.080148884	8.138457737	8.256809256	8.034599026	8.345679231	8.154040086	8.389727645	8.61141291	8.141194395	7.972789175	8.413481581	8.273583367	8.537095008	8.266777911	8.378928134	7.764284724	7.995440782	7.274050727	7.758922066	7.968875075	7.877852679	8.037783867
SPERT	5.984880793	6.266929005	6.61842738	6.361027377	5.946555519	6.402039641	6.168755465	6.740825145	6.300536677	6.533200919	6.391607384	6.451127216	6.621428083	6.374185559	6.598657622	6.465496406	6.436135477	6.162706353	6.223823013	6.470963386	6.159388537	6.907052605	6.145274284	6.510672387	6.251683582	6.388027415	6.743677025	6.40873875	6.402208047	6.520538612	6.574902199	6.671763432	6.706380159	7.15404341	6.600542022	6.667310251	6.216244199	6.263465648	6.382342909	6.057541105	6.484693683	6.333757077	7.079598224	6.406037223	6.789158605	6.487945417	6.375069454	6.426642998	6.47365045
CCDC26	3.614735583	3.502119441	3.564799128	3.509999827	3.477170963	3.546600153	3.606363531	3.67548301	3.580240628	3.653890517	3.609563253	3.532100527	3.758054185	3.655887454	3.510645356	3.552859052	3.746213299	3.679293984	3.632986966	3.910857742	3.67548301	3.995178184	3.603247419	3.86399009	3.590289383	3.480323865	3.801896192	3.590487641	3.663518784	4.085784119	3.66621389	3.699969556	3.739073314	4.441828038	3.782526476	3.81716996	3.942721617	3.85287889	3.744678953	3.563129288	3.625989085	3.538110697	3.490910105	3.456882083	3.475383224	3.431351166	3.243440602	2.966418473	3.649346074
SPIC	2.717618203	3.059619506	3.078771552	2.782405793	2.893328591	3.107608055	2.886693555	2.810686016	2.847728724	2.832929419	2.875293304	2.824986132	3.012001064	2.924004848	2.961292252	2.886693555	2.747664278	2.849175176	2.827842853	2.890511645	3.187240144	3.320208353	3.146249535	2.893098268	3.077309363	2.922305645	2.980982902	2.840012659	2.886333537	2.918612704	3.293895658	2.860419491	3.203761115	2.952580713	2.997010757	3.001140474	2.945574588	3.214724186	3.039398303	2.926690766	3.131209357	2.926997169	3.009965241	2.685709127	2.747491824	2.867701184	2.892338879	3.022418579	2.764292686
P2RY10	4.812492549	4.628689538	4.778083721	4.576229154	4.756662105	4.634086953	4.723179367	4.629816396	4.922898728	4.673020217	4.712372955	4.625040594	4.702403219	4.726618768	4.818772936	4.891700045	4.896222452	5.013600484	4.554068875	4.446737832	4.657288804	4.790968641	4.60411527	4.736597794	4.690745805	4.657288804	4.755301049	5.187858968	4.985094714	4.953525549	5.266914707	4.768108251	4.912823082	4.660885557	4.589871696	4.749032015	4.737222707	4.458182687	4.663278404	4.617222112	4.572769875	4.792456782	4.760421522	4.516161504	4.602209914	4.18847056	4.022013967	4.368405952	4.153923509
IGSF22	5.561258918	5.829013065	6.094549215	5.816547536	6.274074131	5.708827861	5.71709059	6.207298675	5.897368501	5.494146487	5.767887461	5.770416951	5.934700326	5.573115403	5.63505695	5.791839037	5.804793267	5.852849806	5.804793267	5.662302471	5.845150449	6.05078052	5.561441347	5.530671369	5.42272173	6.035492198	5.953614328	5.614684281	5.864813717	5.753134819	5.835085448	6.404855639	5.889034205	6.039392642	5.655789058	5.907000544	5.688721221	5.806378956	5.88250228	5.828585105	6.168447703	5.903635499	6.012662379	6.019323185	6.055604692	5.966233444	5.701912316	6.150871986	6.036832038
ZBTB3	7.630012039	7.929098168	8.647811407	7.787176443	7.625543921	7.545072686	7.646079421	7.687898266	8.244836984	7.767487721	7.784792087	7.824354632	7.695747749	7.407984485	7.949731368	7.386683927	8.077236037	8.226342534	7.381333043	8.34486019	7.55904119	8.09816723	8.082438017	8.098576263	7.660633733	7.730204857	8.078798466	7.459098074	7.48846087	7.921383762	7.952522886	7.526131669	7.817866928	8.146205859	8.352547442	8.368042553	7.775167265	8.088350644	7.971063465	8.305769951	7.428899973	7.648350048	7.407180299	7.42620697	7.949202918	7.799529361	6.725988189	8.644027845	7.604088785
TPH1	4.01387872	4.037987354	4.117571942	4.098294326	4.366967181	3.872613414	3.89674451	4.049958332	4.502477531	3.932943062	3.656558051	3.893270829	4.184078672	4.097375714	3.932309272	4.289041418	4.23213276	3.860168953	4.01829424	3.87430564	3.772682265	4.233898445	4.031068177	3.857995084	3.922086035	3.993784405	3.985030204	4.12460581	3.865530525	4.242321944	4.113910385	3.79516951	4.061653041	4.564876579	4.058141959	4.292303222	4.022166457	3.840336089	3.929293681	3.876704104	4.147472595	4.268213976	4.053023352	3.80208205	3.681683767	3.829137402	3.863879866	3.74059104	3.654919735
DCST1	6.509505077	6.814874716	7.041139677	6.058294082	6.864817552	7.026477128	6.403115568	6.789874058	6.952185098	6.844113191	6.642699072	6.811236315	6.845045939	6.510064066	6.720312719	6.572525386	7.056655226	7.059580496	6.717162758	7.249704499	7.203999666	7.096993472	6.719222442	6.591094079	6.816345037	6.852331564	6.977459852	6.837916219	6.684996422	7.07318848	7.309081259	6.67071159	6.822849065	7.174302113	7.013194091	7.291439675	6.596358092	6.952808777	6.821624852	7.071303069	7.206889751	7.455753818	6.198217469	6.617985439	5.573157764	6.232268477	6.345729394	5.597523215	6.652713377
WDFY4	7.004557924	7.048902297	7.093244836	6.89769715	7.042501124	7.156064468	7.005961072	6.997858862	7.169750738	6.743812801	6.959139001	7.05184631	7.183089902	6.89769715	7.207372877	6.89769715	7.048922431	7.155471495	6.902892513	6.978418177	7.259985083	7.127632816	7.146512327	6.968017214	7.439500601	7.054932327	7.042148171	6.916290518	7.209747889	7.095031257	7.173906813	6.734633541	6.869242776	7.200158504	6.953897151	7.089678417	6.769282641	7.161980578	6.838391233	6.886337692	6.849995943	7.279539035	6.656840609	6.546212722	6.803008473	6.777376961	6.397630523	6.646266829	6.680005983
GPR26	6.564254375	6.501517767	6.789619675	6.796860889	6.447148006	6.810235432	6.596483727	6.470848943	6.477001561	6.527067677	6.395946873	6.525905035	6.467295951	6.483597558	6.626244226	6.723440596	6.450128971	6.652506418	6.580446976	6.413624063	6.80306098	6.744308777	6.569473021	6.618116519	6.655873932	6.668156024	6.402405643	6.492303341	6.651867585	6.59171173	6.810127246	6.521968941	6.623676802	6.496691204	6.48409396	6.854706653	6.400596355	6.616637956	6.345872669	6.415352402	6.609631433	7.208284742	6.348301583	6.446004841	6.032194068	6.333171759	6.320973698	6.099292733	6.129676021
CSNK1G2-AS1	6.65482943	6.709585627	6.690558025	6.642072145	6.955592578	6.92884659	6.753850601	6.694435503	6.991637179	6.746356423	6.763963961	6.708999041	6.880518287	7.019437053	7.018616553	6.818112199	6.83310114	6.861127056	6.907848623	6.974128757	6.964482182	7.113170828	7.013539591	7.012894044	6.885272059	6.990411345	7.253859786	6.99839827	6.649586468	7.185368428	7.247121833	6.603276125	7.108283369	7.364086066	7.22214099	7.179514215	6.556440365	7.06229832	6.586153522	6.810100024	7.049477531	7.005640535	6.319644742	6.701807352	6.153223018	6.208905792	6.645929329	6.641410661	6.246095761
ZSCAN10	4.893434422	4.75678674	5.101189073	4.84996036	4.811141619	5.185709712	4.967283737	5.230638105	5.319069827	5.073617454	4.934746906	4.880981549	5.316360749	5.103704519	5.107311226	5.2191058	5.060064423	4.902900339	5.133596859	5.153803984	4.767669695	5.341239458	5.272155535	5.224801493	5.042829972	5.05232174	5.21798477	5.143561701	5.216828614	5.402215631	5.310768376	5.083838314	5.154410729	5.541022265	5.218205545	5.780649905	5.747859755	4.92983144	4.807301126	5.420052406	5.227685287	5.167860067	4.669735435	5.038085391	4.411710575	4.774040707	5.058436941	4.853520227	4.997017565
GOT1L1	3.950271927	4.187077875	4.020088888	4.029790595	4.136845962	3.894772355	4.015626092	3.912786633	4.200743782	3.818764991	3.881884294	3.982868669	4.030887482	3.894518977	4.221001586	3.810707964	4.154416297	4.426061311	4.17133331	3.960379134	4.512968814	3.832218082	4.18202044	4.06020611	3.957144987	3.926149059	4.056416995	3.805095018	3.84990989	4.028146874	4.360374657	4.132384588	4.189877405	4.436354954	4.182390467	4.155071543	4.019446207	4.421493583	4.165545592	4.19929226	4.398545229	4.202987914	3.807183213	3.932620009	3.767640883	3.862455193	3.826297114	3.812602109	3.794851729
C10orf91	4.616362197	4.968636594	4.834389698	4.833318954	4.935024274	4.662657728	4.499850958	4.907748563	5.074887008	4.531829408	4.742973754	4.842832215	4.670451185	4.514394704	4.561396058	4.506132081	4.827343084	4.980329871	4.725774491	4.799085782	5.011844868	4.785283967	4.515640842	4.545275925	4.689056104	4.415695031	4.788104943	4.481107416	4.549034041	4.606046693	4.970050206	4.752531961	5.097386389	4.999528482	5.212881435	4.995006934	5.123444084	5.09250113	4.934119145	5.144460374	5.369205261	5.415867892	4.639097229	4.49607681	4.385987372	4.796481889	4.380898955	4.404794953	4.72129148
ZNF99	3.242641105	3.117927277	3.033065927	3.030014488	3.235365975	3.285069593	2.94664408	4.447859798	3.130934789	4.267420896	5.203876224	3.396325581	2.984228666	3.097019504	3.056703579	3.0575056	3.166452124	2.903411291	4.826486144	4.791496697	3.593720041	3.211988625	2.96545891	3.102221206	3.988567532	4.593204069	3.317486279	3.066078805	3.01633897	3.422297999	3.393195931	2.933626947	3.737234192	2.983415443	4.835592537	3.652793286	3.387193875	3.094547574	3.029042925	3.05782286	3.292206057	3.022329818	3.243801559	3.679589228	3.469481223	3.157749355	4.646511339	4.329946121	2.807507812
SIGLECL1	3.531088795	3.362936861	3.713084829	3.428536486	3.351952706	3.482357681	3.564092661	3.583295581	3.701893141	3.493123163	3.695502354	3.708922757	3.570055143	3.629568423	3.506607691	3.610346595	3.71988227	3.716389768	3.667026139	3.418568242	3.616052633	3.688897054	3.501533849	3.564478342	3.431058657	3.439995931	3.713441828	3.464787352	3.444050732	3.483320731	3.563996203	3.540381904	3.539709155	3.869866953	3.882209734	3.409529637	3.612410058	3.540232462	3.406308441	3.393033002	3.74195215	3.507768179	3.483320731	3.01715917	3.346528401	3.528737026	3.486881704	3.236503581	3.122288135
LDHAL6A	5.904608606	5.527506662	5.510776783	5.586140538	5.89434784	5.44885006	5.384661046	5.979982395	5.885267855	5.697053544	5.585542059	5.769686094	5.458697073	5.578050523	5.644043188	5.352763019	5.826889556	6.105159274	5.577895785	5.583725976	5.614421566	5.389515921	5.470996822	5.811737657	5.82640325	5.470740769	5.451019872	5.539890335	5.680828042	5.638124798	5.678256988	5.857534153	5.837052764	5.78776265	6.126802353	6.070555332	5.65860663	5.956698101	5.796565458	5.963952125	6.277975641	6.004345186	5.208264221	5.462915767	5.160170032	5.230990302	5.20225838	5.190299237	5.501730281
MRGPRX2	4.81336012	5.270296902	5.231091757	5.284872525	5.178718305	5.263144286	4.959517269	5.070084219	5.328879774	5.36936369	5.17813358	5.045361922	5.03362139	5.274531235	5.137650457	5.014589765	5.092099132	5.264373811	4.962745136	5.078542078	5.159943899	4.83408661	5.044052899	5.134514793	5.213505622	5.004138526	5.050281002	4.95369341	5.330954903	5.46403706	4.988261218	4.917515908	4.940167099	4.963188119	4.851777369	5.123685478	5.184634609	5.131079555	5.103828372	4.923834754	5.064360946	5.354354023	4.978691165	4.680269786	4.443201235	4.067411362	4.536752036	4.514814855	4.404465268
NTN5	4.141066804	4.477676011	4.463829908	5.183459916	4.397090275	4.205412457	4.19576441	4.30712761	4.631651316	4.391224574	4.204822565	4.358053065	4.2490581	4.30712761	4.414098877	4.113793232	4.584175319	4.615957983	4.287885459	4.30712761	4.667394613	4.170184146	4.482452936	4.531202287	4.543432965	4.10278149	4.283257704	4.573797159	4.29947242	4.560901503	4.61166526	4.102583203	4.488605188	4.471707509	4.684853431	4.988598754	4.081472821	4.59049899	4.724794097	5.07903519	4.692115699	4.693661812	4.264765153	3.913644349	4.227214017	4.020672511	4.037346164	3.924077749	4.196138553
KLF17	4.806143406	4.700402551	5.001675554	4.97054089	4.901163121	4.639472591	4.59210762	4.935624678	4.667919072	4.246275724	4.626295532	4.801279036	4.815632294	4.518234372	4.876610208	4.656763544	5.038505035	4.857646039	4.527670891	5.063154939	5.041097619	4.731804655	4.889608686	4.825549384	4.523436971	4.582882159	4.779072653	4.414169898	4.700129515	4.755985857	4.469051959	4.526629336	4.808082924	4.94700821	4.681803335	5.179553569	4.703417971	4.723436117	4.779212321	4.837847308	5.023189929	5.262950323	4.041971782	4.264402809	3.884694763	3.97961683	4.21388507	4.110251174	3.934299151
CCDC105	6.138350842	6.157243163	6.187213029	6.261976354	6.443124091	6.33589634	6.114645508	6.21805527	6.276740289	6.13593874	6.013942254	6.10407775	6.253854228	6.440290448	6.185075432	6.199693184	6.093943766	6.506733853	6.353609892	6.429961815	6.138350842	6.427052182	5.927441077	6.223825924	6.255086395	6.510533175	6.589220669	6.443712729	6.161832683	6.507813739	6.981665159	6.272804522	6.538225296	6.188031317	6.280271159	6.110308964	5.896870804	6.064308462	6.153382399	6.146039152	6.432794242	6.179355275	6.146401596	5.919726515	5.461735994	5.844723823	5.764951919	6.021237651	6.168486577
CCDC122	3.823982819	3.618601473	3.495896512	3.472634034	3.156936761	3.220352313	3.619397241	3.534484393	4.006713254	3.910350201	3.395075653	3.845025078	4.149971573	3.835915709	3.665824407	3.619043673	3.443227855	3.517046807	4.092703409	3.833553437	3.487077765	4.205688306	3.634876336	4.018191311	3.385993124	4.206604766	3.296810849	3.676425711	4.161462741	3.551740831	3.439062947	3.958540244	3.505966366	3.594710608	3.729561076	3.455315347	3.555618019	3.735128801	3.484548712	3.797636728	3.761638906	3.679385845	3.826504597	3.676425711	3.569564345	3.446665559	3.280884666	3.286092922	5.741152167
C11orf42	5.843988824	6.103866986	6.341118748	5.667707844	6.19485738	5.959230593	5.798288173	6.383203216	5.69546803	5.571296431	5.853816764	6.11473022	6.096866248	5.798125844	6.033931913	5.923932603	6.2445944	6.079761015	6.018644771	6.318896998	6.399164823	6.408634163	6.398504903	5.939649055	6.215867039	5.74333784	5.938356255	5.727619215	5.498701563	6.099850364	6.293915265	5.418884368	6.07561538	6.387696489	6.252640001	6.100114751	5.588757755	6.280495641	5.766065862	6.050484255	6.518508783	6.002848126	5.603487476	5.901202968	5.451735508	5.294742725	5.156499505	5.345470993	5.372063638
DKFZp434L192	3.518271854	3.24696608	3.399626968	3.380247348	3.388311288	3.393414387	3.444204923	3.492127813	3.525406026	3.247859842	3.347167112	3.388311288	3.437746705	3.388311288	3.491312939	3.319370499	3.541968678	3.440855122	3.349817012	3.393645219	3.423140551	3.572160372	3.414052858	3.429190105	3.430066494	3.421031207	3.361290053	3.533344505	3.406184896	3.444762542	3.382663628	3.341558265	3.483661503	3.58886501	3.776004577	3.45278172	3.399542345	3.575987135	3.558213401	3.79575758	3.726403995	3.621985154	3.336448505	3.356990079	3.184756391	3.338528239	3.218643459	3.356892078	3.326887277
ZNF486	4.55851921	4.650823554	4.387365143	4.997168449	4.704729894	4.353520213	4.508668937	4.837461913	4.516587898	5.027592517	4.689442392	4.566731477	4.412396982	4.406888004	4.20887153	4.428948561	4.484272738	4.476235372	4.685549983	4.449456881	4.810728674	4.837075744	4.583082261	4.454677488	4.730951898	4.584400601	4.810393999	4.652185332	4.794922482	4.667422728	5.110590347	5.047274367	4.665780732	4.051459339	4.744433234	4.461788749	4.980058632	4.58762186	4.754457273	4.609717625	4.948598813	4.451463727	4.571211584	4.772455103	4.343453266	4.415473472	4.578162678	5.045558899	4.479516185
FGD2	9.888097729	9.243593072	8.957060951	10.31377395	9.765088285	9.479625635	10.74667869	8.808962169	9.988936972	9.87389268	8.816685784	9.227660027	9.380706746	9.320820172	9.340732097	9.123979679	8.454319051	9.485780282	9.209725153	9.517281161	9.54680301	9.669316179	9.060953258	9.235466341	9.63596276	9.549704803	9.54620877	9.664073447	10.34021922	10.21170754	9.928723932	10.06688963	9.560784281	9.165938759	9.607186776	9.007347697	9.466060364	9.637522956	8.944207046	9.286129003	8.221622251	9.440942181	10.23683584	9.802011499	10.26489134	9.946035986	9.420727845	9.332883636	9.418822721
EXD1	3.288830745	3.474673642	3.109467117	3.174937138	3.231898768	3.511096938	3.120623204	3.405221708	3.178499565	3.136805532	3.203220152	3.518642532	3.354778885	3.290356636	3.241975631	3.132412169	3.971028179	3.298911244	3.156871458	3.545070487	3.36390765	3.28112244	3.454955091	3.448476027	3.445522421	3.245457846	3.340895707	3.307108343	3.059162215	3.221441342	3.0326581	3.266729316	3.223176815	3.105376312	3.423893144	3.202974875	3.387424822	3.875098347	3.263655613	3.07894999	3.975000292	3.780764587	2.916033568	2.897223672	3.276889848	2.6323708	3.05739386	2.779485135	2.666999974
NBPF4	5.418328761	5.202397933	5.378135778	5.332392255	5.323920568	5.349659781	5.129293326	5.43501105	5.236823481	4.879301915	5.534881517	5.407681257	5.326011409	5.290756738	5.405906939	5.419582709	5.564985048	5.280748679	5.252573125	5.542517439	5.205306626	5.365032434	5.17019551	5.569316028	5.411262948	5.16715889	5.666059552	5.388138437	5.079701728	5.445439933	5.363056391	5.325184672	5.115585225	4.965267465	5.433988301	5.449756877	5.257435003	5.204683082	5.282667304	5.593360347	5.277991297	5.447065934	4.918898874	5.521201637	5.486787602	4.848635482	4.740291051	5.255532069	4.75672851
ZNF663P	4.345724214	4.18317607	4.442256619	4.513994748	4.397312455	4.258436253	4.1100829	4.133955349	4.706562151	4.105790768	4.376774715	4.314129223	4.505458746	4.048241338	4.150082553	4.241398526	4.512466381	4.681974506	4.324029606	4.135568557	4.344974947	4.477336279	4.917584244	4.357621251	4.113883164	4.183939846	4.483449866	3.850256306	4.156123724	4.198389509	4.145967557	4.124411797	4.196269661	4.414344662	4.388682692	4.473456197	4.228060468	4.213364862	4.151292234	4.225329874	5.15524257	5.02769722	3.7054538	4.242709056	3.851997626	3.939640031	3.672718589	4.03612473	3.746885223
LINC00955	3.224315788	3.207434652	3.653440264	3.463781091	3.340747467	3.380947093	3.159873273	3.326459096	3.34450868	3.36785079	3.444633939	3.242059956	3.435220293	3.275560087	3.357277147	3.362468296	3.432031121	3.355369725	3.256606932	3.357220874	3.504397879	3.456911038	3.094117227	3.307635591	3.489980755	3.216222484	3.382974883	3.370654064	3.405873066	3.540506799	3.403973411	3.414259628	3.320758593	3.316491956	3.485207134	3.343404179	3.321123076	3.301602086	3.379684386	3.206636426	3.289727019	3.745803808	3.195796432	3.13923837	3.234106829	3.098777037	3.335369161	2.950160907	3.30998177
LOC162137	5.561816581	5.774140294	5.995786899	5.451431299	5.884460892	5.927815684	5.561816581	6.073420437	6.122041816	5.370777974	5.561816581	5.853576084	5.611953937	5.528935475	5.511500741	5.699445585	6.054236028	6.202639801	5.571297959	5.69806844	5.895287022	6.039576843	5.985672502	5.500760398	6.019105976	5.766912619	5.772430344	5.570821487	5.82337361	5.689093777	5.711441094	5.42951763	5.776653921	5.885003929	6.109746764	6.515547837	5.65213549	5.886747534	5.535028119	5.50117058	6.179796577	5.843931346	5.137191713	5.454201856	5.044941283	5.126888528	5.045361804	4.902332389	4.729252678
C10orf126	2.710698447	2.753852786	2.882347245	2.661437404	2.667592779	2.726163225	2.737719226	2.72937114	2.83818792	2.52678928	2.742085647	2.686342829	2.757095199	2.699431479	2.778472599	2.669883395	2.747826697	2.981319432	2.721214514	2.874221455	2.785752595	2.733620583	2.827204141	2.900913426	2.898051708	2.570589439	2.954479064	2.693412285	2.620199926	2.674697411	2.832800415	2.731059758	2.739215057	2.893380499	2.786551093	3.104260176	2.864534462	2.721451632	2.826946152	2.741785891	2.927084026	2.945719105	2.638394593	2.74903333	2.632240561	2.552068928	2.758645531	2.620562206	2.520999847
LINC00479	5.086514326	5.287536783	5.593137004	5.011580719	5.023637532	5.27036247	4.997443463	5.320619876	5.463974986	4.943861115	5.261699752	5.383257395	5.303981427	5.34196631	5.085012305	4.980795723	5.174500426	5.420559659	5.133513401	5.387918492	5.354739871	5.161806518	5.454515216	5.5783869	5.270204795	4.985617091	5.198945064	5.132689059	5.221671106	5.234174622	5.248077269	5.294244244	5.380933504	5.601788413	5.718012815	5.846101847	5.250312372	5.305949959	5.311376648	5.268290972	5.516762761	5.410604578	5.27057894	4.940860267	4.724472583	5.246821355	4.795164316	5.015916941	5.082307725
C9orf62	5.841494493	6.03229387	6.227437353	5.914401358	5.870005866	6.283002731	6.061992249	6.252902659	6.209131704	5.687288957	6.049139617	5.93246331	6.028556399	6.077664111	5.794451608	5.838899421	6.150861439	6.131467875	5.763101054	6.325079808	6.222246619	6.086876031	6.000954374	5.791999034	5.898060609	5.963035262	5.976996468	5.920152638	5.749681723	6.113422759	6.455422108	5.752222413	5.959730987	6.439524579	5.775608908	6.728837497	5.847915075	5.929473772	5.885213453	6.389324233	6.488149368	6.106226123	5.643403775	5.673018577	5.663704084	5.615599667	5.603925289	5.679064986	5.673018577
SLC22A24	4.825785451	4.71102981	5.126996406	4.905966283	4.804816566	5.118876527	4.903805639	5.192069639	5.018813037	5.007779396	4.994038297	5.103072121	4.88948297	5.029196685	5.015796307	5.09398796	4.908011643	5.127832009	4.900053532	5.23778167	4.756072277	5.365616483	4.615780752	4.863014036	5.111892656	5.236240195	5.268762893	5.203242563	5.394920125	5.085903747	5.337727586	4.699427776	4.938706432	4.964766579	4.863864708	5.470621564	5.048770923	5.101807212	4.953795815	4.599266944	4.897507809	5.298131524	4.312279103	4.315418457	4.386497128	4.042405276	4.570759007	4.038870582	4.503166997
FMO9P	3.304824675	3.483463471	3.627238221	3.405636419	3.15421581	3.418511044	3.437322325	3.561209221	3.455587818	3.383543633	3.229634095	3.389333252	3.385271271	3.260268912	3.257920419	3.362024847	3.269441478	3.32149347	3.293108022	3.525243572	3.595564039	4.000205387	3.549624787	3.327311111	3.256962489	3.413210941	3.497465192	3.537005183	3.348358386	3.638562389	3.509430825	3.42872705	3.382318968	3.583482059	3.36213459	3.438917911	3.438392944	3.373656645	3.296385169	3.265601272	3.517848033	3.270673778	3.418662493	3.323168991	3.103899071	3.07031469	3.372975346	2.913702303	3.336452459
C7orf33	5.011225618	4.428470968	4.790194021	4.6089518	4.707012246	4.470959149	4.440106205	4.637700373	4.495966359	4.58124149	4.510858576	4.718151978	4.687231023	4.585393953	4.678389651	4.58124149	4.605533499	4.59498377	4.440106205	4.702086592	4.537748608	4.828579336	4.589052431	4.869707154	4.652113519	4.560473189	4.541322938	4.726055817	4.520714556	4.590729148	4.56105398	4.703345686	4.697707418	5.096802603	4.967701694	4.790896569	4.569378322	4.598478417	4.836996805	4.656631944	5.112600559	4.712880564	4.502727368	4.532978275	4.689933201	4.570419134	4.394451248	4.668544365	4.541433292
ACER1	4.764562298	5.009616565	4.807106206	5.028513829	4.931054966	4.818526176	4.928994719	4.887720922	5.040459575	4.914241451	4.919016048	4.872165286	5.031538514	4.780304268	4.703421839	4.82467894	4.893712625	4.975923381	4.821228702	5.078127459	4.866687933	4.950624078	4.622218605	5.06638859	5.141642795	4.786190191	5.010104708	5.138909676	4.993286413	4.793641952	5.18969725	5.047367511	4.990604936	4.842270147	4.964140685	4.762544258	4.763743175	4.955194023	4.564632373	4.992677563	4.924304758	4.925101173	4.771341879	4.784062928	4.213570488	4.54805748	4.530263983	4.456568601	4.7108701
TAAR1	3.239099387	3.274112331	3.232657272	3.232139882	3.249494358	3.399160847	3.413819185	3.291206782	3.54428464	3.165587618	3.360104916	3.333785701	3.227338307	3.329193734	3.360913322	3.339497286	3.534711013	3.445834045	3.18554354	3.299131083	3.33530413	3.323586399	3.060307586	3.263284949	3.242883384	3.201464327	3.333374788	3.341929231	3.290586632	3.335110538	3.239099387	3.213946801	3.280075567	3.547127734	3.520116061	3.599792424	3.382740732	3.40014894	3.286810744	3.559717573	3.315895483	3.435609102	3.17129905	3.074840019	3.080648081	3.25303173	3.239099387	2.977101885	2.993171663
OSTCP1	3.332327591	3.479213108	3.534279472	3.563720813	3.288024831	3.394417486	3.28665707	3.253485544	3.227013213	3.368821195	3.507135159	3.202950391	3.274124464	3.698690644	3.513490289	3.535271861	3.63245494	3.321302139	3.720801003	3.194742957	3.293735739	3.300175957	3.342173359	3.347644154	3.412782623	3.327710131	3.649684918	3.610352491	3.590398096	3.408158078	3.3797245	3.352875132	3.375915265	3.315897262	3.329082607	3.48209857	3.21313188	3.439505948	3.159783589	3.463045495	3.362455103	3.445148375	3.103839688	3.239102452	3.00401584	2.970471769	3.337349916	3.101613563	3.03678032
LINC00305	3.37939666	3.535163458	3.579549686	3.448617372	3.37939666	3.66827073	3.272020229	3.429529156	3.5450981	3.337607656	3.479396853	3.451084091	3.572420433	3.533320575	3.481565097	3.609130007	3.575863017	3.734297658	3.410894014	3.694996067	3.673931142	3.558449292	3.477315691	3.434140916	3.502605971	3.332011798	3.319277125	3.388181108	3.554102826	3.362595162	3.485952268	3.498380455	3.505858132	3.805031342	3.697250426	3.747429186	3.24552717	3.544446775	3.530099075	3.392306004	3.65719696	3.649423539	3.168281528	3.220468763	3.106347537	3.228237085	3.057058284	3.216194166	3.249130697
BFSP2-AS1	5.937447912	5.768075962	5.725775123	5.920517333	5.946435343	5.823801421	5.933694357	5.881948722	5.963784177	5.712420973	5.831534533	6.068472419	5.914951972	5.907136448	6.031973797	5.776501624	6.253196277	6.181772766	5.862892164	6.219206774	6.439357214	6.325822111	5.99467798	5.956640009	5.959412259	6.076211426	6.010534381	5.824662181	5.726454185	6.046882998	6.047556128	5.692847787	5.93563601	7.122419343	5.823801421	5.839311949	5.907411429	5.78470056	5.891159492	5.813119736	6.205845788	6.135600265	5.698890175	5.621032221	5.245146527	5.74060727	5.69373145	5.646790665	5.669680879
LOC171391	6.459246272	6.489276732	6.631151202	6.320170465	6.522743719	6.482234593	6.527604259	6.61736756	6.504299157	6.402290708	6.482111732	6.46203717	6.492722039	6.502894396	6.518762703	6.314198189	6.470493677	6.629160691	6.48276893	6.466594668	6.373858542	6.765372363	6.557422462	6.632365451	6.487660518	6.423743293	6.482848739	6.4894848	6.557434233	6.798678238	6.640203633	6.714398371	6.347845068	6.742061361	6.318543374	6.516769022	6.536535081	6.141920402	6.3897421	6.278892023	6.593321832	6.794201213	6.405880274	6.180212021	6.129810167	5.867586197	6.114396403	6.119467768	5.984945252
GPHB5	5.648295089	5.831157285	5.832356602	5.675777131	5.619547283	5.751076088	5.618041763	5.537829514	5.672677449	5.594437754	5.809532353	5.475947283	5.606804107	5.703675511	5.708093132	5.500238492	5.327510645	5.690248475	5.608255541	5.916378885	5.925249094	5.669422966	5.918208153	5.605371144	5.876474825	5.727237374	5.760290223	5.598380265	5.753430541	5.770578029	5.912501851	5.281919024	5.545592453	5.775496448	5.444877346	5.838265996	5.947472729	5.484092264	5.454535874	5.5012621	5.279872565	5.910568136	5.419704991	5.677097432	4.804763753	5.384107154	5.46113019	5.210167363	5.15211953
DCD	5.14366121	5.217956101	5.817924174	5.478007665	5.372299906	5.155128515	5.243107744	5.573352647	5.967511132	4.720900582	5.441859721	5.468845694	5.379395306	4.990906249	5.283722278	5.114770752	5.60306901	5.9296346	5.335069424	5.274145993	5.791795916	5.629300625	5.23083026	5.496774305	5.446883258	5.014211863	5.291137046	5.04474816	4.909686125	5.92757657	5.778566585	4.989890846	5.657689566	5.957221815	5.772771093	6.097274809	5.482200357	5.501885986	5.313178602	5.647478464	5.921841125	5.670453943	4.973321199	5.217099285	4.479246895	4.588570862	4.705412726	4.630358098	4.780228987
ZDHHC19	5.947464497	6.006642581	6.464734697	5.957225412	5.962920256	6.391478198	6.136221019	6.212557661	6.008431905	6.16141414	6.159927898	6.082516381	6.722536151	6.258314664	6.209763839	6.17941938	5.942142786	6.031887946	6.309397073	5.934945159	5.766582151	6.199674996	6.465525284	6.637312998	6.238751587	6.133888816	6.46303866	6.3734831	6.422918107	6.441983412	6.346417349	5.982975274	6.265133707	6.514026734	6.328946689	6.45939916	5.948728609	6.014091126	6.057745199	6.351889276	5.681649679	5.734433946	6.847331791	6.114131569	5.883234629	6.200996189	6.223483172	6.115284202	6.16158745
ALG14	7.681153465	7.578698268	6.926048626	6.945601125	7.279202012	7.882121514	6.887650287	7.453662166	7.644574753	8.161879234	6.812808121	7.222967168	7.135290164	7.874053361	7.855085798	7.520557226	7.722135444	6.485626065	8.570240624	7.274172071	7.24063561	7.138817324	7.211894941	6.572993675	6.888214566	7.181393748	7.731304013	7.195193466	6.754095496	6.567017171	7.15932766	7.193657179	7.537905546	6.624887656	7.243739725	7.067437286	7.705008187	6.363800864	7.425277874	6.28182319	6.314224202	6.771677857	9.303261186	7.885807194	9.150846131	8.197448904	8.248740449	8.431521283	8.100250289
PPP1R21	9.815171462	9.588674758	9.510784508	8.987269647	8.868566531	9.585815581	10.46151324	8.644502476	8.631168496	9.3542473	9.901591426	9.601062092	9.879719204	8.771148998	8.388300087	10.23894827	8.735938369	8.379729698	9.998002837	8.874142881	8.828144185	8.264027909	8.748175686	9.816120542	9.099918552	8.478062146	8.959870849	9.158741704	9.291473221	9.320438258	8.824930239	9.976595982	9.492816765	8.737058907	8.629309219	7.307921406	9.348911679	9.021768018	8.478441167	8.677814618	7.951059687	8.331176813	10.70363008	9.256043111	10.42897207	9.54053468	9.962715646	10.19946285	9.768145764
TMEM237	6.737216064	8.033739652	7.290923969	7.176654031	7.725449525	7.23547416	7.174679664	7.014051802	7.062872026	8.21334067	7.692910587	6.674138748	6.519886142	7.531432978	7.48310988	7.720226576	7.480694691	6.244463879	7.628467584	7.318627733	6.294053342	6.832079141	6.69439076	6.862993296	6.542594655	7.013638557	7.340540923	7.76183662	6.391221305	7.439413547	6.652106359	6.409443977	6.829687683	6.852293848	6.983345554	5.598053525	6.087143426	6.683862302	7.065086448	6.502963897	7.143848325	6.549069929	6.768131977	7.492260091	8.154654495	6.699907741	8.726766877	7.781665975	7.667352709
ZNF564	7.280567864	8.289816541	7.12456817	8.505051818	7.493990602	7.559986867	7.826190347	8.832391442	8.614783512	8.317386672	8.665434191	7.999473243	7.82677636	8.272552224	7.172094979	8.226830934	7.656307885	6.769030311	7.891752412	8.793215059	7.253937765	7.662321781	7.077838955	7.283297358	8.961383688	6.945388511	7.284590908	8.639983667	7.615960262	8.588709239	7.680004961	7.715877259	8.015906111	7.129456391	6.43553242	7.411987281	8.539078982	7.599219426	7.951869728	7.927971514	7.539423384	6.87705737	8.552642988	8.791569348	8.314453301	7.215528532	8.414552615	9.933861673	9.134413533
B3GALT6	8.911312909	9.791511999	9.896223082	9.838571375	9.661059857	9.603553577	9.406437692	9.144170157	9.059681682	8.878119341	9.68533737	8.975672321	8.621132068	10.52006276	9.057789877	8.507225602	8.681154805	9.633007304	9.623616424	9.158073716	8.970034785	9.851031989	9.523761797	9.789254424	9.167052371	10.42786786	9.230633681	9.136175856	9.198624836	9.980802058	9.394993203	9.262811669	9.48650623	8.710704362	9.258696756	9.388619008	9.533694792	8.863033857	9.764597238	9.037486484	8.3383053	8.470972793	9.930531841	8.907531917	10.34006069	10.76688294	11.73416609	10.9550381	10.14581534
SNX21	6.961397765	7.358297501	7.946670771	7.443014199	7.759773892	7.273428632	7.439510132	7.578761565	7.093449012	7.296370639	7.742980557	7.713762308	7.326622226	7.218593808	7.600363959	7.163591833	7.453919056	7.814768895	7.241758209	7.607142183	7.820274212	7.445924817	7.87817989	7.811031465	7.405766414	7.336454473	7.677550845	7.147070497	7.210956867	7.579684261	7.592515712	7.584614884	7.666604742	8.121634717	7.67463099	7.609739181	7.755166164	7.787489337	7.68082482	7.770520919	7.867872415	7.603786281	6.799954681	7.338458811	6.659753128	7.770276059	6.973843326	6.850550178	6.880927024
CASTOR3	6.785972117	6.308515153	6.751961899	6.619028032	6.777707237	6.344657348	7.246365395	6.670243195	7.076882251	7.320594395	7.091246692	6.850016906	6.780643207	6.455783698	6.605040435	6.953104939	6.727804822	6.802155386	6.631888462	6.950189794	6.672768603	7.039101343	6.679621617	6.916111041	7.150002198	6.971295062	6.270532607	6.479784356	6.307274757	6.320958072	6.87482092	6.748273711	6.809380607	6.951666741	7.134563889	6.53905694	6.986766131	6.713524103	6.649241825	6.87691997	7.042065312	7.239904388	6.478176461	6.49334391	6.116156101	6.238760567	6.626280324	6.521253143	6.459664115
CBS	9.889319165	10.50805121	9.361595573	10.6828378	8.744476369	9.479449276	10.6023169	10.52482481	9.837921318	9.931258583	9.59108278	10.19554599	9.270000589	9.434513142	8.908942533	9.679565439	10.04571172	9.228865286	9.972337211	10.20321643	9.6715864	9.168376371	9.518919763	9.847757643	10.85154183	9.962358845	8.700506034	9.69903761	9.567599846	9.871848352	9.870930395	10.11997592	9.522298174	9.440680137	9.736353023	8.587779844	9.074735393	8.958880467	9.383966044	9.119580924	8.918369304	8.848053087	9.700744258	9.742669091	11.34936065	9.103046244	11.00118686	11.60473953	12.03580919
SPINK6	4.434111123	4.468824599	4.431775483	4.774556988	4.61798643	4.662145011	4.487510481	4.575350252	4.444022913	4.476310005	4.716721904	4.653486892	4.451286232	4.434111123	4.518491997	4.468034361	4.266598047	4.640424654	4.571157111	4.427390142	4.496841207	4.713400713	4.323388089	4.543263255	4.597363964	4.314565593	4.493185515	4.45643545	4.591845936	4.713024069	4.534678731	4.66142679	4.582842069	4.587794017	4.633970241	4.572936547	4.570696467	4.491462709	4.533168738	4.70838893	4.521051203	4.755141984	4.261958927	4.022152378	4.175285532	4.183397521	3.830719321	4.203637419	4.186532262
CYP39A1	5.917217539	5.771873251	6.190746639	6.580342273	6.08376395	6.263299206	6.355367788	6.01028501	5.770753839	6.394520882	6.516674875	6.022817226	5.97864337	6.955630283	6.155992746	6.358423629	6.586336543	6.431987288	6.141067659	6.325175425	6.454990775	6.976459432	6.842200023	6.425454345	6.645601972	5.961518287	6.056716938	6.074406527	5.844641992	6.056701525	6.444047776	5.874694173	6.261726652	7.254465269	6.780168838	7.16635239	6.424012491	6.342962874	6.347047905	6.545137774	6.622562163	5.969348852	6.081396985	5.456154352	5.875992459	6.055190192	6.236950297	5.682308607	6.571722898
BORCS8	6.977286082	7.904144835	7.468802075	7.507108272	7.855808965	7.955799419	7.380758077	8.070497476	8.742040118	7.531909194	7.381753458	8.607078455	7.290553613	7.669793417	7.28519443	6.976481112	7.523485292	8.050307479	7.669793417	8.554645054	7.477811827	7.483123083	7.33212416	6.634191665	8.410796574	8.414334101	7.534479642	7.984017362	7.5376453	7.934993973	7.214431625	7.877134714	7.991759773	7.567663793	7.671034357	7.686146904	7.451345779	7.081148283	7.704048486	7.847197184	6.579465027	7.259965005	7.30836446	9.918531238	10.73532396	8.180793126	8.147963191	8.466624509	8.139498486
ZNF121	8.678663002	8.740157467	8.699007288	11.25336567	9.41535317	8.996238231	9.351971716	8.924337461	9.77756077	10.97164654	9.980798557	8.597461328	9.282109681	10.01127032	8.163199598	10.01611511	7.764467669	8.138120475	9.604223708	9.519513705	8.355751451	9.027619362	9.156060993	8.127878151	9.673185277	8.532025373	10.06208016	9.44272211	9.204117861	9.30576705	9.501058878	9.838375167	9.058274511	8.534038507	10.57005884	7.218752409	8.893151166	8.513676574	10.2587122	8.870716454	7.751618467	7.613005542	10.66769933	10.10360628	10.13467741	9.579461849	10.54929638	10.11523742	10.72594514
DTYMK	8.355640211	9.034753029	8.353807795	8.54889001	8.806309503	8.607379912	8.056649334	9.178920405	8.780349779	8.479964598	8.598783042	8.366491587	8.573197087	8.920604792	8.556303812	8.798264053	8.526249326	8.58828884	9.025023192	8.492510792	8.046980871	8.081457915	8.444021297	8.09036294	8.534312647	8.994829714	9.382760186	7.945126872	7.558728285	8.449782316	8.044299454	8.440114635	8.785317447	7.444029522	8.738471344	9.232402839	7.947473435	8.281264794	9.126280477	7.974183864	8.791738157	8.198630244	8.51519241	9.325053007	9.85468875	9.162638947	8.304602667	9.21124148	9.526776137
ATP6V1C2	6.966829133	6.554669262	6.793693347	6.645011596	6.691862986	6.546714619	6.467667748	6.996805078	6.381090118	6.544952826	6.302156915	7.005067339	6.354757247	6.187313164	6.635179123	6.199880675	6.354453153	6.903533912	6.56701789	6.392711663	6.558568138	6.163454548	6.291051235	7.603019638	7.928379598	7.126298167	6.129564126	6.382197349	7.488527793	6.351175209	6.506615819	6.752178276	6.296075237	6.334470668	6.741589261	6.885978325	5.92250655	6.285623144	6.488704541	7.27968131	5.911766082	6.126491392	5.989436225	6.693241515	6.886175792	6.7428052	6.155853073	7.722784429	7.88800234
BRICD5	5.816983539	6.203903846	6.15867569	5.72796188	6.293663722	5.839851974	6.104619327	6.241189791	6.177137746	5.639611586	5.776840287	6.000562039	6.304076113	6.104619327	6.104619327	5.930016492	6.052011311	6.266851609	6.153454307	6.324863816	6.316202665	6.261912777	6.462741964	5.824675791	6.271318462	6.172283182	6.212205216	6.209831469	5.657977798	6.43874373	6.170916758	5.632072578	6.448970975	6.577086988	6.550557693	6.505376734	6.044501625	6.284503237	6.64068484	6.565058617	5.732744841	6.595981666	6.308429868	6.071638359	5.655132187	6.019973157	6.226226553	6.121749522	5.990702169
NBR2	6.908126563	7.00822283	6.657641486	7.431247262	6.796695372	7.343120867	8.044476759	7.279533633	7.627709411	7.119062601	7.757689094	6.977668562	7.180091728	7.907897403	7.982045504	7.761499307	7.857337215	6.433441532	6.944366152	6.629257332	7.571853647	7.44450765	6.432896381	7.113941077	7.177602716	6.76289967	7.120255332	6.639707884	7.048751258	7.093145947	7.361685661	7.066422719	7.204925128	7.638274661	7.053986538	6.874537016	6.492645825	7.361685661	7.164794264	7.415333502	6.893409862	7.523303967	8.084459724	7.313801382	7.625207815	7.579893864	7.794090926	7.707145795	8.038229301
ASPHD1	8.042666349	6.809385316	7.93371315	6.473352212	7.40329	7.279694898	7.674186274	6.941166515	6.73851028	6.766029893	6.602786113	6.747242323	7.516965024	7.012808687	6.986339588	6.849095149	6.917547712	7.749438821	7.042204975	7.181850874	7.125591302	7.409473559	7.795207745	7.199179375	7.532523421	9.045587795	7.155577127	7.379843735	7.684278246	7.327408978	6.915464846	6.566723232	7.287524394	7.273690125	7.332413329	7.072735118	6.976245371	7.037999736	6.680300497	6.597339982	7.129985319	6.635824853	10.2018861	7.571387815	6.261013055	6.443969998	6.38651828	8.440287453	8.980582769
ARHGEF28	8.649467418	7.562196184	7.994883521	8.350123446	7.801461845	8.346090007	8.121982813	7.37930505	7.395802145	7.536486442	7.650695077	8.2705586	8.284957262	7.331381153	7.230967479	7.641189524	7.789920014	7.810140817	7.840926102	7.556301238	7.334000453	7.234017872	7.113566026	7.567373896	7.814947629	8.539557204	7.225139084	7.470101307	7.794057545	7.643456363	7.629627786	8.212244784	7.789943055	7.24762785	7.972106976	7.192467451	7.609958907	7.35944461	7.958999024	7.442051991	7.168793107	7.399300838	7.973165936	7.443652737	8.804528724	7.210821149	7.674101532	7.527218027	8.037674016
OSMR	6.79979999	6.90074976	7.267219934	6.660937456	8.507599272	6.437437432	6.945991861	6.419842843	7.576691549	6.946600649	6.856276398	7.120990692	6.187364159	7.303959408	6.810300118	6.313466829	6.843821332	7.331443313	7.052087089	7.040835618	6.494739381	7.655933354	7.599869807	6.237772047	7.829568519	8.460819108	6.090615854	7.693204723	6.302358914	7.537066213	7.027652056	5.644173857	6.787956049	7.112146649	6.857476407	6.771451694	6.822445719	6.159398354	6.5502292	7.438904766	6.58669421	6.538559853	6.073151481	9.145002608	6.579274093	6.098105593	5.742700524	8.161622316	7.308729845
NDST1	6.998930095	7.607703215	7.245375984	6.925768405	6.837849854	7.175777105	6.840563493	7.422597876	6.885206447	6.556378385	6.856664513	6.707450363	6.686808443	7.130379745	7.109762761	6.828291139	7.651440664	7.028777709	6.720377843	7.015746624	6.808484986	6.900871218	6.850779757	6.748703617	7.101311593	7.154877218	7.133269578	7.289525729	6.915627737	7.410441009	6.68902401	6.849422589	6.982118146	7.143816066	7.184179858	7.159306283	6.477401146	6.891982485	6.605242318	6.825974788	7.26469966	7.121718472	7.282789245	7.126693119	6.478202164	7.304344226	6.932344722	7.284938234	7.582501303
DGLUCY	9.38287035	9.576050586	9.648572433	9.286851377	9.813051675	9.368944951	9.696785591	9.837098632	9.597091865	9.466700732	9.585115515	9.38736721	9.499357185	9.230349897	9.562171124	9.393301399	9.531416828	9.453506509	9.438960206	9.698867287	9.691466078	9.648945211	9.636566949	9.851968815	9.529307678	9.465648218	9.605291461	9.273743261	9.383051826	9.612883943	9.938040928	9.291119423	9.521240205	9.656393351	9.805155989	9.884689929	9.62693699	10.01133851	9.606918468	9.861773871	9.742436013	9.621072104	8.735067228	9.441533312	8.310901171	8.88112782	9.182848886	8.719152918	8.600485897
TMEM239	6.09352235	6.194737159	6.198367864	6.251114053	6.245255738	6.055105203	6.335398347	6.310826248	6.086008285	6.142353309	6.197666354	6.164428052	6.107640483	6.393633439	6.150593956	6.120140739	6.144494784	5.959177368	6.058200232	6.207144166	5.799940639	6.143882267	6.208448445	6.038030316	6.164774563	5.972263553	6.12912482	6.304637338	6.354997003	6.386457846	6.17092417	6.130851839	6.046973529	5.915945396	6.12506153	5.897959032	6.354860254	6.083643914	6.450510635	6.535266565	6.485809713	5.947606966	6.626277343	6.058891667	6.120140739	5.91732671	6.332569651	6.120140739	6.299617483
MRAP	5.46495952	5.253271732	5.599398636	5.514371734	5.650256898	5.433668931	5.536282428	5.653484209	5.277527831	5.37181548	5.40854034	5.477099679	5.534682853	5.481994776	5.555654069	5.246309028	5.464663902	5.535713768	5.470630214	5.463858208	5.652474485	5.667644021	5.533531272	5.456239285	5.781438874	5.562199612	5.527081497	5.741661051	5.384138202	5.541090871	5.640769908	5.259951124	5.679024415	5.879124684	5.490726526	6.1353095	5.299163874	5.739901684	5.522320491	5.384138202	5.875771092	5.71548548	5.038380368	5.111166279	5.06726175	4.927177447	4.653625148	4.720179236	5.348812788
SMPDL3B	7.795998134	8.398685939	9.112743738	8.263029999	8.273193668	8.309035581	8.196903034	8.334160128	8.426714443	7.825966159	8.481998311	8.505798823	8.121738056	8.376126792	8.54738705	8.281295099	8.762874624	9.082724541	8.434226205	8.698799894	8.837391183	8.620804171	8.77824813	9.172862019	8.383320358	8.786967112	8.783106071	8.491782109	7.847287353	8.651243258	8.741975843	8.06661106	8.937690866	9.108970058	8.934471651	9.101133117	8.574359422	8.709994503	8.830329201	8.929292457	8.930188871	8.496508116	7.763080862	8.142053026	7.17886862	7.519785284	7.744852966	7.705033834	7.950321772
ASH1L-AS1	8.02014912	8.290339717	8.762921749	10.01762254	8.086417812	8.78530015	8.195008323	8.617257513	8.789934172	8.983191583	8.650438635	8.458714955	8.932400358	9.048895238	8.309775273	7.835881672	8.000720256	7.20021126	8.918025553	7.697662887	8.496006559	8.225538745	7.337738773	8.692311708	7.665178813	8.15112606	8.032627453	9.689256276	9.454500566	7.938736353	7.78644454	7.671291772	8.541822129	8.617628486	7.27852293	8.2777934	7.744306046	7.341524291	7.746230208	7.93300884	8.180658531	7.2542137	7.468003633	8.867728433	9.87609552	7.549883573	8.140690071	9.105477091	10.30115725
SETMAR	7.030003604	7.107017028	8.1609054	7.190795751	6.945441409	7.334874485	6.882085652	7.187416358	7.464916931	6.802150925	6.967433702	7.106477835	7.283907049	7.485932973	7.258391604	7.170525304	7.533896828	7.561198215	7.047154982	7.694171951	7.626129479	6.994326408	7.996930718	7.768315261	7.490300654	7.187985054	7.674987545	7.396821676	7.137567541	7.548763689	7.695633128	7.006725248	7.325849827	8.088629078	7.484558911	8.156953585	7.008512068	7.302323598	7.302323598	7.363714925	7.804818843	7.157695354	6.33138955	6.42767764	5.903922023	5.836954533	6.189655563	6.018910972	6.802274053
ZHX1-C8orf76	6.372677272	6.824725236	6.212602775	6.418925077	6.261921601	6.90882354	6.737151647	7.379831445	7.259496942	6.533019177	6.207643573	6.708367459	5.849343495	6.470408816	6.3664844	6.442195867	6.925915584	6.812628291	6.326440083	6.535030079	6.622726109	6.545808411	6.617136895	6.781301078	6.016013556	6.729775993	6.422585357	7.16466616	6.652472083	6.605583725	6.620789302	6.86366138	5.953439207	6.228028684	6.10220021	6.773860977	6.277817424	6.136875155	5.981272926	6.614555667	6.228028684	6.664626291	5.886513492	5.897145885	6.470850404	7.557469729	6.440051558	6.923271192	7.54490441
C12orf66	7.297627732	7.23067063	6.344423011	6.903562912	7.758836919	7.208159421	6.531644934	6.068970218	6.831476109	6.783064686	8.737721962	7.267989667	7.861144608	6.99389314	7.115334848	7.160038297	6.107185359	5.54043136	7.308043767	6.178677239	8.079898016	6.622470371	6.937596018	7.112484299	6.739264784	7.750889385	7.403344368	6.124528308	7.25759004	8.03286777	7.582764871	6.561320717	7.209031395	6.942210301	7.601882477	7.359372573	6.348653527	6.090989999	8.914114552	6.616845952	7.152346047	6.359404215	7.649315447	8.805645588	7.958887924	7.011008094	6.39930413	7.833647921	8.038289379
SLFNL1	6.421622494	6.364735477	6.218335223	6.515310387	6.641049703	6.220127154	6.403772527	6.608981906	6.619231986	6.083822096	6.599114953	6.524395746	6.205616146	6.241010605	6.418745337	6.241010605	6.596428525	6.571288632	6.470055992	6.497641448	6.448047509	6.418644658	6.383245684	6.16974416	6.421114258	6.224254932	6.429909819	6.662235378	6.520657348	6.681769116	6.764573657	6.766852104	6.382805639	6.54541039	6.34344374	6.241010605	6.224146833	6.155213758	6.329458441	6.623837831	6.61077793	6.14969559	5.913824282	6.350315547	6.158782049	6.102549583	5.843436433	6.241010605	5.929083422
DNAJA3	10.23110042	10.71360723	10.11048821	11.33001805	9.645072103	9.887306854	9.697398791	10.40229019	9.781104635	10.53293534	9.767833929	9.909532779	10.05483416	9.996417837	10.14099018	10.08845323	10.19225417	9.541988122	10.42868273	9.874380367	9.84339768	9.758101401	9.432638046	10.08124781	10.04018143	10.28693385	10.03538683	9.990226212	11.01131838	10.06108318	9.231102147	9.678111571	10.20701656	9.501897694	9.84045011	9.023786731	9.246922822	9.815606177	9.528614586	9.279472352	9.240340376	9.661465959	11.5366383	9.771996124	11.1448576	9.869332146	10.59551488	11.19085269	10.46769388
GALNT18	7.561761186	5.801850859	7.871955279	5.743030839	5.518726585	6.425654794	6.994685369	5.776182445	5.250369289	5.971993624	5.605200028	6.306591742	6.446383018	5.774081918	6.466471725	5.974485216	5.333168698	5.678603573	7.696553249	6.031189209	6.151514965	6.383597775	6.796683847	6.057632538	6.572834651	6.826077199	6.675658268	5.612827777	5.920299958	5.580211292	5.787161987	6.433091442	5.683793502	5.725446715	5.5834799	5.447469528	6.233918218	6.05217629	5.698788951	5.154184874	5.155062116	5.396905989	9.434072923	6.50550376	6.382876707	6.925176997	6.832161095	5.889529786	6.730527611
DDX51	5.414142842	5.457517014	5.140859095	5.575003529	5.212769071	5.561179776	5.103557035	5.435507042	5.584146676	5.884443401	5.872167705	5.580787135	5.479103464	5.326518064	4.88277288	5.857545723	4.695809172	5.089715863	5.85395198	5.699569077	4.961318687	5.82590381	5.923695592	5.608381812	5.856031964	5.819232771	5.97207032	5.356389208	5.506056735	6.210945202	6.142677876	4.974169956	5.298774366	5.318134805	5.614861827	4.540217443	5.100595922	4.987713457	5.293387198	5.815432638	4.698012028	5.320047812	5.847696241	5.995289822	6.268186306	5.722649012	6.14462406	7.940672918	6.580286246
TIRAP	8.581697164	8.885874637	9.472004477	8.830631426	8.92134954	8.738329332	8.877853397	9.106364023	8.945428433	8.267935119	8.99868278	9.030587297	8.957284619	8.723634957	8.994649987	8.638242791	9.261691446	9.25479903	8.822554982	9.06234444	9.10792506	9.210038361	9.140435674	9.221104083	8.746242212	8.785424953	9.049308114	8.660927517	8.538447428	9.322403769	8.896727518	9.052167008	9.176175141	9.663127367	9.331738835	9.60548243	9.12309677	9.269809871	9.290296757	9.338821618	9.555365595	9.151328255	7.695390087	7.933444598	7.256361216	7.581227902	7.712456068	7.517938442	7.512317539
MIR31HG	5.529791371	5.80895526	5.562068765	5.097996846	6.216493187	5.318702824	6.591556162	5.67293178	5.410779634	5.522728021	5.231907369	5.451697336	5.469590278	5.466757537	5.851731928	5.230724506	5.129808896	5.532191467	5.399845624	5.477045434	6.160272506	5.487148526	5.818105928	5.568812592	5.49315427	5.780372491	5.41662163	5.632011123	5.959240258	5.350104523	5.769154458	5.946953403	5.312619213	5.557507558	5.677737322	5.48320883	5.962923968	5.869410121	5.485666802	5.317081896	5.667364702	6.032343518	6.123062429	5.570855806	5.874670622	5.687409714	5.275682803	5.164558435	5.209073313
SPIN3	6.523970016	7.019162057	7.238256078	7.76469435	7.153611378	7.019696706	7.666879377	7.241554288	7.397773741	6.749082089	7.447573015	6.982434726	7.295966641	6.69545391	6.869641655	6.813307557	7.219217405	7.062596977	7.263049132	7.126308635	6.97086355	7.629780553	6.804190087	7.349190148	7.044795527	7.173863654	7.463481358	7.65004361	7.886304835	6.739394344	7.265393198	6.964811983	7.15015788	7.704040336	7.09878774	7.295459212	7.483437488	6.938941949	7.075215025	7.054203317	6.932825596	6.683473661	7.37932523	6.68389703	6.581394744	6.674605008	7.072960762	7.513686158	7.108401598
TMEM185A	6.823898664	6.031724367	6.478394961	6.219655566	5.911519185	6.051635898	6.330631342	6.567282732	6.17794087	6.121834494	6.35668832	5.805881303	5.47166413	6.871529541	6.329450555	5.78633747	6.440532009	5.97032881	5.644072055	6.228391856	6.229223337	6.367854569	6.161782049	6.200272506	5.94183195	7.23580559	6.14949547	7.025423866	7.100525832	6.588566596	6.187180801	5.893568048	5.605502332	6.559221936	5.738092214	6.72995386	6.82091605	6.017606636	5.778271836	6.443433801	5.716867759	5.987914755	6.500978027	7.56589141	6.350992091	6.43850437	6.29438731	7.605746302	6.84927556
NBEAL1	4.408755156	5.681123551	4.167001635	3.975319087	4.828776532	4.47748001	5.110963903	4.558458901	4.306291081	4.789314245	4.136650899	4.507486416	4.310069857	4.861019576	4.21034625	4.170831939	4.319698864	4.131435952	4.95030268	4.317675658	5.062949694	4.200032936	3.958000253	4.483750243	4.419441107	4.681945546	4.070538711	4.650491077	4.442236108	4.762280272	3.356207304	4.656328173	4.017140927	4.009840964	4.106899267	4.41905796	4.26968691	4.442220736	4.559598034	5.75779272	4.707679771	4.240411326	3.808938549	4.558451372	4.648573607	5.48631317	4.828954282	4.538756579	5.466260072
C5orf58	6.571445475	6.997579845	7.920689215	6.545948375	6.733296453	6.997932311	6.346404285	7.256941672	7.169889082	6.425413287	6.982066369	6.9405317	7.414182528	6.379909347	6.894451431	6.507434892	7.726722152	7.114872694	6.572588674	7.379689974	7.406582116	7.059435287	7.624311342	7.061118734	7.089495746	6.666884575	7.049469878	6.848668845	6.454969397	7.086970702	6.984443955	6.820173393	6.953226031	7.043775221	7.089495746	8.013773513	6.787029139	7.065896623	7.290854117	6.881401813	7.780208268	7.419428565	5.943721461	5.912387669	5.799895686	5.6170645	5.520785797	5.595104721	5.85593402
CCDC60	7.082364823	6.875456527	7.035388382	7.25628081	7.055246007	6.795944064	6.76849452	6.919967785	7.177055051	6.803512574	7.023555196	6.957194311	7.308339238	6.648824569	7.026126092	6.839519635	6.855346876	6.961977041	6.995761083	6.768953759	7.057650873	6.845102087	6.91939913	6.975150292	6.83900878	6.809212901	6.964191196	6.732782143	6.771287828	6.676969255	7.002084826	6.937936286	7.098979043	7.011450256	7.141834435	7.131543585	7.054111102	6.859627521	6.823416619	6.827103642	6.799484766	7.01176202	6.272331331	6.707491556	6.503351152	6.174388734	5.983411887	6.373121151	6.161288809
ADIG	6.645372443	6.904177373	7.036085116	6.669895561	6.942562726	6.786786406	6.518267174	7.189446634	7.143002064	6.347532405	6.59052249	7.136231851	6.819800348	6.513759829	6.859713988	6.645372443	7.034545344	6.727611812	6.645235113	6.902960391	7.025198567	6.741325686	6.611789021	6.772580846	6.829025394	6.616636013	6.672934913	6.121047872	6.367477584	6.900832606	6.785005231	6.644057597	6.899893299	6.994058898	7.09663572	6.878701707	6.645372443	6.882982791	6.705168776	6.799548793	7.13371456	6.759913695	6.629366182	6.981931437	6.499812025	6.35176915	6.547680777	6.275362472	6.684781092
WDR78	6.080363815	6.360897276	5.03503388	7.013851136	5.23606625	5.539132402	6.737932122	6.328485273	5.376398038	5.146728647	5.944035063	6.351106695	6.961751901	7.178925385	7.32059073	4.649909465	4.459588386	6.579619413	6.529535458	7.096278736	6.180235898	5.18912707	5.685796607	4.519865958	7.285182374	7.148678468	5.034776493	6.84916637	5.200734825	6.544230621	4.793530108	6.625896512	6.24739588	5.013908362	6.393183008	4.094715046	6.202140695	4.297400492	7.422967176	4.821395265	4.117642105	5.597488606	5.882698372	4.672482964	9.186354129	5.781630626	4.1913762	6.503213359	8.223221326
SUGT1P3	3.518584885	4.201349132	3.801487407	3.933525733	3.895375937	3.947828203	3.67259535	3.511211986	3.718957401	4.144952693	3.628696924	3.488907489	3.89474303	4.410389957	4.314010797	3.894594821	3.933316491	3.552057556	3.61859846	4.034394488	3.933334013	3.851421965	3.683956935	3.884473222	3.502890655	4.312515357	4.29129222	3.742406877	3.795241558	3.635071128	3.872551631	3.960490797	3.629916338	3.712024296	3.83829693	3.924387956	3.615865846	3.493541597	3.584041197	3.358562337	3.73581554	3.666219431	4.849455861	3.760920192	3.637302838	3.193587804	3.55146922	3.823465346	4.118358295
CLDND1	8.700951556	8.615327928	8.514505802	9.423074907	8.348263486	8.783580705	9.25624498	8.412135762	9.085820107	9.025109675	9.249091131	8.94093588	9.048506727	9.078615878	9.195322132	9.629034655	8.982208204	8.585084902	9.136919101	8.8470801	8.481690104	7.920432056	8.195804713	8.797669211	8.862203455	8.395100782	9.306481845	8.889470379	8.605369636	8.501423036	8.209071377	9.628773264	7.812384424	8.512561553	8.166860114	8.180029291	8.887033348	8.974141452	8.368841735	8.140980041	8.64319145	8.289305482	9.324664069	9.605801181	9.022707068	9.126964668	9.567233224	8.935134082	9.113032336
OGDH	6.289142363	6.306351429	6.044835437	6.198858475	6.238596001	6.058055314	6.59947211	6.166740182	6.223111987	6.659173334	6.178157801	6.504136357	6.448867321	6.46158868	6.191956729	6.211635198	6.372467044	6.276497352	6.384440076	6.299981818	6.067511219	6.278069253	6.192334196	6.202566676	6.261122871	6.094305822	6.332905107	6.345361914	6.392191196	6.213776918	6.46454167	6.41762409	6.048828096	6.424018258	6.328022505	6.076191272	6.145267162	6.148960552	6.094355693	6.536319349	5.742431597	6.225693462	6.712545126	6.496798064	5.982729957	6.512406496	6.369936321	6.358680066	6.06116408
WFDC8	5.886568348	5.743068186	6.121422474	6.199097097	5.711476266	5.628580654	5.724403385	5.967621691	5.948354129	6.084593197	5.692431945	5.819777769	5.777538224	5.944515442	5.811093428	5.886059335	6.04415999	5.952562036	5.92850015	5.908344998	5.532858939	5.924240228	5.73465218	5.928195213	6.022275724	6.062410101	6.139154585	5.903432183	5.735328293	6.08016216	5.986604877	5.959963269	5.767489269	6.372102603	6.439374515	5.873611368	5.858286772	5.841568821	5.689240544	5.781701892	5.843596141	5.81493528	5.253803143	5.051314439	5.030443524	5.489396561	5.669571203	5.150477308	5.560810332
MBLAC1	7.869896638	7.395395732	8.011964705	7.460669314	7.796092201	7.621610424	7.642492506	7.861984089	7.452371054	7.314021315	7.481993901	7.928303804	7.533852025	7.373397992	7.722781757	7.340490998	7.966524225	7.6278583	7.550745153	7.421186019	7.674572409	7.940438532	7.618337961	7.850974018	7.405897163	7.550703656	7.418749605	7.421186019	7.194691276	7.394633805	7.230542264	7.4404239	7.465407371	7.891752462	7.683382546	7.834801115	7.374372485	7.477763813	7.819231092	7.853927332	7.857596043	7.452149235	7.12593915	7.760551402	7.046321846	7.014772463	7.398566268	7.144252045	7.101994505
CD300LB	7.219559535	7.308842977	7.074685217	7.511045581	7.636490036	7.109989582	7.25412647	7.340833725	7.36194408	7.09637661	7.174496529	7.251604433	7.268587313	7.046748238	7.390244569	7.134338298	7.227315182	7.290107643	7.074509092	6.88686838	7.314922287	7.283668268	6.868704411	7.325269777	7.224950894	7.061631286	7.297712887	7.214058521	7.306618579	7.369952609	7.467669525	7.166403497	7.184827153	7.746422667	7.554291864	7.209935626	6.982128274	7.360180378	7.074509092	7.133686143	7.08371569	7.444004036	6.854557106	7.148252446	6.755851808	6.529773737	6.774688016	6.719843006	6.700041858
C3orf33	3.564759074	3.716645151	3.468764254	4.194529272	3.484227079	3.654080775	3.187170168	3.48334519	3.508992689	3.73794987	3.756113593	3.600410633	3.786912164	3.54740709	3.410821372	4.172706997	3.819268669	3.318963971	4.282379359	3.219110413	3.327850654	3.500523153	3.438659867	3.479690375	3.273678778	3.442646208	4.246103821	4.844583193	4.387062581	3.151840817	3.18199462	3.106648768	3.513820746	3.557202258	3.568348847	2.980991015	3.684577695	3.713394347	3.213653171	2.879813056	3.004504365	3.321374885	3.686108165	4.353490455	4.66677786	3.172715679	3.957216313	4.391583097	4.680775157
LYNX1	7.736307651	8.181070928	8.651825291	7.652738994	9.637006905	7.930260246	8.336444174	7.931455044	8.143153391	7.330911207	7.891986226	8.187588951	9.759121763	7.772424734	8.554409182	7.444232854	8.180213487	8.348808397	7.842794469	8.190819181	8.295570524	7.836807497	9.373718289	7.946909023	8.16322133	7.616162684	7.888254446	8.328700003	7.792529659	8.302382836	7.881623882	10.39901862	7.984361845	7.824883699	7.975990638	8.018869	8.847557676	8.633292759	7.947873728	8.981298361	8.286578645	7.90343542	7.454777017	8.125542608	6.793205305	8.1729537	7.11552336	7.41265335	8.887708525
LOC554206	4.431001866	4.481982972	4.455534674	5.001257351	4.566390935	4.492465459	4.455534674	4.75413369	4.546445784	4.340387436	4.708890512	4.536143246	4.402589342	4.625398404	4.284024898	4.235638322	4.227558627	4.342479333	4.413834445	4.13705951	4.681343886	5.115234156	4.251028125	4.829396504	4.629287424	4.93477409	4.43347207	4.961590237	4.689452423	4.404414654	4.706291973	4.123444854	4.427194317	4.386980468	3.961482955	4.592864322	4.446166013	4.523713843	4.588524765	4.649351752	4.607343919	4.728818768	4.103699437	4.946250644	4.458706464	4.319767303	4.599206565	4.541582769	5.010587104
C11orf53	6.68349283	6.015367561	6.291573405	6.132220957	6.023431801	6.214791365	6.279332255	6.405382104	6.156185312	6.167533293	6.141313007	6.125405995	6.428258377	6.38973377	6.330194792	6.422927341	6.454714266	6.364367967	6.251494784	6.142288887	5.857618319	6.488680883	6.503971587	6.452142476	6.394843117	6.344554606	6.33425531	6.656685979	6.645435951	6.481149688	6.434732036	6.570519914	6.38270326	6.48887766	6.445792378	6.383966909	6.276826379	6.206422816	6.07607148	6.142723042	6.002018625	5.671488377	6.794115137	6.205083638	6.612843732	6.559964977	6.314155709	6.333823442	6.261193712
C5orf46	4.793297678	5.10625176	4.973273548	5.243965339	5.295270086	4.852075846	5.18064551	5.058453186	4.973112859	4.884885729	5.183003158	5.127915722	4.985583983	4.792365604	5.02217856	4.942706353	5.011109139	5.794800302	4.793628288	5.00753576	4.997824158	5.219489008	5.01853346	4.93466753	5.02737601	4.979429712	4.758617493	4.793173785	4.678354071	5.005655338	5.07491044	5.642624582	5.129532368	5.179533997	5.232723768	5.460643627	5.243218014	5.714800808	5.141272243	5.187304279	6.520745617	5.541857942	4.878390579	5.382223639	5.293064421	5.040747221	4.540447567	4.912105349	4.720464677
IZUMO1	3.388212744	3.38046196	3.272413798	3.361244171	3.395579667	3.389888019	3.459310807	3.755636144	3.389888019	3.432712639	3.376234912	3.517627563	3.637442905	3.395224576	3.483334514	3.470184508	3.20775645	3.59411529	3.334377063	3.356546831	3.433553141	3.686474775	3.111205786	3.279826402	3.45597049	3.424951245	3.200479364	3.614479297	3.327453487	3.5632601	3.347665603	3.52468484	3.389888019	3.468533674	3.284607801	3.461294331	3.182319885	3.478391715	3.175192778	3.308528483	3.184237813	3.415072582	3.470828126	3.238801734	3.641123123	3.271974978	3.402256463	3.446996633	3.672700464
CABP4	8.761756806	8.582119519	8.534036933	8.974684058	8.554001165	8.623457277	8.568160903	8.561547099	8.790659322	8.57920786	8.626273867	8.716137954	8.713583088	8.489896882	8.616854188	8.591212419	8.50443877	8.663522456	8.590036231	8.656172358	8.571761893	8.923837235	8.771315136	8.731661051	8.666793738	8.746009202	8.791010208	8.499633856	8.523290421	8.640735573	8.542103201	8.740906449	8.689934259	8.767053243	8.630199464	8.568160903	8.859317736	8.392679446	8.60548973	8.818165645	8.265976221	8.861153272	8.450613131	8.853456986	8.298243061	8.410552924	8.082944206	8.302192295	8.399127308
GRIK1-AS1	3.943023168	3.578203398	3.670820665	3.660036008	3.801265588	3.649221142	3.633781519	3.877974243	3.784053345	3.34265776	3.539687566	3.728918389	3.46107409	3.311812474	3.658892545	3.955344979	3.779956695	3.787750763	3.760406002	3.717427219	3.550335666	3.370074229	3.440239194	3.475030766	3.438250185	3.604209854	3.60512139	3.80694346	3.761576118	3.892565018	3.463281898	3.684627254	3.73124536	3.879610958	3.681756778	3.359117326	3.576493611	3.538870521	3.940611873	3.731928389	3.694300794	3.632683773	4.028465465	3.724365061	3.501224769	3.604281047	3.689050663	3.989665926	3.500916223
MEI1	7.841047457	7.839902953	8.250444752	7.915257985	7.950898529	8.030863783	7.924730917	7.687940967	8.154011686	7.96313506	8.01105327	7.853934779	8.205583958	8.125387468	7.935333952	7.917592053	8.185320222	7.874666933	7.822848383	7.998483737	8.446135399	8.685155898	8.043716975	8.009741299	8.195213607	8.140649495	8.106964689	8.167597524	8.234436964	8.547575088	8.725926303	7.9850879	8.033212263	8.463839033	8.228059546	8.344423906	7.762756086	7.966345578	7.563379131	7.805809037	8.419605983	8.201402352	7.397622256	7.368911428	7.075607421	7.329790642	7.247247867	6.962819278	7.095937225
ZCCHC13	4.209134746	4.464446645	4.308483625	4.225146193	4.161946546	4.359208299	4.41871879	4.35126347	4.423226809	4.109150261	4.261830285	4.187261212	4.47482292	4.359208299	4.492535991	4.321331269	4.649647587	4.362623069	4.267226236	4.543341668	4.469600153	4.883114295	4.390309219	4.30795319	4.621305604	4.455119829	4.608181777	4.605798497	4.389178392	4.213428877	4.236729693	4.764113954	4.511419024	4.391771275	4.586026058	4.715655177	4.183248096	4.412777393	4.245498767	4.488140228	4.468570404	4.639570342	4.692321123	4.318997251	4.186044173	4.648406659	4.161702701	4.359208299	4.550455674
KCNS2	7.752291475	7.353991064	7.758695243	7.639377923	7.504831488	7.419108379	7.219242715	7.495514807	7.334247352	7.942170105	7.456911114	7.306263316	7.412551095	7.249375775	7.718388867	7.260162976	7.442861606	7.537719784	7.334569199	7.252020602	7.284345772	7.306263316	7.338366207	7.365679803	7.379902526	7.273678063	7.377829666	7.132961089	7.134387466	7.450111882	7.314813476	7.334641605	7.528818563	7.409335957	7.53544939	7.553778646	7.623799276	7.573255538	7.584617318	7.548643736	7.766467716	7.348336458	7.010309932	7.13166489	6.941014147	6.813311499	6.64149352	7.163904553	6.657352425
LINC01869	7.148274438	7.136237059	7.06222632	6.880387505	7.140234818	6.983716087	7.188524793	6.940178227	7.309313369	7.071197347	7.02091312	7.229414794	7.103454174	7.171622702	7.02671227	7.105821636	6.931450448	7.387207438	7.110019874	6.909535494	7.248704672	7.251255467	7.175195247	7.091558774	7.071285019	7.178442586	7.075197825	7.024142481	7.113085188	7.689363326	7.259455243	7.206741886	7.362531989	7.35205536	7.180714612	7.326338492	7.236813161	6.822979597	7.349472529	7.176171429	7.176896315	6.946010107	6.732916479	6.782274721	6.447452327	6.697434446	6.687458911	6.685792701	6.640261397
LOC101929497	4.381610104	4.527936091	4.521909961	4.391450582	4.683476743	4.46610059	4.372009695	4.575335127	4.463720965	4.290438016	4.453092997	4.585703694	4.638303305	4.452397379	4.525033843	4.577530869	4.580192292	4.454466217	4.456004781	4.48395832	4.454761522	4.425284139	4.399646597	4.524696627	4.449854134	4.399837654	4.434576639	4.382200747	4.304870575	4.616714601	4.538825253	3.969651764	4.593428979	4.578368203	4.65822792	4.613965766	4.62115789	4.677783477	4.590235831	4.631321436	4.54939303	4.506707767	4.481259102	4.494256736	4.39259797	4.307796569	4.48395832	4.54307953	4.534853996
BAALC-AS2	5.820819683	5.796413425	5.562762236	5.743815843	5.95561376	5.765047472	5.575388935	5.765519063	5.964420717	5.519796898	5.773224738	6.183855367	5.794980583	5.583708079	5.720581781	5.607450465	6.031713304	6.144077164	5.603079673	5.735600039	6.101534015	5.722535646	5.614743814	5.63507599	5.852277451	5.702698723	5.649535465	5.624257391	5.623744186	5.766529694	5.957067739	5.777416238	5.48696281	5.86124776	5.736315247	6.163698471	5.76848501	5.835215391	5.940938138	5.418397265	6.03225895	6.288187547	5.445553787	5.344392787	4.826067866	4.863130872	4.838433524	4.975467471	5.047051008
KATNAL2	5.675873955	5.637809171	5.426260791	5.613996095	5.546126628	5.201975048	5.602395141	5.707604739	5.595057647	5.718339895	5.651088455	5.372727926	5.634719235	5.6727275	5.558263456	5.593057396	5.405754149	5.529529116	5.57927584	5.794737547	5.324092444	5.452851033	5.532950317	5.497150898	5.552844664	5.485805833	5.637011603	5.731595085	5.231805277	5.692433389	5.897689049	5.46020282	5.768311135	5.581802165	5.71678205	5.418713267	5.650454238	5.585155162	5.449082783	5.363047169	5.529772499	5.653905218	5.888167623	5.442896024	5.859454372	5.696297241	5.538186602	5.810893181	6.137554695
ZADH2	7.982674971	6.34725771	6.251738427	6.181991683	6.868250572	6.649995318	7.353490498	8.326055046	7.09560106	7.636559351	6.897922091	7.376544367	7.380806262	7.720497141	6.800572034	7.73276243	7.711599003	7.028366155	7.741683759	7.34961024	7.47910735	7.422813935	6.401347965	6.400647376	7.646045181	7.374687552	7.919790705	6.743487988	6.827593141	7.72262892	7.35292599	7.43061101	6.736771929	7.103642331	7.208946491	6.873408109	7.265645726	7.051318446	7.786255078	6.928026782	6.683680377	7.199935387	7.882307626	8.468987915	8.709516717	8.906207167	7.337243584	9.07023742	8.191698247
COCH	7.518852248	8.578575662	7.916870273	8.247673769	7.747643235	7.530790477	7.592840423	9.181861708	7.897755209	7.658965001	8.405917974	7.5554016	7.496043097	7.834215686	7.557591624	7.944721682	7.803963631	8.251551939	7.583538586	6.436871619	7.291175216	7.443918454	7.676483498	7.193988575	7.772236465	7.263205254	7.932419564	7.85648118	7.892327914	7.208142303	7.478756605	7.7916215	7.155433486	6.067859085	7.747011073	6.843460757	7.495686362	7.089766256	7.329699831	6.830152561	7.534483104	7.217382596	7.668346717	7.213884065	8.772252517	7.659740405	8.01709438	8.156643352	7.996939246
C1orf210	6.829482728	7.217517472	7.52409326	7.102833888	7.36599153	7.108220793	6.960770666	7.013946301	7.264869253	6.731959464	7.103256952	6.860863716	6.986210898	7.702195551	6.878790575	6.964572307	7.544473379	7.236178836	7.358457232	7.165943712	6.878168219	6.4728407	7.00398783	6.464248864	7.419647141	7.002621224	6.62756649	7.050572545	6.983154038	6.760168181	6.508110442	6.319197246	7.205325471	6.748895911	6.183789958	7.390067814	7.606376346	6.987537387	7.272415066	7.283871991	7.332406152	7.124065624	7.450548053	7.236516664	7.287096893	7.518253062	6.079821256	8.599844642	7.550952712
CERS3	6.192233748	6.125550875	6.191615051	6.370177393	6.090249866	6.451263394	6.478662478	6.097463667	6.083863459	5.769865581	6.167319325	6.150866042	6.14500548	6.390780829	6.457718188	6.008847724	6.291447584	6.247997114	6.201202343	6.091969369	6.264098757	6.303878044	6.197021347	6.256657256	6.292404647	6.226472719	6.202415009	6.305316844	6.285079036	6.218776389	6.389012667	6.202812187	6.102050938	6.772561146	6.378553507	6.189763148	6.349588467	6.317901629	6.033564703	6.20032128	6.367351106	6.561265915	5.65354811	5.525105301	5.531184476	5.75668911	5.226141224	5.254105506	5.335083251
DNAJC5B	6.715937348	6.410997414	6.85438026	6.765625243	6.403565096	6.524581186	6.360099241	6.677517389	6.407690072	6.374748745	6.514235354	6.550029094	6.481329118	6.403903989	6.57188874	6.57416055	6.505077425	7.081965703	6.368817406	6.725061488	6.713466062	6.617483604	6.791074726	6.767739507	6.822301278	6.530055463	6.559164381	6.430511659	6.277433292	6.838368459	6.622296694	6.233339828	6.63190184	6.947349918	6.889259604	6.483619493	6.279733611	6.503393091	6.453663467	6.469910857	6.510903805	6.517715752	5.734135634	5.662652948	5.825154505	5.644467699	5.374412477	5.350174502	5.850394599
C9orf43	3.915192137	3.953742432	3.961585625	3.624505018	4.115241077	4.041876683	3.80930362	4.03778733	3.749651284	3.681597261	3.948969625	4.115234674	4.339359938	3.810779597	3.774698326	3.839401692	3.883568742	4.046005285	3.852498205	3.853167358	4.178297184	4.356345042	4.166745665	3.767040836	3.98431063	3.961545745	3.992177952	3.947645036	4.115955454	4.002055603	3.893209744	3.808554367	3.972194512	3.842387041	4.065630587	4.245996762	3.999339375	3.693404082	4.097799366	3.926892634	3.97324184	4.182410307	4.199556374	3.989450048	4.003728116	4.007133169	3.973642311	4.262893844	4.58151582
FLJ25758	6.017537038	5.996524782	6.438183341	6.2354055	5.862113368	5.853495478	5.98078325	6.126632726	6.302551228	6.062820304	5.780107791	5.976597393	6.274184049	6.171176608	6.029284071	5.801507258	6.327010343	6.191363937	5.825384154	6.073909364	6.050297642	6.106574449	6.445108643	6.178204326	6.26859261	6.044848519	6.262544777	5.951288403	5.691705851	5.961088408	6.608879366	6.269007192	6.328541165	6.133767611	6.2849819	6.810602938	6.252503736	5.968426001	6.331484926	6.255046584	6.718553001	5.982133413	6.118747431	5.681217783	5.973800261	5.849216074	6.047127127	5.744885397	5.529524973
SVOPL	6.421431045	6.035116449	7.32598604	5.97035322	6.22827826	6.273079052	6.941319562	6.149030426	6.485872987	5.406930206	7.236864381	7.68011248	7.373828449	5.992212912	6.13481715	5.86909882	7.115471161	5.660199931	7.04163422	6.585198628	5.918648276	6.516889564	6.471280688	7.956305753	7.459464529	6.652190685	5.989494171	5.771392887	6.04358188	6.033247733	6.192711817	6.304683469	6.700821633	7.810459162	5.827071481	6.407725086	5.983503846	5.819398806	5.700542848	6.88820214	5.888323947	6.512186512	7.168532541	6.219548989	5.671185216	5.73186071	5.782601781	7.562242599	5.465228675
LHFPL3-AS1	4.326984645	4.147593323	4.429113996	4.336442635	4.171332392	4.197739495	3.925974163	4.249449055	4.358300033	4.033785388	4.234384258	4.217658853	4.040734119	4.209466005	4.186195909	4.141003885	3.949560758	4.375701916	4.294808079	4.41276389	4.48026531	4.53487007	4.323252702	4.210944183	4.332028452	4.26144769	4.139749226	4.02751126	3.888865861	4.143329735	4.33957359	4.178896812	4.118804194	4.6271142	4.372614017	4.631938426	4.071704997	4.522334132	4.266402521	4.268495557	4.235186787	4.568355112	3.474171552	3.455991237	3.153490863	3.182500183	3.503786741	3.731922959	3.684188939
LOC91370	6.215897253	6.230245586	6.036352857	6.222581756	6.02747928	6.198890394	6.242738922	6.292418967	6.343554552	6.042105549	6.295294823	6.212404937	6.234091841	5.802747319	6.257655526	5.972785881	6.1339624	6.017440009	6.108783818	6.116465528	6.159685126	6.416298439	6.087534244	6.255265522	6.208426919	5.945324704	6.122777229	6.099763434	6.068621288	6.212751817	6.309852772	6.298708259	6.253499266	6.315602396	6.420653942	6.465901475	6.050792751	6.427701988	5.965594311	6.17905338	6.440558253	6.60197031	5.800080566	5.659497592	5.744434234	5.717098066	5.800737063	5.488550686	5.55694071
LRRC18	6.104313116	6.310071093	6.400774812	6.181089504	6.308419906	6.258136089	6.135986379	6.270774431	6.289560563	6.148201549	6.273917564	6.226501101	6.841841321	6.546933965	6.302484645	6.156286344	6.399873328	6.423934091	6.227062167	6.488070247	6.302080844	6.518482406	6.553915172	6.408787359	6.709334632	6.227986323	6.43101088	6.135986379	6.130042147	6.313929974	6.434537201	6.194985029	6.204996466	6.338575799	6.299388012	6.25261672	6.20436558	6.19938041	6.608202142	6.277316519	6.131859496	6.019250876	6.135986379	5.676868728	6.326218844	5.910057993	5.892921285	5.599213113	5.964067526
SLCO4A1-AS1	6.391848264	6.320639371	6.552398781	6.483255981	6.860280539	6.595458985	6.395905548	6.839570935	6.422507012	6.468126114	6.470805729	6.861528283	6.472596405	6.503469324	6.558542224	6.429788042	6.608884672	6.758487667	6.281738643	6.649389583	6.875234367	6.783437091	6.228320467	6.42644349	6.432677774	6.756991645	6.570274934	6.545644579	6.549347155	6.769780894	6.684086639	6.633711677	6.553087802	6.580306619	6.604686125	6.627182631	6.641374768	6.18954151	6.546994853	6.389370028	6.367892505	6.457922416	6.305261665	6.057441211	6.277497734	6.310977035	6.084725873	6.218189446	6.191845536
HELQ	6.692434987	6.974171824	7.487648561	6.67307921	6.733029667	7.582191782	6.488628887	6.842050726	6.638480487	6.19126633	7.037428366	6.601502043	7.09197205	7.129153003	6.872938069	6.970787975	6.907312777	6.924051799	6.861404633	6.230660438	7.099101148	7.633164003	7.116268643	7.314422527	6.977109088	7.187260984	7.399375203	6.769593203	6.560593196	7.159436918	7.535465519	7.045891679	7.257820383	7.124930495	6.910130193	7.270066871	6.990286773	7.190436448	6.909857314	6.985729308	6.860651068	6.993790319	5.996163983	6.742528778	6.860516423	6.739422708	7.050617578	6.510361761	6.87341235
GNB5	7.006812096	6.852921773	6.900389306	7.05198345	7.102695538	7.015696498	6.924736675	7.16132664	7.026740476	6.802911559	6.875936866	7.175308451	6.923056162	7.038604198	6.956007511	6.916469063	7.126218042	7.06988323	7.001768833	7.220016221	6.989236308	7.274432599	7.134942987	7.258345531	7.408751815	6.844848275	6.909122678	7.158617519	6.911328225	6.879692491	7.362357804	6.877155623	7.124062406	7.450396269	7.473730796	7.020776643	7.319372979	7.252248673	7.159186993	7.26949053	7.059618445	7.215856935	6.623565433	6.721476937	6.386248874	6.936492354	6.509879611	6.665966694	6.296472497
CDKN2AIPNL	5.46982904	6.44920867	5.719247555	5.946670943	5.895899694	5.73335098	6.20700924	6.184644832	5.759488313	6.001833382	6.266356711	5.978666041	6.037938782	5.712666663	5.727834426	5.867235322	6.361754749	6.171973189	5.914763115	5.957568034	6.046669862	6.134030314	6.033815498	6.557481081	5.673589409	5.595961119	5.855270284	5.785622815	5.331324586	5.815801229	6.161640196	5.512108557	5.809141264	6.061226184	5.693415011	6.506195024	5.828300866	5.936758802	5.649854254	6.107684298	6.367789751	6.158044511	5.671417462	5.577025024	4.660656029	5.201909094	5.996046467	5.133040396	5.707054002
DENND4A	6.417188356	6.08172421	6.178571802	6.006351057	6.0594789	6.233821173	6.08661361	6.250372619	6.132020462	6.127610328	5.951600142	6.053963543	6.230676235	6.295542178	6.270338567	6.057224843	6.172989047	6.078215655	6.321370973	6.24298932	6.237829041	6.125328629	6.344912212	6.257229213	6.256812774	6.173451609	6.198839951	6.120896365	6.312673259	6.435551011	6.300723093	5.926968403	6.272049379	5.647032645	6.445653868	6.048559375	6.148627387	6.159456735	5.886673984	5.89280662	6.296457097	6.080536748	6.757528223	6.436412234	7.352174758	6.876913997	6.309123015	6.463931738	6.551289797
CALHM1	5.715535561	5.569889494	5.771903523	5.55497438	5.669817382	5.674760136	5.604266324	5.583093238	5.770863486	5.565473585	5.720827656	5.68572235	5.807691024	5.419159222	5.618689862	5.500941989	5.862296399	5.7731554	5.469574831	5.680709663	5.674232672	6.121745656	5.776399949	5.855521554	5.499128074	5.726778653	5.772194067	5.680170944	5.690071675	5.798327549	6.042767091	5.973444987	5.836057267	5.426838455	5.563978669	6.229449573	5.642384127	5.725652409	5.87918236	5.806910512	5.731838108	5.724966614	4.900971482	5.046492532	5.129365647	4.982192824	5.545798823	5.296907628	4.749172125
NR1H4	4.419637459	4.651056909	4.441220577	4.64325921	4.338066248	4.714044526	4.578821405	4.282695435	4.619986707	4.381058605	4.278613442	4.321883185	4.555371909	4.582314063	4.661862073	4.407967035	4.263627053	4.389123994	4.461903728	4.129642175	4.141024396	4.809360751	4.519509059	4.577504082	4.481899408	4.541272018	4.706327746	4.599415541	4.528512321	4.584640189	4.718344453	4.657692539	4.270102167	4.505372872	4.490399122	4.57439352	4.481107432	4.530751152	4.404450146	4.336531855	4.570844644	5.100175786	4.068191148	3.996327795	3.856261172	3.85058058	3.788324366	3.78530998	4.143078296
TP73	5.636958572	5.47689042	6.464362714	5.423006084	5.847147388	5.681279755	5.679467048	5.628603144	5.698815722	5.555409701	5.450649933	5.733474823	5.772163339	5.762318731	5.640204019	5.675926434	6.166024949	5.574466294	5.552841976	6.27710975	6.105935159	5.717438726	6.697374877	6.30286706	5.767422	5.795257015	5.921574514	5.620371397	5.606081689	5.641532933	6.077906507	5.775144559	5.854671963	6.347512045	6.075414978	5.840258293	5.565757635	5.53811526	5.845656871	5.900116787	6.009843911	6.098231805	6.168817077	6.154905193	5.812288286	5.692814632	5.60901719	5.619770823	5.879270728
LINC00656	6.381670773	6.415708002	6.654094079	6.135681209	6.36000435	6.291971872	6.395978267	6.551669572	6.486939182	6.422501121	6.118222703	6.430061959	6.509698883	6.585928287	6.373811973	6.467738496	6.59623158	6.529276672	6.491315069	6.700164438	6.64374417	6.575896118	6.560191915	6.458119338	6.440465415	6.442561087	6.502201765	6.486027599	6.539257851	6.535273684	6.397870464	6.449495941	6.193296936	6.389560971	6.38418821	6.479730729	6.364783334	6.346386974	6.284856706	6.237658223	6.163113052	6.316674594	6.395231386	5.887098244	5.561666955	5.816122844	5.511269889	5.723729726	5.927836027
CST9	4.584327913	4.968732011	5.118898687	4.960354893	4.799541249	4.793204145	4.857873769	5.082349617	4.643123683	4.86210283	4.769311036	5.117627954	4.677263055	4.792504488	4.977070586	4.875216689	4.733662609	5.325060987	4.706166934	4.813480576	4.843101988	4.747996249	5.064044519	4.771862613	4.807736315	5.101589803	4.675349808	4.865449875	4.676500996	4.744913182	4.901318362	5.098281347	4.767099186	4.984479076	4.685244157	4.82387506	4.680260066	4.674907955	4.732006485	4.664433135	5.284158831	4.491924425	5.171185091	4.817771849	4.84396833	5.167682117	4.77524009	4.857873769	5.05872255
LYG2	4.054074671	4.330517201	4.163038531	4.34004543	4.84013526	4.736593819	4.285345112	5.335225886	4.006527139	4.549441284	4.144281958	4.221076176	4.151969956	4.288767068	4.314632478	4.173576635	4.405969274	4.30490086	4.323083288	4.148772913	4.193997301	4.248243642	4.323083288	4.12698926	4.482244046	4.282539367	4.341715612	4.746634115	4.390307798	4.162631458	4.28381162	4.230195563	4.462176053	4.118775282	4.102694994	4.175484203	4.180101923	4.028111717	4.183517046	4.258446121	3.983192736	3.942124054	4.478053399	4.404224057	4.822066719	4.323083288	4.209776426	4.329499638	5.066922914
TCTE3	11.1579468	11.12779307	11.09614312	11.09433307	11.35104915	11.05323982	10.99647733	11.28159452	11.1502895	10.71939387	11.15749653	11.11572178	11.08105239	10.87778531	11.13438418	11.11890159	11.14406225	11.13821644	11.14238912	11.19257088	11.20753303	10.99986069	11.22585921	11.22866897	11.14915848	10.96797104	10.99812216	10.83264553	10.78465008	11.11977462	11.1163504	10.89059323	11.20986632	11.22343882	11.30674919	11.12059914	11.2663577	11.27762736	11.26244177	11.39090739	11.26200284	11.14570334	10.82987686	11.37923151	10.77546794	10.85706177	10.65927931	11.0399543	10.90640975
LINC00161	9.731097194	9.769292138	10.15151847	9.479147697	9.802422408	9.718033725	9.422404473	9.836393149	10.06535182	9.338334226	9.799909568	9.840784084	9.827391904	9.479949935	10.03110832	9.437503547	9.983762081	10.15582385	9.600344536	9.971860865	10.18110889	9.862350841	9.915029967	9.987088594	9.960439077	9.397432382	9.789980938	9.538796382	9.521893532	9.509177047	9.692355282	9.517973527	10.11774946	10.13145579	10.14869269	10.06905943	10.07144597	10.02893533	10.16495329	10.278793	10.31991589	10.12607499	9.425417431	9.534879289	9.183909653	9.288293093	8.909282901	9.076756238	9.226588457
CLEC7A	7.025356064	7.14333801	7.184321839	6.851368452	6.942128447	7.144001866	6.680326946	7.713009532	7.344526614	6.398874438	6.485643783	7.376546948	6.829784836	6.827623986	7.102686724	6.716231367	7.206379242	7.054259745	6.693000749	6.966030873	6.592468763	6.978497173	6.871370775	7.007890103	7.060396758	6.500718231	6.838127988	6.760055479	6.882516257	6.584624723	7.199759846	6.119742895	6.80670938	6.815109588	6.877238791	7.507554914	6.834748972	7.228279121	6.713158353	6.871962965	7.304896346	7.030656969	6.736657139	6.345194942	6.683109218	6.716231367	6.009715678	6.294150464	6.311718321
TK1	8.161320711	8.315059171	7.988278062	8.046709875	7.755104681	8.246987561	8.158014901	9.364912585	8.017972162	8.105452109	7.302438511	7.264935143	7.073292464	8.993839774	7.579963981	8.483624479	8.441724182	7.602182722	7.446127029	8.562414805	7.430866586	7.892822493	8.907175064	7.791536354	8.39841188	8.283868195	8.444584233	8.844994243	7.389756851	8.336049409	7.982854956	7.106777904	9.560523686	7.69782438	7.626044896	7.414941454	7.541933769	7.841197706	8.430179316	7.951916003	7.950666943	7.886039015	9.276217675	9.299299836	9.185802027	9.100736442	9.051751555	9.219606203	10.01222216
OSGIN2	6.5054347	7.583312596	6.536887542	5.207710612	7.126104844	6.35977045	6.626511172	7.509894352	6.174209774	7.354188882	5.991888461	6.49474147	5.795713253	6.733653137	6.425569988	6.460749767	6.342569361	6.448940536	6.12022273	7.13171059	6.154541254	6.623585672	6.159575505	6.414133799	6.771108009	6.406239437	6.736519047	7.61892717	6.387566629	6.853279008	6.202935468	6.686303776	6.49539256	6.407482662	6.031071486	6.716220572	6.574002873	7.034022648	6.274108243	6.059262426	6.274589906	6.426832169	6.336991941	6.797184582	7.95418354	7.051900314	7.865806222	7.55794809	8.366776124
NLGN2	7.697898672	8.459200233	9.05525805	7.17803451	8.451734602	8.655948139	8.182889612	8.676588846	8.529954486	7.430209876	8.494199633	8.282795044	8.594371468	8.615597567	8.188929984	8.020276593	8.696405727	8.789592746	7.99806087	8.561731765	8.812626792	8.615166233	9.028690856	8.753485507	8.831050187	8.247146685	8.579911166	8.382473881	7.399830446	9.191831022	9.150980623	7.449465683	8.950228422	9.223230699	8.998546158	9.485297445	8.088131215	8.91631482	9.375945992	9.137757481	8.972150735	8.731521125	7.047196012	7.929717116	6.968993642	7.168790245	7.487396067	7.374583428	7.147374777
BEST1	8.015208068	8.0204282	8.093643766	7.761463025	7.864829074	8.055441947	7.953058213	8.046032861	8.027891822	7.721552438	7.903815261	7.845444588	8.054344088	7.916214042	7.809699754	7.876286475	7.954029218	8.0287893	7.904349168	7.905587827	8.089932381	8.187514298	7.960355237	7.887785391	8.154495425	7.935903524	8.076400004	8.071665128	7.85574535	8.014825545	8.289943051	7.845020726	8.261739082	8.299426236	8.15588994	8.692087333	8.051275275	7.996972865	8.086004302	8.010839583	7.867911363	8.118782776	7.412466413	7.695581987	7.274261223	7.382646849	7.459971422	7.478021889	7.491699946
JPX	4.601038451	4.373270112	4.230117261	4.669116728	3.724523227	4.416925225	5.306328245	3.829088022	4.348690734	3.92676163	4.536556629	3.945510345	5.084293864	4.347590322	3.606498867	4.375153308	4.053482239	4.194930204	4.656530888	4.145826942	4.766960712	4.939961661	4.034198682	4.473206729	3.967188894	4.735799711	4.197408694	4.538481372	6.058831366	3.740619476	4.518965153	4.817733885	3.902310934	3.74510656	4.292511345	3.765082467	4.502268599	4.291613941	4.990859035	5.275176679	4.535588454	4.233913853	4.600761313	5.179006527	4.934164247	6.137289935	5.463823181	5.553810186	5.819681919
DNAJC14	5.341243927	5.071702709	4.870176918	5.122822056	5.381390893	5.036403801	4.650672414	5.124538856	4.941149406	5.341694763	5.70477762	5.398145121	5.397327166	5.749206426	5.116828445	6.376918719	5.309925685	4.886502582	5.782633499	5.023725735	4.668132229	4.695296299	5.20939683	5.143293351	4.858952949	5.019964539	5.739569899	4.92170585	4.712962011	4.943006505	5.076399837	4.272405311	5.324731977	5.140513337	5.047971966	4.523452337	4.323716671	4.959094714	5.129155557	4.783225233	4.653990009	4.663154038	5.974335556	5.763336887	5.480317387	5.427663474	6.085089071	5.310042787	5.661540499
CFHR3	4.511169911	4.29343297	4.284544817	4.694384544	4.407153542	4.233790399	4.330920476	4.316654486	4.257952207	4.205434392	4.599046565	4.385680471	4.147031069	4.620948919	4.560628344	4.714926462	4.284940956	4.391591221	4.385221279	4.423719746	4.381338925	4.770295576	4.268686077	4.480724239	4.303536333	4.51323075	4.464847647	4.396234498	4.440402364	4.52219364	4.513357984	4.397485674	4.999387412	4.608017435	4.402250295	4.420736117	4.535881474	4.455611915	4.667815887	4.264300152	4.513930883	4.435019925	4.265688255	4.569646718	4.331925457	4.374143645	4.26327761	4.277906961	4.255160062
ZNF808	3.89258498	3.607877614	3.47359315	3.951914535	4.082507564	3.464027168	3.765052521	4.302838415	3.781470379	3.430556338	3.634705872	3.964801058	3.23105313	3.309791743	3.567491764	3.607391476	3.609518207	3.949757835	3.607391476	3.625475468	3.710096694	3.255256968	3.751282311	3.767746836	3.589232153	3.382869036	3.516719101	3.350758126	3.98080388	3.494245801	4.130092305	4.138827328	3.537910036	3.746251917	3.729348764	3.729854321	3.78407306	3.442465618	4.057676168	4.031280575	4.425772908	3.617930914	3.584739591	3.654581968	3.545560267	3.653193292	3.550181611	3.818089838	3.474334239
CARD8	7.102488846	7.433423645	6.815547746	7.134457651	5.632487103	7.761193414	7.673984332	6.211155956	8.229335028	8.749917433	7.165907762	8.47465634	6.596313232	7.531078823	7.692110067	7.93019701	7.093719728	7.027549612	6.884231034	6.953655048	6.872496739	7.035655847	6.269645958	6.529203717	7.237244947	6.568331372	7.491388097	7.476704976	8.422500036	7.390519484	7.17153888	7.817354008	6.29997025	7.249337924	6.577748298	6.141772773	7.350936977	7.682093213	7.853926497	8.266139426	7.257851867	7.449379766	8.312377734	7.042030967	7.438483832	7.870036061	8.675971218	7.690218476	8.118817058
ARMC10	9.620653744	8.676299594	8.055429241	8.929601552	8.495935075	8.291607965	9.369554773	7.763213106	8.915584922	9.436017015	8.392971846	9.467646646	9.223372858	8.707749318	9.251996199	9.095564052	7.966987266	8.209699022	9.563330123	8.775019764	8.200251205	8.264262518	7.76379849	8.775267147	8.792282876	9.490125864	7.998131383	8.133332157	9.2777477	7.991715311	8.589300654	9.950060667	8.24414386	8.543853465	8.663921707	7.506427947	8.947222564	8.391238495	8.900763524	8.919142156	7.276985866	7.706279558	10.30497629	9.28698667	9.3650581	9.691016742	8.516920314	10.54376496	10.43853483
TMEM37	7.851164165	7.748376066	7.468224125	7.746963109	7.839766732	7.896212757	7.830531648	7.689074771	7.651223472	7.819351649	7.708829167	7.925655186	7.880988143	7.558928232	7.711180448	7.543798058	7.835864044	7.765746599	7.847521238	7.972131015	7.807030451	7.815170729	7.57708229	7.727060533	8.112366722	7.650128409	7.67848276	7.891455223	8.100333639	7.808422147	8.097340895	7.819117094	7.806360242	7.906493653	7.818393213	8.091950505	7.508973989	8.082142881	7.677796093	7.80041961	7.855407944	8.121537743	7.369101105	7.512685221	6.800363101	7.304188206	7.222915667	7.311927509	7.126186425
SERPINC1	4.701342976	4.79067037	4.840613923	4.78515067	4.86320327	5.031222278	4.70416009	4.946269709	4.776420001	4.393285843	4.849277241	4.993585124	4.888325141	4.781582933	4.722283619	4.745530519	4.739791915	5.217051625	4.673575474	4.721747703	5.033126336	4.824738927	4.880545375	4.837813483	5.028026867	4.993480879	4.783356387	4.572774422	4.779261819	4.726215868	5.217176942	5.134045347	4.944416037	5.038681349	4.981081018	5.202794198	4.741602258	5.282273902	5.1071092	4.899258293	5.133094426	4.950807887	4.256449951	4.256842956	4.454324539	4.55555032	4.268645423	4.573287562	4.338179014
OSCAR	3.812608087	4.053195071	3.916340427	3.687693767	3.908704178	3.953649492	3.745298264	4.184490292	4.074128226	3.661608543	3.607587928	3.572888986	3.893656624	3.733491059	3.710408404	3.505943064	3.904006258	3.877611011	3.821055169	4.249679277	3.854830906	4.025492138	4.097216258	3.868354365	3.875022478	3.342154993	4.028747141	3.762903648	3.677032004	3.910523931	3.901539203	3.79880522	4.134223299	4.334772399	3.821055169	4.053238425	4.354694966	3.913442223	3.627723218	4.244162857	3.849404009	4.062800923	3.942424768	4.182559917	3.822915445	3.789607567	3.221463389	3.706672366	4.595276726
LINC00537	7.731034674	7.936903591	8.436551205	7.541235672	7.93448882	8.135214066	7.701356878	8.041101699	8.050573863	7.748427658	8.062321248	8.095033752	8.128977623	7.726994314	7.795165283	7.718728919	8.225394423	8.467920246	7.804996039	7.947390854	8.284919715	8.492826015	8.435499117	8.304687001	8.338882449	7.78048556	8.032663959	7.744171909	7.889248109	8.39293031	8.326432775	7.982549157	8.410637477	9.070300591	8.386865204	8.154764328	8.243602364	8.083790389	8.063466562	8.209573739	9.084950836	8.408131553	6.975546842	7.38958966	6.718791818	7.059027459	6.899021018	7.039057732	7.213271681
GSTCD	6.330883787	6.257969537	6.295246464	6.120319043	6.547245661	6.515770135	6.199639262	6.41554242	6.181309509	6.581768214	6.296053529	6.308790557	6.424114028	6.146486664	6.318860543	6.256712575	6.294750974	6.442604303	6.384649058	6.280326902	6.411918263	6.311376028	6.294397155	6.47827849	6.181017317	5.946423656	6.466083883	6.621386302	6.076677693	6.286167928	6.124193769	6.086368023	6.25190731	6.239603612	6.373098871	6.381844282	6.498000641	6.164517282	6.146154775	6.323903437	6.213944609	6.366930536	6.020223684	5.820157226	5.7921464	6.119754792	5.887680251	6.126996034	5.672910102
CNNM2	7.220247903	6.897691432	7.141793998	7.269771809	7.243468972	7.361436965	7.054053216	7.160327188	7.345436756	7.038391636	7.277069109	7.074693552	7.131244171	7.031718397	7.130964714	6.946684624	7.417607324	7.498632966	7.147309878	7.340067775	7.394900596	7.625039079	7.183818351	7.149756116	7.280032757	7.126716068	7.154321737	7.266221874	6.996101858	7.604128801	7.640503042	6.834023193	7.110913542	7.53215827	7.265567905	7.265322587	7.05650686	7.077035057	7.199831989	6.927148678	7.497096087	7.635294104	7.021869185	6.828749415	6.468296902	6.463301666	6.4482285	6.728560622	6.225993244
OLFM3	3.525876754	3.646307865	3.54700114	3.347741095	4.118377997	3.624744524	3.44388097	3.686663101	3.539936956	3.731856374	3.811171596	3.871512758	3.429354006	3.65418519	3.487077762	3.680745993	3.62301875	3.8931501	3.688840129	3.92466152	3.770434719	5.885162688	8.816051301	3.303378524	4.242889592	3.485752987	3.710420891	3.582394329	3.50069973	4.069859115	3.585316075	3.6233452	6.042214511	3.726512559	3.622161246	4.836894064	3.510676197	3.653578591	3.860854317	3.50757901	3.779516818	3.485920743	3.291859169	4.262654077	3.150151942	5.827428703	3.423226025	3.162603653	3.399783316
VSTM2A	5.350726772	5.434365753	6.064349193	5.435315943	5.332708746	5.749345385	5.548058116	5.4507416	5.760168359	5.489967571	5.562489112	5.39861408	5.484337135	5.300920405	5.194061276	5.353062394	5.522857168	5.795677678	5.400092707	5.409310279	5.566855023	5.61897018	6.087863298	5.838886812	5.67511711	5.516466785	5.686277549	5.424658517	5.689668025	5.785935725	6.004164408	5.495613269	5.638234494	6.438398828	5.772773684	5.751648962	5.496918852	5.987191056	5.539856961	5.827428447	5.872860986	5.874588436	5.030705178	5.144633782	5.364719545	4.71473285	5.086668306	5.350726772	4.711639056
SLC25A48	6.134069175	5.70575768	6.240137687	6.468019483	5.882810149	5.781355381	5.850164446	6.179454754	6.009861737	5.721418262	5.812589397	5.888279539	5.977883538	5.933018934	5.700833017	5.689591627	5.822272714	5.983426389	5.71332166	5.87599651	6.14542768	5.842428477	5.665791106	5.636415829	5.910326737	6.109487093	6.052626071	5.835943298	5.743857731	5.962618069	6.144791014	6.077703349	6.316010931	6.239683191	6.340886684	6.078418268	5.690317108	5.911365755	6.066541726	5.812589397	6.16366881	6.036639625	5.812589397	5.539179039	5.296763354	5.694419425	5.544928651	5.424315616	5.727958652
APOBEC4	6.898560412	6.468313829	6.672795899	6.428221709	6.610881747	6.866245025	6.273301081	6.370353785	6.445478606	6.627912983	6.766576766	6.679738695	7.105783878	6.767119258	6.702619186	6.565010198	6.574147443	6.916214405	6.575706047	6.441034245	6.650009297	6.653351959	6.921354483	6.879584128	6.831425362	6.137485944	6.594221866	6.486912688	6.428113643	6.810355664	6.779186196	6.713566799	6.86917441	7.126845663	7.065441743	7.485053477	6.924211895	7.334397115	6.326808003	6.900018268	7.355010401	7.444417226	5.285351784	5.789934155	6.865371715	4.971365713	5.341692728	5.410887835	5.223227848
FAM13C	4.936244921	4.275033028	4.15514238	5.370490375	4.293878919	4.620322005	4.350827066	4.032947795	4.088195768	4.213294295	4.871312076	4.735316273	6.80088542	4.171814207	5.858362936	4.394382391	4.265281933	4.246753877	8.572018081	4.100326727	4.984393866	4.802330988	4.069749938	9.101248454	4.816849771	4.66965019	4.661480341	3.899603013	5.187478184	4.05853613	4.359189217	6.655219531	4.719458079	5.785199515	5.956677973	4.907367575	4.338476745	5.138157021	4.41241389	4.20262944	4.39803956	3.906648545	8.957557206	4.515805458	6.350562411	6.154097875	5.546458197	5.514187731	6.877771102
[truncated: 9,778 more rows]
[truncated: 64 more columns]
