# Supplementary material for: Integrated analysis of lymphocyte infiltration-associated lncRNA for ovarian cancer via TCGA, GTEx and GEO datasets
Source: PeerJ. 2020 May 7;8:e8961. doi: 10.7717/peerj.8961 (PMC7211406; doi:10.7717/peerj.8961)
Supplement: Supplemental Information 7 [file peerj-08-8961-s007.csv]

	TCGA_id	vital_status	days_to_death	days_to_last_followup	grade	age	stage
1	TCGA-23-1113-01A	dead	949	NA	G3	48	Stage IV
2	TCGA-24-1852-01A	dead	2201	2201	G3	55	Stage IIIC
3	TCGA-24-1852-02A	dead	2201	2201	G3	55	Stage IIIC
4	TCGA-36-2534-01A	alive	NA	907	G3	72	Stage IIIC
5	TCGA-24-2281-01A	alive	NA	1357	G3	68	Stage IIA
6	TCGA-61-1895-01A	alive	NA	44	G3	52	Stage IIIB
7	TCGA-61-1895-11A	alive	NA	44	G3	52	Stage IIIB
8	TCGA-29-2432-01A	dead	653	360	G3	61	Stage IIIC
9	TCGA-24-1556-01A	dead	2148	2148	G3	50	Stage IIB
10	TCGA-61-1915-01A	alive	NA	2061	G3	50	Stage IIC
11	TCGA-61-1915-11A	alive	NA	2061	G3	50	Stage IIC
12	TCGA-24-2293-01A	dead	506	506	G3	47
13	TCGA-13-1485-01A	dead	629	629	G2	48	Stage IV
14	TCGA-25-1878-01A	dead	2587	2587	G3	60	Stage IIIC
15	TCGA-29-1699-01A	dead	1106	16	G3	57	Stage IIIC
16	TCGA-31-1946-01A	alive	NA	918	G3	30	Stage IIIC
17	TCGA-13-0755-01A	dead	76	76	G3	75	Stage IV
18	TCGA-24-2267-01A	dead	1446	1446	G3	58	Stage IIB
19	TCGA-24-2267-11A	dead	1446	1446	G3	58	Stage IIB
20	TCGA-13-0911-01A	dead	1355	843	G3	55	Stage IV
21	TCGA-23-1111-01A	alive	NA	98	G3	63	Stage IIIC
22	TCGA-29-2429-01A	dead	421	NA	G3	79	Stage IIIC
23	TCGA-04-1525-01A	dead	1167	1167	G3	47	Stage IIIC
24	TCGA-09-2055-01A	alive	NA	819	G3	48	Stage IC
25	TCGA-09-2055-01B	alive	NA	819	G3	48	Stage IC
26	TCGA-61-1916-01A	dead	475	475	G2	53	Stage IIIC
27	TCGA-61-1916-02A	dead	475	475	G2	53	Stage IIIC
28	TCGA-61-1916-11A	dead	475	475	G2	53	Stage IIIC
29	TCGA-29-1764-01A	alive	NA	1914	G2	49	Stage IIIC
30	TCGA-57-1582-01A	dead	731	731	G3	50	Stage IIIC
31	TCGA-57-1582-11A	dead	731	731	G3	50	Stage IIIC
32	TCGA-36-2548-01A	alive	NA	431	G3	57	Stage IIIC
33	TCGA-57-1993-01A	alive	NA	763	G3	56	Stage IIIC
34	TCGA-57-1993-11A	alive	NA	763	G3	56	Stage IIIC
35	TCGA-36-2549-01A	alive	NA	184	G3	54	Stage IIC
36	TCGA-61-1907-01A	alive	NA	952	G3	63	Stage IIIC
37	TCGA-61-1907-11A	alive	NA	952	G3	63	Stage IIIC
38	TCGA-42-2593-01A	dead	45	NA	G3	67	Stage IIIC
39	TCGA-23-1024-01A	alive	NA	468	G3	52	Stage IV
40	TCGA-24-1555-01A	dead	2692	2692	G3	50	Stage IIIC
41	TCGA-23-1121-01A	alive	NA	194	G3	51	Stage IIIC
42	TCGA-29-1762-01A	dead	2634	2606	G2	59	Stage IV
43	TCGA-13-0906-01A	alive	NA	3619	G3	50	Stage IIIC
44	TCGA-29-1770-01A	alive	NA	741	G2	54	Stage IIIC
45	TCGA-29-1770-02A	alive	NA	741	G2	54	Stage IIIC
46	TCGA-04-1357-01A	alive	NA	NA	G3	52	Stage IIIB
47	TCGA-04-1357-11A	alive	NA	NA	G3	52	Stage IIIB
48	TCGA-13-0894-01B	dead	1509	1509	G3	53	Stage IIIC
49	TCGA-13-0768-01A	dead	1784	257	G3	73	Stage IIIC
50	TCGA-29-1698-01A	alive	NA	2078	G3	53	Stage IIIC
51	TCGA-29-1711-01A	alive	NA	1053	G2	45	Stage IIIC
52	TCGA-36-2545-01A	alive	NA	557	G3	42	Stage IIIA
53	TCGA-09-2044-01B	alive	NA	186	G3	77	Stage IIB
54	TCGA-59-2372-01A	dead	1363	NA	G2	73	Stage IIIC
55	TCGA-13-0893-01B	dead	1319	1319	G3	48	Stage IIIC
56	TCGA-04-1648-01A	dead	871	NA	G2	57	Stage IIIC
57	TCGA-04-1648-11A	dead	871	NA	G2	57	Stage IIIC
58	TCGA-13-0890-01A	alive	NA	4424	G3	56	Stage IIIC
59	TCGA-30-1853-01A	dead	1103	1103	G3	58	Stage IIIC
60	TCGA-10-0937-01A	dead	608	460	G3	44	Stage IIIC
61	TCGA-10-0937-11A	dead	608	460	G3	44	Stage IIIC
62	TCGA-13-1498-01A	dead	2012	1144	G3	73	Stage IIIC
63	TCGA-29-1777-01A	alive	NA	374	G2	47	Stage IIIC
64	TCGA-13-2066-01A	dead	2133	295	G3	49	Stage IV
65	TCGA-30-1867-01A	dead	37	37	GX	46	Stage IV
66	TCGA-61-2012-01A	alive	NA	932	G2	81	Stage IIC
67	TCGA-61-2012-11A	alive	NA	932	G2	81	Stage IIC
68	TCGA-36-2532-01A	alive	NA	897	G3	61	Stage IIIC
69	TCGA-10-0928-01A	dead	563	563	G3	71	Stage IIIC
70	TCGA-10-0928-11A	dead	563	563	G3	71	Stage IIIC
71	TCGA-24-2297-01A	dead	1699	1699	G3	56	Stage IIIC
72	TCGA-24-2297-11A	dead	1699	1699	G3	56	Stage IIIC
73	TCGA-24-1413-01A	alive	NA	192	G3	51	Stage IIIC
74	TCGA-24-2038-01A	dead	1354	1354	GB	68	Stage IIIA
75	TCGA-61-1724-01A	dead	637	637	G3	47	Stage IIIC
76	TCGA-61-1724-11A	dead	637	637	G3	47	Stage IIIC
77	TCGA-09-1661-01B	dead	1169	NA	G3	75	Stage IIIC
78	TCGA-04-1514-01A	dead	1720	NA	G2	45	Stage IIIA
79	TCGA-25-2398-01A	dead	1369	1369	G3	71	Stage IIIC
80	TCGA-20-0996-01A	alive	NA	2196	G2	59	Stage IIIC
81	TCGA-24-1614-01A	dead	1470	1470	G3	57	Stage IIIC
82	TCGA-13-1819-01A	dead	2025	1946	G3	59	Stage IIC
83	TCGA-13-1819-02A	dead	2025	1946	G3	59	Stage IIC
84	TCGA-29-1763-01A	alive	NA	2032	G2	43	Stage IIC
85	TCGA-10-0938-01A	dead	636	604	G3	80	Stage IIIC
86	TCGA-10-0938-11A	dead	636	604	G3	80	Stage IIIC
87	TCGA-24-1419-01A	alive	NA	239	G3	62	Stage IIIC
88	TCGA-36-2530-01A	alive	NA	1004	G3	38	Stage IIIC
89	TCGA-10-0925-01A	dead	1652	1652	G1	58	Stage IIIB
90	TCGA-10-0925-01B	dead	1652	1652	G1	58	Stage IIIB
91	TCGA-10-0925-11A	dead	1652	1652	G1	58	Stage IIIB
92	TCGA-24-1103-01A	dead	1646	1646	G3	50	Stage IIIC
93	TCGA-25-2392-01A	dead	31	31	G3	75	Stage IV
94	TCGA-13-0757-01A	dead	340	340	G3	71	Stage IIIC
95	TCGA-09-0365-01A	dead	288	NA	G3	70	Stage IIIC
96	TCGA-29-1688-01A	dead	2400	2400	G2	39	Stage IIIC
97	TCGA-31-1944-01A	alive	NA	1386	G3	47	Stage IIIC
98	TCGA-20-1683-01A	alive	NA	772	G3	65	Stage IIIC
99	TCGA-24-1423-01A	alive	NA	190	G3	61	Stage IIIC
100	TCGA-09-1665-01B	dead	1266	NA	G2	73	Stage IIIC
101	TCGA-09-1665-11B	dead	1266	NA	G2	73	Stage IIIC
102	TCGA-13-0725-01A	dead	377	377	G3	44	Stage IIIC
103	TCGA-04-1365-01A	alive	NA	2329	G3	87	Stage IIIB
104	TCGA-13-1482-01A	dead	1877	1877	G2	52	Stage IV
105	TCGA-61-1901-01A	dead	347	347	G3	65	Stage IV
106	TCGA-61-1901-11A	dead	347	347	G3	65	Stage IV
107	TCGA-23-1107-01A	dead	9	9	G3	59	Stage IV
108	TCGA-13-1492-01A	dead	3819	2237	G3	66	Stage IIIC
109	TCGA-25-1316-01A	dead	1279	1126	G3	55	Stage IIIC
110	TCGA-24-0966-01A	alive	NA	232	G3	78	Stage IIIC
111	TCGA-25-1871-01A	dead	760	760	G3	70	Stage IIIC
112	TCGA-59-2350-01A	dead	679	NA	G3	44	Stage IV
113	TCGA-59-2350-11A	dead	679	NA	G3	44	Stage IV
114	TCGA-29-1785-01A	dead	1104	1053	G3	55	Stage IIIC
115	TCGA-04-1335-01A	dead	55	NA	G2	60	Stage IB
116	TCGA-04-1335-11A	dead	55	NA	G2	60	Stage IB
117	TCGA-04-1367-01A	alive	NA	3145	G3	50	Stage IIIC
118	TCGA-59-2363-01A	alive	NA	165	G3	40	Stage IIIA
119	TCGA-13-0792-01A	alive	NA	3602	G3	40	Stage IIIC
120	TCGA-31-1956-01A	alive	NA	1342	G3	60	Stage IIIB
121	TCGA-13-0717-01A	dead	748	748	G3	54	Stage IIIC
122	TCGA-23-1114-01B	dead	2089	2089	G3	55	Stage IIIC
123	TCGA-13-0885-01A	alive	NA	3388	G3	70	Stage IIIC
124	TCGA-23-1031-01A	dead	575	575	G3	60	Stage IV
125	TCGA-04-1353-01A	alive	NA	16		64	Stage IIIC
126	TCGA-04-1353-11B	alive	NA	16		64	Stage IIIC
127	TCGA-20-1686-01A	alive	NA	89	G3	75	Stage IIIC
128	TCGA-04-1360-01A	alive	NA	NA	G3	65	Stage IA
129	TCGA-04-1360-11A	alive	NA	NA	G3	65	Stage IA
130	TCGA-13-0900-01B	alive	NA	4077	G3	59	Stage IIIC
131	TCGA-24-1558-01A	dead	594	594	G3	73	Stage IIIC
132	TCGA-25-2393-01A	dead	1157	1157	G3	81	Stage IIIC
133	TCGA-31-1953-01A	alive	NA	204	G3	52	Stage IIIC
134	TCGA-29-1696-01A	dead	1032	1025	G2	43	Stage IIIC
135	TCGA-30-1861-01A	dead	1058	1058	G3	74	Stage IIIC
136	TCGA-29-1774-01A	alive	NA	527	G3	82	Stage IIIC
137	TCGA-13-0766-01A	dead	1725	651	G3	42	Stage IIIC
138	TCGA-61-2009-01A	alive	NA	1212	G3	65	Stage IIIC
139	TCGA-09-0366-01A	dead	1757	NA	G3	55	Stage IIIC
140	TCGA-36-2547-01A	alive	NA	624	G3	64	Stage IIIC
141	TCGA-04-1655-01A	dead	1380	NA	G2	49	Stage IIIB
142	TCGA-24-1845-01A	alive	NA	116	G3	42	Stage IIIC
143	TCGA-36-2542-01A	alive	NA	657	G3	59	Stage IIIB
144	TCGA-30-1862-01A	dead	186	186	G2	65	Stage IV
145	TCGA-10-0933-01A	dead	446	356	G3	77	Stage IIIC
146	TCGA-10-0933-11A	dead	446	356	G3	77	Stage IIIC
147	TCGA-04-1644-01A	dead	1487	NA	G3	48	Stage IIIC
148	TCGA-04-1644-01B	dead	1487	NA	G3	48	Stage IIIC
149	TCGA-04-1644-11A	dead	1487	NA	G3	48	Stage IIIC
150	TCGA-13-0901-01A	alive	NA	589	G3	41	Stage IIIC
151	TCGA-13-0901-01B	alive	NA	589	G3	41	Stage IIIC
152	TCGA-13-0883-01A	dead	2097	2097	G3	61	Stage IIIC
153	TCGA-23-1123-01A	dead	1018	NA	G3	59	Stage IIIC
154	TCGA-13-0765-01A	dead	1389	869	G3	50	Stage IIIC
155	TCGA-29-1768-01A	dead	952	950	G3	50	Stage IV
156	TCGA-24-1565-01A	dead	312	312	G3	74	Stage IIIC
157	TCGA-24-1431-01A	dead	567	583	G3	67	Stage IIIC
158	TCGA-13-0723-01A	dead	1204	1204	G3	63	Stage IIIC
159	TCGA-25-2404-01A	dead	883	883	G3	38	Stage IIIC
160	TCGA-61-2611-02A	dead	483	483	G3	40	Stage IIIC
161	TCGA-61-2611-11A	dead	483	483	G3	40	Stage IIIC
162	TCGA-61-2110-01A	dead	1354	1354		56	Stage IIIC
163	TCGA-61-2110-11A	dead	1354	1354		56	Stage IIIC
164	TCGA-13-1509-01A	alive	NA	2438	G3	64	Stage IV
165	TCGA-23-1117-01A	dead	1013	NA	G3	42	Stage IIIC
166	TCGA-WR-A838-01A	dead	304	245	G3	72	Stage IIIC
167	TCGA-09-1664-01A	dead	2279	NA	G1	37	Stage IIIC
168	TCGA-09-1664-11A	dead	2279	NA	G1	37	Stage IIIC
169	TCGA-25-2042-01A	dead	396	396	G3	60	Stage IIIC
170	TCGA-36-2551-01A	alive	NA	492	G3	57	Stage IIIC
171	TCGA-30-1892-01A	dead	1484	1484	G3	52	Stage IIIC
172	TCGA-20-1682-01A	alive	NA	837	GX	56	Stage IIIC
173	TCGA-61-2002-01A	alive	NA	547	G3	46	Stage IIIC
174	TCGA-61-2002-11A	alive	NA	547	G3	46	Stage IIIC
175	TCGA-04-1652-01A	dead	969	NA	G2	76	Stage IIIC
176	TCGA-04-1652-11A	dead	969	NA	G2	76	Stage IIIC
177	TCGA-36-1570-01A	alive	NA	655	G3	49	Stage IIIC
178	TCGA-36-1574-01A	alive	NA	686	G3	48	Stage IIIC
179	TCGA-24-1847-01A	alive	NA	343	G3	45	Stage IV
180	TCGA-61-2104-01A	alive	NA	2338	G2	53	Stage IIC
181	TCGA-61-2104-11A	alive	NA	2338	G2	53	Stage IIC
182	TCGA-29-1704-01B	alive	NA	1587	G3	61	Stage IIIC
183	TCGA-29-1704-02A	alive	NA	1587	G3	61	Stage IIIC
184	TCGA-25-2399-01A	dead	608	608	G3	80	Stage IIIC
185	TCGA-61-1730-01A	dead	132	132	G3	78	Stage IC
186	TCGA-61-1730-11A	dead	132	132	G3	78	Stage IC
187	TCGA-OY-A56Q-01A	alive	NA	576	G3	78	Stage IIA
188	TCGA-04-1370-01A	alive	NA	1824	G3	52	Stage IIIC
189	TCGA-04-1370-11A	alive	NA	1824	G3	52	Stage IIIC
190	TCGA-13-0903-01A	alive	NA	3887	G3	42	Stage IV
191	TCGA-24-1843-01A	alive	NA	106	G3	66	Stage IIIC
192	TCGA-25-2408-01A	dead	943	943	G2	37	Stage IV
193	TCGA-09-1667-01C	alive	NA	1882	G2	61	Stage IIC
194	TCGA-24-1470-01A	alive	NA	105	G3	54	Stage IIIB
195	TCGA-24-0980-01A	dead	233	233	G3	53	Stage IIIC
196	TCGA-31-1950-01A	alive	NA	571	G2	76	Stage IIIC
197	TCGA-24-1435-01A	dead	1324	1324	G3	57	Stage IIIC
198	TCGA-09-1666-01A	alive	NA	1752	G3	57	Stage IIIC
199	TCGA-61-1728-01A	alive	NA	848	G3	59	Stage IV
200	TCGA-61-1728-11A	alive	NA	848	G3	59	Stage IV
201	TCGA-13-0905-01B	alive	NA	3746	G3	51	Stage IIIC
202	TCGA-13-1500-01A	dead	425	425	G3	71	Stage IIIC
203	TCGA-25-2409-01A	dead	821	821	G3	71	Stage IV
204	TCGA-25-1623-01A	dead	565	565	G3	71	Stage IV
205	TCGA-04-1646-01A	dead	848	NA	G3	60	Stage IIIC
206	TCGA-04-1646-11A	dead	848	NA	G3	60	Stage IIIC
207	TCGA-04-1362-01A	dead	1348	NA	G3	59	Stage IIC
208	TCGA-20-1687-01A	alive	NA	81	G3	46	Stage IV
209	TCGA-30-1866-01A	dead	1114	1114	G2	61	Stage IV
210	TCGA-36-1578-01A	alive	NA	847	G3	63	Stage IV
211	TCGA-24-0968-01A	dead	NA	598	G3	59	Stage IIIC
212	TCGA-25-1630-01A	dead	1162	239	G3	73	Stage IIIC
213	TCGA-61-1734-01B	alive	NA	866	G3	52	Stage IC
214	TCGA-61-1734-11A	alive	NA	866	G3	52	Stage IC
215	TCGA-13-0795-01A	dead	619	596	G3	66	Stage IIIC
216	TCGA-09-2053-01C	alive	NA	1209	G3	72	Stage IIIC
217	TCGA-24-2271-01A	dead	962	962	G3	55	Stage IIIC
218	TCGA-29-1766-01A	dead	1199	1190	G2	74	Stage IIIC
219	TCGA-24-1923-01A	dead	690	690	G3	51	Stage IIIC
220	TCGA-25-1328-01A	dead	2009	1979	G3	38	Stage IIIC
221	TCGA-24-2035-01A	dead	857	857	G3	65	Stage IIIC
222	TCGA-13-0891-01A	dead	3128	2099	G3	73	Stage IV
223	TCGA-13-0761-01A	dead	1156	1036	G3	51	Stage IV
224	TCGA-24-2023-01A	dead	1364	1364	G3	54	Stage IIIA
225	TCGA-24-2023-11A	dead	1364	1364	G3	54	Stage IIIA
226	TCGA-13-0802-01A	dead	1552	249	G3	79	Stage IIIC
227	TCGA-57-1583-01A	dead	346	346	G3	57	Stage IIIC
228	TCGA-57-1583-11A	dead	346	346	G3	57	Stage IIIC
229	TCGA-04-1350-01A	dead	1946	NA	G3	46	Stage IIIC
230	TCGA-04-1350-11A	dead	1946	NA	G3	46	Stage IIIC
231	TCGA-25-1627-01A	dead	394	11	G3	73	Stage IIIC
232	TCGA-10-0926-01A	dead	788	788	G3	63	Stage IIIC
233	TCGA-10-0926-11A	dead	788	788	G3	63	Stage IIIC
234	TCGA-24-1920-01A	alive	NA	298	G3	74	Stage IIIC
235	TCGA-25-2401-01A	dead	90	90	G3	64	Stage IIIC
236	TCGA-59-2355-01A	dead	65	NA	G3	58	Stage IV
237	TCGA-24-1563-01A	dead	1451	1451	G3	66	Stage IIIC
238	TCGA-13-1481-01A	dead	2648	2648	G2	76	Stage IIIC
239	TCGA-61-2098-01A	alive	NA	1993	G2	62	Stage IIIC
240	TCGA-61-2098-11A	alive	NA	1993	G2	62	Stage IIIC
241	TCGA-23-1028-01A	alive	NA	1503	G3	43	Stage IIIC
242	TCGA-42-2587-01A	alive	NA	722	G3	75	Stage IIIC
243	TCGA-61-2612-01A	dead	193	193	G3	63	Stage IIIC
244	TCGA-61-2612-11A	dead	193	193	G3	63	Stage IIIC
245	TCGA-24-1436-01A	dead	260	260	G3	57	Stage IIIC
246	TCGA-13-0807-01B	dead	414	414	G3	54	Stage IIIC
247	TCGA-61-1740-01A	dead	74	74	G3	71	Stage IIIC
248	TCGA-61-1740-11A	dead	74	74	G3	71	Stage IIIC
249	TCGA-24-2026-01A	dead	1059	1059	G3	79	Stage IIIC
250	TCGA-04-1542-01A	dead	2561	NA	G2	52	Stage IIIB
251	TCGA-24-2262-01A	dead	11	11	G3	57	Stage IIIC
252	TCGA-24-2262-11A	dead	11	11	G3	57	Stage IIIC
253	TCGA-13-1505-01A	alive	NA	1998	G3	63	Stage IIIC
254	TCGA-04-1651-01A	dead	1102	NA	G3	53	Stage IIIC
255	TCGA-04-1651-11A	dead	1102	NA	G3	53	Stage IIIC
256	TCGA-13-1407-01A	alive	NA	2534	G3	51	Stage IIIC
257	TCGA-23-1030-01A	alive	NA	886	G3	64	Stage IIIC
258	TCGA-13-1496-01A	dead	129	129	G3	65	Stage IIIC
259	TCGA-13-0924-01A	alive	NA	2614	G3	45	Stage IV
260	TCGA-13-0791-01A	dead	1224	1184	G3	58	Stage IIIC
261	TCGA-13-0791-02A	dead	1224	1184	G3	58	Stage IIIC
262	TCGA-29-1761-01A	dead	528	517	G3	80	Stage IIIC
263	TCGA-25-2391-01A	dead	1492	1492	G3	57	Stage IIIC
264	TCGA-23-2081-01A	dead	2342	NA	G3	49	Stage IV
265	TCGA-24-2290-01A	dead	1102	1102	G3	56	Stage IIIC
266	TCGA-09-1662-01A	dead	2717	NA	G3	58	Stage IV
267	TCGA-09-1669-01A	alive	NA	928	G3	54	Stage IIIA
268	TCGA-13-1506-01A	dead	1039	134	G3	45	Stage IIIC
269	TCGA-29-2435-01A	alive	NA	34	G3	78	Stage IV
270	TCGA-29-1695-01A	dead	1229	24	G2	62	Stage IIIC
271	TCGA-61-1738-01A	dead	1089	1089	G3	60	Stage IIIC
272	TCGA-61-1738-11A	dead	1089	1089	G3	60	Stage IIIC
273	TCGA-13-0888-01A	dead	2811	2141	G3	78	Stage IIIC
274	TCGA-13-1411-01A	dead	531	128	G3	81	Stage IIIC
275	TCGA-29-2425-01A	alive	NA	1977	G2	60	Stage IIIC
276	TCGA-25-1318-01A	dead	1064	1064	G3	54	Stage IIIC
277	TCGA-20-0990-01A	alive	NA	789	G3	74	Stage IIIC
278	TCGA-24-1846-01A	alive	NA	133	G3	45	Stage IIIC
279	TCGA-30-1859-01A	dead	1463	1463	G3	56
280	TCGA-13-0800-01A	alive	NA	2661	G3	52	Stage IIIC
281	TCGA-30-1857-01A	dead	8	8	G3	64	Stage IV
282	TCGA-36-2540-01A	alive	NA	724	G1	26	Stage IIIC
283	TCGA-13-1499-01A	alive	NA	3500	G3	56	Stage IIIC
284	TCGA-24-2024-01A	dead	1769	1769	G3	72	Stage IIIC
285	TCGA-24-2024-11A	dead	1769	1769	G3	72	Stage IIIC
286	TCGA-25-2397-01A	dead	365	365	G3	59	Stage IV
287	TCGA-30-1860-01A	dead	1366	1366	G3	58	Stage IIIC
288	TCGA-13-0884-01B	dead	3260	3260	G3	39	Stage IIIC
289	TCGA-25-1626-01A	dead	518	481	G3	65	Stage IIIC
290	TCGA-61-1903-01A	alive	NA	396	G3	55	Stage IB
291	TCGA-61-1903-11A	alive	NA	396	G3	55	Stage IB
292	TCGA-09-2045-01A	dead	1069	NA	G2	50	Stage IV
293	TCGA-09-2045-11A	dead	1069	NA	G2	50	Stage IV
294	TCGA-61-1737-01A	alive	NA	1364	G3	42	Stage IV
295	TCGA-61-1737-11A	alive	NA	1364	G3	42	Stage IV
296	TCGA-61-1727-01A	alive	NA	564	G3	74	Stage IC
297	TCGA-61-1727-11A	alive	NA	564	G3	74	Stage IC
298	TCGA-09-1673-01A	alive	NA	92	G3	50	Stage IV
299	TCGA-10-0930-01A	dead	1040	1011	G3	70	Stage IIIC
300	TCGA-10-0930-11A	dead	1040	1011	G3	70	Stage IIIC
301	TCGA-61-2613-01A	dead	945	945	G3	73	Stage IIIC
302	TCGA-61-2613-11A	dead	945	945	G3	73	Stage IIIC
303	TCGA-20-0987-01A	dead	701	NA	G3	61	Stage IIIC
304	TCGA-30-1856-01A	dead	477	477	G3	56	Stage IIIC
305	TCGA-13-1408-01A	dead	1680	180	G3	59	Stage IIIC
306	TCGA-04-1349-01A	dead	656	NA	G3	69	Stage IV
307	TCGA-04-1349-11A	dead	656	NA	G3	69	Stage IV
308	TCGA-24-0982-01A	dead	679	679	G3	77	Stage IIIC
309	TCGA-04-1342-01A	dead	563	NA	G2	80	Stage IV
310	TCGA-04-1342-11A	dead	563	NA	G2	80	Stage IV
311	TCGA-24-1550-01A	dead	1249	1249	G3	49	Stage IIIC
312	TCGA-25-1326-01A	dead	1249	945	G3	61	Stage IIIC
313	TCGA-24-0979-01A	dead	1264	1264	G3	53	Stage IV
314	TCGA-13-1487-01A	dead	681	681	GX	74	Stage IV
315	TCGA-23-1032-01A	dead	84	68	G3	73	Stage IV
316	TCGA-13-0799-01A	alive	NA	2535	G3	44	Stage IIIC
317	TCGA-04-1516-01A	alive	NA	1265	G3	48	Stage IA
318	TCGA-04-1516-11B	alive	NA	1265	G3	48	Stage IA
319	TCGA-30-1714-01A	dead	1158	1158	G3	68	Stage IV
320	TCGA-25-1625-01A	dead	840	548	G3	66	Stage IIIC
321	TCGA-61-2088-01A	alive	NA	145	G3	51	Stage IIIC
322	TCGA-61-2088-11A	alive	NA	145	G3	51	Stage IIIC
323	TCGA-23-2077-01A	alive	NA	3525	G3	45	Stage IIIC
324	TCGA-61-1899-01A	alive	NA	256	G3	81	Stage IIIC
325	TCGA-61-1899-11A	alive	NA	256	G3	81	Stage IIIC
326	TCGA-24-2020-01A	dead	4624	4624	G3	67	Stage IIIC
327	TCGA-24-2020-11A	dead	4624	4624	G3	67	Stage IIIC
328	TCGA-24-1850-01A	alive	NA	168	G3	72	Stage IIIC
329	TCGA-61-2018-01A	alive	NA	1381	G3	62	Stage IC
330	TCGA-61-2018-11A	alive	NA	1381	G3	62	Stage IC
331	TCGA-23-1116-01A	dead	592	139	G3	83	Stage IIIC
332	TCGA-09-1672-01A	alive	NA	178	G1	78	Stage IIIC
333	TCGA-13-0913-01A	alive	NA	3325	G3	53	Stage IIIC
334	TCGA-13-0913-02A	alive	NA	3325	G3	53	Stage IIIC
335	TCGA-23-1023-01A	alive	NA	1233	G3	65	Stage IIIC
336	TCGA-23-1023-01R	alive	NA	1233	G3	65	Stage IIIC
337	TCGA-13-1484-01A	dead	3785	2982	G3	62	Stage IIIC
338	TCGA-04-1338-01A	alive	NA	1418	G3	78	Stage IIIC
339	TCGA-04-1338-11A	alive	NA	1418	G3	78	Stage IIIC
340	TCGA-24-1105-01A	dead	1442	1442	G3	36	Stage IIIC
341	TCGA-09-2054-01A	dead	637	637	G3	58	Stage IIIC
342	TCGA-09-2054-11A	dead	637	637	G3	58	Stage IIIC
343	TCGA-24-2289-01A	dead	2049	2049	G3	68	Stage IV
344	TCGA-25-1628-01A	dead	627	627	G3	67	Stage IIIC
345	TCGA-29-1690-01A	dead	1448	1360	G2	66	Stage IIIC
346	TCGA-04-1331-01A	dead	1336	1224	G3	78	Stage IIIC
347	TCGA-13-0910-01A	alive	NA	3548	G3	58	Stage IIIC
348	TCGA-13-1483-01A	dead	895	895	G3	61	Stage IIIC
349	TCGA-24-1463-01A	dead	2218	2218	G3	70	Stage IIIC
350	TCGA-04-1519-01A	alive	NA	24	G3	48	Stage IIIC
351	TCGA-04-1519-11A	alive	NA	24	G3	48	Stage IIIC
352	TCGA-29-2427-01A	alive	NA	1900	G3	60	Stage IIIC
353	TCGA-25-1631-01A	dead	9	9	G3	73	Stage IIIC
354	TCGA-61-1721-01A	alive	NA	338	G1	38	Stage IV
355	TCGA-61-1721-11A	alive	NA	338	G1	38	Stage IV
356	TCGA-04-1337-01A	dead	61	NA	G2	78	Stage IIIC
357	TCGA-04-1337-11A	dead	61	NA	G2	78	Stage IIIC
358	TCGA-25-1322-01A	dead	91	91	G3	62	Stage IV
359	TCGA-61-1917-01A	dead	1321	1321	G3	60	Stage IIIB
360	TCGA-61-1917-11A	dead	1321	1321	G3	60	Stage IIIB
361	TCGA-24-1425-01A	alive	NA	181	G3	45	Stage IIIC
362	TCGA-24-1427-01A	alive	NA	147	G3	58	Stage IIIC
363	TCGA-13-0793-01A	alive	NA	3263	G3	40	Stage IV
364	TCGA-61-2000-01A	alive	NA	441	G3	67	Stage IIIC
365	TCGA-61-2000-11A	alive	NA	441	G3	67	Stage IIIC
366	TCGA-13-1403-01A	dead	2345	331	G3	48	Stage IIIC
367	TCGA-13-0724-01A	dead	83	83	G3	72	Stage IV
368	TCGA-24-1544-01A	dead	820	820	G3	71	Stage IIIC
369	TCGA-61-1900-01A	alive	NA	176	G3	51	Stage IIIB
370	TCGA-61-1900-11A	alive	NA	176	G3	51	Stage IIIB
371	TCGA-13-1817-01A	dead	1024	1024	G3	56	Stage IIIC
372	TCGA-13-1817-02A	dead	1024	1024	G3	56	Stage IIIC
373	TCGA-24-1418-01A	alive	NA	243	G3	68	Stage IIIC
374	TCGA-23-2079-01A	alive	NA	2788	G3	46	Stage IIIC
375	TCGA-13-0727-01A	dead	462	462	G3	71	Stage IIIC
376	TCGA-29-A5NZ-01A	dead	1088	984	G3	66	Stage IIIC
377	TCGA-24-1422-01A	dead	23	23	G3	82	Stage IIIC
378	TCGA-61-2614-01A	dead	262	262	G3	71	Stage IIIC
379	TCGA-13-0886-01A	alive	NA	4665	G3	67	Stage IIIC
380	TCGA-29-2434-01A	alive	NA	349	G3	52	Stage IIIC
381	TCGA-36-1577-01A	alive	NA	783	G2	43	Stage IIC
382	TCGA-61-2017-01A	alive	NA	1398	G1	64	Stage IIIC
383	TCGA-61-1995-01A	alive	NA	61	G3	43	Stage IIIC
384	TCGA-61-1995-11A	alive	NA	61	G3	43	Stage IIIC
385	TCGA-24-1469-01A	alive	NA	277	G3	71	Stage IIIC
386	TCGA-24-1416-01A	alive	NA	194	G3	34	Stage IV
387	TCGA-04-1336-01A	alive	NA	1495	G3	55	Stage IIIB
388	TCGA-04-1336-11A	alive	NA	1495	G3	55	Stage IIIB
389	TCGA-29-2431-01A	alive	NA	1285	G2	59	Stage IIIC
390	TCGA-29-2414-01A	dead	2621	2621	G2	75	Stage IIIC
391	TCGA-29-2414-02A	dead	2621	2621	G2	75	Stage IIIC
392	TCGA-36-2538-01A	alive	NA	763	G3	37	Stage IIIB
393	TCGA-57-1992-01A	alive	NA	882	G3	62	Stage IC
394	TCGA-57-1992-11A	alive	NA	882	G3	62	Stage IC
395	TCGA-04-1638-01A	dead	1686	NA	G3	57	Stage IV
396	TCGA-04-1638-11A	dead	1686	NA	G3	57	Stage IV
397	TCGA-13-2065-01A	alive	NA	1993	G3	71	Stage IIIC
398	TCGA-61-2095-01A	dead	1875	NA	G2	54	Stage IIIC
399	TCGA-61-2095-02A	dead	1875	NA	G2	54	Stage IIIC
400	TCGA-61-2095-11A	dead	1875	NA	G2	54	Stage IIIC
401	TCGA-25-1313-01A	dead	820	820	G3	62	Stage IV
402	TCGA-24-2260-01A	dead	1100	1100	G3	74	Stage IIIB
403	TCGA-24-2260-11A	dead	1100	1100	G3	74	Stage IIIB
404	TCGA-24-1603-01A	dead	2742	2742	G3	53	Stage IIIB
405	TCGA-24-1471-01A	alive	NA	36	G3	60	Stage IIIC
406	TCGA-61-1911-01A	alive	NA	1293	G3	55	Stage IIA
407	TCGA-61-1911-11A	alive	NA	1293	G3	55	Stage IIA
408	TCGA-24-1564-01A	dead	787	787	G3	67	Stage IIIC
409	TCGA-61-1722-01A	alive	NA	246	G3	89	Stage IB
410	TCGA-61-1722-11A	alive	NA	246	G3	89	Stage IB
411	TCGA-36-2529-01A	alive	NA	1066	G3	71	Stage IIIC
412	TCGA-13-0899-01A	dead	2012	1708	G3	60	Stage IIIC
413	TCGA-23-1022-01A	dead	1511	NA	G3	67	Stage IIIC
414	TCGA-23-1120-01A	alive	NA	130	G3	60	Stage IIIC
415	TCGA-04-1351-01A	alive	NA	1991	G2	76	Stage IIIC
416	TCGA-04-1351-11A	alive	NA	1991	G2	76	Stage IIIC
417	TCGA-09-2048-01A	dead	138	NA	G3	63	Stage IIIC
418	TCGA-23-1021-01B	dead	1446	1446	G3	45	Stage IV
419	TCGA-25-1321-01A	dead	1033	1033	G3	65	Stage IIIC
420	TCGA-29-1771-01A	alive	NA	686	G2	76	Stage IIIC
421	TCGA-59-A5PD-01A	dead	624	NA	G3	55	Stage IC
422	TCGA-13-0912-01A	dead	1145	1036	G3	58	Stage IIIC
423	TCGA-29-1692-01B	dead	2872	2872	G2	58	Stage IIIC
424	TCGA-29-1692-02A	dead	2872	2872	G2	58	Stage IIIC
425	TCGA-24-2036-01A	dead	1947	1947	G3	50	Stage IIIA
426	TCGA-30-1880-01A	dead	1751	1751	G3	56	Stage IIIC
427	TCGA-23-1029-01B	alive	NA	268	G3	46	Stage IIIC
428	TCGA-61-1743-01A	dead	1329	1329	G2	53	Stage IIC
429	TCGA-61-1743-11A	dead	1329	1329	G2	53	Stage IIC
430	TCGA-23-1809-01A	alive	NA	16	G3	63	Stage IIC
431	TCGA-13-0797-01A	alive	NA	2121	G3	49	Stage IIIC
432	TCGA-13-2071-01A	dead	773	191	G3	63	Stage IV
433	TCGA-24-2288-01A	dead	25	25	G3	70	Stage IIIC
434	TCGA-20-1685-01A	alive	NA	508	G3	45	Stage IIIC
435	TCGA-13-2057-01A	alive	NA	2434	G3	59	Stage IIIC
436	TCGA-57-1994-01A	alive	NA	761		63
437	TCGA-57-1994-11A	alive	NA	761		63
438	TCGA-61-2111-01A	alive	NA	3825	G3	61	Stage IV
439	TCGA-61-2111-11A	alive	NA	3825	G3	61	Stage IV
440	TCGA-13-0889-01A	dead	2894	1881	GX	75	Stage IV
441	TCGA-23-2078-01A	alive	NA	2661	G3	66	Stage IIIC
442	TCGA-29-1710-01A	dead	951	889	G2	54	Stage IIIC
443	TCGA-29-1710-02A	dead	951	889	G2	54	Stage IIIC
444	TCGA-24-1616-01A	dead	1163	1163	G3	56	Stage IIIC
445	TCGA-04-1343-01A	dead	361	NA	G3	72	Stage IV
446	TCGA-23-2084-01A	dead	1516	NA	G3	45	Stage IV
447	TCGA-04-1369-01A	dead	642	NA	G2	53	Stage IIIC
448	TCGA-04-1369-11A	dead	642	NA	G2	53	Stage IIIC
449	TCGA-61-1913-01A	alive	NA	1488	G3	48	Stage IIIB
450	TCGA-61-1913-11A	alive	NA	1488	G3	48	Stage IIIB
451	TCGA-04-1348-01A	dead	1483	NA	G3	44	Stage IIIB
452	TCGA-04-1348-11A	dead	1483	NA	G3	44	Stage IIIB
453	TCGA-23-2641-01A	alive	NA	84	G3	85	Stage IIIC
454	TCGA-13-0801-01A	dead	1399	252	G3	46	Stage IIIC
455	TCGA-25-1634-01A	dead	1091	1081	G3	75	Stage IIIC
456	TCGA-24-0970-01B	dead	354	354	G3	63	Stage IIIC
457	TCGA-61-2008-01A	alive	NA	932	G2	40	Stage IIC
458	TCGA-61-2008-02A	alive	NA	932	G2	40	Stage IIC
459	TCGA-61-2008-11A	alive	NA	932	G2	40	Stage IIC
460	TCGA-29-1691-01A	dead	1470	1435	G2	51	Stage IIIC
461	TCGA-13-0751-01A	dead	1678	1678	GX	44	Stage IIIC
462	TCGA-24-1849-01A	alive	NA	176	G3	80	Stage IIIC
463	TCGA-61-2113-01A	dead	676	676	G3	53	Stage IIC
464	TCGA-61-2113-11A	dead	676	676	G3	53	Stage IIC
465	TCGA-24-1546-01A	dead	1955	1955	G3	46	Stage IIIC
466	TCGA-36-2544-01A	alive	NA	638	G3	58	Stage IIIC
467	TCGA-61-2109-01A	dead	629	629	G3	40	Stage IIIC
468	TCGA-61-2109-11A	dead	629	629	G3	40	Stage IIIC
469	TCGA-61-1736-01B	dead	1484	1484	G3	45	Stage IIIC
470	TCGA-61-1736-11A	dead	1484	1484	G3	45	Stage IIIC
471	TCGA-24-1844-01A	alive	NA	113	G3	64	Stage IIIC
472	TCGA-04-1356-01A	dead	1499	NA	G3	62	Stage IIC
473	TCGA-04-1356-11A	dead	1499	NA	G3	62	Stage IIC
474	TCGA-13-1477-01A	dead	1662	1662	G2	49	Stage IV
475	TCGA-25-1329-01A	dead	457	90	G3	76	Stage IIIC
476	TCGA-25-1323-01A	dead	395	365	G3	72	Stage IIIC
477	TCGA-25-1320-01A	dead	1155	1124	G3	65	Stage IIIC
478	TCGA-61-1998-01A	alive	NA	168	G3	48	Stage IIIC
479	TCGA-24-1567-01A	dead	524	524	G3	54	Stage IIIB
480	TCGA-25-2390-01A	not reported	NA	NA		80
481	TCGA-23-1110-01A	alive	NA	1658	G3	42	Stage IIIC
482	TCGA-29-2436-01A	alive	NA	297	G2	36	Stage IIIC
483	TCGA-42-2589-01A	alive	NA	1278	G3	54	Stage IIIC
484	TCGA-09-0369-01A	dead	1082	NA	G3	56	Stage IIIC
485	TCGA-04-1536-01A	dead	885	NA	G3	60	Stage IV
486	TCGA-04-1536-11A	dead	885	NA	G3	60	Stage IV
487	TCGA-23-1119-01A	alive	NA	3953	G3	64	Stage IIIC
488	TCGA-04-1346-01A	alive	NA	1993	G2	73	Stage IIIC
489	TCGA-04-1346-11A	alive	NA	1993	G2	73	Stage IIIC
490	TCGA-61-1741-01A	dead	1024	1024	G3	76	Stage IIIB
491	TCGA-61-1741-11A	dead	1024	1024	G3	76	Stage IIIB
492	TCGA-23-2649-01A	alive	NA	116	G3	60	Stage IIIC
493	TCGA-24-2261-01A	dead	24	24	G3	76	Stage IIIC
494	TCGA-24-2261-11A	dead	24	24	G3	76	Stage IIIC
495	TCGA-29-1693-01A	alive	NA	3096	G3	72	Stage IIIC
496	TCGA-04-1361-01A	alive	NA	989	G3	57	Stage IIIB
497	TCGA-04-1361-11A	alive	NA	989	G3	57	Stage IIIB
498	TCGA-10-0934-01A	dead	204	119	G3	50	Stage IIIC
499	TCGA-10-0934-11A	dead	204	119	G3	50	Stage IIIC
500	TCGA-13-1489-01A	dead	2553	2521	G2	70	Stage IIIC
501	TCGA-13-1489-02A	dead	2553	2521	G2	70	Stage IIIC
502	TCGA-29-1707-01A	alive	NA	1277	G3	41	Stage IIC
503	TCGA-29-1707-02A	alive	NA	1277	G3	41	Stage IIC
504	TCGA-04-1654-01A	dead	1451	NA	G2	69	Stage IIIC
505	TCGA-04-1654-11A	dead	1451	NA	G2	69	Stage IIIC
506	TCGA-OY-A56P-01A	alive	NA	1207	G3	48	Stage IIIB
507	TCGA-10-0931-01A	dead	1000	982	G3	44	Stage IIIC
508	TCGA-10-0931-11A	dead	1000	982	G3	44	Stage IIIC
509	TCGA-61-2016-01A	dead	36	NA	G3	51	Stage IIIC
510	TCGA-36-1575-01A	alive	NA	260	G3	83	Stage IIIB
511	TCGA-30-1855-01A	dead	75	75	G3	61	Stage IIIC
512	TCGA-61-1906-01A	dead	1038	1038	G3	55	Stage IIIC
513	TCGA-61-1906-11A	dead	1038	1038	G3	55	Stage IIIC
514	TCGA-13-1495-01A	dead	2749	1498	G2	60	Stage IIIC
515	TCGA-42-2590-01A	dead	317	227	G2	57	Stage IV
516	TCGA-09-1674-01A	alive	NA	260	G3	79	Stage IIIC
517	TCGA-24-2254-01A	dead	1736	1736	G3	66	Stage IIIC
518	TCGA-13-1497-01A	alive	NA	3871	G3	47	Stage IIIC
519	TCGA-29-1775-01A	alive	NA	376	G2	51	Stage IIIC
520	TCGA-09-1668-01B	alive	NA	1684	G3	57	Stage IIIC
521	TCGA-24-1842-01A	alive	NA	253	G3	49	Stage IIIC
522	TCGA-25-1632-01A	dead	1799	1732	G3	68	Stage IV
523	TCGA-24-1548-01A	dead	493	493	G3	57	Stage IIIC
524	TCGA-13-0803-01A	dead	1334	1334	G3	81	Stage IIIC
525	TCGA-24-1557-01A	dead	1213	1213	G3	49	Stage IIIC
526	TCGA-59-2348-01A	alive	NA	5481	G3	59	Stage IIIC
527	TCGA-59-2348-11A	alive	NA	5481	G3	59	Stage IIIC
528	TCGA-20-0991-01A	alive	NA	797	G3	78	Stage IIB
529	TCGA-20-1684-01A	alive	NA	581	G3	51	Stage IIIC
530	TCGA-29-2433-01A	alive	NA	620	G3	61	Stage IIIC
531	TCGA-13-1491-01A	dead	1595	1595	G3	55	Stage IIIC
532	TCGA-VG-A8LO-01A	dead	24	NA	GB	55	Stage IV
533	TCGA-10-0927-01A	dead	2490	2478	G2	65	Stage IIIC
534	TCGA-10-0927-11A	dead	2490	2478	G2	65	Stage IIIC
535	TCGA-13-0904-01A	dead	1532	1470	G3	63	Stage IIIC
536	TCGA-13-0764-01A	dead	1881	944	G3	62	Stage IV
537	TCGA-30-1869-01A	dead	1563	1563	G3	50	Stage IV
538	TCGA-31-1951-01A	alive	NA	684	G3	58	Stage IIIC
539	TCGA-04-1530-01A	dead	3622	NA	G3	68	Stage IIIC
540	TCGA-13-0726-01A	dead	949	946	GX	55	Stage IIIC
541	TCGA-13-0887-01A	dead	2028	2028	G3	42	Stage IIIC
542	TCGA-04-1649-01A	alive	NA	1966	G3	74	Stage IIIC
543	TCGA-04-1649-11A	alive	NA	1966	G3	74	Stage IIIC
544	TCGA-09-2043-01A	alive	NA	188	G3	69	Stage IC
545	TCGA-09-2043-11A	alive	NA	188	G3	69	Stage IC
546	TCGA-5X-AA5U-01A	alive	NA	361	GX	61	Stage IIC
547	TCGA-13-1409-01A	dead	1742	208	G3	73	Stage IIIC
548	TCGA-59-2354-01A	dead	1046	NA	G3	63	Stage IIIC
549	TCGA-59-2354-11A	dead	1046	NA	G3	63	Stage IIIC
550	TCGA-29-1694-01A	dead	1187	NA	GX	45	Stage IIIC
551	TCGA-13-1510-01A	dead	1359	78	G3	62	Stage IIIC
552	TCGA-13-0714-01A	dead	189	189	G3	55	Stage IV
553	TCGA-24-1104-01A	dead	1933	1933	G3	56	Stage IV
554	TCGA-59-2351-01A	alive	NA	3532	G3	51	Stage IIIC
555	TCGA-13-0720-01A	dead	1355	1355	G3	48	Stage IIIC
556	TCGA-24-1424-01A	alive	NA	183	G3	67	Stage IIIC
557	TCGA-23-1027-01A	dead	976	966	G3	48	Stage IIIC
558	TCGA-61-1919-01A	dead	1161	1161	G2	58	Stage IIIC
559	TCGA-61-1919-11A	dead	1161	1161	G2	58	Stage IIIC
560	TCGA-13-0916-01A	alive	NA	1785	G3	49	Stage IIIC
561	TCGA-24-1930-01A	dead	2467	2467	G3	53	Stage IIIC
562	TCGA-29-1703-01A	dead	1815	1815	G2	56	Stage IIIC
563	TCGA-24-1928-01A	dead	336	336	G3	77	Stage IIIC
564	TCGA-09-0364-01A	dead	887	NA	G3	80	Stage IIC
565	TCGA-04-1517-01A	dead	608	NA	G3	79	Stage IIIC
566	TCGA-04-1517-11A	dead	608	NA	G3	79	Stage IIIC
567	TCGA-24-1464-01A	dead	379	379	G3	70	Stage IIIC
568	TCGA-13-1501-01A	dead	1314	999	G3	50	Stage IV
569	TCGA-13-1410-01A	alive	NA	2464	GX	57	Stage IV
570	TCGA-61-1733-01A	alive	NA	967	G3	71	Stage IIIC
571	TCGA-61-1733-11A	alive	NA	967	G3	71	Stage IIIC
572	TCGA-61-1910-01A	alive	NA	1127	G3	56	Stage IIC
573	TCGA-61-1910-11A	alive	NA	1127	G3	56	Stage IIC
574	TCGA-61-2096-01A	alive	NA	1776	G2	56	Stage IC
575	TCGA-61-2096-11A	alive	NA	1776	G2	56	Stage IC
576	TCGA-61-2003-01A	alive	NA	122	G2	53	Stage IIIC
577	TCGA-09-2051-01A	alive	NA	1919	G3	42	Stage IIIC
578	TCGA-59-2349-01A	dead	2437	NA	G3	71	Stage IA
579	TCGA-59-2349-11A	dead	2437	NA	G3	71	Stage IA
580	TCGA-57-1586-01A	alive	NA	679	G3	66	Stage IIIC
581	TCGA-57-1586-11A	alive	NA	679	G3	66	Stage IIIC
582	TCGA-24-1549-01A	dead	1721	1721	G3	58	Stage IIIB
583	TCGA-13-A5FT-01A	alive	NA	2143	G3	67	Stage IIIC
584	TCGA-23-2645-01A	alive	NA	137	G3	54	Stage IIIC
585	TCGA-13-A5FU-01A	dead	256	NA	G3	60	Stage IV
586	TCGA-13-0758-01A	dead	346	346	G3	60	Stage IV
587	TCGA-36-2537-01A	alive	NA	788	G3	39	Stage IIIC
588	TCGA-23-2643-01A	alive	NA	143	G3	74	Stage IIIC
589	TCGA-24-2280-01A	alive	NA	2143	G3	74	Stage IIIC
590	TCGA-24-2029-01A	dead	439	439	G3	75	Stage IIIC
591	TCGA-61-1918-01A	dead	479	479	G3	45	Stage IV
592	TCGA-61-1918-11A	dead	479	479	G3	45	Stage IV
593	TCGA-25-1312-01A	dead	31	31	G3	69	Stage IV
594	TCGA-13-0921-01A	dead	1483	141	G3	72	Stage IIIC
595	TCGA-23-2647-01A	alive	NA	135	G3	49	Stage IIIC
596	TCGA-13-1512-01A	alive	NA	442	G3	49	Stage IIIC
597	TCGA-29-1705-01A	dead	555	555	G2	47	Stage IIIC
598	TCGA-29-1705-02A	dead	555	555	G2	47	Stage IIIC
599	TCGA-61-2094-01A	alive	NA	2182	G3	63	Stage IIIC
600	TCGA-61-2094-11A	alive	NA	2182	G3	63	Stage IIIC
601	TCGA-36-1568-01A	alive	NA	875	G3	52	Stage IIIC
602	TCGA-30-1891-01A	dead	914	914	G2	61	Stage IIIC
603	TCGA-25-2400-01A	dead	1278	1278	G3	76	Stage IIIC
604	TCGA-13-0805-01A	dead	1074	1073	G3	57	Stage IIIC
605	TCGA-24-2019-01A	alive	NA	148	G3	46	Stage IIIC
606	TCGA-57-1584-01A	alive	NA	643	G3	47	Stage IIIC
607	TCGA-57-1584-11A	alive	NA	643	G3	47	Stage IIIC
608	TCGA-61-2097-01A	alive	NA	1844	G2	71	Stage IIC
609	TCGA-61-2097-11A	alive	NA	1844	G2	71	Stage IIC
610	TCGA-36-1581-01A	alive	NA	751	G3	63	Stage IIC
611	TCGA-13-1494-01A	dead	2856	1162	G3	43	Stage IV
612	TCGA-25-1319-01A	dead	1977	1977	G3	73	Stage IIIC
613	TCGA-25-1317-01A	dead	61	NA	G3	66	Stage IIIC
614	TCGA-23-2072-01A	dead	759	NA	G3	58	Stage IV
615	TCGA-13-1504-01A	dead	1059	504	G3	68	Stage IIIC
616	TCGA-29-1778-01A	alive	NA	454	G3	77	Stage IIIC
617	TCGA-13-0760-01A	dead	351	351	G3	63	Stage IV
618	TCGA-24-2033-01A	dead	562	562	G3	87	Stage IIIC
619	TCGA-25-1635-01A	dead	1583	1558	G3	71	Stage IIIC
620	TCGA-25-1315-01A	dead	1583	1553	G3	50	Stage IIIC
621	TCGA-24-1545-01A	dead	1746	1746	G3	69	Stage IIIC
622	TCGA-23-1124-01A	dead	1768	NA	G3	62	Stage IIIC
623	TCGA-25-1877-01A	dead	730	549	G3	81	Stage IIIC
624	TCGA-04-1347-01A	alive	NA	1919	G3	81	Stage IV
625	TCGA-04-1347-11A	alive	NA	1919	G3	81	Stage IV
626	TCGA-24-1417-01A	alive	NA	238	G3	54	Stage IV
627	TCGA-3P-A9WA-01A	alive	NA	420	G3	55	Stage IIB
628	TCGA-31-1959-01A	alive	NA	67	G2	49	Stage IV
629	TCGA-29-1776-01A	alive	NA	360	G3	63	Stage IIIC
630	TCGA-24-1474-01A	dead	676	676	G3	57	Stage IIIC
631	TCGA-24-1552-01A	dead	1259	1259	G3	77	Stage IIIC
632	TCGA-13-1405-01A	dead	868	224	G3	49	Stage IV
633	TCGA-57-1585-01A	dead	53	53	G3	57	Stage IIIC
634	TCGA-57-1585-11A	dead	53	53	G3	57	Stage IIIC
635	TCGA-36-2552-01A	alive	NA	349	G3	64	Stage IIC
636	TCGA-24-1467-01A	dead	3224	3224	G3	51	Stage IIIC
637	TCGA-23-1122-01A	dead	1189	NA	G3	53	Stage IIIC
638	TCGA-25-1314-01A	dead	1004	974	G3	42	Stage IV
639	TCGA-24-0975-01A	dead	663	663	G3	58	Stage IIIC
640	TCGA-24-0975-01B	dead	663	663	G3	58	Stage IIIC
641	TCGA-36-1571-01A	dead	695	695	G3	53	Stage IIIB
642	TCGA-09-2056-01B	alive	NA	379	G3	62	Stage IIIC
643	TCGA-09-2056-11A	alive	NA	379	G3	62	Stage IIIC
644	TCGA-24-1428-01A	alive	NA	529	G3	50	Stage IIIC
645	TCGA-13-2059-01A	alive	NA	2387	G3	50	Stage IIIC
646	TCGA-13-0794-01A	dead	1919	923	G3	60	Stage IIIC
647	TCGA-13-1511-01A	dead	1650	119	G3	52	Stage IV
648	TCGA-61-1904-01A	alive	NA	276	G3	60	Stage IIIC
649	TCGA-61-1904-11A	alive	NA	276	G3	60	Stage IIIC
650	TCGA-29-1701-01A	dead	515	514	G3	56	Stage IIIC
651	TCGA-24-2027-01A	dead	3337	3337	G3	51	Stage IV
652	TCGA-24-1604-01A	dead	2688	2688	G3	66	Stage IIIC
653	TCGA-23-1026-01B	alive	NA	816	G3	45	Stage IIIC
654	TCGA-24-1466-01A	dead	1373	1373	G3	74	Stage IIIC
655	TCGA-61-2101-01A	dead	1688	NA	G2	55	Stage IIIC
656	TCGA-61-2101-11A	dead	1688	NA	G2	55	Stage IIIC
657	TCGA-42-2588-01A	dead	880	287	G3	61	Stage IV
658	TCGA-09-2050-01A	alive	NA	2163	G2	65	Stage IIA
659	TCGA-24-2295-01A	dead	1007	1007	G3	69	Stage IIIC
660	TCGA-42-2591-01A	alive	NA	1240	GX	51	Stage IIIC
661	TCGA-36-1580-01A	dead	737	737	G3	82	Stage IIIC
662	TCGA-30-1887-01A	dead	738	738	G2	67	Stage IIIC
663	TCGA-13-0804-01A	dead	1073	1073	G3	73	Stage IIIC
664	TCGA-04-1332-01A	dead	1247	1247	G3	70	Stage IIIC
665	TCGA-36-2533-01A	not reported	NA	0	G3	55	Stage IIIC
666	TCGA-29-1784-01A	alive	NA	163	G3	55	Stage IIIC
667	TCGA-13-1488-01A	dead	2154	2154	G3	59	Stage IV
668	TCGA-30-1718-01A	dead	1579	1579	G3	44	Stage IIIC
669	TCGA-13-1507-01A	dead	1993	145	G3	77	Stage IIIC
670	TCGA-61-2092-01A	alive	NA	1573	G3	57	Stage IIIC
671	TCGA-61-2092-11A	alive	NA	1573	G3	57	Stage IIIC
672	TCGA-42-2582-01A	dead	1447	792	G3	49	Stage IIIC
673	TCGA-09-1659-01B	dead	304	NA	G3	51	Stage IIIC
674	TCGA-10-0936-01A	dead	1123	1089	G3	69	Stage IIIC
675	TCGA-10-0936-11A	dead	1123	1089	G3	69	Stage IIIC
676	TCGA-61-2102-01A	dead	197	197	G3	74	Stage IIIC
677	TCGA-61-2102-11A	dead	197	197	G3	74	Stage IIIC
678	TCGA-29-1781-01A	alive	NA	255	G3	69	Stage IIIC
679	TCGA-61-2087-01A	alive	NA	146	G3	49	Stage IC
680	TCGA-61-2087-11A	alive	NA	146	G3	49	Stage IC
681	TCGA-09-0367-01A	dead	547	NA	G3	67	Stage IIIC
682	TCGA-04-1364-01A	dead	1024	NA	G3	61	Stage IIIC
683	TCGA-04-1371-01A	alive	NA	2506	G3	58	Stage IIIC
684	TCGA-04-1371-11A	alive	NA	2506	G3	58	Stage IIIC
685	TCGA-13-2061-01A	alive	NA	2339	G3	58	Stage IIIC
686	TCGA-25-2396-01A	dead	92	92	G3	71	Stage IIIC
687	TCGA-25-1324-01A	dead	1035	1035	G3	74	Stage IIIC
688	TCGA-24-1560-01A	dead	1341	1341	G4	51	Stage IIIC
689	TCGA-13-0923-01A	alive	NA	2547	G3	74	Stage IIIC
690	TCGA-24-1434-01A	dead	568	568	G3	59	Stage IIIC
691	TCGA-13-0730-01A	dead	542	NA	G3	71	Stage IIIC
692	TCGA-09-2049-01D	alive	NA	3419	G3	64	Stage IIIC
693	TCGA-25-1325-01A	dead	976	976	G3	77	Stage IV
694	TCGA-29-2428-01A	alive	NA	1372	G3	58	Stage IIIC
695	TCGA-25-1633-01A	dead	1891	1843	G3	64	Stage IIIC
696	TCGA-61-1725-01A	alive	NA	956	G3	40	Stage IIIC
697	TCGA-61-1725-11A	alive	NA	956	G3	40	Stage IIIC
698	TCGA-29-1702-01A	dead	728	568	G3	84	Stage IIIC
699	TCGA-29-1697-01A	dead	949	949	G3	62	Stage IIIC
700	TCGA-29-1783-01A	alive	NA	220	G3	58	Stage IIIC
701	TCGA-24-1426-01A	alive	NA	163	G3	43	Stage IIIC
702	TCGA-59-2352-01A	dead	286	NA	G3	78	Stage IIIC
703	TCGA-13-0897-01A	dead	2182	1748	G3	54	Stage IIIC
704	TCGA-24-1927-01A	dead	500	500	G3	59	Stage IIIC
705	TCGA-13-1404-01A	alive	NA	2469	G3	48	Stage IIIC
706	TCGA-24-1430-01A	dead	863	863	G3	68	Stage IIIC
707	TCGA-09-1670-01A	alive	NA	547	G3	57	Stage IIIA
708	TCGA-13-0762-01A	alive	NA	3400	G3	65	Stage IIIC
709	TCGA-13-0920-01A	dead	1484	420	G3	65	Stage IIIC
710	TCGA-13-2060-01A	alive	NA	2369	G3	51	Stage IV
711	TCGA-24-1562-01A	dead	1384	1384	G3	67	Stage IIIC
712	TCGA-24-1551-01A	dead	1579	1579	G3	53	Stage IIIC
713	TCGA-29-1769-01A	alive	NA	699	G3	40	Stage IIIC
714	TCGA-13-1412-01A	dead	984	162	G3	41	Stage IV
715	TCGA-13-0908-01B	dead	1843	1364	G3	58	Stage IV
716	TCGA-04-1341-01A	alive	NA	33	G3	85
717	TCGA-09-1675-01B	alive	NA	2967	G2	50	Stage IC
718	TCGA-24-2298-01A	dead	1620	1620	G3	55	Stage IIIC
719	TCGA-24-2298-11A	dead	1620	1620	G3	55	Stage IIIC
720	TCGA-23-1118-01A	alive	NA	2616	G3	45	Stage IIIC
721	TCGA-36-2543-01A	dead	68	68	G3	85	Stage IIIC
722	TCGA-13-0919-01A	alive	NA	2571	G3	52	Stage IIIC
723	TCGA-36-1569-01A	alive	NA	885	G3	52	Stage IIIC
724	TCGA-36-1576-01A	alive	NA	915	G3	76	Stage IIIC
725	TCGA-61-1914-01A	alive	NA	1722	G3	65	Stage IIIC
726	TCGA-61-1914-11A	alive	NA	1722	G3	65	Stage IIIC
727	TCGA-25-1870-01A	dead	455	455	G3	59	Stage IIIC
728	TCGA-10-0935-01A	dead	1078	1078	G3	68	Stage IIIC
729	TCGA-10-0935-11A	dead	1078	1078	G3	68	Stage IIIC
730	TCGA-24-2030-01A	dead	1701	1641	G3	87	Stage IIIC
731	TCGA-24-1924-01A	dead	919	919	G3	65	Stage IIIC
732	TCGA-23-1109-01A	dead	1562	1562	G3	62	Stage IIIC
733	TCGA-24-1553-01A	dead	1767	1767	G3	53	Stage IIIB
734	TCGA-61-2610-01A	dead	1579	1579	G3	61	Stage IIIC
735	TCGA-61-2610-02A	dead	1579	1579	G3	61	Stage IIIC
736	TCGA-61-2610-11A	dead	1579	1579	G3	61	Stage IIIC
737	TCGA-31-1955-01A	alive	NA	1293	G3	43	Stage IIIC
738	TCGA-72-4231-01A		NA	NA		NA
739	TCGA-72-4236-01A		NA	NA		NA
740	TCGA-72-4232-01A		NA	NA		NA
741	TCGA-72-4233-01A		NA	NA		NA
742	TCGA-72-4235-01A		NA	NA		NA
743	TCGA-01-0631-11A		NA	NA		NA
744	TCGA-13-0914-01A		NA	NA		NA
745	TCGA-01-0637-11A		NA	NA		NA
746	TCGA-72-4238-01A		NA	NA		NA
747	TCGA-72-4240-01A		NA	NA		NA
748	TCGA-01-0636-11A		NA	NA		NA
749	TCGA-01-0639-11A		NA	NA		NA
750	TCGA-01-0642-11A		NA	NA		NA
751	TCGA-13-0922-01A		NA	NA		NA
752	TCGA-01-0633-11A		NA	NA		NA
753	TCGA-72-4237-01A		NA	NA		NA
754	TCGA-72-4234-01A		NA	NA		NA
755	TCGA-72-4241-01A		NA	NA		NA
756	TCGA-36-2539-01A		NA	NA		NA
757	TCGA-01-0628-11A		NA	NA		NA
758	TCGA-01-0630-11A		NA	NA		NA
